# Supplementary material for: The Genomic Basis of Postponed Senescence in Drosophila melanogaster
Source: PLoS One. 2015 Sep 17;10(9):e0138569. doi: 10.1371/journal.pone.0138569 (PMC4574564; doi:10.1371/journal.pone.0138569)
Supplement: S2 Table — All frequencies are estimated with respect to the allele that is more frequent in the O lines, which is indicated by the column "Allele for frequency estimation". (XLSX) [file pone.0138569.s002.xlsx]

## Sheet: S2 Table
Chromosome	Position	Reference Allele	Alternative Allele	Allele for frequency estimation	B1 Allele Frequency	B2 Allele Frequency	B3 Allele Frequency	B4 Allele Frequency	B5 Allele Frequency	O1 Allele Frequency	O2 Allele Frequency	O3 Allele Frequency	O4 Allele Frequency	O5 Allele Frequency	t-statistic	B mean	O mean	P-value	Gene 1 FlyBase ID	Gene 1 Symbol	Gene 1 Site Class	Gene 2 FlyBase ID	Gene 2 Symbol	Gene 2 Site Class	Gene 3 FlyBase ID	Gene 3 Symbol	Gene 3 Site Class
2L	5158	C	T	C	0.785714	0.8	NA	0.806452	NA	1	NA	NA	1	1	33.1574	0.797389	1	0.000908167	nearest gene > 1 kb
2L	104288	T	C	T	0.16129	0	0	0.285714	NA	0.744186	0.485714	0.676471	0.756098	0.933333	6.06952	0.111751	0.71916	0.000527459	FBgn0026787	Nhe1	UTR_3_PRIME	FBgn0031217	CG11377	146 bp DOWNSTREAM
2L	470570	A	C	C	NA	0.0857143	NA	0	0	0.571429	NA	0.48	0.583333	0.527778	13.8497	0.0285714	0.540635	9.8669e-05	FBgn0031258	CG4297	INTRON
2L	491777	T	C	T	NA	0.047619	NA	0	0	0.612903	NA	0.472727	0.692308	0.645161	11.8321	0.015873	0.605775	0.000484885	FBgn0003963	ush	INTRON
2L	502360	C	T	C	0.192308	0	0.184211	NA	0	0.705882	0.344828	0.54717	0.714286	0.714286	5.64158	0.0941296	0.60529	0.000834913	FBgn0003963	ush	INTRON
2L	528352	T	G	T	0	0.027027	NA	0	0	0.621622	NA	0.54	0.678571	0.733333	15.2087	0.00675676	0.643382	0.000462169	FBgn0003963	ush	INTRON
2L	528468	G	C	G	0	0	0.454545	0	0	0.709677	1	0.531915	0.813953	0.771429	5.69647	0.0909091	0.765395	0.000511777	FBgn0003963	ush	INTRON
2L	528535	C	T	C	0	0	0	NA	NA	0.8125	0.490909	0.622642	0.789474	0.862069	10.3576	0	0.715519	0.000490448	FBgn0003963	ush	INTRON
2L	534317	T	C	T	0.0769231	0	NA	NA	0	0.611111	0.645161	0.625	NA	0.625	22.6024	0.025641	0.626568	0.000940682	FBgn0003963	ush	INTRON
2L	588937	T	C	T	0.192308	0	0.45	0.357143	0.26087	0.729167	NA	0.882979	0.769231	NA	6.05912	0.252064	0.793792	0.000988055	FBgn0010323	Gsc	INTRON
2L	700998	A	G	A	0.133333	0.0454545	0.117647	0.333333	0.222222	0.73913	NA	NA	0.64	0.777778	8.53154	0.170398	0.718969	0.000161917	FBgn0000497	ds	INTRON
2L	706912	G	T	G	0.117647	0.0454545	0.0769231	NA	0.2	0.542857	0.711538	0.882353	0.477273	0.576923	6.65244	0.110006	0.638189	0.000757887	FBgn0000497	ds	SYNONYMOUS_CODING
2L	730625	T	C	T	0	0	0	NA	NA	0.619048	0.666667	0.836735	0.416667	0.805556	8.90209	0	0.668934	0.000880042	FBgn0011244	Hsp60B	61 bp DOWNSTREAM
2L	920004	G	C	C	0.421053	0.32	0.30303	NA	NA	1	0.744681	1	1	1	9.54453	0.348028	0.948936	7.56699e-05	nearest gene > 1 kb
2L	920092	A	C	C	0.5	0.434783	0.411765	NA	NA	1	0.731707	1	1	1	8.3178	0.448849	0.946341	0.000250642	nearest gene > 1 kb
2L	920108	G	C	C	0.4	0.538462	0.5	NA	NA	1	0.75	1	1	1	7.25763	0.479487	0.95	0.000386271	nearest gene > 1 kb
2L	938612	A	G	A	0.357143	0.5	0.333333	0.333333	NA	1	0.813559	1	0.790698	0.724138	6.97521	0.380952	0.865679	0.000256051	FBgn0028481	CG4341	INTRON
2L	938643	C	T	C	0.391304	0.423077	0.1875	0.411765	NA	1	0.75	1	0.761905	0.677419	5.52335	0.353411	0.837865	0.000892341	FBgn0028481	CG4341	INTRON
2L	951172	G	A	G	0.428571	0.48	NA	0.36	NA	1	1	1	0.821429	NA	9.41345	0.422857	0.955357	0.000230869	FBgn0028481	CG4341	INTRON
2L	1061344	A	T	A	0.315789	0.428571	NA	0.333333	NA	1	1	1	0.809524	NA	10.0308	0.359231	0.952381	0.000178054	FBgn0003310	S	NON_SYNONYMOUS_CODING
2L	1142430	T	A	T	0.0344828	0	0.214286	0.181818	NA	1	1	1	0.722222	NA	9.41415	0.107647	0.930556	0.000120039	FBgn0267281	CR45717	439 bp UPSTREAM	FBgn0031307	MFS3	771 bp UPSTREAM
2L	1157083	T	C	C	0.208333	0	NA	0.181818	NA	1	1	1	NA	0.777778	9.4848	0.130051	0.944444	0.000432415	FBgn0261458	capt	INTRON
2L	1187411	G	C	G	0	NA	0	0.181818	NA	0.6875	0.846154	NA	0.586207	0.703704	7.98375	0.0606061	0.705891	0.000796614	FBgn0031322	CG5001	INTRON
2L	1190212	G	A	G	0.111111	0	0.0769231	0.4	NA	1	0.864865	1	NA	0.653846	6.1207	0.147009	0.879678	0.00088371	FBgn0031322	CG5001	INTRON
2L	1194492	G	A	G	0	0	0	NA	NA	0.723404	0.861111	0.785714	0.625	0.5	11.0895	0	0.699046	0.000376108	FBgn0031322	CG5001	INTRON
2L	1194571	T	G	T	0	0	0	NA	0.0526316	0.754386	0.921348	0.809524	0.57377	0.557692	9.99889	0.0131579	0.723344	0.00039667	FBgn0031322	CG5001	INTRON
2L	1235150	C	T	T	0	0	NA	0.2	0	0.75	NA	NA	0.789474	0.658537	10.7878	0.05	0.73267	0.000120531	nearest gene > 1 kb
2L	1235189	T	C	C	0	0	NA	0.291667	0	0.677419	NA	0.886792	0.774194	0.642857	7.37542	0.0729167	0.745316	0.000448946	nearest gene > 1 kb
2L	1235259	T	C	C	0	0	NA	0.2	0	0.756757	NA	0.875	0.785714	0.533333	7.79965	0.05	0.737701	0.00041569	nearest gene > 1 kb
2L	1319640	G	C	C	0	0.0967742	NA	0.136364	NA	1	NA	1	0.787879	1	13.0243	0.0777126	0.94697	4.89676e-05	nearest gene > 1 kb
2L	1375880	G	A	A	0	0.125	0.272727	0.125	NA	NA	NA	1	0.8	1	9.23372	0.130682	0.933333	0.000506691	nearest gene > 1 kb
2L	1417717	T	C	T	0.0714286	0	NA	0	NA	1	NA	1	NA	1	41.0051	0.0238095	1	0.000594205	FBgn0002543	lea	INTRON
2L	1436847	G	A	G	0	0.0645161	0.25	0	NA	0.857143	NA	1	0.567568	0.885714	6.84839	0.078629	0.827606	0.000924015	nearest gene > 1 kb
2L	1651766	C	T	C	0	NA	0.12	0	0	0.7	1	1	0.659574	0.59375	8.25508	0.03	0.790665	0.000462469	FBgn0086758	chinmo	INTRON
2L	1662332	C	T	T	0.153846	NA	NA	0.0666667	0	0.607143	0.72093	1	0.62963	0.607143	7.34861	0.0735043	0.712969	0.00036071	FBgn0086758	chinmo	INTRON
2L	1664435	G	A	G	0.142857	NA	NA	0	0	0.606061	0.672414	1	0.552632	0.566667	6.61764	0.047619	0.679555	0.000652702	FBgn0086758	chinmo	INTRON
2L	1781359	C	T	C	NA	0.6875	0.666667	NA	0.666667	1	NA	1	1	1	46.9873	0.673611	1	0.000452607	nearest gene > 1 kb
2L	1794690	C	T	C	NA	0.26087	0.0833333	NA	0.285714	1	0.568966	1	1	1	6.56521	0.209972	0.913793	0.000602796	FBgn0045501	Gr22a	SYNONYMOUS_CODING
2L	1829489	C	T	C	NA	0.25	0.2	NA	0.210526	1	1	1	1	1	51.2143	0.220175	1	0.000381037	nearest gene > 1 kb
2L	2488084	G	A	A	0.25	0	0.25	0	NA	0.818182	0.92	1	NA	NA	8.81995	0.125	0.912727	0.000330081	FBgn0264978	Slh	113 bp DOWNSTREAM
2L	2713619	G	A	A	0	0.2	NA	0.166667	NA	0.75	0.8	1	0.722222	NA	7.89752	0.122222	0.818056	0.00061537	FBgn0051690	CG31690	INTRON
2L	2717116	C	T	T	0	0	0.0625	0.181818	NA	0.8	0.554054	NA	0.595745	0.5	7.04201	0.0610795	0.61245	0.000776047	FBgn0051690	CG31690	INTRON
2L	2724619	A	C	A	0	0	0.105263	NA	NA	0.684211	0.724638	NA	0.686275	0.529412	11.1539	0.0350877	0.656134	0.00010106	nearest gene > 1 kb
2L	2724626	T	C	T	0	0	0.0952381	NA	NA	0.677966	0.692308	NA	0.708333	0.529412	11.8987	0.031746	0.652005	7.55551e-05	nearest gene > 1 kb
2L	2724629	A	G	A	0	0	0.1	NA	NA	0.693548	0.641026	NA	0.717391	0.555556	12.6337	0.0333333	0.65188	6.18471e-05	nearest gene > 1 kb
2L	2724762	G	A	G	0	0	0.1	NA	NA	0.692308	0.644444	NA	0.685185	0.553191	13.2128	0.0333333	0.643782	6.63754e-05	FBgn0031449	CG31689	912 bp UPSTREAM
2L	2724819	C	T	C	0	0	0.0769231	NA	NA	0.619048	0.64557	NA	0.581395	0.418605	9.48458	0.025641	0.566154	0.000483807	FBgn0031449	CG31689	855 bp UPSTREAM
2L	2788318	A	G	A	0.146341	0.486486	0.37931	0.388889	0.4	1	NA	NA	1	1	11.2701	0.360205	1	0.000353167	FBgn0004242	Syt1	INTRON
2L	2791841	G	C	C	0	0.4	0.45	0.277778	0.333333	1	0.811321	NA	0.75	0.8	5.71461	0.292222	0.84033	0.000838035	FBgn0004242	Syt1	INTRON
2L	2798349	G	A	A	0	0.12	NA	0.0909091	0.0666667	1	0.833333	1	0.733333	0.55	8.47082	0.0693939	0.823333	0.000507473	FBgn0004242	Syt1	INTRON	FBgn0264369	CR43821	28 bp DOWNSTREAM
2L	2798355	A	G	G	0	0.113208	NA	0.0909091	0	1	0.835443	1	0.75	0.461538	7.30414	0.0510292	0.809396	0.000977805	FBgn0004242	Syt1	INTRON	FBgn0264369	CR43821	34 bp DOWNSTREAM
2L	2798356	C	T	T	0	0.12766	NA	0.0909091	0	1	0.833333	1	0.75	0.5	7.75212	0.0546422	0.816667	0.000604646	FBgn0004242	Syt1	INTRON	FBgn0264369	CR43821	35 bp DOWNSTREAM
2L	2798366	G	A	A	0	0.0526316	NA	0.0909091	0	1	0.861111	1	0.780488	0.542857	9.14999	0.0358852	0.836891	0.000429899	FBgn0004242	Syt1	INTRON	FBgn0264369	CR43821	45 bp DOWNSTREAM
2L	2798370	G	C	C	0	0.0465116	NA	0.0909091	0	1	0.861111	1	0.790698	0.567568	9.75399	0.0343552	0.843875	0.000309396	FBgn0004242	Syt1	INTRON	FBgn0264369	CR43821	49 bp DOWNSTREAM
2L	2804149	G	T	T	0	0.277778	NA	0.25	0.25	1	0.722222	1	0.771429	0.75	7.26146	0.194444	0.84873	0.000199438	nearest gene > 1 kb
2L	2822281	C	G	C	0	0.137931	NA	0.210526	0.176471	1	0.666667	1	0.82	0.666667	7.97385	0.131232	0.830667	0.000148896	FBgn0031464	Duox	INTRON
2L	2823048	G	A	A	0.04	0	NA	0.222222	0.0526316	0.653846	0.642857	1	0.68	0.826087	8.10246	0.0787135	0.760558	9.93793e-05	FBgn0031464	Duox	INTRON	FBgn0031465	CG3123	498 bp DOWNSTREAM
2L	2835979	T	G	G	0.275862	0.5	0.483871	0.318182	NA	1	0.843373	1	0.830508	NA	7.08274	0.394479	0.91847	0.000462936	FBgn0031466	CG3119	100 bp DOWNSTREAM
2L	2842342	G	T	G	0	0.1875	NA	0.315789	0.0384615	1	0.661765	1	0.791667	NA	6.59775	0.135438	0.863358	0.00062933	FBgn0031468	CG2975	NON_SYNONYMOUS_CODING	FBgn0031469	CG18558	247 bp DOWNSTREAM
2L	2842485	T	C	C	0	0.157895	0.32	0.0869565	0	0.7	0.61194	1	0.530612	0.652174	5.8628	0.11297	0.698945	0.000510085	FBgn0031468	CG2975	UTR_3_PRIME	FBgn0031469	CG18558	104 bp DOWNSTREAM
2L	2842521	T	A	A	0	0.125	0.310345	0.1	0	0.659574	0.64	1	0.481481	0.62	5.56643	0.107069	0.680211	0.000869566	FBgn0031468	CG2975	UTR_3_PRIME	FBgn0031469	CG18558	68 bp DOWNSTREAM
2L	2842555	G	A	A	0	0.0909091	0.277778	0.125	0	0.614035	0.663043	1	0.460317	0.727273	5.81272	0.0987374	0.692934	0.000903978	FBgn0031468	CG2975	UTR_3_PRIME	FBgn0031469	CG18558	34 bp DOWNSTREAM
2L	2842576	G	T	T	0	0.114754	0.214286	0.388889	0	0.629032	0.68932	1	0.542857	0.76087	5.44232	0.143586	0.724416	0.000621467	FBgn0031468	CG2975	UTR_3_PRIME	FBgn0031469	CG18558	13 bp DOWNSTREAM
2L	2842656	C	T	T	0	0.142857	0.333333	0.166667	0	0.692308	0.645161	1	0.578947	0.75	6.35136	0.128571	0.733283	0.000243551	FBgn0031469	CG18558	SYNONYMOUS_CODING	FBgn0031468	CG2975	18 bp DOWNSTREAM
2L	2846886	G	A	A	0	0.125	NA	NA	0	0.72093	0.678571	1	0.5625	0.677419	8.16784	0.0416667	0.727884	0.000215586	FBgn0031471	CG3117	NON_SYNONYMOUS_CODING	FBgn0031472	CG2983	746 bp UPSTREAM
2L	2850804	G	C	C	0	0.319149	0	0.0769231	0.0416667	0.625	0.691176	NA	0.555556	0.767442	7.63714	0.0875477	0.659793	0.000132741	FBgn0031473	CG3104	INTRON
2L	2850946	A	C	C	0	0.352113	0.0243902	0.210526	0	0.818182	0.672566	NA	0.756098	0.766667	8.27462	0.117406	0.753378	0.000301878	FBgn0031473	CG3104	INTRON
2L	2850983	G	T	T	0	0.282609	0	0.0769231	0	0.831579	0.609091	NA	0.727273	0.761905	9.19551	0.0719064	0.732462	3.7169e-05	FBgn0031473	CG3104	INTRON
2L	2851122	C	G	G	0	0.30303	0	0.235294	0	1	0.554217	1	0.825397	0.68	6.37648	0.107665	0.811923	0.000287984	FBgn0031473	CG3104	INTRON
2L	2861182	T	C	T	0	0.105263	NA	NA	0	1	0.861111	1	1	0.73913	13.9918	0.0350877	0.920048	8.51281e-06	FBgn0031474	CG2991	INTRON
2L	2861344	G	T	T	0	0.1	0	NA	0	0.7	0.727273	NA	0.541667	0.733333	12.5912	0.025	0.675568	8.69928e-05	FBgn0031474	CG2991	INTRON
2L	2862053	T	C	C	0	0.0740741	NA	0.272727	0	1	0.87234	1	NA	0.69697	8.35645	0.0867003	0.892328	0.000169517	FBgn0031474	CG2991	INTRON
2L	2865680	G	C	G	0	0.107143	0.217391	0.5	0	NA	0.890244	1	0.702703	0.702703	5.56141	0.164907	0.823912	0.000872828	FBgn0031474	CG2991	INTRON
2L	2865731	C	T	C	0	0.15625	0.333333	NA	0	0.787234	0.891892	1	0.47619	0.727273	5.50812	0.122396	0.776518	0.000902963	FBgn0031474	CG2991	INTRON
2L	2869273	T	A	T	0	0.0333333	0.12	0.181818	0.0909091	0.809524	0.807692	1	0.558824	0.652174	8.28778	0.0852121	0.765643	0.000288247	FBgn0051694	CG31694	INTRON	FBgn0031476	CG8813	379 bp UPSTREAM	FBgn0031474	CG2991	725 bp DOWNSTREAM
2L	2874555	G	T	T	0	0.0689655	0	NA	NA	0.6875	0.649123	NA	0.596154	NA	17.7209	0.0229885	0.644259	6.85177e-05	FBgn0051694	CG31694	66 bp UPSTREAM	FBgn0031478	CG8814	335 bp UPSTREAM
2L	2878640	A	T	T	0	0	NA	NA	0.0833333	NA	1	1	1	0.75	13.3003	0.0277778	0.9375	0.000167344	FBgn0051950	CG31950	SYNONYMOUS_CODING	FBgn0031479	Prx6005	408 bp UPSTREAM	FBgn0028970	betaggt-II	472 bp UPSTREAM
2L	2881331	T	C	T	0	0.130435	0	NA	NA	1	0.568182	1	0.76	0.68	7.82937	0.0434783	0.801636	0.000330788	FBgn0024947	NTPase	INTRON	FBgn0028970	betaggt-II	623 bp DOWNSTREAM
2L	2891890	T	G	G	0.333333	0.361111	0.52381	0.5	0.642857	NA	0.85	NA	1	1	6.32201	0.472222	0.95	0.000881421	FBgn0041111	lilli	INTRON
2L	2904203	A	G	A	0.47619	0.53125	0.611111	NA	NA	1	0.851064	1	NA	1	7.8355	0.539517	0.962766	0.000722109	FBgn0041111	lilli	INTRON
2L	2904228	C	T	C	0.545455	0.416667	0.56	NA	NA	1	0.807018	1	0.88	1	7.09074	0.507374	0.937404	0.00098801	FBgn0041111	lilli	INTRON
2L	2904230	C	T	C	0.571429	0.428571	0.541667	NA	NA	1	0.827586	1	0.877551	1	7.47989	0.513889	0.941027	0.000878575	FBgn0041111	lilli	INTRON
2L	2919628	C	G	G	0.608696	0.609756	NA	0.692308	0.681818	NA	0.860759	1	1	1	7.642	0.648144	0.96519	0.000538476	FBgn0041111	lilli	INTRON
2L	2921146	G	T	G	0	0.111111	0.2	0	0	1	NA	1	NA	0.8	11.1608	0.0622222	0.933333	0.000718382	FBgn0041111	lilli	INTRON
2L	2924600	T	C	C	0.09375	0.162162	0	0.0769231	0.0697674	NA	0.782609	NA	0.78125	0.684211	16.0646	0.0805205	0.749356	4.17471e-05	FBgn0041111	lilli	INTRON
2L	2932563	C	G	G	0	0.0625	0	NA	NA	0.666667	0.590909	NA	0.5	0.583333	14.1324	0.0208333	0.585227	5.10222e-05	FBgn0041111	lilli	INTRON
2L	2959527	T	C	T	0.52	0.538462	0.578947	NA	NA	1	0.757576	1	1	1	7.87616	0.545803	0.951515	0.000564564	FBgn0010263	Rbp9	INTRON
2L	3000292	A	C	C	0.307692	NA	NA	0.285714	0.1875	1	1	1	0.8	0.75	9.72565	0.260302	0.91	6.92988e-05	FBgn0031488	CG17265	INTRON
2L	3009704	A	G	G	0	0.428571	0	0.222222	0.172414	NA	0.8875	1	0.686275	0.702128	5.95114	0.164641	0.818976	0.000587433	FBgn0031488	CG17265	INTRON
2L	3009744	T	C	C	0	0.25	0	0.333333	0.153846	NA	0.896907	1	0.78125	0.770833	8.33456	0.147436	0.862248	7.16389e-05	FBgn0031488	CG17265	INTRON
2L	3094252	C	A	C	0.666667	0.642857	0.625	0.583333	NA	1	1	1	NA	NA	21.0575	0.629464	1	0.000234277	FBgn0015600	toc	INTRON
2L	3094580	A	G	A	0.1	0.0869565	0	0.272727	0.0833333	NA	0.538462	0.488372	NA	0.636364	7.15375	0.108603	0.554399	0.000583912	FBgn0015600	toc	INTRON
2L	3105015	C	T	C	0.230769	0.393939	0.176471	NA	0.1875	1	NA	1	0.837838	NA	9.46129	0.24717	0.945946	0.000330251	FBgn0015600	toc	INTRON
2L	3126603	G	A	A	0.45	0.357143	0.28	0.181818	0.37037	1	NA	1	NA	1	14.8079	0.327866	1	0.000121082	FBgn0015600	toc	SYNONYMOUS_CODING
2L	3128791	T	C	T	0.538462	0.321429	0.454545	0.153846	0.32	1	0.845238	1	NA	1	7.91698	0.357656	0.96131	0.000175083	FBgn0031504	CG15403	SYNONYMOUS_CODING	FBgn0015600	toc	INTRON
2L	3129001	C	T	C	0.48	0.4	0.533333	NA	0.37037	1	1	1	1	1	14.8853	0.445926	1	0.000657938	FBgn0015600	toc	INTRON	FBgn0031504	CG15403	SYNONYMOUS_CODING
2L	3130449	T	C	T	0	0.181818	0.0714286	0.2	0	1	0.690909	1	0.711111	0.611111	7.66644	0.0906494	0.802626	0.000250134	FBgn0015600	toc	INTRON	FBgn0031504	CG15403	960 bp DOWNSTREAM
2L	3130553	C	T	C	0.2	0.3	0.416667	NA	0.230769	1	NA	1	1	1	14.8428	0.286859	1	0.000663541	FBgn0015600	toc	INTRON
2L	3132584	T	A	T	0.5	0.4	0.538462	NA	0.4375	1	1	1	1	1	17.1289	0.46899	1	0.000433491	FBgn0015600	toc	INTRON
2L	3132991	G	A	G	0.352941	0.285714	0.409091	NA	0.352941	1	1	1	1	1	25.7465	0.350172	1	0.000128517	FBgn0015600	toc	INTRON
2L	3135502	C	T	C	0.461538	0.444444	0.428571	NA	0.3	1	1	1	1	1	16.0554	0.408639	1	0.000525503	FBgn0015600	toc	INTRON
2L	3136108	A	T	A	0	0.333333	0.214286	NA	0.230769	1	1	1	0.711111	0.733333	7.10691	0.194597	0.888889	0.000220549	FBgn0015600	toc	INTRON
2L	3136375	C	T	C	0.25	0.277778	0.478261	NA	0.315789	1	1	1	1	1	13.1104	0.330457	1	0.000958525	FBgn0015600	toc	INTRON
2L	3136563	A	G	A	0	0.190476	0.2	NA	NA	1	0.819672	1	0.756098	0.648649	7.53428	0.130159	0.844884	0.000416209	FBgn0015600	toc	INTRON
2L	3136703	T	G	T	0.5	0.513514	0.368421	NA	0.466667	1	1	1	1	1	16.4172	0.46215	1	0.000491812	FBgn0015600	toc	INTRON
2L	3136706	C	T	C	0.5	0.5	0.315789	NA	0.4375	1	1	1	1	1	12.9339	0.438322	1	0.000997733	FBgn0015600	toc	INTRON
2L	3138311	T	G	T	0.470588	0.52381	0.384615	NA	0.5	1	1	1	1	1	17.4348	0.469753	1	0.000411246	FBgn0015600	toc	INTRON
2L	3138731	G	A	G	0.0909091	0.35	0.3	NA	0.2	1	1	1	1	1	13.3363	0.235227	1	0.000911261	FBgn0015600	toc	INTRON
2L	3138816	T	G	T	0	0.333333	0.25	NA	0	1	0.857143	1	NA	NA	8.21143	0.145833	0.952381	0.000718744	FBgn0015600	toc	INTRON
2L	3141001	A	T	A	0	0.16129	0.166667	NA	0.0769231	1	1	1	0.71875	0.666667	9.08413	0.10122	0.877083	0.000110746	FBgn0015600	toc	INTRON
2L	3141491	G	A	G	0.45	0.321429	0.473684	NA	0.307692	1	1	1	1	1	14.2676	0.388201	1	0.000746091	FBgn0015600	toc	INTRON
2L	3141596	T	G	T	0.454545	0.479167	0.5	NA	NA	1	1	1	1	1	39.7761	0.477904	1	0.000631449	FBgn0015600	toc	INTRON
2L	3146564	G	C	G	0.46875	0.324324	0.465116	NA	0.318182	1	1	1	1	1	14.4017	0.394093	1	0.000725676	FBgn0011648	Mad	UTR_3_PRIME	FBgn0031505	CG12400	716 bp UPSTREAM
2L	3150867	C	A	C	0.375	0.409091	0.4	NA	NA	1	1	1	1	1	59.4725	0.394697	1	0.000282598	FBgn0011648	Mad	INTRON
2L	3150868	T	G	T	0.411765	0.409091	0.4	NA	NA	1	1	1	1	1	166.012	0.406952	1	3.62707e-05	FBgn0011648	Mad	INTRON
2L	3151171	C	T	C	0.541667	0.388889	0.347826	NA	0.368421	1	1	1	1	1	13.3325	0.411701	1	0.000912027	FBgn0011648	Mad	INTRON
2L	3153073	G	C	G	0.3	0.318182	0.25	NA	NA	1	1	1	1	1	34.8709	0.289394	1	0.000821363	FBgn0011648	Mad	INTRON
2L	3159189	C	A	C	0.291667	0.342857	0.347826	NA	0.0833333	1	0.868421	1	0.764706	1	8.4024	0.266421	0.926625	0.000153417	FBgn0011648	Mad	INTRON	FBgn0260817	gkt	761 bp UPSTREAM
2L	3159568	T	G	T	0.0666667	0.266667	0.25	NA	0.130435	1	0.795455	1	0.843137	1	11.3939	0.178442	0.927718	1.24877e-05	FBgn0011648	Mad	UTR_5_PRIME	FBgn0260817	gkt	382 bp UPSTREAM
2L	3159682	A	C	A	0.3	0.285714	0.347826	NA	0.125	1	0.913793	1	0.658537	1	7.92992	0.264635	0.914466	0.000110361	FBgn0011648	Mad	39 bp UPSTREAM	FBgn0260817	gkt	268 bp UPSTREAM
2L	3164780	G	C	G	0.333333	0.323529	0.333333	NA	0.0416667	1	NA	1	0.824561	1	8.26946	0.257966	0.95614	0.000442118	FBgn0014906	Hydr2	INTRON
2L	3164781	T	C	T	0.333333	0.3125	0.346154	NA	0.0416667	1	0.888889	1	0.824561	1	8.422	0.258413	0.94269	0.000642124	FBgn0014906	Hydr2	INTRON
2L	3169500	A	T	T	0.333333	0.421053	0.4	NA	NA	1	1	1	0.7	1	8.46594	0.384795	0.94	0.00028115	FBgn0014906	Hydr2	38 bp DOWNSTREAM	FBgn0011985	tRNA:S7:23Eb	82 bp UPSTREAM	FBgn0264744	CG44002	320 bp DOWNSTREAM
2L	3178452	T	C	T	0.1	0.363636	0.1875	0.0526316	0.0645161	1	NA	1	0.777778	0.7	7.44327	0.153657	0.869444	0.000326415	FBgn0085422	CG34393	INTRON
2L	3178645	A	T	A	0.04	0.384615	0.318182	0	0.0434783	1	NA	1	0.727273	0.653846	5.68322	0.157255	0.84528	0.000950287	FBgn0085422	CG34393	INTRON
2L	3179121	A	G	A	0.428571	0.5	0.466667	0.6	NA	1	1	1	1	1	13.6337	0.49881	1	0.000853661	FBgn0085422	CG34393	INTRON
2L	3179778	T	C	T	0.16	0.25	0.181818	0.0588235	0	1	NA	1	0.852941	0.75	10.1854	0.130128	0.900735	6.29888e-05	FBgn0085422	CG34393	INTRON
2L	3181393	T	C	C	0.0588235	0.166667	0.277778	NA	0	1	1	NA	1	1	14.2677	0.125817	1	0.000746068	FBgn0085422	CG34393	INTRON
2L	3181416	T	C	C	0.142857	0.272727	0.263158	NA	0	1	1	1	1	1	13.0136	0.169686	1	0.000979769	FBgn0085422	CG34393	INTRON
2L	3181433	T	G	G	0	0.24	0.263158	0	0	0.666667	0.62	1	0.485714	0.777778	5.74299	0.100632	0.710032	0.000621781	FBgn0085422	CG34393	INTRON
2L	3182146	T	A	T	0.0952381	0.214286	0.238095	0	NA	0.666667	NA	1	0.74359	0.767442	7.25451	0.136905	0.794425	0.000463621	FBgn0085422	CG34393	INTRON
2L	3182154	G	T	G	0	0	0.272727	0	NA	0.604167	0.835821	0.55102	0.560976	0.571429	6.42023	0.0681818	0.624682	0.000631179	FBgn0085422	CG34393	INTRON
2L	3182158	C	T	T	0	0	0.285714	0	NA	0.627451	0.842857	0.541667	0.560976	0.575	6.18406	0.0714286	0.62959	0.000803604	FBgn0085422	CG34393	INTRON
2L	3187234	T	C	T	0.210526	0.321429	0.47619	NA	0.133333	1	1	1	0.738095	1	7.27794	0.28537	0.947619	0.000443455	FBgn0085422	CG34393	INTRON
2L	3187262	A	T	A	0.225806	0.304348	0.333333	NA	0.0769231	1	NA	1	1	1	13.3261	0.235103	1	0.000913332	FBgn0085422	CG34393	INTRON
2L	3187517	G	C	G	0.466667	0.464286	0.47619	NA	NA	1	1	1	1	1	146.123	0.469048	1	4.68173e-05	FBgn0085422	CG34393	INTRON
2L	3190973	G	A	G	0.421053	0.4	0.478261	NA	0.285714	1	1	1	1	1	14.9542	0.396257	1	0.000648982	FBgn0085422	CG34393	INTRON
2L	3190977	T	G	T	0.388889	0.363636	0.5	NA	0.333333	1	1	1	1	1	16.6115	0.396465	1	0.000474902	FBgn0085422	CG34393	INTRON
2L	3194214	G	T	G	0.315789	0.390244	0.545455	0.454545	0.153846	1	1	1	0.814815	1	7.77799	0.371976	0.962963	0.000190666	FBgn0085422	CG34393	INTRON
2L	3197280	T	A	T	0.117647	0.176471	0.178571	NA	0.272727	1	1	0.819672	1	1	16.1178	0.186354	0.963934	8.66186e-07	FBgn0085422	CG34393	INTRON
2L	3197288	C	T	C	0.103448	0.0357143	0.0952381	NA	0.1	1	1	0.744186	1	1	16.1319	0.0836002	0.948837	2.42685e-05	FBgn0085422	CG34393	INTRON
2L	3197292	T	A	T	0.107143	0.0344828	0.15	NA	NA	1	1	0.780488	1	1	15.5156	0.0972085	0.956098	4.79414e-06	FBgn0085422	CG34393	INTRON
2L	3197402	T	C	T	0.125	0.125	0.291667	NA	NA	1	NA	0.736842	1	1	8.75395	0.180556	0.934211	0.000324191	FBgn0085422	CG34393	INTRON
2L	3200792	A	T	A	0.0769231	0.0434783	NA	0.181818	0	1	NA	0.688889	1	1	9.74329	0.0755549	0.922222	0.000382694	FBgn0085422	CG34393	296 bp UPSTREAM
2L	3223558	C	T	T	0.25	0.125	0.181818	NA	NA	NA	0.759259	0.864865	NA	0.76	12.092	0.185606	0.794708	0.000269624	nearest gene > 1 kb
2L	3223608	G	T	T	0.235294	0.121212	0.263158	NA	NA	NA	0.861111	0.738095	0.76	0.692308	9.89921	0.206555	0.762879	0.00040496	nearest gene > 1 kb
2L	3224366	C	T	C	0.4	0.47619	0.333333	NA	NA	1	1	1	0.75	1	8.43301	0.403175	0.95	0.000171317	nearest gene > 1 kb
2L	3225949	G	A	G	0.388889	0.15625	0.352941	0.2	0	0.633333	1	0.849057	0.684211	1	5.89061	0.219616	0.83332	0.000376403	nearest gene > 1 kb
2L	3225957	C	T	C	0.35	0.1875	0.380952	0.181818	0	0.588235	1	0.854545	0.682927	1	5.61763	0.220054	0.825142	0.000568782	nearest gene > 1 kb
2L	3232851	C	T	C	0.363636	0.0769231	0.307692	0.176471	0.0588235	1	NA	NA	1	1	13.2098	0.196709	1	0.000189736	nearest gene > 1 kb
2L	3233153	C	A	C	0.307692	0.434783	0.4	0.181818	0.0526316	1	1	1	1	1	10.2295	0.275385	1	0.000514697	nearest gene > 1 kb
2L	3235262	T	A	T	NA	0.214286	0.4	0.25	0.0714286	1	1	0.871795	1	1	10.2582	0.233929	0.974359	0.000602623	nearest gene > 1 kb
2L	3239513	T	A	T	0.166667	0.272727	0.222222	0.0625	0	1	1	0.630435	NA	0.875	7.273	0.144823	0.876359	0.000819867	nearest gene > 1 kb
2L	3251346	C	T	C	0.0769231	0.25	0	NA	0	1	0.666667	NA	0.666667	0.724138	6.88593	0.0817308	0.764368	0.000655776	nearest gene > 1 kb
2L	3262122	A	T	A	0.25	0.0689655	0.0714286	NA	0.047619	1	0.806452	0.741935	1	1	10.9029	0.109503	0.909677	1.21577e-05	FBgn0266877	CR45338	115 bp UPSTREAM	FBgn0266876	CR45337	841 bp UPSTREAM
2L	3265079	G	A	G	0.416667	0.380952	0.142857	0	0	1	0.653846	1	NA	0.794118	5.45204	0.188095	0.861991	0.000975516	FBgn0267270	CR45706	EXON
2L	3268106	G	A	G	0.181818	0.0909091	0.0909091	NA	0	1	1	0.849057	1	1	18.3668	0.0909091	0.969811	1.15582e-06	FBgn0265677	CR44484	163 bp UPSTREAM
2L	3268194	T	A	T	0.315789	0.47619	0.142857	0.272727	0	1	1	1	1	1	9.42246	0.241513	1	0.000707239	FBgn0265677	CR44484	75 bp UPSTREAM
2L	3268266	A	T	A	0.357143	0.470588	0.0769231	0.181818	0	1	1	1	1	1	8.98111	0.217294	1	0.000850673	FBgn0265677	CR44484	3 bp UPSTREAM
2L	3270942	A	G	A	0.166667	0.25	NA	0.181818	0	1	1	1	0.594595	1	7.9401	0.149621	0.918919	0.000134947	FBgn0031513	CG3347	SYNONYMOUS_CODING
2L	3270944	C	G	C	0.166667	0.25	NA	0.166667	0.04	1	1	1	0.564103	1	7.7764	0.155833	0.912821	0.000292537	FBgn0031513	CG3347	NON_SYNONYMOUS_CODING
2L	3271644	C	A	C	0.37931	0.0357143	0.027027	NA	0.0833333	1	0.696429	0.707692	1	NA	5.99988	0.131346	0.85103	0.000967585	FBgn0031513	CG3347	UTR_3_PRIME
2L	3272294	G	T	G	0.416667	0.4	0.0454545	0.25	0	1	1	1	1	1	8.9549	0.222424	1	0.000860276	FBgn0031513	CG3347	488 bp DOWNSTREAM
2L	3272700	G	T	G	0.294118	0.410256	0.105263	NA	0.0909091	1	1	1	0.736842	1	7.73335	0.225137	0.947368	0.000358928	FBgn0031513	CG3347	894 bp DOWNSTREAM
2L	3273907	T	G	T	0.2	0.481481	0.08	0.1	0	1	1	1	1	1	9.90103	0.172296	1	0.000584059	nearest gene > 1 kb
2L	3273911	G	A	G	0.208333	0.481481	0.0869565	0.1	0	1	1	1	1	1	9.89079	0.175354	1	0.000586403	nearest gene > 1 kb
2L	3273939	A	G	A	0.0769231	0.368421	0.0666667	NA	0	1	NA	0.782609	0.727273	1	6.88641	0.128003	0.87747	0.000499181	nearest gene > 1 kb
2L	3275489	A	G	A	0.210526	0.125	0.0952381	NA	0	1	0.677966	0.82	1	NA	8.58631	0.107691	0.874492	0.000480603	FBgn0031514	CG3332	311 bp DOWNSTREAM
2L	3276819	G	A	G	0.0714286	0.0526316	0.166667	NA	0	1	0.69697	NA	1	1	10.2156	0.0726817	0.924242	0.000396341	FBgn0031514	CG3332	SYNONYMOUS_CODING
2L	3277589	A	G	A	0.157895	0	0	0.157895	NA	1	0.684211	NA	1	1	9.23841	0.0789474	0.921053	0.000309186	FBgn0031514	CG3332	SYNONYMOUS_CODING
2L	3279191	C	T	C	0.222222	0	0	NA	0	1	0.885246	0.77193	0.74	1	10.5549	0.0555556	0.879435	1.77934e-05	FBgn0031514	CG3332	INTRON
2L	3279399	A	G	A	0.166667	0	0.0833333	NA	0	1	1	NA	NA	1	23.4999	0.0625	1	0.00016883	FBgn0031514	CG3332	INTRON
2L	3280581	C	T	C	0.285714	0.4375	0	0.333333	0	1	1	1	1	1	8.79307	0.21131	1	0.000922658	FBgn0031514	CG3332	47 bp UPSTREAM
2L	3280907	T	A	T	0.173913	0.05	0.1	0.266667	0.05	NA	1	NA	1	1	21.0583	0.128116	1	3.00578e-05	FBgn0031514	CG3332	373 bp UPSTREAM
2L	3281269	C	A	C	NA	0.047619	0.0714286	NA	0	1	NA	NA	1	1	45.7864	0.0396825	1	0.000476667	FBgn0031514	CG3332	735 bp UPSTREAM
2L	3282789	T	A	A	0.0555556	0.075	0.142857	0.272727	0	NA	0.813559	0.872727	1	1	12.2606	0.109228	0.921572	6.50106e-06	nearest gene > 1 kb
2L	3282801	G	T	T	0.12	0.09375	0.0588235	0.363636	0	NA	NA	0.890909	1	1	11.5754	0.127242	0.963636	3.04663e-05	nearest gene > 1 kb
2L	3283094	A	G	A	0.166667	0.0434783	0	NA	NA	1	0.810127	0.796296	1	1	12.2645	0.0700483	0.921285	4.83326e-05	nearest gene > 1 kb
2L	3284502	G	T	G	0.166667	0.454545	0.25	0.3	0.0714286	1	1	1	NA	1	11.6537	0.248528	1	0.000309931	nearest gene > 1 kb
2L	3284666	T	A	T	0.321429	0.37931	0.125	0.454545	0	1	1	1	1	1	8.84263	0.256057	1	0.000902976	nearest gene > 1 kb
2L	3284670	A	G	A	0.346154	0.40625	0.130435	0.384615	0	1	1	1	1	1	9.31415	0.253491	1	0.000739469	nearest gene > 1 kb
2L	3284960	G	C	G	0.636364	0.347826	0.0909091	0.2	0.153846	1	0.772727	1	NA	1	5.83309	0.285789	0.943182	0.000980063	nearest gene > 1 kb
2L	3285066	T	C	C	0.3	0.0454545	0.0714286	NA	0	NA	0.628571	0.655172	0.8	NA	6.90252	0.104221	0.694581	0.000980155	nearest gene > 1 kb
2L	3285141	G	A	G	0.0769231	0	NA	NA	0.0666667	1	0.767442	0.607143	1	1	9.82153	0.0478632	0.874917	0.000270268	nearest gene > 1 kb
2L	3286506	T	C	T	0.235294	0	0.0666667	NA	0	0.6	0.739726	0.64	0.769231	NA	8.92724	0.0754902	0.687239	0.000184789	nearest gene > 1 kb
2L	3286737	C	A	A	0	0	0	NA	NA	0.4375	0.688525	0.680851	0.82	0.878788	9.21531	0	0.701133	0.000770486	nearest gene > 1 kb
2L	3287785	T	A	T	0.347826	0.027027	0.0625	0	NA	1	0.772727	0.80303	NA	NA	6.96866	0.109338	0.858586	0.000960412	FBgn0265678	CR44485	37 bp UPSTREAM
2L	3287839	C	T	C	0.25	0.111111	0.133333	NA	NA	1	0.708333	0.761905	0.809524	NA	8.54026	0.164815	0.81994	0.00041839	FBgn0265678	CR44485	EXON
2L	3288139	C	T	C	NA	0	0	NA	0	NA	0.843137	0.83871	1	1	20.0356	0	0.920462	0.000271759	FBgn0265678	CR44485	EXON
2L	3292446	C	T	C	0.266667	0.44	0	0	0.0555556	1	NA	NA	1	1	9.73508	0.152444	1	0.000623511	FBgn0031515	CG9664	INTRON
2L	3293799	C	T	C	NA	0	0	NA	0	NA	0.793103	0.583333	0.74359	0.695652	15.6954	0	0.70392	0.000562134	FBgn0031515	CG9664	UTR_5_PRIME
2L	3293879	T	A	T	NA	0.0740741	0.0769231	0.0833333	0	1	0.793651	0.72093	0.551724	0.871795	9.41068	0.0585826	0.78762	0.000379683	FBgn0031515	CG9664	UTR_5_PRIME
2L	3293972	T	C	T	0.157895	0.075	0.16129	NA	NA	NA	0.692308	0.705882	0.784314	NA	14.819	0.131395	0.727501	0.000120926	FBgn0031515	CG9664	INTRON	FBgn0031516	CG9663	954 bp DOWNSTREAM
2L	3293975	C	A	C	0.166667	0.0810811	0.15625	NA	NA	NA	0.714286	0.734694	0.807692	NA	15.7834	0.134666	0.752224	9.57744e-05	FBgn0031515	CG9664	INTRON	FBgn0031516	CG9663	951 bp DOWNSTREAM
2L	3293977	A	G	A	0.166667	0.0810811	0.15625	NA	NA	NA	0.708333	0.765957	0.811321	NA	15.6029	0.134666	0.761871	0.000105183	FBgn0031515	CG9664	INTRON	FBgn0031516	CG9663	949 bp DOWNSTREAM
2L	3294303	G	A	G	0.111111	0.0416667	0.0967742	0	0	NA	0.787879	0.767857	0.729167	NA	24.4677	0.0499104	0.761634	3.11037e-07	FBgn0031515	CG9664	INTRON	FBgn0031516	CG9663	623 bp DOWNSTREAM
2L	3294306	A	T	A	0.111111	0.0465116	0.115385	0	0	1	0.765625	0.803922	0.755556	NA	12.4085	0.0546015	0.831276	0.000187321	FBgn0031515	CG9664	INTRON	FBgn0031516	CG9663	620 bp DOWNSTREAM
2L	3294378	C	T	C	0.117647	0.0384615	0.125	NA	0	1	0.833333	0.723404	1	NA	11.0106	0.0702771	0.889184	0.000308898	FBgn0031515	CG9664	INTRON	FBgn0031516	CG9663	548 bp DOWNSTREAM
2L	3294744	T	A	T	0.173913	0	0.0512821	NA	0	1	0.590909	0.74	1	1	8.55961	0.0562988	0.866182	0.000190164	FBgn0031515	CG9664	38 bp UPSTREAM	FBgn0031516	CG9663	182 bp DOWNSTREAM
2L	3298175	G	A	G	0.333333	0.0571429	0.1	0.363636	NA	NA	0.790698	0.85	1	1	7.3343	0.213528	0.910174	0.000586758	FBgn0031516	CG9663	INTRON
2L	3325232	C	T	C	0.3	0.45	0	0.153846	0.1	1	NA	0.727273	1	1	7.00904	0.200769	0.931818	0.000209869	FBgn0053281	CG33281	SYNONYMOUS_CODING
2L	3326490	C	T	C	NA	0.392857	0.2	NA	0.25	1	NA	0.8	1	1	8.75459	0.280952	0.95	0.000570663	FBgn0053281	CG33281	SYNONYMOUS_CODING
2L	3389357	T	G	T	NA	0.357143	0.117647	0.363636	0.2	1	1	0.659091	0.833333	1	7.01406	0.259607	0.898485	0.000209696	FBgn0266026	CR44791	EXON	FBgn0259950	CG42460	861 bp UPSTREAM
2L	3396770	C	G	C	NA	0	0	NA	0.0909091	1	1	1	1	1	32.0175	0.030303	1	0.00097407	FBgn0266027	CR44792	553 bp DOWNSTREAM
2L	3401270	A	G	A	0.0294118	0	0	0.333333	0	0.392157	1	1	1	0.897959	5.81641	0.072549	0.858023	0.000985161	nearest gene > 1 kb
2L	3421576	T	G	T	NA	NA	0	0.210526	0.037037	0.591837	0.695652	1	0.816327	1	7.09505	0.0825211	0.820763	0.000418393	FBgn0031530	pgant2	UTR_5_PRIME
2L	3440023	T	C	T	NA	0.391304	0.384615	0.291667	0.307692	1	1	NA	1	1	25.496	0.34382	1	0.000132329	nearest gene > 1 kb
2L	3440040	C	T	C	NA	0.45	0.266667	0.357143	0.363636	1	1	1	1	1	17.1036	0.359361	1	0.000435403	nearest gene > 1 kb
2L	3484934	C	T	C	0.157895	0.410256	0.4375	0.181818	0.181818	0.883721	0.734694	0.564516	0.693878	0.763158	5.65029	0.273858	0.727993	0.000535091	FBgn0031542	CG15414	INTRON
2L	3512997	T	C	T	NA	0.16129	0	0.1	0.1	0.35	0.714286	0.697674	0.642857	0.785714	6.63023	0.0903226	0.638106	0.000844917	FBgn0053123	CG33123	SYNONYMOUS_CODING
2L	3596054	G	C	G	0.458333	0.4	NA	0.538462	NA	0.793103	NA	1	1	1	7.37195	0.465598	0.948276	0.000729373	nearest gene > 1 kb
2L	3596235	G	A	A	0.411765	0.434783	NA	0.375	NA	NA	NA	1	1	1	34.0576	0.407182	1	0.000860997	nearest gene > 1 kb
2L	3662979	T	G	G	0	0.222222	0.583333	0.25	0.05	1	1	1	0.826087	NA	6.60416	0.221111	0.956522	0.000927861	FBgn0085369	CG34340	UTR_5_PRIME
2L	3683494	G	A	G	NA	0.0769231	0.166667	NA	0.142857	NA	1	1	NA	1	32.4665	0.128816	1	0.000947348	FBgn0085369	CG34340	INTRON
2L	3696905	G	C	C	0.533333	0.125	0.0434783	0.272727	0.25	NA	1	1	1	NA	9.05912	0.244908	1	0.000822859	FBgn0031561	CG16712	247 bp UPSTREAM	FBgn0031562	CG3604	337 bp DOWNSTREAM
2L	3701475	G	A	G	0	0.309524	0.107143	NA	0.0833333	0.777778	1	1	0.716418	NA	7.56291	0.125	0.873549	0.00029701	FBgn0259957	CG42467	SYNONYMOUS_CODING	FBgn0262621	CG43145	351 bp UPSTREAM	FBgn0259956	Sfp24C1	383 bp DOWNSTREAM
2L	3701478	C	T	C	0	0.309524	0.111111	NA	0.0769231	0.769231	1	1	0.707692	NA	7.37289	0.124389	0.869231	0.000352532	FBgn0259957	CG42467	SYNONYMOUS_CODING	FBgn0262621	CG43145	348 bp UPSTREAM	FBgn0259956	Sfp24C1	386 bp DOWNSTREAM
2L	3707915	T	A	T	0	0	0.0909091	NA	NA	1	1	1	0.684211	NA	10.5317	0.030303	0.921053	0.000579159	FBgn0015376	cutlet	INTRON	FBgn0051777	CG31777	852 bp UPSTREAM
2L	3783331	A	T	T	0	0	0	0.157895	0	0.581818	NA	0.564103	0.555556	NA	16.4706	0.0315789	0.567159	3.63838e-05	FBgn0004893	bowl	UTR_3_PRIME
2L	3821241	C	G	C	0.65	0.611111	0.583333	NA	NA	1	1	1	0.766667	1	6.70021	0.614815	0.953333	0.000971338	nearest gene > 1 kb
2L	3827835	T	A	A	0	0.266667	0.0588235	NA	0.0833333	0.625	0.886364	0.6	0.8	NA	6.95889	0.102206	0.727841	0.00050259	FBgn0003430	slp1	736 bp DOWNSTREAM
2L	3834901	A	C	A	0.380952	0.188679	0.0384615	0.352941	0.190476	0.654545	0.777778	0.586207	0.517857	0.846154	5.14016	0.230302	0.676508	0.000888012	nearest gene > 1 kb
2L	3877955	A	C	A	0	NA	0	0	0.1	NA	0.642857	0.756757	0.675676	0.794118	16.0824	0.025	0.717352	8.71471e-06	FBgn0000256	capu	INTRON
2L	3877960	G	A	A	0	NA	0	0	0.0909091	0.724138	0.651163	0.5	0.65	0.787879	12.0347	0.0227273	0.662636	3.20038e-05	FBgn0000256	capu	INTRON
2L	3916225	A	G	A	0.0714286	0	NA	NA	0	NA	NA	0.72	0.692308	0.7	27.0159	0.0238095	0.704103	0.000404813	FBgn0051774	fred	INTRON
2L	4019293	C	A	A	0	0	0	0.263158	0	0.681818	NA	0.735849	0.827586	0.608696	9.44629	0.0526316	0.713487	3.11313e-05	nearest gene > 1 kb
2L	4024674	A	G	A	0	0	NA	0.0909091	0.230769	0.805556	NA	0.714286	0.789474	0.666667	10.452	0.0804196	0.743995	0.000155871	nearest gene > 1 kb
2L	4027425	C	G	C	NA	0.08	0.153846	NA	0.181818	0.823529	1	NA	0.680851	0.756098	9.06411	0.138555	0.81512	0.00075798	nearest gene > 1 kb
2L	4029503	T	C	C	NA	0	0.0555556	NA	0.0625	0.666667	NA	0.591837	0.6	0.73913	15.4051	0.0393519	0.649408	4.09089e-05	nearest gene > 1 kb
2L	4071234	T	C	C	0	0.0277778	NA	NA	0.15	0.780488	0.582418	0.75	0.607843	NA	9.15602	0.0592593	0.680187	0.000282531	FBgn0000547	ed	INTRON
2L	4071237	C	T	T	0	0	NA	NA	0.15	0.775	0.565217	0.730769	0.611111	NA	8.8353	0.05	0.670524	0.000390706	FBgn0000547	ed	INTRON
2L	4071242	C	T	T	0	0	NA	0	0.166667	0.763158	0.543478	0.755102	0.6	NA	9.00634	0.0416667	0.665435	0.000157885	FBgn0000547	ed	INTRON
2L	4071254	T	G	G	0	0	NA	0	0.263158	0.72093	0.516129	0.770833	0.592593	NA	6.644	0.0657895	0.650121	0.0005951	FBgn0000547	ed	INTRON
2L	4128485	T	C	T	0	0	NA	0.142857	0	NA	0.745763	0.678571	0.642857	0.518519	10.2523	0.0357143	0.646427	8.0783e-05	nearest gene > 1 kb
2L	4186219	G	T	G	0	0	NA	NA	0	0.8125	0.604167	0.510638	0.512821	0.545455	10.5798	0	0.597116	0.000451658	FBgn0051961	CG31961	31 bp DOWNSTREAM	FBgn0264866	CR44057	105 bp DOWNSTREAM
2L	4187492	G	A	A	NA	0	0	0	0	1	0.613636	1	0.73913	1	10.6548	0	0.870553	0.000439435	FBgn0051961	CG31961	UTR_5_PRIME	FBgn0040102	lectin-24Db	631 bp UPSTREAM
2L	4187502	A	G	G	NA	0	0	0	0	1	0.638298	1	0.72	1	10.9444	0	0.87166	0.000395901	FBgn0051961	CG31961	INTRON	FBgn0040102	lectin-24Db	621 bp UPSTREAM
2L	4187506	C	G	G	NA	0	0	0	0	1	0.695652	1	0.730769	1	12.5639	0	0.885284	0.000230959	FBgn0051961	CG31961	INTRON	FBgn0040102	lectin-24Db	617 bp UPSTREAM
2L	4220642	C	T	T	NA	0.0588235	NA	0	0	1	0.651163	1	0.608696	1	8.95155	0.0196078	0.851972	0.000573031	FBgn0001075	ft	INTRON
2L	4221096	T	A	A	NA	0.3	NA	0.272727	0.24	NA	1	1	1	1	42.0925	0.270909	1	0.000563918	FBgn0001075	ft	INTRON
2L	4235530	G	A	A	0.153846	0	0	NA	0	0.65625	0.634615	NA	0.861111	0.756757	10.6523	0.0384615	0.727183	6.84203e-05	nearest gene > 1 kb
2L	4235683	A	T	T	0.0526316	0	0	NA	0	0.764706	0.756098	0.857143	NA	0.757576	27.7022	0.0131579	0.783881	2.72606e-06	nearest gene > 1 kb
2L	4376064	T	A	T	0.133333	NA	NA	0	0.0833333	0.651163	0.666667	1	0.714286	0.75	9.20411	0.0722222	0.756423	0.000101693	FBgn0026319	Traf4	INTRON
2L	4421637	T	C	C	0.2	0.185185	0.375	0	0	0.52	0.603448	0.584615	0.62963	0.884615	5.21938	0.152037	0.644462	0.000838446	FBgn0031602	CG15431	INTRON
2L	4713095	A	T	A	0	0.115385	0	NA	NA	0.571429	0.583333	0.709677	1	0.5	6.57649	0.0384615	0.672888	0.000990046	FBgn0085380	CG34351	INTRON
2L	4898790	C	T	C	0.1	0.363636	0.222222	0.333333	0.0625	0.733333	0.65625	1	0.630435	0.594595	5.3556	0.216338	0.722923	0.000764788	FBgn0031645	CG3036	INTRON
2L	5146080	G	C	G	NA	0.307692	0.1875	0.1	NA	1	0.615385	0.857143	1	0.8	7.01348	0.198397	0.854505	0.000475676	FBgn0261836	Msp300	INTRON
2L	5150643	A	G	A	0	0.205882	0.142857	0	NA	0.771429	0.402985	0.696429	0.636364	0.666667	6.76075	0.0871849	0.634775	0.000263833	FBgn0261836	Msp300	INTRON
2L	5451485	T	A	T	0.136364	0.133333	0.230769	NA	NA	0.651163	0.836364	NA	0.59375	0.653846	8.38303	0.166822	0.683781	0.00054943	nearest gene > 1 kb
2L	5465742	A	T	A	0	0.333333	0.206897	0	0	NA	0.6	0.75	0.612903	NA	6.49098	0.108046	0.654301	0.000636696	FBgn0261963	mid	INTRON
2L	5560741	A	T	A	0	0.133333	0.0769231	NA	NA	0.774194	0.730769	0.647059	0.647059	0.580645	11.7358	0.0700855	0.675945	9.36255e-05	FBgn0020429	GluRIIB	SYNONYMOUS_CODING
2L	5561165	G	C	G	0.166667	0.172414	0	NA	NA	0.722222	1	0.68	NA	0.772727	7.47961	0.113027	0.793737	0.000677138	FBgn0020429	GluRIIB	NON_SYNONYMOUS_CODING
2L	5563711	G	T	G	0.333333	0.181818	0.25	NA	NA	0.754386	1	0.938144	0.895522	0.666667	7.9114	0.255051	0.850944	0.000216536	FBgn0020429	GluRIIB	209 bp DOWNSTREAM
2L	5568684	T	A	T	0.214286	0.145833	0	0.181818	NA	0.78	1	0.625	0.706897	0.5	6.11439	0.135484	0.722379	0.000803748	nearest gene > 1 kb
2L	5574946	A	T	A	0.26087	0.190476	0	0.176471	NA	0.651163	1	0.615385	0.666667	0.548387	5.60661	0.156954	0.69632	0.000921059	nearest gene > 1 kb
2L	5641978	A	T	A	0.238095	0.1	0.0555556	NA	NA	0.689655	0.594203	0.846154	1	0.657143	6.82402	0.131217	0.757431	0.000492068	FBgn0051646	CG31646	INTRON	FBgn0262333	mir-963	12 bp UPSTREAM	FBgn0262243	mir-964	124 bp UPSTREAM
2L	5643316	A	G	G	0.285714	0.0740741	NA	0	0.238095	0.666667	0.862745	0.486486	0.870968	0.666667	5.70262	0.149471	0.710707	0.000750562	FBgn0051646	CG31646	INTRON
2L	5660990	T	A	T	0.357143	0.269231	NA	0.35	0.166667	NA	0.833333	0.75	NA	0.766667	9.71843	0.28576	0.783333	0.000322989	FBgn0266068	CR44821	912 bp DOWNSTREAM
2L	5753338	C	A	C	0.5	0.541667	0.5	NA	NA	1	1	0.869565	NA	1	12.8015	0.513889	0.967391	0.000217758	FBgn0031736	CG11030	INTRON
2L	5753404	C	T	C	0.68	0.583333	0.695652	NA	0.6	1	1	0.871795	1	1	8.78696	0.639746	0.974359	6.89943e-05	FBgn0031736	CG11030	INTRON
2L	5753631	G	A	G	0.538462	0.625	0.526316	NA	NA	1	1	0.878788	NA	1	9.36422	0.563259	0.969697	0.000307201	FBgn0031736	CG11030	INTRON
2L	5753643	T	C	T	0.571429	0.608696	0.615385	NA	NA	1	1	0.898305	NA	1	13.0287	0.598503	0.974576	0.000106012	FBgn0031736	CG11030	INTRON
2L	5753644	A	G	A	0.580645	0.617021	0.6	NA	NA	1	1	0.896552	NA	1	13.4339	0.599222	0.974138	0.00020431	FBgn0031736	CG11030	INTRON
2L	5968844	C	T	T	0.444444	0.318182	0.363636	NA	0.461538	0.714286	0.642857	0.64	0.764706	0.608696	6.26492	0.39695	0.674109	0.000611115	FBgn0031757	Ucp4C	SYNONYMOUS_CODING
2L	6092042	T	G	G	0.368421	0.047619	0.210526	0.0769231	0.2	0.84	1	0.705882	0.828571	0.653846	7.53915	0.180698	0.80566	6.78069e-05	FBgn0266450	Kr-h1	INTRON	FBgn0266445	CG45075	UTR_3_PRIME
2L	6092043	G	A	A	0.368421	0.047619	0.210526	0.0714286	0.2	0.833333	1	0.7	0.828571	0.64	7.32395	0.179599	0.800381	8.46134e-05	FBgn0266450	Kr-h1	INTRON	FBgn0266445	CG45075	UTR_3_PRIME
2L	6092045	C	A	A	0.368421	0.0465116	0.222222	0.0714286	0.181818	0.84	1	0.7	0.818182	0.666667	7.58896	0.17808	0.80497	6.38356e-05	FBgn0266445	CG45075	UTR_3_PRIME	FBgn0266450	Kr-h1	INTRON
2L	6092047	T	A	A	0.421053	0.0487805	0.222222	0.0714286	0.2	0.846154	1	0.7	0.828571	0.695652	7.14372	0.192697	0.814075	0.000112295	FBgn0266445	CG45075	UTR_3_PRIME	FBgn0266450	Kr-h1	INTRON
2L	6353109	A	G	G	0	0	0	NA	NA	0.608696	0.702703	NA	0.516129	0.578947	15.4947	0	0.601619	0.000584048	FBgn0031802	ppk7	INTRON
2L	6758948	T	G	T	0	NA	0.2	0	NA	1	0.829268	0.820513	1	NA	10.1069	0.0666667	0.912445	0.000495143	FBgn0031856	CG11322	NON_SYNONYMOUS_CODING	FBgn0031857	CG11321	881 bp DOWNSTREAM
2L	6771603	T	C	T	NA	0.1	0	0.0588235	NA	1	0.787879	0.870968	0.833333	0.777778	16.1733	0.0529412	0.853992	3.56742e-06	FBgn0031857	CG11321	INTRON
2L	6771716	G	C	G	NA	0.0789474	0	0.0769231	0	0.5	0.77027	0.772727	0.642857	0.53125	9.79905	0.0389676	0.643421	0.000157923	FBgn0031857	CG11321	INTRON
2L	6789863	G	A	G	0	0	0.185185	0	0.210526	0.833333	0.722222	0.742857	1	0.862745	10.8438	0.0791423	0.832232	4.6351e-06	FBgn0015777	nrv2	UTR_3_PRIME
2L	6806595	T	A	T	NA	0	0.130435	0.0833333	0.3	1	0.672414	1	1	NA	7.6329	0.128442	0.918103	0.000354508	FBgn0031861	CG17375	803 bp UPSTREAM
2L	6807013	A	G	A	NA	0	0.125	NA	0.0909091	1	0.516129	1	1	1	8.01415	0.0719697	0.903226	0.000464896	nearest gene > 1 kb
2L	6834216	A	G	A	NA	0.137931	0.0909091	0.0909091	0	1	0.576471	1	1	1	9.33575	0.0799373	0.915294	0.000266064	FBgn0051632	sens-2	INTRON
2L	6834220	T	A	T	NA	0.2	NA	0.1	0	1	0.632911	1	1	1	8.85073	0.1	0.926582	0.000122681	FBgn0051632	sens-2	INTRON
2L	6834222	G	A	G	NA	0.2	NA	0.1	0	1	0.628205	1	1	1	8.77089	0.1	0.925641	0.000127341	FBgn0051632	sens-2	INTRON
2L	6834223	T	C	T	NA	0.2	NA	0.1	0	1	0.618421	1	1	1	8.6079	0.1	0.923684	0.000138361	FBgn0051632	sens-2	INTRON
2L	6834237	G	A	G	NA	0.238095	0.0526316	0.047619	0	1	0.551282	1	1	1	7.94042	0.0845865	0.910256	0.000174824	FBgn0051632	sens-2	INTRON
2L	6834241	T	C	T	NA	0.227273	0.047619	0.047619	0	1	0.542169	1	1	1	7.92867	0.0806277	0.908434	0.00020756	FBgn0051632	sens-2	INTRON
2L	6834244	G	A	G	NA	0.153846	0.0434783	0.0454545	0	1	0.52439	1	1	1	8.39083	0.0606947	0.904878	0.000428086	FBgn0051632	sens-2	INTRON
2L	6835657	C	A	C	NA	0.0967742	NA	0	0.0434783	1	0.491525	1	1	1	8.07317	0.0467508	0.898305	0.000710558	FBgn0051632	sens-2	INTRON
2L	6835688	C	G	C	NA	0.0666667	0.166667	0	0.037037	1	0.591837	1	1	1	9.54803	0.0675926	0.918367	0.00013701	FBgn0051632	sens-2	INTRON
2L	6895150	C	T	C	0.26087	0.0606061	0	0.111111	NA	0.75	1	0.813953	1	1	10.3344	0.108147	0.912791	2.09189e-05	FBgn0031866	Nlg2	INTRON
2L	6898433	A	G	G	0.304348	0.037037	0	NA	0.1	0.697674	1	NA	1	1	8.01318	0.110346	0.924419	0.000213549	FBgn0031866	Nlg2	INTRON
2L	6898438	C	T	T	0.304348	0.0384615	0	NA	0.1	0.657895	1	NA	1	1	7.36686	0.110702	0.914474	0.000405194	FBgn0031866	Nlg2	INTRON
2L	6900928	G	A	G	0.275	0.333333	0	0.047619	0.35	NA	1	0.833333	1	1	8.92811	0.20119	0.958333	9.81121e-05	FBgn0031866	Nlg2	INTRON
2L	6900933	A	T	A	0.3	0.277778	0	0	0.315789	NA	1	0.852941	1	1	9.57622	0.178713	0.963235	9.23682e-05	FBgn0031866	Nlg2	INTRON
2L	6901064	C	G	C	0.454545	0.0952381	0	0	0.16	NA	1	NA	1	1	10.2371	0.141957	1	0.000513234	FBgn0031866	Nlg2	INTRON	FBgn0262205	mir-932	998 bp UPSTREAM
2L	6904732	C	T	C	0.344828	0.259259	0	0.0555556	0.222222	0.766667	0.807018	0.583333	NA	0.756757	6.78935	0.176373	0.728444	0.000270975	FBgn0031866	Nlg2	INTRON
2L	6931521	G	A	G	0	0.319149	0.0384615	0.012987	0.227848	NA	1	NA	1	1	13.5967	0.119689	1	0.000169401	FBgn0004838	Hrb27C	UTR_3_PRIME	FBgn0262877	CG43232	600 bp UPSTREAM
2L	6931638	G	C	G	0	0.136364	0	0	0.159091	0.825	1	NA	1	NA	12.8389	0.0590909	0.941667	0.000398048	FBgn0004838	Hrb27C	UTR_3_PRIME	FBgn0262877	CG43232	483 bp UPSTREAM	FBgn0031869	CG18304	907 bp DOWNSTREAM
2L	6935741	A	T	T	0	0.0666667	NA	0	0.222222	0.791667	1	NA	1	0.826087	10.892	0.0722222	0.904438	3.63566e-05	FBgn0031869	CG18304	NON_SYNONYMOUS_CODING
2L	6937228	T	C	T	0.5	0.363636	0.4	0.5	NA	NA	1	1	1	NA	16.012	0.440909	1	0.000529747	FBgn0031869	CG18304	INTRON
2L	6938554	A	G	A	0.5	0.538462	NA	NA	0.545455	1	1	1	1	1	33.3811	0.527972	1	0.000896216	FBgn0031869	CG18304	SYNONYMOUS_CODING
2L	6940144	T	A	T	0.456522	0.491228	0.485714	0.583333	0.64	1	1	1	1	1	13.5866	0.531359	1	0.000169896	FBgn0031869	CG18304	INTRON
2L	6941009	C	G	G	0	0.384615	0.3	0	0.0666667	1	NA	NA	1	1	10.5612	0.150256	1	0.000454753	FBgn0031869	CG18304	INTRON
2L	6950312	T	A	T	0.542857	0.763158	0.634146	0.684211	0.652174	1	1	NA	1	NA	9.64259	0.655309	1	0.000646936	FBgn0031873	Gas41	105 bp UPSTREAM	FBgn0020616	SA	109 bp UPSTREAM
2L	6950321	T	C	T	0.527778	0.72973	0.675676	0.705882	0.608696	1	1	NA	1	NA	9.57754	0.649552	1	0.00066407	FBgn0020616	SA	100 bp UPSTREAM	FBgn0031873	Gas41	114 bp UPSTREAM
2L	6962276	A	T	A	0.357143	0.64	0.55	0.5625	0.611111	1	1	1	1	1	9.20682	0.544151	1	0.000773224	FBgn0031878	sip2	SYNONYMOUS_CODING	FBgn0031877	CG10399	623 bp DOWNSTREAM
2L	6968061	A	C	A	0.382353	0.707317	0.548387	0.5	0.515152	1	1	NA	1	1	8.97571	0.530642	1	0.000852642	FBgn0264922	smt3	417 bp UPSTREAM	FBgn0016978	snRNP-U1-70K	650 bp DOWNSTREAM
2L	6971916	T	C	T	0.416667	NA	0.45	0.5	0.5	1	NA	1	1	1	26.1205	0.466667	1	0.000123094	FBgn0016978	snRNP-U1-70K	179 bp UPSTREAM	FBgn0262616	CR43142	327 bp UPSTREAM	FBgn0031879	uif	912 bp DOWNSTREAM
2L	6973732	A	T	A	0.551724	0.655172	0.666667	0.526316	0.529412	1	1	1	1	1	13.3524	0.585858	1	0.000181906	FBgn0031879	uif	INTRON	FBgn0262616	CR43142	936 bp DOWNSTREAM
2L	6988275	C	G	G	0	0.0666667	NA	0.0909091	NA	NA	1	0.901961	1	NA	21.5081	0.0525253	0.96732	3.57877e-05	FBgn0031879	uif	INTRON
2L	6999437	C	G	C	0.6	0.466667	NA	NA	0.551724	1	0.742424	1	1	1	6.32979	0.539464	0.948485	0.000739276	FBgn0031879	uif	INTRON
2L	6999450	C	A	C	0.6	0.5	NA	0.615385	0.625	1	1	1	1	1	14.3935	0.585096	1	0.000726905	FBgn0031879	uif	INTRON
2L	7001035	C	T	C	0.666667	0.62069	0.529412	0.6	NA	1	1	1	1	1	13.8522	0.604192	1	0.00081437	FBgn0031879	uif	INTRON
2L	7003409	C	A	C	0.666667	0.56	0.5	0.4375	0.6875	1	1	1	1	1	8.98916	0.570333	1	0.000847747	FBgn0031879	uif	INTRON
2L	7003410	C	T	C	0.65	0.608696	0.5	0.4375	0.666667	1	1	1	1	1	9.59755	0.572572	1	0.00065874	FBgn0031879	uif	INTRON
2L	7004146	C	T	C	0.535714	0.473684	0.608696	0.384615	NA	0.789474	1	1	1	1	7.20161	0.500677	0.957895	0.000244683	FBgn0031879	uif	INTRON
2L	7005316	C	A	C	0.470588	0.411765	0.4	0.416667	NA	1	1	1	1	1	36.7281	0.424755	1	4.4393e-05	FBgn0031879	uif	INTRON
2L	7005823	G	A	G	0.615385	0.722222	0.5	0.615385	0.542857	1	1	1	1	1	10.5853	0.59917	1	0.000450752	FBgn0031879	uif	INTRON
2L	7111441	T	G	T	0.411765	NA	0.0666667	0	0.230769	1	1	0.53125	1	1	5.55021	0.1773	0.90625	0.000906466	FBgn0085407	Pvf3	INTRON
2L	7511127	C	T	T	NA	0.214286	0	0.166667	0.214286	0.709091	0.5	0.615385	0.66129	0.577778	7.46157	0.14881	0.612709	0.000391306	FBgn0264895	RapGAP1	INTRON
2L	7582857	T	C	C	0.133333	0.2	0	NA	NA	0.617021	0.526316	0.592593	0.869565	0.666667	6.56099	0.111111	0.654432	0.00097997	FBgn0083141	Spn28B	INTRON
2L	7713592	C	A	A	0.157895	0.0555556	0	NA	NA	0.685714	0.419355	0.875	0.621622	0.75	6.77183	0.0711501	0.670338	0.000542428	FBgn0267326	Ntl	SYNONYMOUS_CODING	FBgn0053296	CG33296	406 bp DOWNSTREAM
2L	7931402	T	C	T	0.111111	0	0.40625	0.181818	0	1	0.754386	0.763889	NA	0.75	7.00019	0.139836	0.817069	0.00021526	FBgn0085450	Snoo	INTRON
2L	8232921	T	A	T	0	0	0	NA	NA	NA	0.8	0.625	0.733333	0.633333	16.6232	0	0.697917	0.000473913	FBgn0032006	Pvr	INTRON
2L	8235119	T	C	T	0	0	0.166667	NA	NA	NA	0.84375	0.714286	NA	0.714286	9.97703	0.0555556	0.75744	0.000759501	FBgn0032006	Pvr	INTRON
2L	8238134	A	G	A	0	0.0740741	0.0833333	NA	NA	0.842105	0.897436	0.52	0.6875	0.574468	8.36884	0.0524691	0.704302	0.000423713	FBgn0032006	Pvr	INTRON
2L	8266189	T	A	A	0	0	0.0555556	0.304348	0.2	0.777778	0.655738	0.527273	1	1	6.1033	0.111981	0.792158	0.000536115	FBgn0003502	Btk29A	INTRON
2L	8275851	A	G	G	0	0	0.04	NA	NA	0.784314	1	0.5	1	1	8.48487	0.0133333	0.856863	0.000902783	FBgn0003502	Btk29A	INTRON
2L	8285958	G	A	A	0	0	0	NA	0.153846	0.75	0.708333	0.466667	1	1	6.95415	0.0384615	0.785	0.000859957	FBgn0003502	Btk29A	INTRON
2L	8305485	C	A	A	0	0	0	0.2	NA	0.631579	1	0.538462	0.614035	1	6.29658	0.05	0.756815	0.00087802	FBgn0032014	CG7840	101 bp UPSTREAM	FBgn0032013	Scgalpha	109 bp DOWNSTREAM
2L	8325869	T	A	T	0	0	0	NA	NA	0.521739	0.578947	0.529412	0.566038	NA	39.5477	0	0.549034	3.55713e-05	FBgn0032021	CG7781	460 bp UPSTREAM
2L	8530229	G	A	G	0	0	0.04	0.294118	NA	0.697674	0.78481	0.53012	0.666667	NA	6.63382	0.0835294	0.669818	0.00077668	FBgn0028394	CG17834	INTRON
2L	8549272	C	T	C	0.210526	0.0434783	0.1	NA	NA	0.605263	0.54878	0.766234	0.674419	NA	7.82377	0.118002	0.648674	0.000720027	FBgn0011259	Sema-1a	INTRON
2L	8589483	C	T	C	0.157895	0	0	NA	NA	0.755102	0.534653	0.52	0.666667	1	6.2843	0.0526316	0.695284	0.000819098	FBgn0011259	Sema-1a	INTRON	FBgn0264437	CR43855	887 bp DOWNSTREAM
2L	8589546	C	T	C	0.0416667	0	0	NA	NA	0.704918	0.571429	0.506024	0.625	NA	13.2672	0.0138889	0.601843	0.000334494	FBgn0011259	Sema-1a	INTRON	FBgn0264437	CR43855	824 bp DOWNSTREAM
2L	8627115	A	T	T	0.307692	0	0.0769231	0	NA	0.8	0.607843	0.625	0.814815	NA	6.73378	0.0961538	0.711914	0.000695692	FBgn0011259	Sema-1a	INTRON
2L	9069783	T	A	T	0.0769231	0.148148	0.0769231	0	0.3	NA	0.649351	NA	0.734694	0.74359	9.99733	0.120399	0.709211	6.71228e-05	FBgn0051708	CG31708	INTRON
2L	9101504	C	T	T	0.103448	0.40625	0.0769231	0.0869565	0.28	NA	0.641509	NA	0.75	0.727273	7.0292	0.190716	0.706261	0.00057034	nearest gene > 1 kb
2L	9254116	G	A	A	NA	NA	0.363636	0.4	0.3125	NA	0.655738	0.647059	NA	0.714286	9.50371	0.358712	0.672361	0.000798745	FBgn0040097	lectin-30A	UTR_3_PRIME	FBgn0032105	borr	998 bp UPSTREAM
2L	9505137	C	G	C	0.133333	0.22449	0.12	NA	NA	0.469388	0.770833	0.646154	0.753846	0.529412	6.96685	0.159274	0.633927	0.000527753	FBgn0032120	CG33298	INTRON
2L	9505212	T	G	T	0.172414	0.1	0.222222	NA	NA	0.466667	0.753086	0.838384	0.877551	0.636364	6.66021	0.164879	0.71441	0.000813206	FBgn0032120	CG33298	INTRON
2L	9522623	A	T	A	0.1	0	0.153846	NA	NA	0.473684	0.866667	0.546667	0.818182	0.6	6.4544	0.0846154	0.66104	0.000730882	FBgn0032123	Oatp30B	INTRON
2L	9631150	C	G	C	0	NA	NA	0	0.222222	NA	1	1	1	0.692308	7.95046	0.0740741	0.923077	0.000574902	nearest gene > 1 kb
2L	9633448	T	G	T	0	0.34375	0.444444	0	0.157895	NA	1	1	1	NA	9.0201	0.189218	1	0.000836629	FBgn0032136	Apoltp	731 bp UPSTREAM
2L	9672002	C	A	C	0	0.16129	NA	0	0.368421	1	1	1	1	0.675	7.36984	0.132428	0.935	0.000348855	FBgn0264999	CR44150	932 bp UPSTREAM
2L	9673019	A	G	A	0.0909091	0.0344828	NA	0.0454545	0.291667	NA	1	1	1	NA	14.7534	0.115628	1	0.000675547	nearest gene > 1 kb
2L	9677547	A	T	A	0.0526316	0.0952381	NA	0	0.352941	1	1	0.609756	1	0.555556	5.48314	0.125203	0.833062	0.000969272	nearest gene > 1 kb
2L	9682946	T	C	T	0	0.135135	NA	0	0.4	1	1	1	1	0.71875	7.37856	0.133784	0.94375	0.000695916	FBgn0000273	Pka-C1	416 bp DOWNSTREAM
2L	9685844	C	A	C	0	0.0952381	NA	NA	0.0909091	1	1	1	1	0.666667	11.8456	0.0620491	0.933333	4.46645e-05	FBgn0000273	Pka-C1	INTRON
2L	9685865	A	G	A	0	0.0833333	NA	NA	0	1	1	1	1	0.608696	10.7645	0.0277778	0.921739	0.00013257	FBgn0000273	Pka-C1	INTRON
2L	9686897	A	T	A	0.0344828	0.156863	NA	0	NA	1	1	1	1	0.548387	8.28677	0.0637818	0.909677	0.00022666	FBgn0000273	Pka-C1	INTRON
2L	9687172	T	A	T	0	0.292683	NA	0.0909091	0.0625	1	1	1	1	0.487179	6.52032	0.111523	0.897436	0.000479775	FBgn0000273	Pka-C1	INTRON
2L	9687347	A	C	A	0	0.115385	NA	0	0.181818	1	1	1	1	0.681818	11.0603	0.0743007	0.936364	1.42964e-05	FBgn0000273	Pka-C1	INTRON
2L	9687745	C	T	C	0	0.142857	NA	0	0	1	1	1	1	0.594595	9.9681	0.0357143	0.918919	0.00010786	FBgn0000273	Pka-C1	INTRON
2L	9688113	C	G	C	0	0.025641	NA	0	0.0588235	1	1	1	1	0.681818	14.0504	0.0211161	0.936364	8.25639e-05	FBgn0000273	Pka-C1	INTRON
2L	9753025	G	A	A	0	NA	0.210526	0.414634	0.137931	1	1	1	1	0.6	6.19089	0.190773	0.92	0.000543821	nearest gene > 1 kb
2L	9753044	G	T	T	0	NA	0.233333	0.40625	0.142857	1	1	1	1	0.514286	5.47748	0.19561	0.902857	0.000928815	nearest gene > 1 kb
2L	9753049	T	G	G	0	NA	0.235294	0.4	0.125	1	1	1	1	0.538462	5.72197	0.190074	0.907692	0.000728075	nearest gene > 1 kb
2L	9753242	G	A	A	0	NA	0.210526	0.421053	0.314286	1	1	1	1	0.7	6.51605	0.236466	0.94	0.000905549	nearest gene > 1 kb
2L	9756158	T	C	C	0	NA	0.208333	0.266667	0.272727	1	1	0.693878	1	0.555556	5.8103	0.186932	0.849887	0.000792828	nearest gene > 1 kb
2L	9757913	T	G	G	0	NA	0.0416667	NA	0.235294	1	1	1	1	0.489362	6.43242	0.0923203	0.897872	0.000667483	FBgn0022720	zf30C	429 bp UPSTREAM
2L	9758224	T	G	G	0	NA	0.2	NA	0.181818	1	1	1	1	0.7	9.27535	0.127273	0.94	0.000219687	FBgn0022720	zf30C	118 bp UPSTREAM
2L	9758861	A	C	C	0.0625	NA	0.0666667	0.0833333	0.117647	NA	1	1	1	NA	73.244	0.0825368	1	5.60846e-06	FBgn0022720	zf30C	INTRON
2L	9759494	C	A	A	0	NA	0.0882353	0.0769231	0.1	1	1	1	1	0.681818	12.8834	0.0662896	0.936364	5.2545e-05	FBgn0022720	zf30C	INTRON
2L	9759501	G	T	T	0	NA	0.114286	0.133333	0.1	1	1	1	NA	0.666667	9.37747	0.0869048	0.916667	0.000971559	FBgn0022720	zf30C	INTRON
2L	9759512	A	G	G	0	NA	0.114286	0.0833333	0.0740741	1	1	1	1	0.7	13.4783	0.0679233	0.94	2.93256e-05	FBgn0022720	zf30C	INTRON
2L	9759519	A	T	T	0	NA	0.117647	0.0909091	0.0384615	1	1	1	1	0.756757	16.0795	0.0617544	0.951351	3.65371e-06	FBgn0022720	zf30C	INTRON
2L	9762424	G	C	C	0	NA	0.138889	0.272727	0	1	1	1	1	0.711538	9.62686	0.102904	0.942308	4.30028e-05	FBgn0011291	Taf11	UTR_3_PRIME	FBgn0022720	zf30C	49 bp DOWNSTREAM	FBgn0025117	und	945 bp UPSTREAM
2L	9762427	A	G	G	0	NA	0.138889	0.272727	0	1	1	1	NA	0.686275	8.01857	0.102904	0.921569	0.000235668	FBgn0011291	Taf11	UTR_3_PRIME	FBgn0022720	zf30C	52 bp DOWNSTREAM	FBgn0025117	und	942 bp UPSTREAM
2L	9762479	G	C	C	0	NA	0.12	0.363636	0.142857	1	1	1	1	0.606061	6.99356	0.156623	0.921212	0.000223792	FBgn0011291	Taf11	UTR_3_PRIME	FBgn0022720	zf30C	104 bp DOWNSTREAM	FBgn0025117	und	890 bp UPSTREAM
2L	9767539	C	T	T	0	0.25	NA	0.416667	0.214286	1	1	1	1	0.541667	5.48499	0.220238	0.908333	0.000939061	FBgn0265001	ppk18	INTRON	FBgn0032143	CG4017	SYNONYMOUS_CODING
2L	9815491	A	G	A	NA	0.0526316	0.148148	NA	0.1	0.734694	0.581633	0.772727	NA	0.717949	12.0456	0.10026	0.701751	8.86083e-05	FBgn0032151	nAChRalpha6	INTRON
2L	10220000	T	G	G	0	0	0	0.333333	0	0.672727	0.804348	0.730159	0.479167	0.433333	5.68249	0.0666667	0.623947	0.000473429	FBgn0024320	Npc1a	INTRON
2L	10421719	C	T	C	NA	0.1	NA	0.272727	0.285714	NA	0.764706	1	1	1	8.59945	0.219481	0.941176	0.000444374	FBgn0005683	pie	SYNONYMOUS_CODING
2L	10867107	T	G	G	0.411765	0.653846	0.6	0.3125	0.361111	0.714286	1	1	1	1	5.3781	0.467844	0.942857	0.00072382	nearest gene > 1 kb
2L	10867180	T	C	C	0.217391	NA	0.2	0.384615	0.25	NA	1	1	1	1	17.6126	0.263002	1	0.000399008	nearest gene > 1 kb
2L	10941456	T	A	T	0	0.129032	0.0952381	0.0555556	0.333333	0.558824	1	1	1	1	7.51693	0.122632	0.911765	0.000152488	FBgn0261871	dpr2	INTRON	FBgn0265685	CR44492	902 bp DOWNSTREAM
2L	10944956	G	C	C	0	0	0.272727	0	0.181818	0.641026	1	1	1	1	9.10346	0.0909091	0.928205	2.30197e-05	FBgn0261871	dpr2	INTRON
2L	10956611	T	C	C	0	0.205128	0.294118	0	NA	0.513514	0.795918	1	0.851064	1	6.08781	0.124811	0.832099	0.000500033	FBgn0261871	dpr2	INTRON
2L	10957368	G	C	G	0	0	0.137931	0	0.391304	0.609756	0.765625	1	0.636364	0.769231	6.32258	0.105847	0.756195	0.000236422	FBgn0261871	dpr2	INTRON
2L	10957381	C	A	C	0	0	0.16	0	NA	0.571429	0.788462	1	0.647059	0.785714	8.60734	0.04	0.758533	0.000132113	FBgn0261871	dpr2	INTRON
2L	10957419	A	T	A	0	0.0681818	0.0952381	0	0.217391	0.466667	0.736842	1	0.697674	0.777778	7.00339	0.0761622	0.735792	0.000537064	FBgn0261871	dpr2	INTRON
2L	10966738	A	G	A	0	0.142857	0.0625	NA	0.2	0.694444	1	1	NA	0.857143	9.25044	0.101339	0.887897	0.000265913	FBgn0053129	CG33129	INTRON
2L	10966776	A	G	A	0	0.1	0.222222	0	0.227273	0.8125	1	1	NA	NA	10.3134	0.109899	0.9375	0.000270305	FBgn0053129	CG33129	INTRON
2L	10966862	A	G	A	0	0.0697674	0.214286	NA	0.181818	0.703125	1	1	NA	1	9.06321	0.116468	0.925781	0.000214143	FBgn0053129	CG33129	INTRON
2L	10968267	G	A	G	0	0.166667	0	NA	NA	0.560976	0.89899	1	0.756098	0.625	7.19732	0.0555556	0.768213	0.000366657	FBgn0053129	CG33129	INTRON
2L	10968290	A	T	A	0	0.125	0	NA	NA	0.566038	0.875	1	0.711538	0.612245	7.78147	0.0416667	0.752964	0.000330314	FBgn0053129	CG33129	INTRON
2L	10975352	G	A	G	0.0434783	0.1	0.166667	NA	NA	0.827586	NA	1	NA	1	12.4146	0.103382	0.942529	0.000656642	FBgn0000018	abo	59 bp UPSTREAM	FBgn0010612	l(2)06225	170 bp DOWNSTREAM
2L	10975823	C	T	C	0	0.0434783	0.1875	NA	NA	0.689655	NA	1	0.846154	1	8.64117	0.0769928	0.883952	0.000350086	FBgn0010612	l(2)06225	UTR_3_PRIME	FBgn0000018	abo	530 bp UPSTREAM	FBgn0041781	SCAR	949 bp UPSTREAM
2L	10976224	C	T	C	0	0.125	0.269231	NA	0.0909091	0.761905	0.722222	1	0.846154	NA	8.5567	0.121285	0.83257	0.00014669	FBgn0010612	l(2)06225	INTRON	FBgn0041781	SCAR	548 bp UPSTREAM	FBgn0000018	abo	931 bp UPSTREAM
2L	10976576	A	T	A	0	0.0666667	0.208333	NA	NA	0.612903	0.870968	1	0.8	NA	7.18728	0.0916667	0.820968	0.000827778	FBgn0010612	l(2)06225	177 bp UPSTREAM	FBgn0041781	SCAR	196 bp UPSTREAM
2L	10983991	G	A	G	0	0.15	0.416667	NA	0.181818	0.633333	1	1	1	1	6.53566	0.187121	0.926667	0.000470231	FBgn0004872	piwi	SYNONYMOUS_CODING
2L	10984463	T	G	T	0.04	0.357143	0	0.166667	0.230769	0.740741	1	1	1	1	9.51098	0.158916	0.948148	1.68901e-05	FBgn0004872	piwi	INTRON
2L	10984555	T	G	T	0	0.25	0.133333	0.0833333	0.235294	0.708333	1	1	1	1	10.7044	0.140392	0.941667	7.14828e-06	FBgn0004872	piwi	INTRON
2L	10984556	T	C	T	0	0.25	0.133333	0	0.1875	0.708333	1	1	1	1	10.7571	0.114167	0.941667	5.82124e-06	FBgn0004872	piwi	INTRON
2L	10984644	T	A	T	0.0333333	0.393939	0.0689655	0.142857	0.307692	0.780488	1	1	1	1	9.31746	0.189358	0.956098	4.27612e-05	FBgn0004872	piwi	INTRON
2L	10986712	T	C	T	0.03125	0.448276	0.214286	0	0.4	0.684211	1	1	1	1	6.44364	0.218762	0.936842	0.00033349	FBgn0004872	piwi	INTRON
2L	10986955	C	A	C	0	0.390244	0.24	0	0.333333	0.621622	1	1	NA	1	5.68567	0.192715	0.905405	0.000981482	FBgn0004872	piwi	INTRON	FBgn0026148	CG12253	851 bp UPSTREAM
2L	11009910	C	T	C	0	0.206897	0.153846	0	0.230769	0.535714	1	1	1	1	7.4844	0.118302	0.907143	0.000265583	FBgn0032329	Art8	UTR_3_PRIME	FBgn0021761	Nup154	38 bp DOWNSTREAM
2L	11012044	G	C	C	0	0.321429	0.04	0	0.333333	0.464286	1	1	1	1	5.70675	0.138952	0.892857	0.000635992	FBgn0250837	dUTPase	UTR_3_PRIME	FBgn0032329	Art8	958 bp UPSTREAM
2L	11017657	C	G	C	0	0.395349	0.205882	0	0.145455	NA	1	1	1	1	11.5574	0.149337	1	0.000320135	FBgn0032330	Samuel	INTRON	FBgn0032331	CG14913	SYNONYMOUS_CODING
2L	11017665	C	T	C	0	0.375	0.178571	0	0.127273	0.684211	1	1	1	1	8.53953	0.136169	0.936842	2.86561e-05	FBgn0032331	CG14913	NON_SYNONYMOUS_CODING	FBgn0032330	Samuel	INTRON
2L	11017698	A	C	A	0	0.341463	0.166667	0	0.26087	0.566667	1	1	1	1	6.87051	0.1538	0.913333	0.000163038	FBgn0032330	Samuel	INTRON	FBgn0032331	CG14913	NON_SYNONYMOUS_CODING
2L	11017848	C	T	C	0	0.272727	0.28	0.0625	0.129032	0.630435	1	1	1	1	8.38585	0.148852	0.926087	4.72773e-05	FBgn0032330	Samuel	INTRON	FBgn0032331	CG14913	NON_SYNONYMOUS_CODING
2L	11017882	T	C	T	0	0.482759	0.277778	0	0.136364	0.780488	1	1	1	1	7.64407	0.17938	0.956098	0.000321983	FBgn0032330	Samuel	INTRON	FBgn0032331	CG14913	SYNONYMOUS_CODING
2L	11018487	T	C	T	0	0.4	NA	0	0.206897	0.678571	1	1	1	1	6.78301	0.151724	0.935714	0.000739317	FBgn0032330	Samuel	INTRON	FBgn0032331	CG14913	SYNONYMOUS_CODING
2L	11018550	G	A	G	0	0.173913	NA	0	0.225	NA	0.75	0.692308	0.888889	0.607143	7.62566	0.0997283	0.734585	0.000265367	FBgn0032331	CG14913	SYNONYMOUS_CODING	FBgn0032330	Samuel	INTRON
2L	11019659	A	G	A	0	0.266667	0.0588235	0	0.228571	0.559322	1	1	1	1	7.62478	0.110812	0.911864	0.000137022	FBgn0032330	Samuel	INTRON	FBgn0032331	CG14913	881 bp DOWNSTREAM
2L	11020413	A	C	A	0	0.390244	0.217391	0	0.15625	0.675	1	1	1	1	7.98929	0.152777	0.935	4.77093e-05	FBgn0032330	Samuel	INTRON
2L	11022357	C	A	C	0	0.285714	0.117647	0	0.0952381	0.675676	1	1	1	1	10.0216	0.0997199	0.935135	1.13699e-05	FBgn0032330	Samuel	INTRON
2L	11025974	C	T	C	0	0.311111	0.178571	0	0.317073	0.487805	1	1	1	1	5.92332	0.161351	0.897561	0.00055867	FBgn0032330	Samuel	INTRON
2L	11027195	C	G	C	0	0.25	NA	0	0.1	NA	1	1	1	1	15.4496	0.0875	1	0.000589127	FBgn0032330	Samuel	INTRON
2L	11027615	A	C	C	0	0	0.227273	0	0.137931	NA	NA	0.657895	0.65	0.777778	9.95068	0.0730408	0.695224	7.97304e-05	FBgn0032330	Samuel	INTRON
2L	11039979	G	A	G	0	0.459459	0.368421	0	0.166667	0.58	1	1	1	1	5.68769	0.198909	0.916	0.000482303	FBgn0032330	Samuel	INTRON
2L	11040570	G	C	G	0	0.321429	0.217391	0	0.105263	0.617647	NA	1	0.833333	1	6.658	0.128817	0.862745	0.000736843	FBgn0032330	Samuel	INTRON
2L	11046816	C	T	C	0	0.3125	0.2	0	0.35	0.529412	1	1	1	1	6.10567	0.1725	0.905882	0.000352468	FBgn0032330	Samuel	INTRON
2L	11046817	A	G	A	0	0.3125	0.181818	0	NA	0.555556	1	1	1	1	6.72719	0.12358	0.911111	0.000270725	FBgn0032330	Samuel	INTRON
2L	11048323	C	T	C	0	0.347826	0.352941	0	0.241379	0.585366	1	1	1	1	6.344	0.188429	0.917073	0.000223734	FBgn0032330	Samuel	INTRON
2L	11048404	C	A	C	0	0.413793	NA	0	0.0714286	0.578947	1	1	1	1	6.11464	0.121305	0.915789	0.00068367	FBgn0032330	Samuel	INTRON
2L	11048441	A	T	A	0	0.517241	0.294118	0	0.25	0.529412	1	1	1	1	5.1107	0.212272	0.905882	0.000921814	FBgn0032330	Samuel	INTRON
2L	11049471	G	T	G	0	0.384615	0.310345	0	0.193548	0.545455	1	1	1	1	6.083	0.177702	0.909091	0.000319952	FBgn0032330	Samuel	INTRON
2L	11049658	C	T	C	0	0.28125	NA	0	0.363636	0.735294	1	1	1	1	7.24925	0.161222	0.947059	0.000911382	FBgn0032330	Samuel	INTRON
2L	11049873	T	C	T	0	0.47619	0.307692	0	0.230769	0.571429	1	1	1	1	5.66135	0.20293	0.914286	0.00048343	FBgn0032330	Samuel	INTRON
2L	11049875	G	A	G	0	0.5	0.230769	0	0.230769	NA	1	1	1	1	8.7198	0.192308	1	0.000952742	FBgn0032330	Samuel	INTRON
2L	11050624	G	A	G	0	0.521739	0.318182	0	0.32	0.612903	1	1	1	1	5.40337	0.231984	0.922581	0.000809351	FBgn0032330	Samuel	INTRON
2L	11050746	C	A	C	0	0.5	0.181818	0	0.1875	NA	1	1	1	1	9.03904	0.173864	1	0.000829909	FBgn0032330	Samuel	INTRON
2L	11058686	T	C	C	0	0.466667	0.384615	0	0.363636	0.605263	1	1	1	1	5.30018	0.242984	0.921053	0.000872268	FBgn0032330	Samuel	INTRON
2L	11062692	G	A	A	0	0.405405	0.1875	0	0.478261	0.657143	1	1	1	1	5.92723	0.214233	0.931429	0.000555129	FBgn0032330	Samuel	INTRON
2L	11064967	C	T	T	0	0.387755	0.26087	0	0.409091	0.630435	1	1	1	1	6.13587	0.211543	0.926087	0.00032316	FBgn0032330	Samuel	INTRON
2L	11066576	C	T	T	0	0.518519	0.142857	0	0.392857	0.681818	1	1	1	1	5.90108	0.210847	0.936364	0.000752307	FBgn0032330	Samuel	UTR_5_PRIME
2L	11067271	C	A	A	0	0.486486	0.333333	0	0.1875	0.547619	1	1	1	1	5.40133	0.201464	0.909524	0.00064986	FBgn0032330	Samuel	273 bp UPSTREAM
2L	11067273	C	T	T	0	0.486486	0.35	0	0.125	0.547619	1	1	1	1	5.39394	0.192297	0.909524	0.00066274	FBgn0032330	Samuel	275 bp UPSTREAM
2L	11067327	T	G	G	0	0.423077	0.2	0	0.166667	0.666667	1	1	1	1	7.55127	0.157949	0.933333	7.50393e-05	FBgn0032330	Samuel	329 bp UPSTREAM
2L	11067333	C	T	T	0	0.416667	0.15	0	0.117647	0.594595	1	1	1	1	7.02622	0.136863	0.918919	0.000111752	FBgn0032330	Samuel	335 bp UPSTREAM
2L	11067335	T	A	A	0	0.44	0.15	0	0.157895	0.648649	1	1	1	1	7.30854	0.149579	0.92973	9.09747e-05	FBgn0032330	Samuel	337 bp UPSTREAM
2L	11067351	G	A	A	0	0.5	0.181818	0	0.315789	0.6	1	1	1	1	5.77055	0.199522	0.92	0.000470859	FBgn0032330	Samuel	353 bp UPSTREAM
2L	11067369	C	T	T	0	0.390244	0.227273	0	0.368421	0.555556	1	1	1	1	5.7973	0.197188	0.911111	0.000409096	FBgn0032330	Samuel	371 bp UPSTREAM
2L	11067685	C	T	T	0	0.342857	0.227273	0	0.285714	NA	1	1	1	1	11.4757	0.171169	1	0.000329122	FBgn0032330	Samuel	687 bp UPSTREAM
2L	11074120	C	T	T	0	0.5	0.285714	0	0.190476	0.633333	1	1	1	1	6.12853	0.195238	0.926667	0.000354665	FBgn0267289	CR45725	351 bp DOWNSTREAM
2L	11074145	G	A	A	0	0.4	0.263158	0	0.263158	0.642857	1	1	1	1	6.94735	0.185263	0.928571	0.000125592	FBgn0267289	CR45725	326 bp DOWNSTREAM
2L	11074156	A	G	G	0	0.481481	0.222222	0	0.235294	0.545455	1	1	1	1	5.65368	0.1878	0.909091	0.00047979	FBgn0267289	CR45725	315 bp DOWNSTREAM
2L	11074158	G	T	T	0	0.5	0.235294	0	0.294118	0.571429	1	1	1	1	5.54136	0.205882	0.914286	0.000566192	FBgn0267289	CR45725	313 bp DOWNSTREAM
2L	11074164	T	G	G	0	0.434783	0.294118	0	0.333333	0.6	1	1	1	1	5.88623	0.212447	0.92	0.000386101	FBgn0267289	CR45725	307 bp DOWNSTREAM
2L	11077097	T	A	A	0	0.428571	0.3	0	0.4	0.736842	1	1	1	1	6.66631	0.225714	0.947368	0.000461495	FBgn0032336	AstC	INTRON
2L	11078161	T	A	A	0.02	0.446429	0.275862	0	0.285714	0.488889	1	1	1	1	5.1954	0.205601	0.897778	0.000912259	FBgn0032336	AstC	INTRON
2L	11080865	C	A	A	0.0217391	0.522727	0.297297	0	0.357143	0.571429	1	1	1	1	5.10488	0.239781	0.914286	0.000997621	FBgn0032336	AstC	INTRON
2L	11083723	C	T	T	0.027027	0.44	0.25	0	0.4	0.636364	1	1	1	1	6.02433	0.223405	0.927273	0.000382333	FBgn0032337	AstCC	UTR_3_PRIME
2L	11086050	G	C	C	0	0.53125	0.25	0	0.3	0.675676	1	1	1	1	6.0218	0.21625	0.935135	0.000576292	FBgn0032338	CG16854	671 bp UPSTREAM	FBgn0032337	AstCC	821 bp UPSTREAM
2L	11097017	A	T	T	0	0.0416667	0.25	0	0.470588	0.666667	1	1	0.769231	0.612903	5.34195	0.152451	0.80976	0.000725926	FBgn0032340	Ge-1	INTRON
2L	11097106	A	G	G	0	0.08	0.181818	0	NA	0.586207	1	1	0.7	0.586207	6.83275	0.0654545	0.774483	0.000683429	FBgn0032340	Ge-1	SYNONYMOUS_CODING
2L	11099333	T	A	A	0	0.34375	0.285714	0	NA	0.5	1	1	1	1	5.47593	0.157366	0.9	0.000939912	FBgn0032340	Ge-1	INTRON
2L	11192049	C	T	C	0.0769231	0.454545	0	0.272727	0.105263	0.615385	1	1	1	0.777778	6.15572	0.181892	0.878632	0.000273625	FBgn0259822	Ca-beta	INTRON
2L	11193219	T	C	C	0.12	0.363636	0.0869565	0.0666667	0.3125	0.636364	0.685714	1	0.652174	0.583333	5.41665	0.189952	0.711517	0.000706476	FBgn0259822	Ca-beta	INTRON
2L	11199573	T	G	T	0.107143	0.5	0.4	0.25	0.48	0.705882	1	1	1	0.692308	5.07979	0.347429	0.879638	0.000953642	FBgn0259822	Ca-beta	INTRON
2L	11222175	C	T	T	0	0.0689655	0.347826	0.166667	0	0.583333	0.827586	1	0.652174	0.6	5.97794	0.116692	0.732619	0.00038333	FBgn0264442	ab	INTRON
2L	11231652	G	A	G	0.0789474	0.548387	0.32	0.166667	0.0555556	0.708333	1	1	1	0.686275	5.48255	0.233911	0.878922	0.000673493	FBgn0264442	ab	INTRON
2L	11237406	C	G	G	0.0769231	0.380952	0	0.1875	0.125	0.647059	1	1	1	NA	6.93466	0.154075	0.911765	0.000509721	FBgn0264442	ab	SYNONYMOUS_CODING
2L	11491150	C	G	G	0.0714286	0.0909091	NA	0	0.333333	0.5	0.833333	1	1	0.666667	5.57685	0.123918	0.8	0.000897006	nearest gene > 1 kb
2L	11517097	G	T	G	0.0769231	0.25641	0.344828	NA	0	0.69697	0.677966	1	1	0.657143	5.67747	0.16954	0.806416	0.000810484	FBgn0032363	CG6509	16 bp UPSTREAM	FBgn0032364	CG4970	294 bp UPSTREAM
2L	11530439	A	G	A	0.0810811	0.075	0.1875	0	0.366667	0.576271	0.662338	1	1	0.617021	5.5256	0.14205	0.771126	0.000878401	FBgn0051706	CG31706	INTRON
2L	11532557	C	T	C	0	0.097561	0.363636	0	0.225806	0.533333	0.633803	1	1	0.72093	5.4029	0.137401	0.777613	0.000858371	FBgn0085191	CG34162	SYNONYMOUS_CODING	FBgn0261707	CR42743	269 bp DOWNSTREAM
2L	11534602	C	G	C	0.047619	0.25	0.384615	0	0	0.736842	0.775	1	1	0.692308	6.91601	0.136447	0.84083	0.000136731	FBgn0261707	CR42743	55 bp UPSTREAM	FBgn0085191	CG34162	846 bp DOWNSTREAM
2L	11534846	C	T	C	0	0.0625	0.384615	0	0.0588235	0.794872	0.555556	1	0.72973	0.567568	5.75939	0.101188	0.729545	0.000449624	FBgn0261707	CR42743	299 bp UPSTREAM
2L	11576855	G	T	G	0	0.0588235	0.263158	0	0.176471	0.8	0.65	1	1	0.62963	7.45846	0.0996904	0.815926	0.000159837	nearest gene > 1 kb
2L	11585851	G	A	G	0.0714286	0.1875	0.333333	0	0.315789	0.666667	0.666667	1	1	0.666667	5.90305	0.18161	0.8	0.000428338	FBgn0015400	kek2	INTRON	FBgn0028412	Mst33A	SYNONYMOUS_CODING
2L	11876154	A	C	A	0	0.163265	0	NA	0.0833333	0.521739	NA	0.438596	0.564516	0.671875	7.81844	0.0616497	0.549182	0.000285866	FBgn0264815	Pde1c	INTRON
2L	11916238	T	G	G	NA	0.0625	NA	0	0.111111	0.666667	0.690476	0.666667	0.45	NA	8.63195	0.0578704	0.618452	0.000548799	FBgn0264815	Pde1c	INTRON
2L	12374602	C	A	C	NA	0.09375	0	0.214286	NA	0.735294	0.702128	0.814815	NA	1	7.80229	0.102679	0.813059	0.000598731	FBgn0262475	bru-2	INTRON
2L	12598105	C	T	T	0.35	0.407407	NA	0.181818	0.2	1	0.615385	1	0.777778	1	6.16619	0.284806	0.878632	0.000531121	FBgn0085424	nub	INTRON
2L	13089565	T	A	T	0.153846	NA	NA	0.266667	0.214286	1	NA	0.871795	NA	1	13.8694	0.2116	0.957265	0.000237081	FBgn0265086	CR44197	238 bp UPSTREAM
2L	13110751	A	G	G	0.37037	0.37037	0.133333	0.333333	0.0714286	0.619048	0.676471	0.777778	1	1	5.47172	0.255767	0.814659	0.000698769	nearest gene > 1 kb
2L	13111032	T	G	G	0.411765	0.366667	0.285714	0.5	0.05	1	0.722222	0.722222	1	1	5.52944	0.322829	0.888889	0.000580855	nearest gene > 1 kb
2L	13111037	A	T	T	0.4375	0.321429	0.230769	NA	0.0454545	1	0.742857	0.75	1	1	6.18319	0.258788	0.898571	0.000863684	nearest gene > 1 kb
2L	13324156	T	C	T	0.35	0.153846	0.315789	0.181818	NA	0.65	0.811594	0.5	0.705882	0.782609	5.97337	0.250363	0.690017	0.000557132	FBgn0264308	CG43778	INTRON
2L	13445617	A	C	C	0.37931	NA	0.242424	0.454545	0.411765	1	0.759259	0.815789	0.826087	0.647059	5.96746	0.372011	0.809639	0.000572527	FBgn0263354	CG42784	INTRON	FBgn0032524	CG9267	UTR_5_PRIME
2L	13539617	A	G	A	0.6	NA	0.692308	0.75	0.625	1	1	0.823529	1	1	6.08773	0.666827	0.964706	0.000517776	FBgn0023407	B4	INTRON
2L	13611080	A	T	T	0.407407	NA	0.263158	0.4	0.2	0.711111	0.803279	0.672727	1	0.65625	5.53852	0.317641	0.768673	0.000881967	FBgn0259984	kuz	INTRON
2L	13611081	C	T	T	0.407407	NA	0.263158	0.4	0.2	0.711111	0.8	0.684211	1	0.645161	5.52461	0.317641	0.768097	0.000895675	FBgn0259984	kuz	INTRON
2L	13725211	C	T	T	0.0740741	0.315789	0.392857	0.3	0.125	0.560976	0.71875	0.754098	0.783784	0.636364	6.14943	0.241544	0.690794	0.000466154	nearest gene > 1 kb
2L	13810494	C	T	T	0	0.193548	0	0.181818	0.307692	0.777778	0.561404	0.725	NA	0.578947	6.52163	0.136612	0.660782	0.000328735	FBgn0028658	adat	SYNONYMOUS_CODING	FBgn0027844	CAH1	500 bp DOWNSTREAM
2L	13820542	T	A	A	0	0	0	0.166667	0.416667	NA	0.818182	0.782609	NA	0.692308	7.21067	0.116667	0.764366	0.000582612	FBgn0000153	b	706 bp UPSTREAM	FBgn0001965	Sos	716 bp DOWNSTREAM
2L	13822326	G	A	A	0	0.104167	0	0.25	NA	0.758621	0.815217	0.590909	0.877193	NA	7.87576	0.0885417	0.760485	0.000223547	FBgn0000153	b	INTRON
2L	13825630	G	A	A	0	0.1	0	NA	NA	0.75	0.621622	0.707317	0.666667	0.65	16.0609	0.0333333	0.679121	0.000116013	FBgn0004406	tam	SYNONYMOUS_CODING
2L	13825707	A	T	T	0.0769231	0.0588235	0	NA	NA	1	1	0.851852	1	1	24.5802	0.0452489	0.97037	3.33896e-07	FBgn0004406	tam	INTRON
2L	13835376	C	T	T	0.111111	0.24	NA	NA	0.25	0.829787	0.704918	0.708333	0.815789	0.744186	10.7882	0.20037	0.760603	0.000914489	FBgn0028509	CenG1A	188 bp UPSTREAM	FBgn0260407	mRpS23	304 bp UPSTREAM
2L	13839321	A	T	T	0.025	0	0	0.166667	0	0.844444	0.852632	0.704225	0.784615	0.744681	17.3142	0.0383333	0.78612	1.51162e-07	FBgn0028509	CenG1A	INTRON	FBgn0053307	CG33307	UTR_3_PRIME
2L	13839909	A	T	A	NA	0.0540541	0.15	NA	0	NA	1	1	0.895833	NA	16.0425	0.068018	0.965278	0.000124473	FBgn0028509	CenG1A	INTRON	FBgn0053307	CG33307	897 bp DOWNSTREAM
2L	13841949	A	G	A	0	0.0196078	0	NA	NA	0.836364	0.789474	0.74	NA	NA	27.3583	0.00653595	0.788612	0.000747565	FBgn0028509	CenG1A	INTRON	FBgn0053307	CG33307	429 bp UPSTREAM	FBgn0053306	CG33306	939 bp DOWNSTREAM
2L	13841955	T	A	T	0	0.0212766	0	NA	NA	0.852459	0.878049	0.787234	0.829787	0.818182	48.8162	0.0070922	0.833142	2.43439e-08	FBgn0028509	CenG1A	INTRON	FBgn0053307	CG33307	435 bp UPSTREAM	FBgn0053306	CG33306	933 bp DOWNSTREAM
2L	13841983	A	C	A	0.047619	0	0	NA	0.1	0.85	0.925	0.755102	NA	NA	14.7603	0.0369048	0.843367	0.000745756	FBgn0028509	CenG1A	INTRON	FBgn0053307	CG33307	463 bp UPSTREAM	FBgn0053306	CG33306	905 bp DOWNSTREAM
2L	13842055	A	T	A	0.0625	0	0	NA	NA	0.851064	0.822222	0.692308	NA	0.675	14.9914	0.0208333	0.760148	9.01238e-05	FBgn0028509	CenG1A	INTRON	FBgn0053307	CG33307	535 bp UPSTREAM	FBgn0053306	CG33306	833 bp DOWNSTREAM
2L	13893889	T	C	C	0	0.322581	0	0.375	0	0.916667	0.727273	0.862069	0.695652	0.821429	6.98423	0.139516	0.804618	0.000514807	FBgn0028509	CenG1A	INTRON
2L	14101608	G	C	G	0	0	NA	NA	0.0909091	0.605263	0.724138	0.55	0.651163	0.870968	10.2698	0.030303	0.680306	6.70672e-05	nearest gene > 1 kb
2L	14225097	T	A	T	NA	0.392857	0.4375	0.583333	0.473684	1	1	1	1	NA	12.9911	0.471844	1	0.000984786	FBgn0016930	Dyrk2	INTRON
2L	14235972	A	T	A	NA	0.342857	0.333333	NA	0.384615	1	1	1	1	1	41.0786	0.353602	1	0.000592081	FBgn0265941	CR44728	EXON	FBgn0265940	CR44727	816 bp DOWNSTREAM
2L	14238118	A	C	A	0.555556	0.4	0.428571	NA	0.473684	1	1	1	1	NA	15.7822	0.464453	1	0.000552998	nearest gene > 1 kb
2L	14240736	T	G	T	0.538462	0.4	0.521739	NA	0.368421	NA	NA	1	1	0.901961	9.48207	0.457155	0.96732	0.0002253	FBgn0265147	CR44216	335 bp UPSTREAM
2L	14257561	G	A	A	0.4	0.333333	0.2	NA	0.5	1	1	0.848485	NA	1	8.22206	0.358333	0.962121	0.000467059	nearest gene > 1 kb
2L	14273246	A	G	A	0.538462	0.3125	0.545455	0.6	0.380952	1	1	1	1	NA	9.58857	0.475474	1	0.000661124	FBgn0261563	wb	INTRON	FBgn0265942	CR44729	475 bp DOWNSTREAM
2L	14281357	A	G	A	0.5	0.5	0.384615	NA	0.416667	1	1	1	1	1	18.6837	0.450321	1	0.000334673	FBgn0261563	wb	INTRON
2L	14296044	A	G	A	0.428571	0.4375	0.4375	NA	0.5	1	1	1	1	1	33.2585	0.450893	1	5.97517e-05	FBgn0261563	wb	INTRON	FBgn0263649	CR43640	650 bp UPSTREAM
2L	14305902	T	A	T	0.411765	0.413793	0.538462	NA	0.333333	1	1	1	1	NA	13.5747	0.424338	1	0.000864687	FBgn0261563	wb	INTRON
2L	14313266	C	T	C	0.5	0.413793	0.588235	0.363636	0.456522	1	1	1	1	1	13.9722	0.464437	1	0.000152198	FBgn0261563	wb	INTRON
2L	14314577	C	A	C	0.333333	0.28	0.444444	NA	0.473684	1	1	1	1	NA	13.4995	0.382865	1	0.00087904	FBgn0261563	wb	INTRON
2L	14317884	C	A	C	0.529412	0.421053	0.4	NA	0.321429	1	1	1	1	1	13.5744	0.417973	1	0.000864747	FBgn0261563	wb	INTRON
2L	14326497	G	C	G	0.4	0.409091	0.214286	NA	0.230769	1	1	0.774194	1	NA	8.16048	0.313536	0.943548	0.000186697	FBgn0261563	wb	217 bp DOWNSTREAM
2L	14335250	G	A	G	0.424242	0.478261	0.388889	0.34375	0.266667	1	1	1	1	NA	17.2325	0.380362	1	6.65383e-05	FBgn0028916	CG33090	INTRON
2L	14335273	T	G	T	0.368421	0.48	0.296296	0.333333	0.333333	1	1	1	1	NA	20.2108	0.362277	1	3.53801e-05	FBgn0028916	CG33090	INTRON
2L	14335532	C	T	C	0.384615	0.36	0.5	NA	0.3	1	1	1	1	1	14.6536	0.386154	1	0.00068929	FBgn0028916	CG33090	INTRON
2L	14336544	A	C	A	0.52381	0.452381	0.607143	0.714286	0.473684	1	1	1	1	NA	9.27382	0.554261	1	0.000751936	FBgn0028916	CG33090	INTRON
2L	14336557	T	C	T	0.548387	0.461538	0.529412	NA	0.470588	1	1	1	1	1	23.1921	0.502481	1	0.00017561	FBgn0028916	CG33090	INTRON
2L	14341210	G	A	G	0.6	0.625	0.583333	NA	NA	1	1	1	1	1	32.7768	0.602778	1	0.000929511	FBgn0028916	CG33090	INTRON
2L	14347058	C	T	C	0.568182	0.6	0.611111	NA	0.545455	1	1	1	1	1	27.9181	0.581187	1	0.00010088	FBgn0028530	mTTF	181 bp DOWNSTREAM	FBgn0264253	Send2	370 bp UPSTREAM
2L	14348299	A	G	A	0.571429	0.592593	0.615385	0.7	0.6	1	1	1	1	1	17.3166	0.615881	1	6.52687e-05	FBgn0028530	mTTF	SYNONYMOUS_CODING	FBgn0261534	l(2)34Fc	721 bp DOWNSTREAM	FBgn0266144	CR44850	771 bp UPSTREAM
2L	14349025	T	C	C	0.4	0.411765	0.5	NA	0.333333	1	0.804598	0.833333	1	0.7	6.73738	0.411275	0.867586	0.000441285	FBgn0266144	CR44850	45 bp UPSTREAM	FBgn0261534	l(2)34Fc	89 bp DOWNSTREAM	FBgn0028530	mTTF	235 bp UPSTREAM
2L	14350229	T	A	A	0.344828	0.347826	0	0.466667	0.227273	1	1	1	NA	1	9.14969	0.277319	1	0.000791969	FBgn0261534	l(2)34Fc	INTRON	FBgn0266144	CR44850	430 bp DOWNSTREAM
2L	14351232	G	A	G	0.444444	0.5	0.37931	NA	0.473684	1	NA	1	1	NA	21.2137	0.44936	1	0.000229167	FBgn0261534	l(2)34Fc	INTRON	FBgn0262354	CG43052	845 bp UPSTREAM
2L	14355356	C	T	C	NA	0.5	0.5	NA	0.481481	1	1	1	1	1	82.1964	0.493827	1	0.000147974	FBgn0015791	Rab14	UTR_5_PRIME	FBgn0266145	CR44851	112 bp DOWNSTREAM	FBgn0261535	l(2)34Fd	271 bp UPSTREAM
2L	14356127	A	T	A	0.428571	0.613636	0.481481	NA	0.555556	1	1	0.744186	1	1	6.56239	0.519811	0.948837	0.000324516	FBgn0015791	Rab14	INTRON	FBgn0266145	CR44851	INTRON
2L	14356149	T	C	T	0.545455	0.571429	0.518519	NA	0.388889	1	1	0.729167	1	1	6.50198	0.506073	0.945833	0.000362243	FBgn0015791	Rab14	INTRON	FBgn0266145	CR44851	INTRON
2L	14356262	G	A	G	0.694444	0.68254	0.689655	NA	NA	1	1	1	1	1	90.3096	0.68888	1	0.000122551	FBgn0266145	CR44851	INTRON	FBgn0015791	Rab14	INTRON
2L	14356395	A	C	A	0.47619	0.518519	0.5	0.538462	0.3	1	1	0.795455	1	1	8.30491	0.466634	0.959091	3.37846e-05	FBgn0015791	Rab14	INTRON	FBgn0266145	CR44851	EXON
2L	14402992	T	G	T	0.55	0.388889	0.64	NA	0.5	1	0.771429	1	1	1	6.25073	0.519722	0.954286	0.000572979	FBgn0004858	elB	INTRON
2L	14438138	G	A	G	0.363636	0.333333	0.521739	0.454545	NA	NA	0.759036	1	1	1	7.04417	0.418314	0.939759	0.000631126	nearest gene > 1 kb
2L	14479527	T	A	A	0	0.192308	0	0	0.25	0.605263	0.519231	0.641509	NA	0.758621	7.3301	0.0884615	0.631156	0.000159986	nearest gene > 1 kb
2L	14479552	A	C	C	0	0.1875	0	0	NA	0.682927	0.776119	0.58	NA	0.75	10.1434	0.046875	0.697262	5.50226e-05	nearest gene > 1 kb
2L	14479640	G	A	A	0	0.0333333	NA	0	NA	0.6875	0.730159	0.672727	NA	0.606061	23.6481	0.0111111	0.674112	1.85439e-05	nearest gene > 1 kb
2L	14481600	A	C	C	0	0.194444	0.210526	NA	0.357143	0.8125	NA	1	NA	1	7.75465	0.190528	0.9375	0.000574979	nearest gene > 1 kb
2L	14506057	T	C	C	0	0.129032	0	NA	NA	0.625	0.731343	0.688889	NA	0.6	11.8008	0.0430108	0.661308	0.000387791	nearest gene > 1 kb
2L	14528140	T	C	T	0.0416667	0.285714	0.125	0	0	0.6	0.720588	0.763889	NA	NA	8.29513	0.0904762	0.694826	0.000229761	nearest gene > 1 kb
2L	14547949	A	G	G	0	0	0.0714286	NA	NA	0.666667	1	1	NA	0.851852	10.3597	0.0238095	0.87963	0.000919965	FBgn0250844	CG4218	466 bp DOWNSTREAM
2L	14549555	C	T	T	0	0.24	0.142857	NA	NA	0.8	0.794118	1	NA	1	8.46538	0.127619	0.898529	0.000715706	FBgn0250844	CG4218	446 bp UPSTREAM	FBgn0266147	CR44853	840 bp DOWNSTREAM
2L	14550367	A	C	C	0	0.146341	0	NA	NA	0.684211	0.5	0.728814	NA	0.608696	8.32244	0.0487805	0.63043	0.000475407	FBgn0266147	CR44853	28 bp DOWNSTREAM
2L	14558582	A	G	G	0	0.25641	0.208333	0	0	0.487805	0.692308	0.719298	0.65	0.883721	6.92948	0.0929487	0.686626	0.00012689	FBgn0266148	CR44854	INTRON
2L	14558617	T	A	A	0	0.176471	0.166667	0	0	0.526316	0.659091	0.741379	0.641026	0.833333	9.20785	0.0686275	0.680229	2.01302e-05	FBgn0266148	CR44854	INTRON
2L	14558636	T	C	C	0.266667	0.366667	0.0588235	0.214286	0.25	0.857143	0.625	0.785714	0.621622	NA	6.34954	0.231289	0.72237	0.000559778	FBgn0266148	CR44854	INTRON
2L	14583564	C	T	T	0	0.16129	0	NA	NA	0.7	0.581818	0.542373	1	0.71875	6.77961	0.0537634	0.708588	0.000508776	nearest gene > 1 kb
2L	14583936	G	T	T	0	0	NA	NA	0.125	0.625	0.634615	0.553191	1	0.608696	7.11102	0.0416667	0.684301	0.000513822	nearest gene > 1 kb
2L	14584481	G	A	A	0.0384615	0.142857	NA	0	0	0.632653	0.549451	0.566667	NA	0.638298	13.5666	0.0453297	0.596767	2.76186e-05	nearest gene > 1 kb
2L	14584615	A	C	C	0.0454545	0.133333	NA	0	0	0.634146	0.61165	0.428571	NA	0.590909	9.25945	0.044697	0.566319	0.000190041	nearest gene > 1 kb
2L	14585945	C	G	C	0	0.133333	0.214286	0	0.05	0.666667	0.666667	0.611111	NA	NA	12.4924	0.0795238	0.648148	3.79697e-05	nearest gene > 1 kb
2L	14591926	A	T	A	0.111111	0.0909091	NA	NA	0	0.666667	0.576923	0.522388	NA	0.7	10.328	0.0673401	0.616494	0.000147008	nearest gene > 1 kb
2L	14626252	A	G	A	0	0.304348	0	0.181818	0.1	NA	0.684211	0.686567	NA	0.731707	9.74308	0.117233	0.700828	0.000324502	FBgn0003016	osp	INTRON
2L	14628116	A	G	A	0.04	0.241379	NA	0	0	0.702703	0.333333	0.630435	0.673469	0.756098	5.82943	0.0703448	0.619208	0.000670334	FBgn0003016	osp	INTRON
2L	14628121	A	T	T	0.0416667	0.258065	NA	0	0	0.707317	0.323529	0.62069	0.653846	0.738095	5.52843	0.0749328	0.608696	0.000883897	FBgn0003016	osp	INTRON
2L	14696389	G	A	G	0.176471	0.470588	0.230769	0.235294	NA	1	NA	0.785714	1	1	7.89833	0.278281	0.946429	0.000264188	nearest gene > 1 kb
2L	14697408	C	A	C	0.233333	0.444444	0.25	NA	0.230769	0.863636	0.641304	0.766667	0.666667	0.813953	6.88425	0.289637	0.750446	0.000384332	nearest gene > 1 kb
2L	14708797	C	T	T	0	0.194444	0	0	NA	0.516667	0.653061	0.8	0.586207	0.5	7.70683	0.0486111	0.611187	0.000116134	nearest gene > 1 kb
2L	14708863	G	A	A	0	0.25	0	0	NA	0.534483	0.6	0.779661	0.621212	0.543478	7.2305	0.0625	0.615767	0.000454204	nearest gene > 1 kb
2L	14708898	G	T	T	0	0.235294	0	0	NA	0.482143	0.666667	0.754098	0.629032	0.604651	7.72146	0.0588235	0.627318	0.000261082	nearest gene > 1 kb
2L	14708927	G	C	C	0	0.176471	0	NA	NA	0.46	0.680556	0.836735	0.627451	0.594595	6.84406	0.0588235	0.639867	0.000704953	nearest gene > 1 kb
2L	14716857	G	T	T	0.0769231	0.305556	0	NA	0.142857	1	0.714286	0.755556	0.87234	NA	7.70592	0.131334	0.835545	0.000250491	nearest gene > 1 kb
2L	14720288	A	G	A	0.0588235	0.285714	0	NA	0.294118	1	1	0.739726	NA	1	7.73883	0.159664	0.934932	0.000274981	nearest gene > 1 kb
2L	14751767	T	C	T	0.1	0.24	NA	NA	0.166667	0.648649	1	1	1	0.8	8.76258	0.168889	0.88973	0.000150018	nearest gene > 1 kb
2L	14751778	G	A	G	0.105263	0.269231	NA	NA	0.166667	0.771429	1	1	1	0.794872	10.2399	0.180387	0.91326	7.1867e-05	nearest gene > 1 kb
2L	14780196	A	C	A	0	0.178571	0	NA	NA	0.678571	0.508475	0.557143	0.851852	0.628571	6.96138	0.0595238	0.644922	0.000724825	nearest gene > 1 kb
2L	14784982	C	G	G	0	0.162162	0	NA	NA	0.75	0.507463	0.630137	0.777778	0.535714	7.63015	0.0540541	0.640218	0.00044623	FBgn0032551	CG18636	384 bp UPSTREAM
2L	14784983	T	C	C	0	0.162162	0	NA	NA	0.725	0.507692	0.613333	0.8	0.533333	7.48717	0.0540541	0.635872	0.000459176	FBgn0032551	CG18636	385 bp UPSTREAM
2L	14877395	G	A	G	0.761905	0.758621	0.75	NA	NA	1	1	1	1	1	68.9104	0.756842	1	0.000210484	FBgn0267291	CR45727	259 bp DOWNSTREAM
2L	15138436	A	T	A	0.473684	0.458333	NA	NA	0.5	0.666667	0.628571	0.648649	0.666667	NA	11.5487	0.477339	0.652638	0.000316784	nearest gene > 1 kb
2L	15307603	T	G	T	0.382353	0.392857	0.315789	NA	NA	0.6	0.627119	0.75	0.684211	NA	7.34581	0.363667	0.665332	0.00077435	nearest gene > 1 kb
2L	15499926	G	A	G	0	0.166667	0.08	NA	NA	0.540541	0.507246	0.606557	0.709677	NA	7.7539	0.0822222	0.591005	0.000800102	FBgn0002524	lace	INTRON
2L	15499931	G	A	G	0	0.151515	0.0952381	NA	NA	0.555556	0.523077	0.610169	0.716667	NA	8.47177	0.0822511	0.601367	0.000501031	FBgn0002524	lace	INTRON
2L	15500082	T	A	T	0.157895	0.114286	0.136364	NA	0.333333	NA	1	0.810345	0.681159	0.765957	7.48833	0.185469	0.814365	0.000425154	FBgn0002524	lace	INTRON
2L	15500097	A	T	A	0.166667	0.0714286	0.12	NA	NA	0.811321	1	0.8	0.68254	0.791667	11.9989	0.119365	0.817105	2.95721e-05	FBgn0002524	lace	INTRON
2L	15500100	T	A	T	0.111111	0.0512821	0.111111	NA	NA	0.823529	1	0.792453	0.672131	0.765957	12.5745	0.0911681	0.810814	5.71007e-05	FBgn0002524	lace	INTRON
2L	15526011	A	T	A	0.1875	0.285714	0.1	NA	NA	0.814815	1	0.837209	0.809524	NA	9.60503	0.191071	0.865387	0.000416868	nearest gene > 1 kb
2L	15528358	G	C	C	0.1875	0.166667	0.05	NA	NA	0.666667	0.809524	0.816327	0.7	0.647059	10.641	0.134722	0.727915	0.000196492	nearest gene > 1 kb
2L	15528758	G	A	G	0.2	0.222222	0.0526316	NA	NA	0.714286	0.862069	NA	0.68	0.789474	9.01171	0.158285	0.761457	0.00076474	nearest gene > 1 kb
2L	15529317	T	C	T	0.0666667	0.135135	0.0833333	NA	NA	0.758621	NA	0.706897	0.666667	NA	18.2944	0.095045	0.710728	8.14175e-05	nearest gene > 1 kb
2L	15529358	A	C	A	0.0833333	0.230769	0.1	NA	NA	0.59375	1	0.796296	0.729167	0.85	8.03298	0.138034	0.793843	0.000199129	nearest gene > 1 kb
2L	15595678	C	T	C	0.0740741	0.333333	0.346154	0.0769231	0	0.756757	0.714286	0.859375	0.717391	0.6	6.75483	0.166097	0.729562	0.000390585	nearest gene > 1 kb
2L	15595684	G	T	G	0.0909091	0.342857	0.37037	0.0769231	0	0.75	0.769231	0.880597	0.727273	0.692308	7.18098	0.176212	0.763882	0.000594107	nearest gene > 1 kb
2L	15595685	T	G	T	0.0909091	0.342857	0.37037	0.0769231	0	0.756098	0.769231	0.867647	0.738095	0.666667	7.11257	0.176212	0.759547	0.000604608	nearest gene > 1 kb
2L	15595707	C	A	C	0.125	0.361111	0.222222	0.1	NA	0.682927	0.698413	0.85	0.717391	0.625	7.33473	0.202083	0.714746	0.000611407	nearest gene > 1 kb
2L	15734499	C	A	C	NA	0.52	0.5	NA	0.444444	1	1	1	0.8	1	10.2701	0.488148	0.96	6.27593e-05	FBgn0010382	CycE	INTRON
2L	15740763	T	A	T	NA	0.395349	0.285714	NA	0.230769	1	1	1	0.619048	1	6.86751	0.303944	0.92381	0.000489174	FBgn0010382	CycE	INTRON
2L	15741543	T	C	T	NA	0.166667	0.0625	NA	0.142857	1	1	0.791667	0.714286	NA	9.46057	0.124008	0.876488	0.000685934	FBgn0010382	CycE	INTRON
2L	15743222	A	C	A	0.2	0	0	NA	0.285714	0.777778	1	0.842105	0.764706	0.758621	8.29043	0.121429	0.828642	0.000338128	FBgn0010382	CycE	INTRON
2L	15756282	C	A	C	NA	0.107143	0.0377358	NA	0.242424	0.789474	1	0.876712	0.723404	NA	8.47388	0.129101	0.847398	0.000463432	FBgn0001987	Gli	UTR_3_PRIME	FBgn0001986	l(2)35Df	382 bp DOWNSTREAM
2L	15756327	A	T	T	0.0555556	0.025641	0.030303	NA	0.3	0.634146	NA	0.774648	0.688889	0.857143	7.73566	0.102875	0.738706	0.00036209	FBgn0001987	Gli	UTR_3_PRIME	FBgn0001986	l(2)35Df	427 bp DOWNSTREAM
2L	15763320	T	A	A	NA	0.0416667	0.3	NA	0.1	1	1	1	0.555556	1	6.45105	0.147222	0.911111	0.000790697	FBgn0001987	Gli	562 bp UPSTREAM	FBgn0028507	CG3793	900 bp UPSTREAM
2L	15770631	C	T	C	NA	0.181818	0.0384615	NA	0.166667	1	0.826923	0.810811	0.730769	1	10.5406	0.128982	0.873701	5.16922e-05	FBgn0041627	Ku80	NON_SYNONYMOUS_CODING	FBgn0051826	CG31826	632 bp DOWNSTREAM
2L	15778418	G	C	C	0.15625	0	0	NA	0.136364	0.634146	0.659574	0.565217	NA	0.5	9.28819	0.0731534	0.589735	0.000102789	nearest gene > 1 kb
2L	15783126	A	G	A	NA	0	0	0.153846	NA	0.756098	0.84375	0.702128	0.636364	0.416667	7.00622	0.0512821	0.671001	0.000421505	FBgn0028901	CG18109	959 bp UPSTREAM
2L	15784606	A	G	A	NA	0.172414	0	NA	0.153846	0.762712	0.84058	0.806452	0.681818	0.902439	10.4473	0.108753	0.7988	0.000569769	FBgn0028901	CG18109	NON_SYNONYMOUS_CODING
2L	15787090	G	T	G	0.0909091	0	0	NA	0.0909091	0.553191	NA	0.716667	0.7	0.775	11.8721	0.0454545	0.686215	0.000111241	FBgn0028901	CG18109	NON_SYNONYMOUS_CODING
2L	15803670	G	T	T	NA	0	0	NA	0	0.866667	0.792453	0.632653	0.741935	0.473684	10.2415	0	0.701478	0.000512378	nearest gene > 1 kb
2L	15807551	C	T	T	NA	0.0555556	0.310345	NA	0.181818	1	1	1	0.5625	1	6.38603	0.182573	0.9125	0.000777083	FBgn0265813	CR44602	EXON
2L	15809999	T	C	T	NA	0.157895	0.294118	NA	0.275862	0.766667	1	1	0.694444	1	8.17784	0.242625	0.892222	0.000188353	FBgn0265813	CR44602	EXON	FBgn0262150	CG42876	572 bp DOWNSTREAM
2L	15815178	T	C	C	NA	0	0.0769231	NA	0.214286	0.806452	0.795455	0.868421	0.590909	NA	7.68125	0.0970696	0.765309	0.000769511	nearest gene > 1 kb
2L	15822298	A	T	T	0	0	NA	NA	0	0.740741	0.686567	0.758621	0.615385	0.645161	25.2804	0	0.689295	1.45375e-05	FBgn0265812	CR44601	47 bp DOWNSTREAM
2L	15822340	C	T	T	0	0	0.266667	NA	0	0.605263	0.732143	0.761905	0.521739	0.571429	7.03668	0.0666667	0.638496	0.000543505	FBgn0265812	CR44601	5 bp DOWNSTREAM
2L	15830441	G	A	G	NA	0.128205	0.0454545	0.235294	0	NA	NA	0.648148	0.666667	0.533333	7.73637	0.102238	0.616049	0.000576957	nearest gene > 1 kb
2L	15835300	C	T	C	NA	0.0645161	0.294118	NA	0.230769	0.73913	1	1	0.631579	1	6.48617	0.196468	0.874142	0.000750633	FBgn0028900	CG18518	SYNONYMOUS_CODING	FBgn0266908	CR45368	884 bp UPSTREAM
2L	15837612	C	T	C	NA	0.153846	0.142857	NA	0.285714	0.853659	1	1	0.805556	1	11.8013	0.194139	0.931843	7.31871e-05	FBgn0051822	CR31822	168 bp UPSTREAM
2L	15844949	G	A	A	0.0666667	0	0.357143	0	0	0.415094	0.844156	0.75	0.641509	0.714286	5.8752	0.0847619	0.673009	0.000374453	nearest gene > 1 kb
2L	15857950	C	A	A	NA	0.04	0.157895	NA	0.142857	NA	1	1	0.75	1	11.3423	0.113584	0.9375	0.000150528	nearest gene > 1 kb
2L	15864997	A	T	A	0.111111	0.318182	0.0714286	0.166667	NA	0.714286	0.824561	0.770833	0.71875	0.548387	7.70214	0.166847	0.715364	0.000179784	FBgn0261925	CG42792	UTR_3_PRIME
2L	15869552	T	C	T	NA	0.0882353	0.125	NA	0.296296	1	1	1	0.675676	1	8.39157	0.169844	0.935135	0.000275081	nearest gene > 1 kb
2L	15873495	T	A	A	NA	0.0425532	0.230769	NA	0.0526316	0.795918	0.804124	NA	0.644068	1	7.37988	0.108651	0.811027	0.000720139	nearest gene > 1 kb
2L	15874451	C	T	T	0.2	0	0.0769231	NA	0.214286	NA	0.761194	0.790698	0.771429	NA	12.5407	0.122802	0.77444	0.000831105	nearest gene > 1 kb
2L	15878639	G	A	A	NA	0.0967742	0.25	NA	0	1	1	1	0.757576	1	9.55857	0.115591	0.951515	0.000859242	FBgn0028935	CG7653	NON_SYNONYMOUS_CODING
2L	15878746	C	T	T	NA	0.0454545	0.2	NA	0.266667	0.857143	1	1	0.717949	1	8.60299	0.170707	0.915018	0.000444543	FBgn0028935	CG7653	SYNONYMOUS_CODING
2L	15944057	T	C	T	NA	0.111111	0.0909091	NA	0.2	0.827586	NA	0.657895	0.666667	0.83871	10.2818	0.134007	0.747714	0.000177316	FBgn0028645	beat-Ib	INTRON
2L	15959557	C	A	C	0.214286	0	0	NA	0.166667	0.777778	1	0.822581	0.625	0.823529	8.72784	0.0952381	0.809778	5.37446e-05	FBgn0028645	beat-Ib	INTRON	FBgn0028856	CG18063	126 bp DOWNSTREAM	FBgn0264347	CR43803	686 bp UPSTREAM
2L	15959561	T	G	T	0.25	0	0	NA	0.166667	0.756757	1	0.806452	0.647059	0.818182	8.2792	0.104167	0.80569	9.80169e-05	FBgn0028645	beat-Ib	INTRON	FBgn0028856	CG18063	130 bp DOWNSTREAM	FBgn0264347	CR43803	682 bp UPSTREAM
2L	15959714	A	T	A	0.0833333	0	0	NA	0	0.774194	NA	0.731707	0.807692	NA	24.7827	0.0208333	0.771198	3.74052e-06	FBgn0028645	beat-Ib	INTRON	FBgn0028856	CG18063	283 bp DOWNSTREAM	FBgn0264347	CR43803	529 bp UPSTREAM
2L	15959715	G	T	G	0.0833333	0	0.0588235	NA	0	0.733333	NA	0.73494	0.814815	NA	21.21	0.0355392	0.761029	2.09863e-05	FBgn0028645	beat-Ib	INTRON	FBgn0028856	CG18063	284 bp DOWNSTREAM	FBgn0264347	CR43803	528 bp UPSTREAM
2L	15965048	C	T	C	NA	0.117647	0.352941	NA	0.166667	1	1	1	0.681818	1	7.55246	0.212418	0.936364	0.000717726	nearest gene > 1 kb
2L	16007460	T	G	G	0.1	0	0.318182	0	0	0.653846	NA	0.829787	0.657143	0.551724	6.97824	0.0836364	0.673125	0.000221372	FBgn0028644	beat-Ic	INTRON	FBgn0266138	CR44844	747 bp DOWNSTREAM
2L	16011639	T	A	T	0.230769	0	NA	NA	0	1	1	1	0.694444	1	8.77356	0.0769231	0.938889	0.000573639	FBgn0028644	beat-Ic	INTRON
2L	16013546	C	T	C	0.0666667	0	0	NA	0.3	0.642857	0.803922	0.745455	0.758621	NA	8.18743	0.0916667	0.737713	0.000883408	FBgn0028644	beat-Ic	INTRON
2L	16024212	G	A	G	0.0555556	0	0	NA	0	1	0.868421	0.825397	0.759259	NA	16.1276	0.0138889	0.863269	0.000228405	FBgn0028644	beat-Ic	INTRON
2L	16025795	C	G	G	0.2	0	0	NA	NA	1	NA	0.791045	0.754717	0.891892	9.16502	0.0666667	0.859413	0.000542611	FBgn0028644	beat-Ic	INTRON
2L	16026491	A	G	G	0.25	0	0.384615	NA	0.0769231	0.807692	1	0.742857	0.758621	1	6.58781	0.177885	0.861834	0.000875127	FBgn0028644	beat-Ic	INTRON
2L	16028798	G	A	G	0.142857	0	0.333333	NA	0.0769231	NA	1	1	0.64	1	6.72162	0.138278	0.91	0.000652263	FBgn0028644	beat-Ic	INTRON
2L	16034040	G	C	G	0.173913	0	0.272727	NA	0.108108	0.722222	1	1	NA	1	8.79528	0.138687	0.930556	0.000145695	FBgn0028644	beat-Ic	INTRON
2L	16039872	C	T	C	0.0909091	0	0	NA	0.3125	0.8	0.576923	0.54386	0.703704	0.825	6.327	0.100852	0.689897	0.000715015	FBgn0028644	beat-Ic	UTR_3_PRIME
2L	16041252	G	C	C	0.217391	0	0.368421	NA	0.3	NA	1	1	0.765957	1	7.26406	0.221453	0.941489	0.000513608	FBgn0266459	CG45084	795 bp UPSTREAM	FBgn0000182	BicC	795 bp UPSTREAM	FBgn0028644	beat-Ic	845 bp DOWNSTREAM
2L	16041366	G	A	A	0.15625	0	0.363636	NA	0.307692	NA	1	1	0.75	1	7.10279	0.206895	0.9375	0.000523764	FBgn0000182	BicC	681 bp UPSTREAM	FBgn0266459	CG45084	681 bp UPSTREAM	FBgn0028644	beat-Ic	959 bp DOWNSTREAM
2L	16058031	A	T	A	0.153846	0	NA	NA	0	1	1	1	0.65625	1	10.2574	0.0512821	0.93125	5.09429e-05	FBgn0013433	beat-Ia	INTRON
2L	16058045	G	A	G	0.214286	0	0.166667	NA	NA	1	1	1	0.7	1	9.19232	0.126984	0.94	0.000246438	FBgn0013433	beat-Ia	INTRON
2L	16069994	T	A	T	0.1	0	0.3	0.0769231	0	0.625	NA	0.767442	0.75	0.48	6.48889	0.0953846	0.65561	0.000525451	FBgn0013433	beat-Ia	INTRON
2L	16107462	A	G	G	0.2	0.125	0.347826	NA	NA	1	1	1	0.651163	1	7.37917	0.224275	0.930233	0.00045461	nearest gene > 1 kb
2L	16110008	G	A	G	0.3	0.04	0.421053	NA	0.2	1	1	1	0.745098	1	7.43006	0.240263	0.94902	0.000562085	nearest gene > 1 kb
2L	16111594	G	A	G	0.1	0.130435	0.357143	NA	0.3125	1	1	1	0.810811	1	9.87579	0.225019	0.962162	0.000184228	nearest gene > 1 kb
2L	16114106	G	A	G	0.181818	0.115385	0.5	NA	0.333333	1	1	1	0.702703	1	6.31127	0.282634	0.940541	0.000955151	nearest gene > 1 kb
2L	16115537	A	G	A	0.25	0.111111	0.173913	NA	NA	1	1	1	0.709091	1	10.8015	0.178341	0.941818	3.73888e-05	nearest gene > 1 kb
2L	16126775	C	T	C	0.130435	0.0277778	0.259259	NA	0.333333	1	1	1	0.756757	1	9.15109	0.187701	0.951351	0.000123067	nearest gene > 1 kb
2L	16127569	G	C	G	0	0	0.0666667	NA	NA	0.55	0.461538	0.535714	NA	NA	13.9789	0.0222222	0.515751	0.000197287	nearest gene > 1 kb
2L	16127971	G	C	G	0.375	0.0526316	0.357143	NA	0.230769	1	1	1	0.660377	1	6.73335	0.253886	0.932075	0.000340819	nearest gene > 1 kb
2L	16128154	A	G	A	0.222222	0.0930233	0.263158	NA	NA	1	1	NA	0.745455	1	9.09881	0.192801	0.936364	0.000268641	nearest gene > 1 kb
2L	16133537	C	G	C	0.0833333	0.0344828	NA	NA	0	1	0.632653	0.653061	0.731707	0.612903	9.11193	0.039272	0.726065	0.000315179	FBgn0028884	CG4892	UTR_5_PRIME
2L	16133566	G	A	G	0.111111	0.03125	NA	NA	0	1	0.527273	0.644068	0.7	0.558824	7.05639	0.0474537	0.686033	0.000822994	FBgn0028884	CG4892	UTR_5_PRIME
2L	16147552	T	A	T	0.115385	0	0.0454545	NA	NA	0.586207	0.541667	0.666667	0.694444	0.742857	11.9571	0.0536131	0.646368	3.34829e-05	nearest gene > 1 kb
2L	16178855	T	A	T	0.0434783	0	0	NA	NA	1	0.921348	0.75	0.625	0.675676	10.6457	0.0144928	0.794405	0.000292497	FBgn0264350	CR43806	EXON	FBgn0001991	Ca-alpha1D	INTRON
2L	16179568	C	T	T	0.142857	0	0	0.0833333	NA	1	NA	0.895522	0.733333	0.648649	8.83179	0.0565476	0.819376	0.000788581	FBgn0001991	Ca-alpha1D	INTRON	FBgn0264350	CR43806	380 bp UPSTREAM
2L	16188315	T	C	T	0.227273	0	NA	NA	0.16	1	1	1	0.734694	1	9.53438	0.129091	0.946939	0.000419596	FBgn0001991	Ca-alpha1D	INTRON
2L	16194853	T	C	T	0.0833333	0	NA	NA	0.133333	1	1	1	0.75	1	13.8557	0.0722222	0.95	9.42062e-06	FBgn0265947	CR44734	147 bp DOWNSTREAM	FBgn0265948	CR44735	992 bp DOWNSTREAM
2L	16206540	A	T	A	0.2	0	0.363636	NA	0.153846	1	1	1	0.794118	1	9.12513	0.179371	0.958824	0.000340028	nearest gene > 1 kb
2L	16288541	C	T	C	0.52	0.275862	0.357143	0.36	0.266667	1	1	1	0.76087	1	9.03561	0.355934	0.952174	1.83036e-05	FBgn0040079	pkaap	INTRON	FBgn0001994	crp	811 bp UPSTREAM
2L	16288551	T	A	T	0.55	0.214286	0.4	0.458333	0.333333	1	1	1	NA	1	10.7234	0.39119	1	0.000428601	FBgn0040079	pkaap	INTRON	FBgn0001994	crp	821 bp UPSTREAM
2L	16527095	C	A	C	0	0.137255	0.206897	NA	0.333333	0.837838	0.830189	0.716049	0.610169	0.518519	5.71799	0.169371	0.702553	0.000907048	FBgn0032587	CG5953	INTRON
2L	16527098	T	G	T	0	0.117647	0.192308	NA	0.310345	0.857143	0.827273	0.725	0.614035	0.541667	6.27693	0.155075	0.713023	0.000499359	FBgn0032587	CG5953	INTRON
2L	16595197	A	C	C	NA	0.208333	0.25	NA	0.3	1	0.7625	0.8	0.565217	0.775	7.13943	0.252778	0.780543	0.000805386	FBgn0259735	CG42389	INTRON
2L	17414433	A	G	G	0.217391	0	0	0.0769231	NA	1	0.469388	0.854839	0.78125	1	6.78238	0.0735786	0.821095	0.000535082	FBgn0011274	Dif	474 bp DOWNSTREAM	FBgn0032635	CG15141	934 bp DOWNSTREAM
2L	17520836	A	G	G	NA	0.240741	0.3125	0.277778	NA	0.508197	0.5	0.553571	0.619048	0.64	8.17283	0.277006	0.564163	0.000181488	FBgn0013810	Dhc36C	INTRON	FBgn0032647	CG15143	56 bp DOWNSTREAM
2L	17520840	T	C	C	NA	0.236364	0.3125	0.210526	NA	0.516129	0.516129	0.517857	0.641791	0.653846	7.11397	0.25313	0.56915	0.000568176	FBgn0013810	Dhc36C	INTRON	FBgn0032647	CG15143	52 bp DOWNSTREAM
2L	17529084	T	C	C	0	0.21875	0	0.177778	NA	1	0.431034	0.792453	0.903226	1	6.02568	0.0991319	0.825343	0.000925115	FBgn0032648	CG15144	START_GAINED	FBgn0032649	CG15145	227 bp DOWNSTREAM
2L	17532883	T	G	T	0	0.3	0.285714	0.3	0.266667	1	0.675676	0.852941	1	1	7.81029	0.230476	0.905723	5.49044e-05	FBgn0032649	CG15145	649 bp UPSTREAM
2L	17532884	A	G	A	0	0.3	0.285714	NA	0.266667	1	0.666667	NA	1	1	6.41318	0.213095	0.916667	0.000743913	FBgn0032649	CG15145	650 bp UPSTREAM
2L	17537123	G	A	G	0	0.142857	0.454545	0.217391	0.181818	1	0.659574	0.863636	NA	1	6.24537	0.199322	0.880803	0.000525412	nearest gene > 1 kb
2L	17546981	T	C	T	0	0.111111	0	NA	NA	NA	0.472973	0.615385	0.55	0.666667	9.64256	0.037037	0.576256	0.00021064	FBgn0267261	CR45697	204 bp UPSTREAM
2L	17586264	A	C	A	0.0625	0.454545	0.428571	0.166667	0.115385	1	0.631579	0.785714	0.772727	1	5.45485	0.245534	0.838004	0.00064356	nearest gene > 1 kb
2L	17593257	T	A	A	0	0.254545	0	0.2	0.142857	1	0.477273	0.684211	0.882353	0.678571	5.99316	0.119481	0.744482	0.000776492	FBgn0261089	Sytalpha	INTRON	FBgn0032652	CG6870	958 bp UPSTREAM
2L	17603762	T	G	T	0	0.339623	0	0.272727	NA	1	0.588785	0.885057	0.859649	1	6.10633	0.153087	0.866698	0.000706226	FBgn0261089	Sytalpha	122 bp DOWNSTREAM
2L	17614950	C	A	C	0	0.210526	0	0.142857	0	1	0.635135	0.857143	0.862069	1	9.96429	0.0706767	0.870869	2.24385e-05	nearest gene > 1 kb
2L	17616379	T	G	T	0	0.368421	0	0.05	0.114286	1	0.548387	0.684211	0.894737	0.666667	6.08796	0.106541	0.7588	0.000331537	nearest gene > 1 kb
2L	17646362	T	A	T	0.0714286	0.346154	0.434783	0.214286	0.294118	1	0.692308	0.866667	NA	1	6.46727	0.272154	0.889744	0.000506262	FBgn0015609	CadN	691 bp DOWNSTREAM
2L	17696793	C	T	C	NA	0.21875	0.2	NA	0.1	0.517241	0.574074	0.709091	0.756757	0.6875	8.2333	0.172917	0.648933	0.000196061	FBgn0015609	CadN	INTRON
2L	17709267	A	G	A	NA	0.333333	0.333333	0.2	0.181818	NA	0.675	0.653846	NA	0.6	8.11716	0.262121	0.642949	0.000794566	FBgn0015609	CadN	INTRON
2L	17709268	C	A	C	NA	0.333333	0.3125	0.2	0.181818	0.708333	0.658537	0.64	NA	0.578947	8.3105	0.256913	0.646454	0.00029723	FBgn0015609	CadN	INTRON
2L	17712106	A	G	A	0	0.32	0.529412	0.0952381	0	1	0.661017	0.754717	1	1	5.48758	0.18893	0.883147	0.000833849	FBgn0015609	CadN	INTRON
2L	18024344	A	T	A	0	0.395833	0	0	0	0.526316	0.534884	0.546667	0.818182	0.690909	5.56899	0.0791667	0.623391	0.000733323	FBgn0243486	rdo	INTRON
2L	18024529	C	T	C	0	0.313725	0	0	0	0.545455	0.541667	0.6	NA	0.773585	6.64917	0.0627451	0.615177	0.000290753	FBgn0243486	rdo	INTRON
2L	18048902	T	G	T	0	0.307692	0	0	0.259259	0.909091	0.535714	0.633333	0.705882	0.5	5.38718	0.11339	0.656804	0.000659626	FBgn0243486	rdo	INTRON
2L	18066942	C	G	C	0	0.2	0	NA	0.2	0.730769	0.577778	0.745455	0.821429	NA	8.02962	0.1	0.718858	0.000214833	FBgn0243486	rdo	INTRON
2L	18467957	G	C	C	0.192308	0.236842	0.227273	NA	NA	0.612903	0.596154	0.5	0.638889	NA	11.0931	0.218808	0.586986	0.000339176	FBgn0263049	let-7-C	INTRON
2L	18472949	G	A	A	0.195122	0.197183	0.245902	NA	NA	0.521127	0.686869	0.60241	NA	0.676471	9.76849	0.212736	0.621719	0.000606036	FBgn0263049	let-7-C	EXON	FBgn0032681	CG10283	15 bp DOWNSTREAM	FBgn0262456	mir-125	525 bp DOWNSTREAM
2L	18617326	T	C	T	0.682927	0.625	0.641026	NA	NA	NA	0.890909	1	1	1	10.01	0.649651	0.972727	0.000227779	FBgn0032694	MESR3	UTR_5_PRIME
2L	18618637	A	G	G	0.103448	0.135135	0	NA	NA	0.6	0.753247	0.684211	0.837209	0.76	11.3402	0.0795278	0.726933	6.80259e-05	FBgn0032694	MESR3	INTRON
2L	18620745	G	A	A	0.285714	0.107143	0.0869565	NA	NA	1	0.782258	0.705128	NA	0.854167	7.58644	0.159938	0.835388	0.000764489	FBgn0032694	MESR3	INTRON
2L	18649566	A	G	G	0.272727	0.28	0.173913	0	NA	0.520833	0.7625	0.878788	0.779412	0.872727	6.3156	0.18166	0.762852	0.000434824	FBgn0032694	MESR3	INTRON
2L	18655002	A	G	G	0.333333	0.211538	0.173913	0.0833333	NA	0.676471	0.771084	0.825397	0.820513	NA	9.19885	0.20053	0.773366	0.000200865	FBgn0032694	MESR3	INTRON
2L	18696132	C	T	C	0.105263	0.323529	0.285714	0.3	0.272727	NA	0.840909	0.727273	0.730769	NA	9.43391	0.257447	0.766317	0.000136088	FBgn0032700	CG10338	UTR_5_PRIME	FBgn0032699	CG10383	530 bp UPSTREAM
2L	18720774	G	A	A	0.222222	0.23913	0	0	NA	0.557692	0.8	0.647059	0.8	NA	6.53561	0.115338	0.701188	0.000641845	FBgn0032707	CG10348	INTRON
2L	18725940	G	T	T	NA	0.0869565	0	0.0869565	0.261905	0.65	0.666667	0.722222	0.703704	0.8	9.84764	0.108954	0.708519	0.000388795	FBgn0032707	CG10348	INTRON
2L	18910941	A	G	G	0.125	0.166667	NA	0	NA	0.8	0.655172	0.567568	0.681818	0.564103	8.39902	0.0972222	0.653732	0.000486356	nearest gene > 1 kb
2L	19156448	C	A	C	0.214286	0.375	0.0666667	0.235294	NA	1	0.682927	0.607143	1	1	5.87658	0.222812	0.858014	0.000688482	FBgn0010300	brat	INTRON
2L	19156558	G	T	G	0	0.352941	0	0.166667	NA	1	0.785714	0.684211	NA	1	6.38243	0.129902	0.867481	0.000705415	FBgn0010300	brat	INTRON
2L	19166599	G	T	G	0.290323	0.365385	0.3125	NA	NA	0.487805	0.580247	0.544304	0.586957	0.677419	6.61965	0.322736	0.575346	0.000573037	FBgn0010300	brat	INTRON
2L	19194530	A	C	C	0.25	0.333333	0.35	NA	NA	1	0.741935	0.696429	1	1	7.61097	0.311111	0.887673	0.000465152	FBgn0015380	drl	INTRON
2L	19220913	T	A	T	0.257143	0.285714	0.297872	0.166667	NA	1	0.602564	0.746032	0.897959	1	7.21992	0.251849	0.849311	0.000720014	nearest gene > 1 kb
2L	19275609	C	G	C	0	0.0714286	0.166667	NA	NA	0.7	NA	0.766667	1	1	8.57016	0.0793651	0.866667	0.000482546	nearest gene > 1 kb
2L	19558473	G	C	G	0.55	0.53125	0.52	NA	NA	NA	0.760563	0.774194	NA	0.735294	15.531	0.53375	0.756684	0.000153714	FBgn0264845	Tep5	INTRON
2L	19558476	T	C	T	0.55	0.5	0.5	NA	NA	NA	0.786667	0.766667	NA	0.727273	10.0897	0.516667	0.760202	0.00054861	FBgn0264845	Tep5	INTRON
2L	19637496	A	T	A	0.291667	0.0769231	NA	0.0909091	0.142857	NA	0.679245	0.574468	0.5	0.653846	7.07762	0.150589	0.60189	0.000464383	FBgn0000464	Lar	INTRON
2L	19694638	C	A	C	0.25	0.0454545	0.0666667	0.125	0	1	0.773585	0.7	0.707317	0.678571	9.20895	0.0974242	0.771895	2.79799e-05	FBgn0000464	Lar	INTRON
2L	19882504	G	A	A	NA	0.125	0	0.0625	0.25	0.451613	0.839286	0.486486	0.585366	0.59375	5.58386	0.109375	0.5913	0.000855262	FBgn0263873	sick	INTRON
2L	19926673	A	T	A	0.275862	0.289474	0.40625	NA	NA	1	1	0.842105	NA	NA	9.31485	0.323862	0.947368	0.000954326	FBgn0263873	sick	INTRON
2L	20075851	C	A	C	0.347826	0.0666667	0.0588235	NA	0.3	NA	0.846154	1	0.789474	NA	6.9453	0.193329	0.878543	0.000951029	FBgn0004374	neb	UTR_5_PRIME	FBgn0003141	pr	393 bp UPSTREAM
2L	20703782	A	T	A	0	0.106383	0	0	0.333333	0.46	0.632353	0.762712	0.533333	NA	5.52767	0.0879433	0.5971	0.00095627	FBgn0014859	Hr38	INTRON
2L	20712655	C	T	C	0.264706	NA	0	0	0.205128	0.857143	0.556962	0.825	0.55102	0.674419	6.09475	0.117459	0.692909	0.000583152	FBgn0014859	Hr38	INTRON	FBgn0265077	CR44188	355 bp DOWNSTREAM
2L	20729110	G	A	G	0.318182	0.125	0	0	NA	1	0.727273	0.878788	0.677419	NA	6.75544	0.110795	0.82087	0.000514342	FBgn0032879	CG9317	SYNONYMOUS_CODING
2L	20755917	G	C	G	0.272727	0.136364	0	NA	0.2	1	0.8	0.677419	0.653846	NA	6.42867	0.152273	0.782816	0.000944646	FBgn0032883	CG9323	INTRON
2L	20760464	C	T	T	0.4	0.136364	0	0	0.1	1	0.785714	0.675	0.818182	NA	6.94882	0.127273	0.819724	0.000225099	FBgn0011202	dia	INTRON
2L	20762600	A	G	A	NA	0.181818	0.133333	0	0.217391	1	NA	0.7	0.821429	0.761905	8.56392	0.133136	0.820833	0.000217744	FBgn0011202	dia	459 bp DOWNSTREAM
2L	20762699	C	T	C	0.259259	0	0	0	0.214286	0.535714	0.581818	0.625	NA	0.434783	6.3071	0.094709	0.544329	0.000472947	FBgn0011202	dia	558 bp DOWNSTREAM
2L	20763054	T	A	T	0.265306	0.142857	0	0	0.115385	1	0.8	0.638554	0.72	0.529412	6.75605	0.10471	0.737593	0.000317346	FBgn0011202	dia	913 bp DOWNSTREAM
2L	20777669	T	C	C	0.411765	0.105263	0	0	0.2	NA	0.758621	0.684211	0.59322	0.694444	6.42224	0.143406	0.682624	0.000981635	FBgn0000251	cad	INTRON
2L	20777803	G	T	G	0.166667	0.16129	0.0555556	0	0.272727	NA	0.724138	0.7	0.659574	0.7	11.4439	0.131248	0.695928	0.000144396	FBgn0000251	cad	INTRON
2L	20780036	C	A	A	0.258065	0.135135	0.0555556	0.0454545	0.173913	1	0.772727	0.806452	0.681818	NA	8.77503	0.133625	0.815249	0.000324052	FBgn0000251	cad	INTRON
2L	20781756	G	C	G	0.238095	0.105263	0	0	0.0909091	NA	0.773585	NA	0.65625	0.592593	8.54372	0.0868535	0.674142	0.000546882	FBgn0000251	cad	INTRON
2L	20783388	T	A	T	0.375	0.184211	0.0909091	0	0.166667	1	0.742424	0.712329	0.655172	0.565217	5.97312	0.163357	0.735029	0.00036653	FBgn0000251	cad	253 bp DOWNSTREAM
2L	20786219	G	C	G	0.285714	0.125	0	0	NA	0.894737	0.604651	0.714286	0.54717	0.551724	5.94496	0.102679	0.662514	0.000645806	nearest gene > 1 kb
2L	20799489	G	T	G	0.28	0.145833	0	0	0.235294	1	0.736264	0.604938	0.661538	0.666667	6.62741	0.132225	0.733881	0.000189711	FBgn0032886	CG9328	INTRON
2L	20799538	T	A	T	0.26087	0.195122	0	0	0.222222	1	0.802326	0.611111	0.6	0.520833	5.52557	0.135643	0.706854	0.000940814	FBgn0032886	CG9328	INTRON
2L	20799615	A	C	A	0.2	0.0344828	0	0	0.3125	1	0.814815	0.705882	0.62	NA	6.54339	0.109397	0.785174	0.000606019	FBgn0032886	CG9328	INTRON
2L	20803176	A	T	A	0.117647	0.16129	0.117647	NA	NA	NA	0.804124	0.647059	0.647059	0.64	13.0081	0.132195	0.68456	0.000293816	FBgn0032886	CG9328	INTRON
2L	20803208	G	A	G	0.178571	0.2	0.166667	NA	NA	NA	0.772727	0.768116	0.732143	0.654545	18.9647	0.181746	0.731883	7.67587e-05	FBgn0032886	CG9328	INTRON
2L	20804564	T	A	T	0.2	0.137255	0	0	0.25	0.702128	0.634409	0.631579	0.323077	0.521739	5.30497	0.117451	0.562586	0.000891299	FBgn0032886	CG9328	INTRON
2L	20805575	T	C	C	0.173913	0.0789474	0	NA	NA	1	0.729167	0.550725	0.761905	0.520833	6.30096	0.0842868	0.712526	0.000829451	FBgn0032886	CG9328	INTRON
2L	20806224	C	T	C	0.285714	0.105263	0	0	0.133333	1	0.795455	0.82	0.647059	0.606061	7.6358	0.104862	0.773715	9.0065e-05	FBgn0032886	CG9328	INTRON
2L	20809732	G	A	G	0.333333	0.24	0.0769231	NA	0.230769	1	0.604167	0.815789	0.619048	0.678571	5.73459	0.220256	0.743515	0.000796982	FBgn0032886	CG9328	INTRON
2L	20810643	A	T	A	0.0666667	0.142857	0	NA	NA	NA	0.689655	0.681818	0.685714	0.555556	11.091	0.0698413	0.653186	0.000293813	FBgn0032886	CG9328	INTRON
2L	20812103	G	C	C	0.333333	0.0869565	0	0	0	1	0.75	0.584906	0.568182	0.580645	5.8334	0.084058	0.696747	0.000485019	FBgn0032886	CG9328	INTRON
2L	20814250	A	G	A	0.307692	0.203704	0	0	0.310345	1	0.710843	0.679612	0.569231	0.680851	5.61611	0.164348	0.728107	0.000502701	FBgn0053322	CG33322	87 bp DOWNSTREAM	FBgn0032886	CG9328	220 bp DOWNSTREAM
2L	20818547	G	T	G	0.294118	0.323529	0.214286	NA	NA	1	0.826087	0.830189	0.73913	NA	8.9849	0.277311	0.848852	0.000416862	FBgn0067312	CheB38a	15 bp UPSTREAM
2L	20818727	C	A	C	0.255319	0.2	0.0789474	0	0.214286	NA	0.744898	0.483333	0.64	0.589744	6.43462	0.14971	0.614494	0.00048346	FBgn0067312	CheB38a	195 bp UPSTREAM
2L	20818830	A	C	A	0.306122	0.212766	0.103448	0	0.133333	1	0.739583	0.581081	0.735849	0.692308	6.96102	0.151134	0.749764	0.000167352	FBgn0067312	CheB38a	298 bp UPSTREAM
2L	20818838	G	A	G	0.272727	0.222222	0.09375	0	0.133333	1	0.696629	0.549296	0.734694	0.702703	6.76522	0.144407	0.736664	0.000278244	FBgn0067312	CheB38a	306 bp UPSTREAM
2L	20818940	T	A	T	0.323529	0.283019	0	0	0.25	NA	0.816092	0.675325	0.723684	0.684211	7.10836	0.17131	0.724828	0.000568177	FBgn0067312	CheB38a	408 bp UPSTREAM
2L	20818945	T	C	T	0.361111	0.26	0	0	0.176471	NA	0.835165	0.670455	0.714286	0.666667	6.89651	0.159516	0.721643	0.000441594	FBgn0067312	CheB38a	413 bp UPSTREAM
2L	20818952	A	C	A	0.333333	0.313725	0	0	0.210526	NA	0.815217	0.674419	0.696203	0.675676	6.76019	0.171517	0.715379	0.000709575	FBgn0067312	CheB38a	420 bp UPSTREAM
2L	20823459	C	T	C	0.0714286	0.184211	0.0555556	0	0.3	1	0.802632	0.625	0.55102	0.574468	5.87058	0.122239	0.710624	0.000703148	FBgn0032889	CG9331	INTRON
2L	20823471	G	A	G	0.0909091	0.159091	0.0625	0	0.272727	1	0.795181	0.637931	0.607143	0.595745	6.77836	0.117045	0.7272	0.00033958	FBgn0032889	CG9331	INTRON
2L	20827801	G	A	G	0.352941	0.16	0.04	0	0.117647	NA	0.651515	0.604651	0.682927	0.5625	7.3384	0.134118	0.625398	0.000541135	FBgn0032889	CG9331	57 bp DOWNSTREAM
2L	20828659	A	G	A	0.238095	0.0930233	0.0357143	0	0.0769231	1	0.763158	0.689655	0.759259	0.685714	9.80175	0.0887512	0.779557	2.02117e-05	FBgn0032889	CG9331	915 bp DOWNSTREAM	FBgn0051673	CG31673	950 bp UPSTREAM
2L	20841828	A	C	A	0.185185	0.192308	0.0555556	NA	0.235294	1	0.821429	0.8	0.685714	0.666667	8.82136	0.167086	0.794762	7.24319e-05	FBgn0051676	CG31676	INTRON
2L	20841836	A	G	A	0.125	0.26087	0.0555556	NA	0.1875	1	0.802469	0.829787	0.705882	0.675676	8.97186	0.157231	0.802763	4.72697e-05	FBgn0051676	CG31676	INTRON
2L	20941141	T	C	T	0.157895	0.375	NA	0.115385	0.212121	1	0.801887	0.62963	0.692308	0.565217	5.49296	0.2151	0.737808	0.000979311	nearest gene > 1 kb
2L	21096097	A	G	G	0.368421	0.193548	0	0	0	1	0.793651	0.653061	0.65625	0.627907	6.22356	0.112394	0.746174	0.000256749	FBgn0032915	CG12050	INTRON	FBgn0083972	CG34136	825 bp UPSTREAM
2L	21096141	T	C	C	0.16	0.210526	0	0	0	NA	0.802632	0.56	0.666667	0.590909	8.17836	0.0741053	0.655052	0.000127673	FBgn0032915	CG12050	INTRON	FBgn0083972	CG34136	781 bp UPSTREAM
2L	21096288	T	G	G	0.227273	0.28	0	0	0	1	0.679012	0.54386	0.65625	0.590909	5.82376	0.101455	0.694006	0.000487025	FBgn0032915	CG12050	INTRON	FBgn0083972	CG34136	634 bp UPSTREAM
2L	21769090	C	G	G	0.375	0.375	0	0.047619	0	1	1	0.875	NA	0.722222	6.70763	0.159524	0.899306	0.00030113	FBgn0051612	CG31612	INTRON
2L	21834709	G	A	A	NA	0.428571	0.0769231	0.153846	0.117647	1	1	0.8	NA	0.7	6.22096	0.194247	0.875	0.000808396	FBgn0003866	tsh	SYNONYMOUS_CODING
2L	21860525	C	T	T	0	NA	NA	0	0	NA	0.641026	0.526316	0.473684	0.48	13.6897	0	0.530256	0.000843346	FBgn0266222	CR44917	INTRON
2L	21873093	A	C	A	0	0.266667	0.0769231	NA	0	NA	0.661538	0.69863	0.531915	0.652174	7.58087	0.0858974	0.636064	0.000768923	nearest gene > 1 kb
2L	22119887	T	A	T	0.525	0.647059	0.611111	0.714286	0.606061	NA	1	1	1	1	12.3299	0.620703	1	0.000248604	nearest gene > 1 kb
2L	22567634	T	A	T	0	NA	NA	0.0833333	0	1	0.714286	0.535714	0.763158	0.580645	8.00326	0.0277778	0.718761	0.000568108	FBgn0058006	CG40006	INTRON
2R	453936	C	T	C	0	NA	0.307692	0.214286	0	1	1	0.878788	NA	0.846154	9.15009	0.130495	0.931235	0.000447274	nearest gene > 1 kb
2R	504941	A	G	A	0.761905	0.852941	0.814815	0.722222	0.782609	NA	1	1	1	1	9.54394	0.786898	1	0.000673135	nearest gene > 1 kb
2R	516534	G	T	G	0	0	0	NA	NA	0.694444	0.814286	0.577465	0.765957	0.444444	9.85652	0	0.659319	0.000594328	nearest gene > 1 kb
2R	594721	A	G	A	0	NA	0.277778	0.030303	0.111111	1	1	0.744186	0.864865	NA	9.10812	0.104798	0.902263	9.84855e-05	FBgn0026401	Nipped-B	INTRON
2R	750727	T	C	T	0	NA	0	NA	0	0.589744	0.68	0.649123	0.509091	0.413793	11.7456	0	0.56835	0.000300569	nearest gene > 1 kb
2R	750830	C	A	C	0	NA	0	0	NA	0.657143	0.607143	0.847826	0.469388	0.486486	8.96161	0	0.613597	0.000857806	nearest gene > 1 kb
2R	760094	A	G	A	0	NA	NA	0.0833333	0.0909091	0.736842	0.62963	0.655172	0.666667	0.52381	12.9274	0.0580808	0.642424	1.64881e-05	nearest gene > 1 kb
2R	1028595	A	G	A	NA	0	0.0555556	NA	0.1	0.606061	0.878049	0.8	0.714286	0.423077	7.48145	0.0518519	0.684294	0.000698918	nearest gene > 1 kb
2R	1152832	T	A	T	0.588235	0.541667	0.636364	NA	NA	1	1	0.851852	NA	1	8.12793	0.588755	0.962963	0.000477916	FBgn0033015	d4	INTRON
2R	1333598	T	C	C	0.3	NA	0	0	0.125	1	0.779661	0.767857	0.833333	NA	8.31279	0.10625	0.845213	0.000239517	FBgn0259247	laccase2	INTRON
2R	1564800	G	T	G	0.411765	0	0	0	0.157895	0.571429	1	0.716981	0.680851	0.607143	5.44239	0.113932	0.715281	0.000622076	FBgn0033033	scaf	UTR_3_PRIME
2R	2160087	C	A	C	0.790698	0.714286	0.764706	0.733333	0.75	0.875	0.890244	0.88764	NA	NA	9.61289	0.750605	0.884295	0.000221233	nearest gene > 1 kb
2R	2973068	A	T	A	0.68	0.642857	0.703704	NA	0.733333	1	0.8875	0.864865	1	1	7.22828	0.689974	0.950473	0.000257965	FBgn0263934	esn	753 bp UPSTREAM
2R	2973381	A	C	A	0.692308	0.627907	0.733333	0.666667	0.75	1	0.891892	NA	1	1	7.98507	0.694043	0.972973	0.000165421	FBgn0263934	esn	440 bp UPSTREAM
2R	3303661	A	T	T	0.380952	0.290909	0.305556	NA	NA	0.581818	0.744681	0.678571	0.591549	0.673469	7.97657	0.325806	0.654018	0.000291097	nearest gene > 1 kb
2R	3303692	C	T	T	0.214286	0.347826	0.333333	NA	NA	1	0.916667	0.859375	0.661765	0.75	7.35315	0.298482	0.837561	0.000323846	nearest gene > 1 kb
2R	3303702	T	C	C	0.192308	0.34	0.230769	NA	NA	1	0.927083	0.87013	0.7	0.777778	8.68717	0.254359	0.854998	0.000147814	nearest gene > 1 kb
2R	3328202	T	G	G	0	0.288889	0	0	0.172414	0.705882	0.591549	0.416667	0.574468	0.483871	5.98452	0.0922605	0.554487	0.000374652	FBgn0033169	CG11123	9 bp UPSTREAM
2R	3590819	T	C	T	0.037037	NA	0.25	0.266667	0.0833333	0.625	0.821429	0.580645	0.770833	0.702128	7.38743	0.159259	0.700007	0.000314361	FBgn0050493	CG30493	UTR_3_PRIME	FBgn0085245	CG34216	192 bp DOWNSTREAM
2R	3591031	T	C	C	0	NA	0.172414	0.0714286	0	0.615385	NA	0.711538	0.9	0.684211	9.10063	0.0609606	0.727783	0.000209038	FBgn0085245	CG34216	UTR_3_PRIME	FBgn0050493	CG30493	25 bp DOWNSTREAM
2R	3591262	A	T	T	0	NA	0.214286	0.05	0	0.638889	0.803571	0.545455	0.657143	0.735294	9.08476	0.0660714	0.67607	6.52646e-05	FBgn0085245	CG34216	UTR_3_PRIME	FBgn0050493	CG30493	256 bp DOWNSTREAM
2R	3603284	C	T	T	0	NA	0	0.2	0	0.791667	0.698113	0.5	0.428571	0.645161	6.79981	0.05	0.612703	0.000272418	FBgn0033216	CG1946	SYNONYMOUS_CODING
2R	4023596	T	C	C	0	0.254545	0.289474	0.1	0.333333	0.555556	0.580645	0.636364	NA	0.75	5.71448	0.19547	0.630641	0.000850613	FBgn0033268	Obp44a	776 bp UPSTREAM	FBgn0263593	Lpin	895 bp DOWNSTREAM
2R	4065028	T	A	A	0	0.285714	0.153846	NA	0.272727	0.636364	0.626866	0.714286	0.871795	0.625	6.34522	0.178072	0.694862	0.000870193	FBgn0053087	LRP1	INTRON
2R	4065283	T	G	G	0	0.4	0	0	0.21875	0.678571	0.595238	0.637931	0.862069	0.791667	6.20516	0.12375	0.713095	0.000550906	FBgn0053087	LRP1	INTRON
2R	4070329	A	G	G	0.75	0.735294	0.75	NA	NA	1	1	1	1	1	52.0074	0.745098	1	0.00036947	FBgn0053087	LRP1	INTRON
2R	4075479	T	C	C	0.272727	0.0666667	0.153846	0.0769231	0.25	0.527778	0.651515	0.72619	NA	0.717949	7.85447	0.164033	0.655858	0.000130463	FBgn0053087	LRP1	INTRON
2R	4164790	C	T	T	0.25	0.478261	0.45	0	0.34375	1	NA	0.829268	1	1	6.78732	0.304402	0.957317	0.000601663	FBgn0265307	CR44280	60 bp UPSTREAM
2R	4165640	C	A	A	0.238095	0.4375	NA	0.3125	0.428571	1	NA	1	1	1	13.4421	0.354167	1	0.0008902	FBgn0265307	CR44280	140 bp DOWNSTREAM
2R	4165681	C	T	T	0.217391	0.238095	NA	0.117647	0.375	1	NA	1	1	1	14.4009	0.237033	1	0.000725791	FBgn0265307	CR44280	181 bp DOWNSTREAM
2R	4165696	T	C	C	0.2	0.235294	NA	0.0833333	0.304348	1	NA	1	1	1	17.1877	0.205744	1	0.000429092	FBgn0265307	CR44280	196 bp DOWNSTREAM
2R	4227321	T	A	T	NA	0.522727	0.551724	0.428571	0.576923	1	1	1	1	1	14.8017	0.519986	1	0.000669023	FBgn0261588	pdm3	INTRON
2R	4237300	A	G	G	0.0714286	0.15	NA	0.047619	0.26087	1	1	1	1	1	18.0478	0.132479	1	0.000371041	FBgn0261588	pdm3	INTRON
2R	4489871	T	C	T	0	0	0.0666667	NA	NA	NA	NA	0.65	0.795455	0.7	14.4068	0.0222222	0.715152	0.000713443	FBgn0033310	rgr	INTRON
2R	4489893	C	A	C	0	0	0	NA	0.25	0.627907	0.916667	0.692308	0.765957	0.5625	7.44461	0.0625	0.713068	0.000164983	FBgn0033310	rgr	INTRON
2R	4752548	T	A	T	0.216216	0.28125	0.322581	NA	NA	0.666667	0.609375	0.641026	0.477273	0.52	6.49856	0.273349	0.582868	0.000726628	FBgn0011286	RyR	INTRON
2R	4752549	A	C	A	0.222222	0.3	0.322581	NA	NA	0.655172	0.612903	0.631579	0.477273	0.52	6.49559	0.281601	0.579385	0.000772863	FBgn0011286	RyR	INTRON
2R	4936907	T	G	G	NA	0	0	NA	0.235294	1	1	0.735294	NA	0.8	7.74012	0.0784314	0.883824	0.000941373	FBgn0033368	CG13743	INTRON
2R	4971864	A	T	A	NA	0	0	NA	0.166667	0.575758	NA	0.595745	0.567568	0.8125	7.21866	0.0555556	0.637892	0.000874645	FBgn0033371	CNT1	NON_SYNONYMOUS_CODING	FBgn0033372	CG13742	239 bp DOWNSTREAM
2R	5028929	T	G	G	0.25	0	0	NA	0.210526	1	1	0.642857	NA	0.75	6.52041	0.115132	0.848214	0.000857533	FBgn0265313	CG44286	INTRON	FBgn0028955	CG8788	INTRON	FBgn0086656	shrb	722 bp DOWNSTREAM
2R	5029648	G	C	C	0.257143	0	0	NA	0.0952381	1	1	0.677966	0.833333	0.653846	7.73531	0.0880952	0.833029	0.000115342	FBgn0086656	shrb	3 bp DOWNSTREAM	FBgn0028955	CG8788	162 bp DOWNSTREAM	FBgn0265313	CG44286	162 bp DOWNSTREAM
2R	5180257	C	T	T	0.333333	0.121212	0.105263	NA	0.304348	1	1	0.76087	NA	0.833333	8.03462	0.216039	0.898551	0.000198775	FBgn0028408	Drep-2	857 bp UPSTREAM
2R	5235536	G	A	G	0	0	0.263158	0.466667	0.142857	1	1	0.631579	0.814815	NA	5.51128	0.174536	0.861598	0.000962304	FBgn0033403	CG13739	INTRON	FBgn0033404	Or45a	UTR_3_PRIME	FBgn0033405	CG13954	INTRON
2R	5237164	A	T	T	0.0322581	0	0.238095	0.392857	0.111111	0.645833	NA	0.712121	NA	0.769231	6.87592	0.154864	0.709062	0.000659721	FBgn0033403	CG13739	INTRON	FBgn0033405	CG13954	INTRON	FBgn0033404	Or45a	796 bp DOWNSTREAM
2R	5267834	G	A	A	0	0	0.25	NA	0.2	0.536585	0.822785	0.59322	0.780488	0.777778	6.76162	0.1125	0.702171	0.000366659	FBgn0033405	CG13954	INTRON
2R	5267932	C	G	G	0	0	0.347826	0.363636	0.0909091	0.617021	NA	0.74	0.866667	0.741935	6.04592	0.160474	0.741406	0.000715933	FBgn0033405	CG13954	INTRON
2R	5273329	G	C	C	0	0.179487	0.0869565	0.5	0.166667	1	1	0.68	0.836364	NA	6.05808	0.186622	0.879091	0.000515958	FBgn0033405	CG13954	INTRON
2R	5283670	T	C	T	0	0.166667	0.25	NA	0	1	1	0.694444	NA	0.690476	6.83441	0.104167	0.84623	0.00075693	FBgn0033408	CG8800	START_GAINED	FBgn0028473	CG8801	100 bp DOWNSTREAM	FBgn0010549	l(2)03659	884 bp DOWNSTREAM
2R	5308368	C	T	T	0	0	0	0.307692	0	0.6	NA	0.704918	NA	0.681818	8.67015	0.0615385	0.662245	0.000184522	nearest gene > 1 kb
2R	5308685	T	G	T	0	0	0	NA	NA	0.65	0.863636	0.612903	0.836735	0.74359	14.9916	0	0.741373	0.000115343	FBgn0033412	CG13955	792 bp DOWNSTREAM
2R	5320857	G	A	A	0	0	0.214286	0.382353	0	0.571429	0.622642	0.704918	0.969697	0.909091	5.7545	0.119328	0.755555	0.000426971	FBgn0017558	Pdk	52 bp DOWNSTREAM
2R	5341975	A	G	A	0	0	0	0.315789	0	0.75	0.90625	0.708333	0.794872	0.59375	8.4503	0.0631579	0.750641	3.75983e-05	FBgn0053757	CG33757	INTRON	FBgn0259234	Camta	INTRON	FBgn0053758	CG33758	415 bp UPSTREAM
2R	5342148	G	A	G	0	0	0	NA	0	1	NA	0.826087	0.837838	0.756757	16.6135	0	0.85517	0.000474732	FBgn0053757	CG33757	NON_SYNONYMOUS_CODING	FBgn0259234	Camta	INTRON	FBgn0053758	CG33758	588 bp UPSTREAM
2R	5345020	A	G	A	0	0.0740741	0.130435	0.4375	0	0.809524	0.758065	0.671875	NA	0.764706	7.23743	0.128402	0.751042	0.000809598	FBgn0259234	Camta	INTRON
2R	5351601	C	T	C	0	0.125	0.210526	0.333333	0	1	1	0.625	0.857143	NA	6.75	0.133772	0.870536	0.000608856	FBgn0259234	Camta	INTRON
2R	5363187	G	T	G	0	NA	0.147059	0.208333	0	0.65625	0.673077	0.390625	0.742857	0.814815	6.35171	0.088848	0.655525	0.000425609	FBgn0259234	Camta	INTRON
2R	5366071	G	A	A	0	0	0	0.2	0	1	1	0.736111	0.913793	0.638889	9.83257	0.04	0.857759	5.16421e-05	FBgn0259234	Camta	476 bp DOWNSTREAM
2R	5366074	G	A	A	0	0	0	0.2	0	1	1	0.722222	0.913793	0.636364	9.6335	0.04	0.854476	6.29545e-05	FBgn0259234	Camta	479 bp DOWNSTREAM
2R	5393623	T	C	T	0	0.0588235	0	0.368421	0	1	0.690476	0.787234	0.870968	NA	7.73661	0.0854489	0.837169	0.000114614	FBgn0259246	brp	INTRON
2R	5405846	T	C	T	0	0.34375	0.166667	NA	0.181818	1	1	0.76087	NA	0.796296	7.52103	0.173059	0.889291	0.000296708	FBgn0259246	brp	INTRON
2R	5409640	T	C	T	0	0	0.266667	NA	0.263158	1	1	0.727273	0.764706	NA	6.97169	0.132456	0.872995	0.000435443	FBgn0259246	brp	INTRON
2R	5409641	C	A	C	0	0	0.266667	NA	0.268293	1	1	0.73913	0.764706	NA	7.03898	0.13374	0.875959	0.000420547	FBgn0259246	brp	INTRON
2R	5413096	T	G	G	0	0	0	0.294118	0.25	0.681818	NA	0.74359	0.716981	0.527778	6.76613	0.108824	0.667542	0.000298521	FBgn0259246	brp	INTRON
2R	5420695	T	C	C	0	0	0	0.225806	0.0769231	1	1	0.774194	NA	0.766667	10.371	0.0605459	0.885215	8.79543e-05	FBgn0259246	brp	INTRON
2R	5426152	A	T	T	0	0.27027	0	NA	0.0882353	1	1	0.65	0.860465	0.714286	7.86222	0.0896264	0.84495	0.0001021	FBgn0259246	brp	UTR_3_PRIME
2R	5428744	A	C	C	0	0.325581	0	NA	0.25	1	1	0.712329	0.857143	NA	6.86887	0.143895	0.892368	0.000556838	FBgn0033421	CG1888	708 bp DOWNSTREAM	FBgn0259246	brp	792 bp DOWNSTREAM
2R	5429699	G	C	C	0	0.214286	0	NA	0.1	0.5625	0.854839	0.5	0.731707	0.695652	7.29191	0.0785714	0.66894	0.000167194	FBgn0033421	CG1888	UTR_3_PRIME	FBgn0259246	brp	629 bp DOWNSTREAM
2R	5432476	C	A	A	0	0	0	0.416667	0.111111	0.8	0.891304	0.645833	NA	0.777778	7.06457	0.105556	0.778729	0.000293283	FBgn0033421	CG1888	201 bp DOWNSTREAM
2R	5439982	T	G	G	0	0.148148	0	NA	NA	0.763158	NA	0.69697	NA	0.604167	9.45429	0.0493827	0.688098	0.000713698	FBgn0263660	CR43651	367 bp UPSTREAM
2R	5443372	T	C	C	0	0	0	NA	0.272727	0.702128	NA	0.680851	0.849057	0.690909	8.39908	0.0681818	0.730736	0.00046657	nearest gene > 1 kb
2R	5443411	G	A	A	0	0	0	NA	NA	0.72973	NA	0.636364	0.833333	0.657895	16.0806	0	0.71433	0.00052306	nearest gene > 1 kb
2R	5443412	G	A	A	0	0	0	NA	NA	0.771429	0.896552	0.65625	NA	0.675676	13.6452	0	0.749976	0.000851522	nearest gene > 1 kb
2R	5443445	T	C	C	0	0	0	NA	0.1	0.705882	NA	0.6875	0.757576	0.655172	20.5467	0.025	0.701533	1.09329e-06	nearest gene > 1 kb
2R	5443465	A	T	T	0	0	0	NA	0.0769231	0.705882	NA	0.677419	NA	0.625	21.3094	0.0192308	0.669434	1.69871e-05	nearest gene > 1 kb
2R	5443479	G	A	A	0	0	0	NA	0.0769231	0.710526	0.866667	0.685714	NA	0.717949	16.0122	0.0192308	0.745214	5.78328e-05	nearest gene > 1 kb
2R	5443480	T	A	A	0	0	0	NA	0.0769231	0.710526	0.875	0.666667	0.869565	NA	13.325	0.0192308	0.78044	0.000267675	nearest gene > 1 kb
2R	5468966	T	G	G	0	0.25	0.173913	NA	0.210526	0.6	0.880952	0.675	NA	0.647059	6.53366	0.15861	0.700753	0.000649063	FBgn0033426	CG1814	INTRON	FBgn0033427	CG1868	300 bp DOWNSTREAM
2R	5474546	A	T	T	0	0.173913	0.235294	NA	0.0588235	1	1	0.746988	NA	0.787879	8.89132	0.117008	0.883717	0.000150176	FBgn0025286	RpL31	152 bp UPSTREAM	FBgn0033429	CG12929	327 bp UPSTREAM	FBgn0261016	clos	912 bp DOWNSTREAM
2R	5476527	A	T	T	0	0.166667	0.285714	NA	0.208333	1	1	0.666667	0.85	NA	7.17335	0.165179	0.879167	0.000501804	FBgn0261016	clos	INTRON	FBgn0033431	CG1827	28 bp UPSTREAM
2R	5476577	G	C	C	0	0.116279	0.304348	NA	0.08	1	1	0.727273	0.891304	NA	8.55043	0.125157	0.904644	0.0001404	FBgn0033431	CG1827	UTR_5_PRIME	FBgn0261016	clos	INTRON
2R	5480088	T	C	C	0	0.173913	0.235294	NA	0.230769	1	1	0.655172	0.818182	0.733333	7.66532	0.159994	0.841338	0.000124506	FBgn0261016	clos	INTRON	FBgn0010342	Map60	UTR_3_PRIME
2R	5481090	G	T	T	0	0.222222	0.352941	NA	0.307692	1	1	0.716418	0.742857	0.65	5.5659	0.220714	0.821855	0.000965849	FBgn0261016	clos	NON_SYNONYMOUS_CODING	FBgn0050338	CG30338	460 bp UPSTREAM	FBgn0033434	CG1902	460 bp UPSTREAM
2R	5561477	T	A	A	0	0.371429	0	0.235294	0	0.62963	0.738095	0.44186	0.62963	0.8	5.34401	0.121345	0.647843	0.000823044	FBgn0033438	Mmp2	INTRON
2R	5699904	C	T	T	0	0.1	0	0	0.166667	0.27451	0.469136	0.608696	0.387755	0.447368	5.96188	0.0533333	0.437493	0.000649349	FBgn0033446	CG1648	INTRON
2R	5699909	G	T	T	0	0.122449	0	0	0.2	0.266667	0.482759	0.594203	0.408163	0.405405	5.41907	0.0644898	0.431439	0.000780142	FBgn0033446	CG1648	INTRON
2R	5945816	T	C	T	0.344828	0.326087	0.192308	NA	0.230769	0.702128	0.636364	0.604167	0.603448	0.487179	6.57147	0.273498	0.606657	0.000369435	FBgn0262169	magu	INTRON
2R	6104250	A	T	A	0.285714	0.235294	0	0	0	NA	0.511111	0.652174	0.677419	NA	6.17136	0.104202	0.613568	0.000882937	FBgn0033497	CG12912	INTRON	FBgn0000448	Hr46	INTRON
2R	6262147	A	T	T	0.2	0.111111	0.142857	NA	NA	0.641509	0.855422	0.84058	1	0.745098	10.2033	0.151323	0.816522	0.000113007	FBgn0261698	CG42732	INTRON
2R	6297361	A	G	G	0.526316	0.543478	0.2	0.333333	0.481481	0.837209	0.830986	1	1	0.767857	5.79825	0.416922	0.88721	0.000571121	FBgn0261698	CG42732	INTRON	FBgn0053477	CG33477	105 bp UPSTREAM	FBgn0053476	CG33476	129 bp DOWNSTREAM
2R	6460777	A	G	A	0.482759	0.4	0.4	NA	0.428571	0.75	0.774194	1	0.892308	0.770833	7.94813	0.427833	0.837467	0.000402828	FBgn0263102	psq	INTRON
2R	6737374	C	T	T	NA	NA	0.037037	0.125	0.166667	NA	0.65	0.738095	0.694444	NA	12.7341	0.109568	0.69418	0.00048255	FBgn0050015	CG30015	INTRON
2R	7324215	A	C	A	NA	0.0625	NA	0	0.1	0.576923	0.506024	0.491228	NA	NA	11.9481	0.0541667	0.524725	0.000296276	FBgn0033635	CG7777	INTRON
2R	7962544	A	T	A	0	0.142857	NA	0.0769231	0	0.461538	0.721519	0.886792	0.527273	0.851852	6.92002	0.0549451	0.689795	0.000802359	FBgn0033679	CG8888	INTRON
2R	7970698	G	A	G	0.214286	0.125	NA	0	0.0769231	0.52	0.676471	0.833333	0.6	NA	6.8793	0.104052	0.657451	0.000815112	nearest gene > 1 kb
2R	8127377	A	G	G	0.205882	0.212766	0	NA	0	0.727273	0.849315	0.580645	0.645161	NA	7.11669	0.104662	0.700599	0.000390159	FBgn0033703	CG13170	527 bp UPSTREAM
2R	8206032	G	A	A	0.111111	NA	0.0909091	0.285714	0	0.891892	NA	0.710526	0.714286	0.583333	6.92455	0.121934	0.725009	0.000456164	FBgn0050046	CG30046	954 bp DOWNSTREAM
2R	8229183	A	G	G	0.0588235	NA	0.0769231	NA	0.0714286	0.76	NA	1	0.8125	0.764706	13.4875	0.0690584	0.834301	0.000804503	FBgn0033717	CG8839	UTR_5_PRIME
2R	8229861	A	G	G	0.225806	NA	0	NA	0.0714286	0.795918	0.866667	1	0.852941	0.717391	9.19858	0.0990783	0.846584	0.000819488	FBgn0033717	CG8839	INTRON
2R	8253664	C	G	C	0.1	NA	0.0555556	NA	0.153846	1	0.769231	1	NA	0.846154	12.4492	0.103134	0.903846	0.000165784	FBgn0053013	CR33013	EXON
2R	8290018	T	C	C	0.24	0.0357143	0.0909091	NA	NA	0.882353	0.782609	0.826087	0.685185	0.645833	8.55045	0.122208	0.764413	0.000967965	FBgn0033728	Cpr49Ae	INTRON
2R	8488375	A	G	G	0	0.363636	0	0	0	0.590909	0.858824	0.8	1	0.803571	7.52335	0.0727273	0.810661	7.13819e-05	FBgn0027356	Amph	INTRON
2R	8490315	A	G	G	0	0.181818	0	0.222222	NA	0.618182	0.486486	0.779661	NA	0.727273	6.29825	0.10101	0.652901	0.000773745	FBgn0027356	Amph	INTRON
2R	8563239	C	T	C	0	0	0	NA	0.142857	0.633333	0.606557	0.759259	1	1	8.23083	0.0357143	0.79983	0.000325609	FBgn0261625	CG42708	INTRON
2R	8565314	A	G	A	0	0	0	0.214286	0	0.633333	0.672414	0.78125	NA	1	7.8579	0.0428571	0.771749	0.000783579	FBgn0261625	CG42708	INTRON
2R	8670247	G	A	A	0	0.333333	0.230769	0.35	0.333333	1	0.735294	0.742857	NA	1	6.19633	0.249487	0.869538	0.000600713	FBgn0003326	sca	INTRON	FBgn0266630	CR45137	869 bp DOWNSTREAM
2R	8694711	G	A	G	0	0.34375	0	NA	0	1	0.641026	0.77551	0.9	NA	6.41475	0.0859375	0.829134	0.000704639	FBgn0040755	CG17580	UTR_3_PRIME
2R	8706045	T	G	G	0	0.190476	0.0909091	NA	NA	1	NA	0.875	1	NA	12.5274	0.0937951	0.958333	0.000350662	nearest gene > 1 kb
2R	8706056	T	A	A	0	0.170213	0.0833333	NA	NA	1	0.90625	0.871429	1	NA	14.5458	0.0845154	0.94442	0.000212888	nearest gene > 1 kb
2R	8712589	C	T	T	0	0.25	0.153846	NA	NA	1	NA	0.705882	1	1	7.65135	0.134615	0.926471	0.000714957	nearest gene > 1 kb
2R	8712592	A	C	C	0	0.228571	0.137931	NA	NA	1	1	0.659574	1	1	8.51074	0.122167	0.931915	0.000245918	nearest gene > 1 kb
2R	8712594	A	T	T	0	0.257143	0.142857	NA	NA	1	NA	0.659574	1	1	6.9139	0.133333	0.914894	0.000988371	nearest gene > 1 kb
2R	8719920	T	G	T	0	NA	0.1875	0.333333	0.0833333	1	1	0.688889	1	1	8.27664	0.151042	0.937778	0.000113766	nearest gene > 1 kb
2R	8723522	T	G	T	0	0.204545	0.0909091	NA	NA	NA	1	0.78481	1	1	10.6015	0.0984848	0.946203	0.000213413	nearest gene > 1 kb
2R	8723596	A	G	A	0	0.190476	0.0952381	NA	0.0769231	NA	1	0.725	1	1	10.6233	0.0906593	0.93125	0.000170328	nearest gene > 1 kb
2R	8723757	A	G	A	0	0.184211	0.2	NA	0.0555556	1	0.661538	0.853659	NA	1	8.18565	0.109942	0.878799	0.000460702	nearest gene > 1 kb
2R	8731329	C	T	T	0	0.173913	0	NA	NA	1	0.867925	0.707317	1	0.65625	8.54262	0.057971	0.846298	0.000154284	FBgn0028963	Or49b	SYNONYMOUS_CODING
2R	8731467	C	T	T	0	NA	0.125	NA	0.0588235	1	1	0.638889	1	1	10.7303	0.0612745	0.927778	6.36301e-05	FBgn0028963	Or49b	SYNONYMOUS_CODING
2R	8734361	A	T	T	0	NA	0.0869565	NA	0	1	0.508772	0.657143	0.78125	1	7.56898	0.0289855	0.789433	0.000849926	FBgn0050488	antr	UTR_3_PRIME	FBgn0250842	CG17575	260 bp UPSTREAM
2R	8810806	A	C	A	0.190476	NA	0.294118	0.482759	0.424242	1	1	0.701754	1	1	6.68004	0.347899	0.940351	0.00036071	FBgn0010488	NAT1	UTR_3_PRIME	FBgn0033781	CG13319	603 bp UPSTREAM
2R	8839782	T	C	C	0	0	0	NA	0.333333	1	0.726027	0.607143	0.71875	1	6.28462	0.0833333	0.810384	0.000468313	FBgn0265185	CG44250	UTR_5_PRIME	FBgn0265186	CG44251	UTR_5_PRIME	FBgn0033787	CG13321	835 bp UPSTREAM
2R	8840166	C	A	C	0.190476	NA	0	NA	0	1	0.888889	0.644444	1	NA	7.79573	0.0634921	0.883333	0.000569601	FBgn0265186	CG44251	368 bp UPSTREAM	FBgn0265185	CG44250	368 bp UPSTREAM	FBgn0033787	CG13321	451 bp UPSTREAM
2R	8841147	G	C	G	0.0555556	NA	0.0526316	0	0	0.678571	0.843137	0.609756	NA	0.606061	11.4059	0.0270468	0.684381	0.000711067	FBgn0033787	CG13321	UTR_5_PRIME
2R	8849434	A	T	T	0	0.0217391	0	NA	0.352941	0.851064	NA	0.695652	1	1	7.01388	0.0936701	0.886679	0.000476237	nearest gene > 1 kb
2R	8860214	T	A	A	0	0.0810811	0	NA	0.105263	1	1	0.666667	1	1	12.305	0.0465861	0.933333	4.46242e-05	FBgn0005624	Psc	INTRON
2R	8866029	C	T	C	0.229167	NA	0.142857	0	0	0.583333	0.492754	0.527027	0.689655	0.513514	7.01936	0.093006	0.561257	0.000759145	FBgn0005624	Psc	INTRON
2R	8887092	G	A	A	0	0	0	0	0.142857	0.895833	0.8	0.606557	0.87037	0.535714	9.17758	0.0285714	0.741695	0.000204826	FBgn0265623	Su(z)2	INTRON
2R	8887155	C	G	G	0	0	0	NA	0	0.695652	0.835616	0.596154	NA	0.649123	13.5158	0	0.694136	0.000875886	FBgn0265623	Su(z)2	INTRON
2R	8897387	G	A	A	0	0	0	NA	NA	0.824561	0.841463	0.564516	0.846154	0.545455	10.4475	0	0.72443	0.000474275	nearest gene > 1 kb
2R	8907559	C	T	T	0	0.142857	0	NA	NA	0.666667	0.59375	0.596774	0.862069	1	7.44207	0.047619	0.743852	0.000339828	nearest gene > 1 kb
2R	8945354	T	A	T	0.354167	0.431373	0.428571	0.307692	0.333333	0.574468	0.612903	0.625	NA	0.551724	7.24678	0.371027	0.591024	0.000220168	FBgn0033791	Drl-2	UTR_3_PRIME
2R	8947045	T	G	G	0	0	0.0833333	NA	NA	1	1	0.675676	1	1	12.8598	0.0277778	0.935135	3.62211e-05	FBgn0033791	Drl-2	INTRON
2R	8949337	C	G	G	0	0	0.176471	0.416667	0	NA	0.804348	0.595745	0.805556	0.567568	5.50235	0.118627	0.693304	0.000929373	FBgn0033791	Drl-2	INTRON
2R	8984565	T	C	T	0.333333	0.37931	0.3125	NA	NA	1	1	0.631579	1	1	7.66359	0.341715	0.926316	0.000913344	nearest gene > 1 kb
2R	8995804	A	T	A	0	0.210526	0.0833333	NA	NA	1	1	0.704545	1	1	9.90736	0.0979532	0.940909	0.000142654	nearest gene > 1 kb
2R	8996177	T	A	T	0.285714	0.189189	0.388889	NA	NA	1	1	0.631579	1	1	6.82425	0.287931	0.926316	0.000506183	nearest gene > 1 kb
2R	9009386	G	T	T	0	0.0344828	0.0980392	NA	NA	NA	0.565657	0.780822	0.690141	0.769231	11.4753	0.044174	0.701463	0.000150961	FBgn0033792	CG13325	INTRON
2R	9015041	G	A	G	0.307692	0.324324	0.444444	NA	NA	1	1	0.702703	1	1	7.92378	0.35882	0.940541	0.000215124	FBgn0033793	CG3955	379 bp DOWNSTREAM
2R	9054000	C	A	C	0.0967742	0.0869565	0.2	NA	NA	1	1	0.684211	1	1	11.1145	0.12791	0.936842	3.95183e-05	FBgn0033799	GLaz	NON_SYNONYMOUS_CODING
2R	9057790	G	A	G	0.3125	0.3125	0.1875	NA	NA	1	0.757576	0.775	0.7	1	7.54761	0.270833	0.846515	0.000287978	FBgn0086532	Spt-I	INTRON	FBgn0266635	CR45142	INTRON
2R	9059160	G	A	G	0.263158	0.3	0.285714	NA	NA	1	1	NA	1	1	66.7878	0.282957	1	0.000224102	FBgn0053138	AGBE	INTRON	FBgn0266635	CR45142	910 bp UPSTREAM	FBgn0086532	Spt-I	911 bp DOWNSTREAM
2R	9059311	G	A	G	0.1	0.294118	0.2	0.363636	NA	1	1	0.75	1	NA	8.23266	0.239439	0.9375	0.000180283	FBgn0053138	AGBE	INTRON
2R	9059321	C	A	C	0.2	0.333333	0.230769	0.4	NA	1	1	NA	1	1	15.3488	0.291026	1	0.000600691	FBgn0053138	AGBE	INTRON
2R	9060156	C	T	C	0.294118	0.291667	0.25	NA	NA	1	1	NA	1	1	50.4236	0.278595	1	0.000393069	FBgn0053138	AGBE	NON_SYNONYMOUS_CODING
2R	9100132	T	A	T	0.173913	0.0952381	0.037037	NA	NA	0.862069	NA	0.69697	0.821429	1	10.0447	0.102063	0.845117	0.000223476	FBgn0033807	AQP	UTR_3_PRIME	FBgn0050058	CG30058	390 bp UPSTREAM	FBgn0085264	CG34235	390 bp UPSTREAM
2R	9262403	C	T	C	0.555556	0.555556	0.583333	0.411765	0.565217	NA	1	1	1	1	15.0014	0.534285	1	0.000115045	nearest gene > 1 kb
2R	9337699	T	C	C	0.235294	0.411765	NA	0.2	0.153846	NA	1	1	1	1	13.2975	0.250226	1	0.000919162	FBgn0013765	cnn	SYNONYMOUS_CODING	FBgn0086757	cbs	392 bp UPSTREAM
2R	9337708	T	C	C	0.285714	0.3125	NA	0.2	0.153846	NA	1	1	1	1	20.641	0.238015	1	0.000248668	FBgn0013765	cnn	SYNONYMOUS_CODING	FBgn0086757	cbs	383 bp UPSTREAM
2R	9380438	C	T	C	0.736842	NA	0.727273	0.692308	0.761905	1	1	1	1	1	18.7547	0.729582	1	0.000330908	FBgn0033844	bbc	INTRON
2R	9393833	C	T	C	0.675676	NA	0.592593	0.5625	0.571429	1	1	1	1	1	15.4557	0.600549	1	0.000588427	FBgn0033846	mip120	102 bp UPSTREAM	FBgn0033845	mars	317 bp DOWNSTREAM
2R	9448364	C	T	T	0.285714	0.185185	0.1	NA	NA	0.657143	0.868421	1	1	NA	7.11688	0.1903	0.881391	0.000987369	FBgn0033856	CG13334	91 bp DOWNSTREAM
2R	9480951	C	T	T	0.611111	0.333333	0.352941	0.52381	0.548387	NA	1	1	1	NA	9.50728	0.473916	1	0.000683209	FBgn0027581	CG6191	107 bp UPSTREAM	FBgn0266489	CG45088	107 bp UPSTREAM	FBgn0033859	CG6197	198 bp UPSTREAM
2R	9480953	T	G	G	0.578947	0.352941	0.375	0.52381	0.533333	NA	1	1	1	NA	11.5805	0.472806	1	0.000317657	FBgn0266489	CG45088	109 bp UPSTREAM	FBgn0027581	CG6191	109 bp UPSTREAM	FBgn0033859	CG6197	196 bp UPSTREAM
2R	9481043	G	A	A	0.6	0.5	0.666667	0.5	0.578947	1	1	1	1	NA	13.587	0.569123	1	0.000169876	FBgn0033859	CG6197	106 bp UPSTREAM	FBgn0027581	CG6191	199 bp UPSTREAM	FBgn0266489	CG45088	199 bp UPSTREAM
2R	9567031	A	C	C	NA	0.0909091	0	NA	0	0.59375	0.57377	NA	0.511111	NA	13.4927	0.030303	0.559544	0.000219315	FBgn0000633	fas	INTRON
2R	9569863	A	G	G	NA	NA	0	0	0.153846	0.621622	0.777778	1	0.54	1	6.84258	0.0512821	0.78788	0.00059115	FBgn0000633	fas	INTRON
2R	9571204	C	A	A	NA	0.0769231	0	NA	0	0.684211	0.547619	NA	0.657143	NA	12.3255	0.025641	0.629657	0.000688885	FBgn0000633	fas	INTRON
2R	9593735	C	T	T	0.285714	0.03125	0	0	0	0.729167	0.738462	1	0.463415	0.75	6.61717	0.0633929	0.736209	0.000314734	FBgn0000633	fas	INTRON
2R	9609362	G	A	G	NA	0.0588235	0	NA	0.1	0.666667	0.790698	1	NA	0.791667	10.1306	0.0529412	0.812258	0.000557538	FBgn0000633	fas	INTRON
2R	9629383	A	C	A	NA	0.285714	0.363636	NA	0.181818	1	1	NA	0.843137	NA	9.03631	0.277056	0.947712	0.000831079	FBgn0000633	fas	INTRON
2R	9650790	G	A	G	0.473684	0.454545	0.533333	NA	NA	1	1	1	NA	0.857143	11.1248	0.487188	0.964286	0.000127148	nearest gene > 1 kb
2R	9650796	G	T	G	0.5	0.477273	0.533333	NA	NA	1	1	1	NA	0.846154	10.9702	0.503535	0.961538	0.000404082	nearest gene > 1 kb
2R	9667778	T	C	T	0	0	0.142857	NA	0	0.78125	0.676471	NA	0.87234	NA	11.0755	0.0357143	0.776687	0.000716023	FBgn0033867	Cpr50Ca	INTRON	FBgn0033868	S-Lap7	28 bp UPSTREAM
2R	9668008	A	G	G	0.391304	0.242424	0	0	0.125	0.690476	0.686747	NA	0.571429	0.756098	6.22777	0.151746	0.676187	0.00088069	FBgn0033867	Cpr50Ca	INTRON	FBgn0033868	S-Lap7	258 bp UPSTREAM
2R	9668985	T	C	C	0	0	0.173913	0	0	0.645161	0.685185	1	0.836735	0.642857	9.38024	0.0347826	0.761988	9.21996e-05	FBgn0033867	Cpr50Ca	INTRON
2R	9669133	T	G	T	0	0	0.111111	0	0	0.815789	0.72	NA	NA	0.803922	20.2365	0.0222222	0.779904	2.62993e-05	FBgn0033867	Cpr50Ca	INTRON
2R	9669141	A	T	A	0	0	0.12	0.0714286	0	0.805556	0.746479	NA	NA	0.804348	23.7622	0.0382857	0.785461	4.15127e-07	FBgn0033867	Cpr50Ca	INTRON
2R	9669150	T	C	T	0.03125	0	0.222222	0.0909091	0.25	0.852941	0.770492	1	NA	0.780488	10.0274	0.118876	0.85098	2.71356e-05	FBgn0033867	Cpr50Ca	INTRON
2R	9669186	G	A	G	0	0	0.1875	0	0	0.684211	0.854545	1	1	NA	10.0919	0.0375	0.884689	0.000302596	FBgn0033867	Cpr50Ca	INTRON
2R	9669193	A	C	C	0	0	0.157895	0	0	0.707317	0.821429	1	1	0.678571	10.6726	0.0315789	0.841463	6.18378e-05	FBgn0033867	Cpr50Ca	INTRON
2R	9669784	G	A	G	0.227273	0.208333	0	0	NA	NA	0.681818	0.973684	0.875	0.818182	8.30894	0.108902	0.837171	0.000165741	FBgn0033867	Cpr50Ca	INTRON
2R	9681959	C	T	C	0	0	0.0909091	0.157895	0	NA	NA	1	1	1	29.4618	0.0497608	1	7.90285e-06	FBgn0033869	Cpr50Cb	323 bp UPSTREAM
2R	9698450	A	T	A	0.533333	NA	0.5	0.481481	NA	1	1	1	1	1	32.6186	0.504938	1	0.000938536	FBgn0261041	stj	INTRON
2R	9727133	G	T	G	0.413793	NA	0.466667	0.461538	NA	1	1	1	1	1	32.8671	0.447333	1	0.000924427	FBgn0033874	CG6347	265 bp DOWNSTREAM	FBgn0033875	CG6357	425 bp UPSTREAM
2R	9727587	C	G	G	0.478261	0.441176	0.352941	NA	NA	1	1	NA	0.769231	1	7.54876	0.424126	0.942308	0.000791268	FBgn0033875	CG6357	NON_SYNONYMOUS_CODING	FBgn0033874	CG6347	719 bp DOWNSTREAM
2R	9732820	A	C	C	0	0	0.142857	NA	NA	0.772727	0.696203	NA	0.481481	0.657143	7.75644	0.047619	0.651889	0.000577205	FBgn0033876	Syngr	INTRON
2R	9742468	T	C	T	0.52	0.37037	0.32	0.272727	NA	1	1	1	0.761905	1	8.11221	0.370774	0.952381	0.00011956	FBgn0033880	CG6553	INTRON	FBgn0265498	CR44367	INTRON	FBgn0033879	CG6543	632 bp UPSTREAM
2R	9742640	A	C	A	0	0	0.176471	NA	NA	0.735294	0.686275	1	0.48	1	6.24632	0.0588235	0.780314	0.000856168	FBgn0033880	CG6553	SYNONYMOUS_CODING	FBgn0265498	CR44367	EXON	FBgn0033879	CG6543	804 bp UPSTREAM
2R	9742873	T	G	T	0	0	0.2	NA	NA	0.71875	0.828571	1	1	NA	8.5438	0.0666667	0.88683	0.000414646	FBgn0033880	CG6553	NON_SYNONYMOUS_CODING	FBgn0265498	CR44367	EXON	FBgn0086356	tum	782 bp DOWNSTREAM
2R	9751690	G	T	G	0.388889	0.301887	0.540541	0.352941	0.606061	1	1	1	NA	1	9.71402	0.438064	1	0.000628752	FBgn0033884	CG13344	29 bp DOWNSTREAM	FBgn0013733	shot	52 bp DOWNSTREAM
2R	9770824	T	C	C	0.0285714	0.047619	0.133333	NA	0	0.673913	0.725	1	NA	0.875	9.64676	0.052381	0.818478	0.000746666	FBgn0013733	shot	INTRON
2R	9776107	T	A	T	0.217391	0.45	0.0588235	0.214286	0.454545	1	1	1	1	1	9.44528	0.279009	1	0.000700672	FBgn0013733	shot	INTRON
2R	9776677	T	C	C	0.333333	0.5	0	0.0625	0.333333	1	1	NA	0.85	NA	6.65474	0.245833	0.95	0.000691998	FBgn0013733	shot	INTRON
2R	9780066	A	G	A	0.263158	NA	0.454545	0.333333	0.363636	1	1	1	1	1	16.2896	0.353668	1	0.00050336	FBgn0013733	shot	INTRON
2R	9780768	A	G	A	0	0.05	0.0769231	NA	0	NA	NA	1	1	1	50.6432	0.0317308	1	1.69548e-05	FBgn0013733	shot	INTRON
2R	9780771	G	A	G	0	0.047619	0.0769231	NA	0	NA	NA	1	1	1	51.1302	0.0311355	1	1.64753e-05	FBgn0013733	shot	INTRON
2R	9797124	A	C	A	0	0	0	0	0.5	1	1	1	0.5	1	5.65671	0.1	0.9	0.000477691	FBgn0013733	shot	INTRON
2R	9797420	A	G	A	0	0.291667	0.115385	0.1875	0.5	1	1	1	NA	NA	9.2088	0.21891	1	0.000772584	FBgn0013733	shot	INTRON
2R	9806628	T	G	T	0.0357143	0.297297	0.0454545	0.428571	0.0666667	NA	0.742857	1	NA	0.885714	6.43318	0.174741	0.87619	0.000896901	FBgn0013733	shot	INTRON
2R	9811351	G	T	G	0	0.321429	0	0.4375	0.0862069	1	1	1	NA	1	9.31135	0.169027	1	0.000740327	FBgn0013733	shot	INTRON
2R	9830533	T	C	C	0	0.235294	0	NA	0.125	1	1	NA	1	1	16.0569	0.0900735	1	0.000525361	FBgn0033885	DJ-1alpha	SYNONYMOUS_CODING	FBgn0262739	AGO1	359 bp DOWNSTREAM	FBgn0013733	shot	918 bp UPSTREAM
2R	9857248	C	T	T	0	0.25	0.0714286	NA	NA	1	1	1	0.541667	0.818182	6.56135	0.107143	0.87197	0.000661614	FBgn0020766	Aats-phe	SYNONYMOUS_CODING	FBgn0033887	St4	167 bp DOWNSTREAM
2R	9874284	A	C	C	0.0483871	0.428571	0.357143	0.216216	0.512195	1	1	1	NA	0.8	6.63991	0.312503	0.95	0.000442537	FBgn0020620	RN-tre	770 bp DOWNSTREAM
2R	9886125	A	G	A	0.130435	0.181818	0.538462	0.0625	0	NA	0.8125	1	NA	0.837209	6.31325	0.182643	0.883236	0.000773305	FBgn0002643	mam	INTRON
2R	9895607	G	A	A	0.0555556	0	NA	0.25	0.347826	1	0.867347	1	0.492754	0.853659	5.49493	0.163345	0.842752	0.000911981	FBgn0002643	mam	INTRON
2R	9901605	A	T	A	0	0.0862069	0.307692	0.214286	0.0526316	0.87234	0.77551	1	0.530612	0.680851	6.527	0.132163	0.771863	0.000293542	FBgn0002643	mam	INTRON
2R	9933751	T	C	C	0	0.0909091	0.2	0.142857	0.208333	1	1	1	NA	1	22.6489	0.12842	1	2.25081e-05	FBgn0002643	mam	INTRON
2R	9959206	C	T	T	0	0	0.25	0	0	1	NA	1	NA	1	19.0017	0.05	1	4.51862e-05	FBgn0040752	Prosap	INTRON
2R	10000645	G	A	A	0.0526316	0	NA	0.153846	0.190476	1	0.890909	NA	1	NA	15.1216	0.0992385	0.963636	2.29348e-05	FBgn0040752	Prosap	INTRON
2R	10004159	A	C	A	0	0.0285714	0	NA	NA	0.666667	0.630769	0.716667	0.6	NA	24.0063	0.00952381	0.653526	2.65454e-05	FBgn0040752	Prosap	INTRON
2R	10004195	C	A	A	0	0	0	NA	NA	0.64	0.573333	0.637931	0.666667	NA	31.7385	0	0.629483	6.87305e-05	FBgn0040752	Prosap	INTRON
2R	10004197	G	T	T	0	0	0	NA	NA	0.64	0.561644	0.637931	0.617021	NA	33.6524	0	0.614149	5.76815e-05	FBgn0040752	Prosap	INTRON
2R	10016544	G	A	G	0	0.037037	0.571429	0	0.111111	1	NA	1	1	0.764706	6.4463	0.143915	0.941176	0.000661286	FBgn0040752	Prosap	INTRON
2R	10061006	A	G	G	0	NA	0.166667	0	NA	NA	0.774194	0.6	0.703704	0.75	9.63332	0.0555556	0.706974	0.000829187	FBgn0033907	mRpS16	UTR_5_PRIME	FBgn0000289	cg	192 bp UPSTREAM	FBgn0033906	CG8331	503 bp DOWNSTREAM
2R	10113986	A	G	G	0	0	0.0833333	NA	0.111111	0.642857	0.770833	0.72	NA	0.736842	16.982	0.0486111	0.717633	2.74223e-06	FBgn0033913	CG8468	INTRON
2R	10190042	G	A	A	0	0.0322581	0	NA	NA	0.828571	0.763889	0.47541	0.604651	0.769231	10.2989	0.0107527	0.68835	0.00038103	FBgn0033921	tej	184 bp UPSTREAM
2R	10195029	C	A	C	NA	0	0	0.08	NA	0.870968	0.704545	0.565217	0.448276	0.75	8.19895	0.0266667	0.667801	0.000460686	FBgn0085408	Shroom	618 bp UPSTREAM
2R	10273733	A	T	A	0	0.142857	0	NA	NA	0.875	0.83871	0.644737	0.692308	0.666667	10.374	0.047619	0.743484	0.000101029	FBgn0033932	Dh44-R1	869 bp DOWNSTREAM
2R	10273738	A	T	A	0	0.1875	0	NA	NA	0.875	NA	0.646154	0.756757	0.72	8.73345	0.0625	0.749478	0.0008589	FBgn0033932	Dh44-R1	874 bp DOWNSTREAM
2R	10273739	C	G	C	0	0.1875	0	NA	NA	0.875	0.854839	0.640625	NA	0.708333	8.37084	0.0625	0.769699	0.000602134	FBgn0033932	Dh44-R1	875 bp DOWNSTREAM
2R	10287910	T	C	C	0.0588235	0.105263	0.35	NA	0.2	0.634615	1	0.77551	0.85	0.714286	6.88367	0.178522	0.794882	0.000269158	nearest gene > 1 kb
2R	10295106	A	G	G	0.210526	0.0714286	0.166667	NA	NA	0.782609	0.8	0.468085	0.638889	0.740741	7.27629	0.149541	0.686065	0.000346898	FBgn0265500	CR44369	852 bp UPSTREAM
2R	10324875	A	G	A	NA	0.636364	0.666667	0.636364	NA	1	1	1	1	NA	34.9257	0.646465	1	0.000818783	FBgn0261613	Oaz	INTRON
2R	10328045	A	T	T	0.125	0.218182	0.210526	0.4	NA	0.659574	1	1	1	1	7.76276	0.238427	0.931915	0.000110612	FBgn0261613	Oaz	INTRON
2R	10328255	C	T	C	NA	0.470588	0.5	0.5	NA	1	1	1	1	1	51.9782	0.490196	1	0.000369921	FBgn0261613	Oaz	INTRON
2R	10336126	G	T	G	0.416667	0.451613	0.428571	NA	NA	1	1	1	NA	1	55.3857	0.432284	1	0.000325827	FBgn0261613	Oaz	INTRON
2R	10340653	G	A	A	NA	0.314286	0.241379	0.384615	0.47619	0.736842	1	0.77551	0.757576	0.8125	6.69464	0.354118	0.816486	0.000329204	FBgn0261613	Oaz	INTRON
2R	10344142	G	A	G	NA	0.545455	0.46875	0.4375	0.5	1	1	1	NA	NA	22.2287	0.487926	1	0.00019933	FBgn0261613	Oaz	INTRON
2R	10344322	A	G	A	NA	0.25	0.173913	0.411765	0.333333	NA	1	0.838235	0.880952	NA	8.69352	0.292253	0.906396	0.000367904	FBgn0261613	Oaz	INTRON
2R	10367753	G	A	A	0.115385	0.5	0.4	0.210526	0.2	1	1	1	NA	NA	10.058	0.285182	1	0.00054956	FBgn0001332	L	939 bp UPSTREAM
2R	10368246	T	A	A	0.144928	0.546512	0.409836	0.347826	0.552632	1	1	1	0.90625	NA	7.33052	0.400347	0.976562	0.00091454	FBgn0001332	L	446 bp UPSTREAM
2R	10368830	T	A	A	0.103448	0.137931	0.4	0.285714	0.315789	0.871795	1	0.836735	NA	0.885714	9.84766	0.248577	0.898561	3.94815e-05	FBgn0001332	L	UTR_5_PRIME
2R	10368843	C	T	T	0.08	0.16	0.307692	0.25	0.3	0.829268	1	0.84	NA	NA	9.51677	0.219538	0.889756	0.000414158	FBgn0001332	L	UTR_5_PRIME
2R	10369524	C	G	G	0.0952381	0.0909091	0.2	0.454545	0.176471	0.870968	1	0.756757	NA	NA	6.95697	0.203433	0.875908	0.000852977	FBgn0001332	L	INTRON
2R	10369585	A	G	G	0.0851064	0.025641	0.115385	0.2	0.348837	0.638889	1	0.857143	0.707317	0.6	6.5146	0.154994	0.76067	0.000253651	FBgn0001332	L	INTRON
2R	10369660	C	G	G	0.0588235	0.128205	0.102564	0.25	0.407407	0.702703	1	0.7	0.755556	0.666667	6.58978	0.1894	0.764985	0.000172576	FBgn0001332	L	INTRON
2R	10369661	T	C	C	0.0571429	0.131579	0.102564	0.24	0.407407	0.710526	1	0.7	0.76087	0.678571	6.76287	0.187739	0.769993	0.000145436	FBgn0001332	L	INTRON
2R	10370621	C	T	C	0.244898	0.609375	0.432432	0.4	0.551724	1	1	1	NA	NA	8.70226	0.447686	1	0.000960121	FBgn0001332	L	INTRON
2R	10370841	C	T	T	0.142857	0.08	0.225806	0.25	0.24	0.734694	0.804348	0.547619	0.571429	0.729167	8.17182	0.187733	0.677451	8.5183e-05	FBgn0001332	L	INTRON
2R	10371107	A	T	T	NA	0.0862069	0.20339	0.266667	0.242424	0.829787	0.721154	0.52381	0.47619	0.733333	5.84798	0.199672	0.656855	0.000933507	FBgn0001332	L	INTRON
2R	10371677	G	T	G	0.129032	0.375	0.428571	0.269231	0.571429	1	1	1	1	NA	8.65893	0.354653	1	0.000978661	FBgn0001332	L	INTRON
2R	10389895	C	T	C	0.730769	0.565217	0.518519	0.631579	0.55	1	1	1	1	NA	10.6245	0.599217	1	0.000444312	FBgn0024698	Cpsf160	SYNONYMOUS_CODING
2R	10389940	C	A	C	0.703704	0.689655	0.736842	NA	0.625	1	1	1	1	NA	13.2658	0.6888	1	0.000925658	FBgn0024698	Cpsf160	SYNONYMOUS_CODING
2R	10391046	T	G	T	0.625	0.55814	0.684211	0.72	0.725	1	1	1	1	NA	10.6828	0.66247	1	0.000434973	FBgn0024698	Cpsf160	53 bp UPSTREAM	FBgn0261823	Asx	417 bp UPSTREAM
2R	10391934	A	C	A	0.47619	0.574468	0.592593	0.530612	0.634921	1	NA	1	1	NA	16.1307	0.561757	1	8.63943e-05	FBgn0261823	Asx	INTRON	FBgn0024698	Cpsf160	941 bp UPSTREAM
2R	10392159	C	G	C	0.461538	0.607843	0.45	0.58	0.657895	1	1	1	1	NA	10.9253	0.551455	1	0.000398603	FBgn0261823	Asx	INTRON
2R	10401731	G	A	A	0.47619	0.48	0.35	0.3125	0.285714	1	1	1	NA	1	15.1102	0.380881	1	0.000111812	FBgn0033942	Cpr51A	INTRON	FBgn0050197	CG30197	INTRON
2R	10401734	T	C	C	0.47619	0.458333	0.3	0.3125	0.25	1	1	1	1	1	14.1295	0.359405	1	0.000145641	FBgn0050197	CG30197	INTRON	FBgn0033942	Cpr51A	INTRON
2R	10401736	C	T	T	0.473684	0.44	0.315789	0.294118	0.25	1	1	NA	1	1	14.8889	0.354718	1	0.000118508	FBgn0050197	CG30197	INTRON	FBgn0033942	Cpr51A	INTRON
2R	10401738	C	T	T	0.5	0.423077	0.315789	0.294118	0.272727	1	1	NA	1	1	14.7537	0.361142	1	0.000122845	FBgn0050197	CG30197	INTRON	FBgn0033942	Cpr51A	INTRON
2R	10401758	C	T	T	0.473684	0.444444	0.333333	0.4	NA	1	1	1	1	1	19.2377	0.412865	1	0.000306761	FBgn0050197	CG30197	INTRON	FBgn0033942	Cpr51A	INTRON
2R	10401763	A	G	G	0.428571	0.407407	0.384615	NA	NA	1	1	1	NA	1	46.7103	0.406865	1	0.000458001	FBgn0050197	CG30197	INTRON	FBgn0033942	Cpr51A	INTRON
2R	10401772	A	C	C	0.4	0.448276	0.454545	NA	NA	1	1	1	1	NA	32.8522	0.434274	1	0.000925261	FBgn0033942	Cpr51A	INTRON	FBgn0050197	CG30197	INTRON
2R	10401989	G	T	T	0.392857	0.5625	0.48	NA	0.428571	1	1	1	NA	NA	14.5101	0.465982	1	0.000709713	FBgn0050197	CG30197	INTRON	FBgn0033942	Cpr51A	INTRON
2R	10424575	A	T	A	NA	0.547619	0.416667	0.545455	0.5	1	1	1	1	1	16.2427	0.502435	1	0.000507691	FBgn0265974	ttv	INTRON
2R	10424580	G	C	G	NA	0.5	0.416667	0.454545	0.454545	1	1	1	1	1	31.8696	0.456439	1	6.78888e-05	FBgn0265974	ttv	INTRON
2R	10425821	A	G	A	NA	0.609756	0.529412	NA	0.542857	1	1	1	1	0.846154	10.3289	0.560675	0.969231	5.36172e-05	FBgn0265974	ttv	INTRON
2R	10425822	T	C	C	0.631579	0.609756	0.529412	NA	0.540541	1	1	1	1	NA	16.7261	0.577822	1	0.000465293	FBgn0265974	ttv	INTRON
2R	10433726	A	C	A	NA	0.1875	0.105263	0.4	0.333333	0.857143	1	NA	0.822222	NA	7.36666	0.256524	0.893122	0.000724339	FBgn0050076	CG30076	INTRON	FBgn0265974	ttv	INTRON
2R	10441453	A	C	C	0.5	0.486486	0.423077	NA	0.384615	1	1	1	NA	NA	20.329	0.448545	1	0.000260225	FBgn0264540	CG43919	SYNONYMOUS_CODING	FBgn0265974	ttv	INTRON
2R	10441794	A	G	G	0.6	0.6	0.52381	0.4	NA	1	1	1	0.917808	NA	8.71151	0.530952	0.979452	0.0008584	FBgn0265974	ttv	INTRON	FBgn0264540	CG43919	SYNONYMOUS_CODING
2R	10449774	T	A	A	0.363636	0.375	0.5	0.1	0.153846	1	1	1	1	NA	9.41569	0.298497	1	0.000709202	FBgn0265974	ttv	INTRON
2R	10450321	C	T	T	0.576923	0.466667	0.3	0.307692	0.352941	1	1	1	NA	NA	11.2745	0.400845	1	0.000352634	FBgn0265974	ttv	INTRON
2R	10454474	A	G	G	0.333333	0.125	0.272727	NA	0.166667	0.666667	1	0.870968	0.818182	NA	7.32407	0.224432	0.838954	0.000558395	FBgn0265974	ttv	INTRON
2R	10456332	T	C	C	0.681818	0.517241	0.388889	0.571429	0.37931	1	1	1	1	NA	8.62943	0.507737	1	0.000991538	FBgn0265974	ttv	INTRON
2R	10472466	G	T	T	0.484848	0.142857	0.236842	0.444444	0.5	0.829787	1	0.80597	0.8	0.82	6.00366	0.361798	0.851151	0.000954531	FBgn0265974	ttv	UTR_3_PRIME
2R	10501158	T	C	T	0.772727	0.709677	0.733333	0.666667	0.820513	1	1	1	1	NA	9.84393	0.740584	1	0.000597272	FBgn0026427	Su(var)2-HP2	INTRON
2R	10525908	G	T	T	0	0	0	NA	NA	0.758621	1	NA	0.877551	0.806452	16.3987	0	0.860656	0.000493468	FBgn0262881	CG43236	135 bp UPSTREAM	FBgn0261632	CG42715	802 bp UPSTREAM
2R	10559320	T	G	G	0	0.125	0	NA	0.170213	0.444444	0.661538	0.543478	0.421875	0.72093	6.62819	0.0738032	0.558453	0.000325197	FBgn0020269	mspo	138 bp DOWNSTREAM	FBgn0033955	CG12866	140 bp DOWNSTREAM
2R	10568942	A	G	G	0	0.03125	0	0.166667	0.111111	0.820513	1	0.707317	0.69697	0.708333	10.8569	0.0618056	0.786627	2.41507e-05	FBgn0020269	mspo	INTRON
2R	10568956	C	T	T	0	0.0294118	0	0.235294	0.37037	0.764706	1	0.791667	0.735294	0.772727	7.71183	0.127015	0.812879	0.000136314	FBgn0020269	mspo	INTRON
2R	10568968	C	T	T	0	0.0263158	0	0.210526	0.4	NA	1	0.816327	0.78125	0.689655	6.79649	0.127368	0.821808	0.000256292	FBgn0020269	mspo	INTRON
2R	10569086	G	A	A	0	0.272727	0	NA	0.0833333	0.772727	1	0.894737	0.83871	0.84	10.4452	0.0890152	0.869235	0.000138564	FBgn0020269	mspo	INTRON
2R	10579746	T	C	C	0	0.25	0	0.333333	0.225806	0.846154	0.75	0.545455	0.875	NA	5.85511	0.161828	0.754152	0.000758435	FBgn0020269	mspo	INTRON
2R	10606730	A	C	A	0.111111	0.153846	0	NA	NA	NA	1	0.816327	0.787234	0.78125	10.9522	0.0883191	0.846203	0.000114606	nearest gene > 1 kb
2R	10681354	G	A	A	0	0.318182	0	0.25	0	1	0.758621	0.6875	0.555556	0.764706	6.3395	0.113636	0.753276	0.000223759	FBgn0001319	kn	INTRON
2R	10681359	A	C	C	0	0.173913	0	0.3125	0	0.826087	0.75	0.666667	0.526316	0.642857	7.20179	0.0972826	0.682385	0.000116884	FBgn0001319	kn	INTRON
2R	10687345	A	G	A	0	0.395349	0	0.176471	0.153846	1	0.865854	0.793651	0.475	0.731707	5.54164	0.145133	0.773242	0.000608016	FBgn0001319	kn	INTRON
2R	10687358	A	G	A	0	0.340909	0	0.157895	0.178571	1	0.873418	0.821918	0.512195	0.772727	6.43659	0.135475	0.796052	0.000250182	FBgn0001319	kn	INTRON
2R	10687386	T	C	T	0	0.358974	0	0.272727	0.185185	1	0.883117	0.791667	0.534884	0.772727	6.00872	0.163377	0.796479	0.000325201	FBgn0001319	kn	INTRON
2R	10687390	T	C	C	0	0.35	0	0.272727	0.214286	1	0.890411	0.774648	0.534884	0.73913	5.85228	0.167403	0.787815	0.000392694	FBgn0001319	kn	INTRON
2R	10697082	A	C	C	0	0.347826	0	0.181818	NA	1	0.68	0.758621	NA	0.791667	6.25323	0.132411	0.807572	0.00090098	FBgn0033968	hui	INTRON
2R	10700326	A	T	T	0	0.304348	0	0	NA	1	0.634615	0.755102	0.636364	0.709677	6.60923	0.076087	0.747152	0.000406535	nearest gene > 1 kb
2R	10700567	A	T	T	0	0.214286	NA	0	0.25	1	0.6	0.75	0.478261	0.789474	5.45813	0.116071	0.723547	0.000998136	nearest gene > 1 kb
2R	10701211	A	G	G	0	NA	0	0	0.235294	1	0.717949	0.708861	0.586207	0.868421	7.73941	0.0588235	0.776287	0.000114139	nearest gene > 1 kb
2R	10701472	C	T	T	0	0.46	0	0	0.0714286	1	0.752809	0.828947	0.5	0.869565	5.60632	0.106286	0.790264	0.000517194	nearest gene > 1 kb
2R	10701474	G	A	A	0	0.425532	0	0	0.0769231	1	0.761364	0.810127	0.508197	0.844444	5.95529	0.100491	0.784826	0.000341477	nearest gene > 1 kb
2R	10701869	A	G	G	0	0.35	0	0	0.16	1	0.702703	0.769231	0.55102	0.794118	6.58382	0.102	0.763414	0.000174036	nearest gene > 1 kb
2R	10702145	C	A	A	0	0.378378	0	0	0	1	0.671233	0.768116	0.5	0.709677	5.90224	0.0756757	0.729805	0.000367178	nearest gene > 1 kb
2R	10919668	A	G	G	NA	0	0	0	NA	0.709677	0.590909	0.815789	0.828571	NA	13.3166	0	0.736237	0.000915267	FBgn0029082	hbs	INTRON
2R	10957884	C	A	C	NA	0.0909091	0	NA	0.1	0.611111	0.745455	0.764706	NA	NA	11.1114	0.0636364	0.707091	0.000781816	nearest gene > 1 kb
2R	10970102	T	A	T	NA	0.114286	0	NA	0	0.666667	0.769231	0.77551	0.610169	NA	12.0237	0.0380952	0.705394	8.03628e-05	nearest gene > 1 kb
2R	10971607	T	A	T	NA	0.121212	0	NA	0	0.566667	0.705882	0.769231	0.685714	NA	10.9613	0.040404	0.681874	0.000127267	nearest gene > 1 kb
2R	10971616	C	A	C	NA	0.0967742	0	NA	0	0.5625	0.730769	0.791667	0.72973	NA	11.4048	0.0322581	0.703666	0.000116714	nearest gene > 1 kb
2R	10979983	A	G	A	NA	0	0	0	0	0.711111	0.726027	0.818182	0.675	1	13.4438	0	0.786064	0.000177096	FBgn0265650	CR44457	33 bp DOWNSTREAM
2R	10980144	G	C	G	NA	0.21875	0	0	0	0.612245	0.819672	0.8	0.729167	1	8.80962	0.0546875	0.792217	4.90139e-05	FBgn0265650	CR44457	194 bp DOWNSTREAM
2R	10980208	T	C	T	NA	0.115385	0	0.0434783	0.0666667	0.65625	0.694915	0.77551	0.666667	1	10.2928	0.0563824	0.758668	0.000136164	FBgn0265650	CR44457	258 bp DOWNSTREAM
2R	10982799	T	C	C	NA	0.0454545	NA	0	0	0.666667	0.72093	0.852941	0.555556	1	9.4921	0.0151515	0.759219	0.000479933	nearest gene > 1 kb
2R	11042471	A	G	A	NA	0.117647	0	0.0909091	0.3	1	NA	1	0.75	1	9.14077	0.127139	0.9375	9.64658e-05	FBgn0013467	igl	471 bp UPSTREAM
2R	11046394	C	T	T	NA	0.0769231	0	0.133333	0.294118	1	0.808081	1	0.52381	1	6.59586	0.126094	0.866378	0.00039038	FBgn0013467	igl	INTRON	FBgn0264379	CR43831	307 bp DOWNSTREAM
2R	11046509	C	G	G	NA	0.0930233	0	0	0.0714286	1	0.791045	1	0.567568	1	9.28545	0.041113	0.871722	0.00036985	FBgn0013467	igl	INTRON	FBgn0264379	CR43831	192 bp DOWNSTREAM
2R	11046549	T	G	G	NA	0.0909091	0	0	0.0666667	1	0.8125	1	0.520833	1	8.56257	0.0393939	0.866667	0.000604936	FBgn0013467	igl	INTRON	FBgn0264379	CR43831	152 bp DOWNSTREAM
2R	11046591	T	A	A	NA	0.0625	0	NA	0.1	1	0.797101	1	0.529412	1	8.3454	0.0541667	0.865303	0.00052283	FBgn0013467	igl	INTRON	FBgn0264379	CR43831	110 bp DOWNSTREAM
2R	11047203	G	T	T	NA	0.0714286	0	NA	0.0833333	1	0.714286	0.790698	0.575758	1	8.83008	0.0515873	0.816148	0.000404244	FBgn0013467	igl	INTRON	FBgn0264379	CR43831	153 bp UPSTREAM
2R	11048263	C	T	C	NA	0.0769231	0	NA	0.1	1	0.727273	0.741379	0.576923	1	8.48442	0.0589744	0.809115	0.000390406	FBgn0013467	igl	INTRON
2R	11048400	G	A	G	NA	0.0689655	0	0.363636	0.0833333	1	0.777778	1	0.5625	1	6.2158	0.128984	0.868056	0.000443943	FBgn0013467	igl	INTRON
2R	11052862	G	T	T	NA	0.111111	0	0.3	0.0666667	1	NA	1	NA	1	13.677	0.119444	1	0.000845669	FBgn0013467	igl	INTRON
2R	11055452	C	G	G	NA	0.157895	0	NA	0.173913	1	0.783784	1	0.52	1	6.82282	0.110603	0.860757	0.000546647	FBgn0013467	igl	INTRON
2R	11063808	A	G	A	0.0833333	0.047619	0.0625	NA	NA	1	NA	1	0.727273	1	12.5775	0.0644841	0.931818	0.000865615	FBgn0013467	igl	INTRON
2R	11064825	C	T	C	0.227273	0.0294118	0	0.0769231	0.25	1	0.884615	1	0.608696	1	8.53336	0.116722	0.898662	5.86174e-05	FBgn0013467	igl	INTRON
2R	11088704	T	G	T	0.190476	0.04	0	NA	0.1	1	0.85	1	0.555556	1	8.33342	0.082619	0.881111	0.000221119	FBgn0033995	GPHR	UTR_5_PRIME	FBgn0033996	CG11807	54 bp UPSTREAM	FBgn0259737	CG42391	994 bp UPSTREAM
2R	11125782	C	T	C	NA	0.142857	0	NA	0.285714	1	1	1	0.5625	1	6.40053	0.142857	0.9125	0.000941343	FBgn0259878	Fs	INTRON
2R	11129020	A	G	A	0.416667	0	0	0.2	0.181818	1	NA	1	0.648649	1	6.43581	0.159697	0.912162	0.000478921	FBgn0259878	Fs	START_GAINED
2R	11129408	G	A	G	NA	0.125	0	NA	0.142857	1	0.927711	1	0.557377	1	8.31979	0.0892857	0.897018	0.000225344	FBgn0259878	Fs	314 bp UPSTREAM
2R	11132367	A	T	A	NA	0.142857	0	NA	0.272727	1	0.897959	1	0.586957	1	6.75569	0.138528	0.896983	0.00080061	nearest gene > 1 kb
2R	11137789	A	G	A	0	0	0	NA	NA	1	0.75	0.8	0.697674	1	13.3725	0	0.849535	0.000180834	FBgn0003328	scb	INTRON
2R	11137790	G	A	G	0	0	0	NA	NA	1	0.761905	0.795455	0.697674	1	13.547	0	0.851007	0.000171857	FBgn0003328	scb	INTRON
2R	11137796	T	C	T	0	0	0	NA	NA	1	0.714286	0.790698	0.64	1	11.2374	0	0.828997	0.000357186	FBgn0003328	scb	INTRON
2R	11138841	C	T	C	0.315789	0.0740741	0	NA	0.2	1	NA	1	0.634146	1	6.61982	0.147466	0.908537	0.000755875	FBgn0003328	scb	INTRON
2R	11139750	T	G	T	NA	0.166667	0	NA	0.2	1	0.872093	1	0.629032	1	8.18349	0.122222	0.900225	0.000215526	FBgn0003328	scb	INTRON
2R	11163653	A	G	A	0.428571	0.0416667	0	0	0	1	1	1	NA	1	10.7814	0.0940476	1	0.00041971	FBgn0265194	Trpm	INTRON
2R	11221952	C	A	C	0.277778	0.157895	0	0	0.0769231	NA	0.869565	1	NA	1	12.5032	0.102519	0.956522	1.89986e-05	FBgn0034012	Hr51	INTRON
2R	11227050	G	A	A	NA	0.186047	0	0	0	NA	0.816667	1	NA	1	11.6199	0.0465116	0.938889	0.000281649	FBgn0034012	Hr51	161 bp DOWNSTREAM	FBgn0034013	unc-5	927 bp UPSTREAM
2R	11227106	C	T	T	NA	0.0606061	0	0	0	NA	0.870968	1	NA	1	20.6473	0.0151515	0.956989	0.000736199	FBgn0034012	Hr51	217 bp DOWNSTREAM	FBgn0034013	unc-5	871 bp UPSTREAM
2R	11227188	A	C	C	NA	0.09375	0	0	0	1	0.702703	1	1	1	14.3501	0.0234375	0.940541	2.30244e-05	FBgn0034012	Hr51	299 bp DOWNSTREAM	FBgn0034013	unc-5	789 bp UPSTREAM
2R	11227213	A	C	C	NA	0.194444	0	0	0	NA	0.698113	1	1	1	9.75684	0.0486111	0.924528	0.000167659	FBgn0034012	Hr51	324 bp DOWNSTREAM	FBgn0034013	unc-5	764 bp UPSTREAM
2R	11227403	C	A	A	NA	0.15	0	0	0.0666667	1	0.685714	1	NA	1	10.0536	0.0541667	0.921429	0.0004385	FBgn0034012	Hr51	514 bp DOWNSTREAM	FBgn0034013	unc-5	574 bp UPSTREAM
2R	11227669	G	T	T	NA	0.0454545	0	0	0	NA	0.8	1	1	1	18.3119	0.0113636	0.95	0.000193053	FBgn0034013	unc-5	308 bp UPSTREAM	FBgn0034012	Hr51	780 bp DOWNSTREAM
2R	11227675	C	G	G	NA	0	0	0	0	NA	0.833333	1	1	1	23.0024	0	0.958333	0.000179972	FBgn0034013	unc-5	302 bp UPSTREAM	FBgn0034012	Hr51	786 bp DOWNSTREAM
2R	11227739	A	G	G	NA	0.166667	0	NA	0	NA	0.717391	1	1	1	9.72203	0.0555556	0.929348	0.000197149	FBgn0034013	unc-5	238 bp UPSTREAM	FBgn0034012	Hr51	850 bp DOWNSTREAM
2R	11227817	A	G	G	NA	0.166667	0	0	0	NA	0.8	1	NA	1	11.3421	0.0416667	0.933333	0.000685774	FBgn0034013	unc-5	160 bp UPSTREAM	FBgn0034012	Hr51	928 bp DOWNSTREAM
2R	11250503	T	A	T	0	0.129032	0	NA	0.285714	1	1	1	NA	1	13.2038	0.103687	1	0.000938597	FBgn0034013	unc-5	INTRON
2R	11266475	A	T	T	0	0.3	0	NA	0.3	1	1	1	0.576923	1	6.32201	0.15	0.915385	0.000442836	FBgn0000996	dup	INTRON
2R	11283870	A	G	A	0.0588235	0.0769231	0	NA	0.166667	1	1	1	NA	1	26.7932	0.0756033	1	0.000114083	nearest gene > 1 kb
2R	11284383	C	T	T	0	0.0666667	0	NA	0.296296	1	1	1	1	1	12.9349	0.0907407	1	0.000997496	nearest gene > 1 kb
2R	11290209	T	C	T	0.0333333	0.166667	0	NA	0.0769231	NA	NA	0.815385	0.903226	1	13.0035	0.0692308	0.906203	0.000303613	FBgn0263980	CG43729	INTRON
2R	11290244	C	T	C	0.047619	0.222222	0	NA	0.181818	1	0.868421	0.684211	NA	1	8.46333	0.112915	0.888158	0.000255247	FBgn0263980	CG43729	INTRON
2R	11293768	A	G	G	0.125	0.178571	0	0	0	NA	0.847458	0.903846	1	1	16.36	0.0607143	0.937826	9.21205e-07	FBgn0263980	CG43729	INTRON
2R	11294223	T	A	T	0.117647	0.321429	0	NA	0.25	1	1	0.877193	1	1	10.6524	0.172269	0.975439	0.000642432	FBgn0263980	CG43729	INTRON
2R	11296099	G	T	G	0.125	0.366667	0	0.533333	0.285714	1	NA	0.733333	1	1	5.87036	0.262143	0.933333	0.000694019	FBgn0263980	CG43729	INTRON	FBgn0014865	Mtk	252 bp UPSTREAM
2R	11299370	C	T	C	0.103448	0.211538	0	0.5	0.352941	1	1	NA	1	1	8.64346	0.233586	1	0.00098539	FBgn0263980	CG43729	INTRON
2R	11299383	G	A	G	0.0882353	0.269231	0	0.45	0.375	1	1	0.888889	1	1	8.45774	0.236493	0.977778	0.000598333	FBgn0263980	CG43729	INTRON
2R	11300838	A	T	T	0.181818	0.277778	0	0	NA	0.916667	0.592593	0.833333	0.545455	1	5.86004	0.114899	0.777609	0.00065244	FBgn0263980	CG43729	INTRON
2R	11307109	A	G	A	0.0833333	0.210526	0	NA	0.272727	1	1	NA	1	1	13.9548	0.141647	1	0.000796766	FBgn0263980	CG43729	INTRON
2R	11310156	A	C	A	0	0.205882	0	NA	0.173913	1	1	0.735294	1	1	11.1413	0.0949488	0.947059	1.34259e-05	FBgn0263980	CG43729	INTRON	FBgn0050472	CG30472	534 bp DOWNSTREAM
2R	11314872	C	A	C	0.09375	0.333333	0	NA	0.153846	NA	0.902778	0.776119	1	1	8.797	0.145232	0.919724	0.00017725	FBgn0263980	CG43729	INTRON	FBgn0085217	CG34188	INTRON
2R	11314889	G	A	G	0.133333	0.347826	0	NA	0.2	0.888889	0.897436	0.788732	1	1	9.03017	0.17029	0.915011	0.000362238	FBgn0263980	CG43729	INTRON	FBgn0085217	CG34188	INTRON
2R	11314947	G	A	G	0.147059	0.138889	0	0.538462	0.384615	1	NA	0.871795	1	1	7.13749	0.241805	0.967949	0.00094978	FBgn0085217	CG34188	SYNONYMOUS_CODING	FBgn0263980	CG43729	INTRON
2R	11315019	A	G	A	0.176471	0.184211	0	NA	0.4	NA	0.881579	0.861538	1	1	8.28784	0.19017	0.935779	0.000940404	FBgn0085217	CG34188	SYNONYMOUS_CODING	FBgn0263980	CG43729	INTRON
2R	11318996	A	G	G	0.0625	0.130435	0	NA	0.181818	1	1	NA	1	1	22.8559	0.0936882	1	0.000183438	FBgn0263980	CG43729	INTRON
2R	11320035	G	A	G	0	0	0	NA	0.2	NA	0.823529	0.632653	1	1	8.06792	0.05	0.864046	0.000591364	FBgn0263980	CG43729	INTRON
2R	11320246	C	A	C	0.0869565	0.306122	0	NA	0.3	1	NA	0.894737	1	1	9.83399	0.17327	0.973684	0.000885675	FBgn0263980	CG43729	INTRON
2R	11321514	C	A	C	0.0625	0.173913	0	NA	0.214286	1	1	0.866667	1	1	15.3325	0.112675	0.973333	3.39903e-05	FBgn0263980	CG43729	INTRON
2R	11322469	G	C	G	0.0833333	0.235294	0	NA	NA	1	NA	0.84375	NA	1	9.74574	0.106209	0.947917	0.000876994	FBgn0263980	CG43729	INTRON
2R	11322480	G	A	G	0	0.266667	0	NA	0.272727	1	NA	0.857143	NA	1	8.95658	0.134848	0.952381	0.000404097	FBgn0263980	CG43729	INTRON
2R	11323561	G	C	G	0	0.107143	0.142857	NA	0.352941	1	1	0.820513	1	1	9.89721	0.150735	0.964103	0.000360497	FBgn0263980	CG43729	INTRON
2R	11324613	C	T	C	0.142857	0.347826	0.0833333	0.3	0.2	1	1	NA	1	1	16.0938	0.214803	1	8.71802e-05	FBgn0263980	CG43729	INTRON
2R	11326316	G	A	G	0.0526316	0.25	0.235294	NA	0.0909091	1	1	0.738095	NA	1	9.43489	0.157209	0.934524	0.000118827	FBgn0263980	CG43729	INTRON
2R	11326624	C	A	C	0.133333	0.354839	0.111111	NA	0	1	1	0.78125	0.806452	NA	7.83738	0.149821	0.896925	0.000284365	FBgn0263980	CG43729	INTRON
2R	11339640	C	T	C	0	0.0333333	0	0.1	0.25	NA	0.621212	0.689655	0.604167	NA	10.443	0.0766667	0.638345	5.9112e-05	FBgn0263980	CG43729	INTRON
2R	11340262	A	G	A	0	0	0	NA	0.285714	1	0.869565	0.72093	1	NA	8.46936	0.0714286	0.897624	0.000152278	FBgn0263980	CG43729	INTRON
2R	11340877	C	A	C	0	0.36	0.0588235	NA	0.24	1	1	0.837838	1	1	9.03487	0.164706	0.967568	0.000909507	FBgn0263980	CG43729	INTRON
2R	11342311	C	T	C	0.0882353	0.225	0.166667	NA	0.35	1	1	1	1	1	14.3709	0.207475	1	0.000730299	FBgn0263980	CG43729	INTRON
2R	11343561	T	C	T	0.0344828	0.121212	0.375	0	0	1	1	1	1	1	12.6291	0.106139	1	0.000226322	FBgn0263980	CG43729	INTRON
2R	11343608	T	C	T	0	0.217391	0.333333	0	0.0833333	1	1	1	1	1	13.4007	0.126812	1	0.000179347	FBgn0263980	CG43729	INTRON
2R	11349580	C	T	C	0	0	0	0	0.0434783	0.875	0.84507	0.766667	0.612245	NA	12.8904	0.00869565	0.774745	0.000810815	FBgn0263980	CG43729	INTRON
2R	11370589	A	T	A	0.0512821	0.128205	0	NA	NA	NA	0.868421	NA	1	1	15.5749	0.0598291	0.95614	0.000117852	FBgn0034021	CG8180	250 bp UPSTREAM
2R	11380209	T	C	C	0	0.315789	0.0714286	0	0.181818	1	1	NA	1	1	14.6576	0.113807	1	0.000126048	FBgn0034022	CG12964	INTRON
2R	11380343	G	T	T	0.111111	0.307692	0	0.0833333	0.272727	1	0.710526	0.847826	1	NA	8.08212	0.154973	0.889588	0.000143476	FBgn0034022	CG12964	INTRON
2R	11380783	T	G	T	0.115385	0.228571	0.238095	NA	0.0769231	1	1	NA	NA	1	20.6614	0.164744	1	0.000247936	FBgn0034022	CG12964	INTRON
2R	11380930	A	T	T	0.0740741	0.129032	0.142857	NA	0	1	1	0.891304	0.87931	1	20.2008	0.0864909	0.954123	4.34166e-07	FBgn0034022	CG12964	INTRON
2R	11382087	A	C	C	0.157895	0.297297	0.2	NA	0.346154	1	1	1	1	1	17.3273	0.250336	1	0.000418886	FBgn0034022	CG12964	INTRON
2R	11382189	A	G	G	0.153846	0.2	0	NA	0.272727	1	1	1	1	1	14.6266	0.156643	1	0.000693074	FBgn0034022	CG12964	INTRON
2R	11387245	T	C	C	0.047619	0.0322581	0.0909091	NA	NA	1	1	0.852459	NA	1	22.1768	0.0569287	0.963115	1.66641e-05	FBgn0034023	Ir52a	NON_SYNONYMOUS_CODING
2R	11387256	G	C	C	0.0555556	0.0333333	0.0833333	NA	NA	1	1	0.85	NA	1	22.5214	0.0574074	0.9625	3.25474e-05	FBgn0034023	Ir52a	SYNONYMOUS_CODING
2R	11387461	A	C	C	0.1	0	0.105263	NA	0.25	1	1	0.833333	0.883721	NA	12.2655	0.113816	0.929264	2.36234e-05	FBgn0034023	Ir52a	NON_SYNONYMOUS_CODING
2R	11391366	C	T	T	0	0.0967742	0	NA	0	NA	0.853333	0.838235	1	NA	15.3241	0.0241935	0.89719	0.000747003	FBgn0050469	Ir52b	251 bp DOWNSTREAM	FBgn0050468	Ir52c	340 bp UPSTREAM
2R	11391382	A	C	C	0	0.1	NA	NA	0	NA	NA	0.859155	1	1	15.9703	0.0333333	0.953052	0.000176682	FBgn0050469	Ir52b	267 bp DOWNSTREAM	FBgn0050468	Ir52c	324 bp UPSTREAM
2R	11391383	A	G	G	0	0.09375	NA	NA	0	NA	NA	0.857143	1	1	16.1748	0.03125	0.952381	0.000222637	FBgn0050469	Ir52b	268 bp DOWNSTREAM	FBgn0050468	Ir52c	323 bp UPSTREAM
2R	11392356	A	G	G	0	0.097561	0	NA	0.3125	NA	0.914286	0.781818	1	NA	8.18705	0.102515	0.898701	0.000448131	FBgn0050468	Ir52c	SYNONYMOUS_CODING
2R	11392446	T	A	A	0	0.244444	0	NA	0.266667	1	0.864865	0.821429	1	NA	9.11122	0.127778	0.921573	0.000258265	FBgn0050468	Ir52c	SYNONYMOUS_CODING
2R	11398983	C	A	A	0	0.0967742	0.137931	NA	NA	1	1	1	0.456522	1	7.00124	0.0782351	0.891304	0.000907795	FBgn0034025	GalNAc-T1	232 bp UPSTREAM
2R	11399578	C	T	T	0.0714286	0.272727	0.214286	NA	0	1	1	1	0.6875	NA	7.79984	0.13961	0.921875	0.000291161	FBgn0034025	GalNAc-T1	UTR_5_PRIME
2R	11404281	A	G	A	0.117647	0.285714	0	NA	0.333333	NA	NA	0.781818	1	1	7.02251	0.184174	0.927273	0.000986264	FBgn0019968	Khc-73	931 bp DOWNSTREAM
2R	11459146	A	C	C	0.0952381	0.04	0	0	0.133333	0.891892	0.783333	NA	0.910714	0.822222	20.0325	0.0537143	0.85204	4.02244e-07	FBgn0050466	CG30466	INTRON	FBgn0013762	Cdk5	224 bp UPSTREAM
2R	11460471	G	A	A	0.047619	0.2	0	NA	0.1875	NA	NA	0.706897	0.877551	0.87234	9.44941	0.10878	0.818929	0.000372844	FBgn0050466	CG30466	UTR_3_PRIME	FBgn0034033	CG8204	178 bp DOWNSTREAM
2R	11464739	A	G	A	0.133333	0.117647	0	NA	0.15	1	NA	NA	1	1	26.4172	0.100245	1	0.000119007	nearest gene > 1 kb
2R	11519861	G	T	G	0.48	0.5	0.315789	NA	0.357143	1	1	1	1	1	12.9524	0.413233	1	0.000993524	FBgn0260429	CG42524	INTRON
2R	11543569	C	T	C	0.4	0.53125	0.291667	0.3	0.105263	1	1	1	1	NA	9.62501	0.325636	1	0.000651512	FBgn0260429	CG42524	INTRON
2R	11549134	A	G	A	0.46875	0	0	0	0	1	0.862745	NA	1	NA	8.24915	0.09375	0.954248	0.000265751	FBgn0023441	fus	INTRON
2R	11552023	A	G	G	0.416667	0	0	0	0	NA	0.857143	1	1	NA	9.05505	0.0833333	0.952381	0.000123028	FBgn0023441	fus	INTRON
2R	11561578	A	G	G	0.318182	0.424242	0.448276	0.1	0.111111	1	1	0.830189	NA	1	7.88345	0.280362	0.957547	0.000195342	FBgn0023441	fus	INTRON
2R	11561719	G	T	T	0.37037	0.514286	0.521739	0.1	0.166667	1	1	0.866667	NA	NA	6.34822	0.334612	0.955556	0.000938388	FBgn0023441	fus	INTRON
2R	11567592	A	G	G	0.0555556	0.413793	0.538462	0.1	0.176471	1	1	0.840909	NA	1	6.91157	0.256856	0.960227	0.000742318	FBgn0262512	Vha14-1	3 bp UPSTREAM	FBgn0050091	CG30091	458 bp UPSTREAM
2R	11604196	A	C	A	0	0.354839	0.352941	0.3	0	1	1	1	0.826087	1	8.49681	0.201556	0.965217	0.0002603	nearest gene > 1 kb
2R	11608208	C	T	C	0.0909091	0.352941	0.45	0.181818	0.25	1	1	NA	1	1	11.662	0.265134	1	0.000309077	nearest gene > 1 kb
2R	11608209	T	A	T	0.0869565	0.363636	0.45	0.181818	0.230769	1	1	1	1	1	11.3962	0.262636	1	0.000338177	nearest gene > 1 kb
2R	11608295	A	G	G	0	0.541667	0.352941	0.142857	0.181818	1	1	0.87013	1	1	7.53912	0.243857	0.974026	0.00091872	nearest gene > 1 kb
2R	11612193	A	T	A	0	0	0	NA	0	1	0.793651	0.480769	1	0.846154	8.65825	0	0.824115	0.000978956	nearest gene > 1 kb
2R	11626653	T	C	T	0.047619	0.529412	0.4	0.230769	0.28	1	NA	1	1	1	8.66241	0.29756	1	0.000977154	FBgn0050089	CG30089	INTRON
2R	11627065	T	A	T	0.0555556	0.515152	0.3125	0.208333	0.125	1	NA	1	1	1	9.41699	0.243308	1	0.000708826	FBgn0050089	CG30089	INTRON
2R	11631440	G	T	G	0	0.4	0.388889	0.28	0.0434783	1	1	1	1	NA	9.16245	0.222473	1	0.000787737	FBgn0050089	CG30089	INTRON
2R	11691543	T	C	T	0.555556	0.571429	NA	0.6	NA	1	NA	1	1	1	32.5879	0.575661	1	0.000940303	FBgn0034046	tun	INTRON	FBgn0265991	Zasp52	INTRON
2R	11824991	T	G	T	0.0869565	0.428571	0	0.166667	0.0625	1	0.704918	0.645833	0.840909	NA	5.97306	0.148939	0.797915	0.000642058	FBgn0034051	Mlf	INTRON
2R	11939950	T	G	G	0.153846	0.0384615	0.388889	0.0714286	0	1	NA	NA	1	1	12.5312	0.130525	1	0.000233328	FBgn0034071	CG8405	INTRON
2R	11977744	A	T	A	0	0.193548	0	0	NA	0.636364	0.692308	0.614035	NA	NA	11.1566	0.0483871	0.647569	0.000277108	FBgn0034072	Dg	INTRON
2R	12042044	A	T	A	0.147059	0.3	0.15	NA	NA	0.657895	NA	0.871429	1	0.806452	7.27744	0.19902	0.833944	0.000825009	FBgn0034083	lbk	INTRON
2R	12042731	G	A	G	0.2	0.047619	0.157895	NA	NA	0.510638	1	0.7375	0.85	0.74	6.86441	0.135171	0.767628	0.000548822	FBgn0034083	lbk	INTRON
2R	12042732	A	G	A	0.2	0.047619	0.179487	NA	NA	0.521739	1	0.74359	0.844828	0.74	6.86176	0.142369	0.770031	0.000506183	FBgn0034083	lbk	INTRON
2R	12086762	A	G	A	0.0487805	0	0.25641	NA	0.0666667	0.634146	NA	0.670455	0.7	NA	9.68247	0.0929644	0.6682	0.000979341	FBgn0265178	CG44243	UTR_3_PRIME	FBgn0262026	CG42837	UTR_3_PRIME	FBgn0015295	shark	169 bp DOWNSTREAM
2R	12141069	T	G	T	0.193548	0.393939	0	0.03125	0.166667	1	1	1	NA	NA	12.039	0.157081	1	0.000272947	FBgn0261612	CngA	INTRON
2R	12141296	C	T	C	0.136364	0.263158	0	0	0.190476	1	1	1	1	1	16.8958	0.118	1	7.1939e-05	FBgn0261612	CngA	INTRON
2R	12144078	T	A	T	0.473684	0.294118	0.333333	0	0.0952381	1	1	1	1	1	8.94051	0.239275	1	0.000865608	FBgn0261612	CngA	INTRON
2R	12145076	T	C	T	0.333333	0.411765	0.1875	0	0.0666667	1	1	1	1	1	10.3048	0.199853	1	0.000500272	FBgn0261612	CngA	INTRON
2R	12146668	G	T	G	0.4375	0.363636	0.263158	0.103448	0.16	1	1	1	1	1	11.8663	0.265549	1	0.000288805	FBgn0261612	CngA	INTRON
2R	12146687	G	T	G	0.225806	0.214286	0.111111	0.0344828	0	NA	NA	0.790698	1	1	9.74716	0.117137	0.930233	0.000855375	FBgn0261612	CngA	INTRON
2R	12146818	G	C	G	0.428571	0.444444	0.285714	0	0.047619	1	0.782609	0.657895	1	1	5.50876	0.24127	0.888101	0.000714739	FBgn0261612	CngA	UTR_5_PRIME
2R	12149675	T	A	A	0	0.375	0.230769	0	0.142857	1	0.769231	0.46875	0.785714	0.785714	5.51927	0.149725	0.761882	0.000618512	FBgn0025519	fidipidine	114 bp DOWNSTREAM
2R	12153479	G	T	G	0	0.333333	0	NA	0.0909091	1	0.723404	0.5	1	1	5.75156	0.106061	0.844681	0.000726272	FBgn0015925	csul	NON_SYNONYMOUS_CODING	FBgn0001308	Khc	986 bp DOWNSTREAM
2R	12162288	G	T	G	0.0294118	0.111111	0	0	0.111111	1	0.816667	0.442308	0.875	0.795455	7.63278	0.0503268	0.785886	0.000889974	FBgn0053017	CG33017	NON_SYNONYMOUS_CODING
2R	12163605	C	T	T	NA	0	0.3	0	0	0.542857	1	0.8	0.8	0.75	6.72762	0.075	0.778571	0.000307761	FBgn0053017	CG33017	SYNONYMOUS_CODING
2R	12166634	G	T	T	0.3	0.179487	0.222222	0	0	0.756757	0.508772	0.681818	NA	0.833333	6.02745	0.140342	0.69517	0.00070641	FBgn0024249	cato	733 bp UPSTREAM	FBgn0034103	CG15704	886 bp UPSTREAM
2R	12168286	T	G	G	0.352941	0.458333	0.333333	0	0.0909091	1	1	1	1	1	8.73073	0.247103	1	0.000948177	FBgn0034104	CG15705	169 bp UPSTREAM	FBgn0034103	CG15704	311 bp DOWNSTREAM	FBgn0034105	CG7755	849 bp DOWNSTREAM
2R	12168460	T	C	C	0.384615	0.25	0.178571	0	0.0555556	1	1	NA	0.75	0.777778	7.30321	0.173748	0.881944	0.000178166	FBgn0034104	CG15705	UTR_5_PRIME	FBgn0034103	CG15704	485 bp DOWNSTREAM	FBgn0034105	CG7755	675 bp DOWNSTREAM
2R	12168613	C	T	T	0.56	0.172414	0.25	0	0.0555556	1	1	0.8	0.76	0.724138	5.64341	0.207594	0.856828	0.000960969	FBgn0034104	CG15705	SYNONYMOUS_CODING	FBgn0034105	CG7755	522 bp DOWNSTREAM	FBgn0034103	CG15704	638 bp DOWNSTREAM
2R	12168670	T	C	C	0.575758	0.131579	0.28125	0	0.0666667	1	1	0.823529	NA	NA	6.18413	0.211051	0.941176	0.000928799	FBgn0034104	CG15705	SYNONYMOUS_CODING	FBgn0034105	CG7755	465 bp DOWNSTREAM	FBgn0034103	CG15704	695 bp DOWNSTREAM
2R	12170697	G	T	G	0.409091	0.268293	0.30303	NA	NA	1	1	0.9	NA	NA	11.8769	0.326805	0.966667	0.000388698	FBgn0034106	CG9068	243 bp UPSTREAM	FBgn0034105	CG7755	246 bp UPSTREAM
2R	12172655	G	C	C	0.413793	0.448276	0.1	0.0666667	0.181818	1	1	1	1	1	9.52585	0.242111	1	0.000678086	FBgn0034106	CG9068	NON_SYNONYMOUS_CODING	FBgn0263976	CR43728	647 bp DOWNSTREAM
2R	12173076	A	C	C	0.4375	0.384615	0.4	NA	NA	1	1	1	1	1	37.7926	0.407372	1	0.000699405	FBgn0034106	CG9068	SYNONYMOUS_CODING	FBgn0263976	CR43728	226 bp DOWNSTREAM
2R	12187759	T	C	T	0	0.228571	0.357143	0.230769	0.25	1	1	1	1	1	13.4825	0.213297	1	0.000175109	FBgn0266767	CR45232	EXON
2R	12187775	A	C	A	0	0.1875	0.384615	0.2	0.142857	1	1	1	1	1	13.2498	0.182995	1	0.000187498	FBgn0266767	CR45232	EXON
2R	12187837	A	T	A	0	0	0.318182	NA	0.210526	1	1	1	0.898305	NA	10.1032	0.132177	0.974576	0.00089638	FBgn0266767	CR45232	EXON
2R	12187858	G	A	G	0	0.205128	0.285714	0.454545	0.210526	1	1	1	1	1	10.4917	0.231183	1	0.000466573	FBgn0266767	CR45232	EXON
2R	12187948	A	T	A	0	0.288462	0.421053	0.153846	0.210526	1	1	1	1	1	11.227	0.214777	1	0.000358479	FBgn0266767	CR45232	EXON
2R	12188118	C	T	C	0	0.27027	0.16	NA	0.142857	1	1	1	1	1	15.4468	0.143282	1	0.000589444	FBgn0266767	CR45232	EXON
2R	12208820	A	T	A	0	0.135135	0	0.230769	0.25	0.685714	NA	0.825397	0.863636	0.642857	8.32129	0.123181	0.754401	7.81437e-05	FBgn0050096	CG30096	NON_SYNONYMOUS_CODING	FBgn0034113	CG8060	583 bp UPSTREAM	FBgn0034114	CG4282	871 bp UPSTREAM
2R	12242816	C	T	C	0.136364	0.568182	0.208333	0.4	0.307692	0.809524	NA	NA	1	1	6.20408	0.324114	0.936508	0.000901324	FBgn0050098	CG30098	96 bp UPSTREAM
2R	12252815	A	G	A	0.1	0.52	0.142857	0.272727	0.277778	1	1	NA	1	1	10.0632	0.262672	1	0.000548459	FBgn0034122	CG15711	UTR_5_PRIME
2R	12276055	A	T	A	0.04	0.516129	0.125	0	0.1875	1	1	NA	1	1	9.01848	0.173726	1	0.000837207	FBgn0264273	Sema-2b	INTRON
2R	12277340	T	A	T	NA	NA	0.307692	0.24	0.25	0.714286	0.891892	0.787879	NA	0.740741	11.6436	0.265897	0.783699	0.000171437	FBgn0264273	Sema-2b	INTRON
2R	12287205	G	C	C	0	0.297297	0	NA	0.1	1	0.833333	1	0.813953	0.735294	8.84485	0.0993243	0.876516	0.000121209	FBgn0264273	Sema-2b	INTRON
2R	12287230	A	T	T	0	0.258065	0	NA	0.307692	1	0.844156	1	NA	0.692308	6.7222	0.141439	0.884116	0.000553905	FBgn0264273	Sema-2b	INTRON
2R	12287348	T	C	C	0	0.257143	0	NA	0.2	1	0.742857	0.641509	0.823529	0.8	7.71569	0.114286	0.801579	0.000167346	FBgn0264273	Sema-2b	INTRON
2R	12287471	T	G	G	0	0.205882	0	NA	0.181818	1	0.616667	0.644068	0.794118	0.555556	6.406	0.0969251	0.722082	0.000427085	FBgn0264273	Sema-2b	INTRON
2R	12318823	T	C	C	0	0.175	0	0.142857	NA	0.642857	0.684211	0.483333	0.754717	0.62963	8.6991	0.0794643	0.63895	6.44678e-05	FBgn0264273	Sema-2b	555 bp DOWNSTREAM	FBgn0034126	CG4398	926 bp UPSTREAM
2R	12324668	G	C	G	0	0.277778	0	0.419355	0.166667	1	NA	1	1	1	10.1997	0.17276	1	0.000520552	nearest gene > 1 kb
2R	12337100	A	T	A	0	0.25	0.411765	0.153846	0.0294118	1	1	1	1	1	11.0172	0.169005	1	0.000385811	nearest gene > 1 kb
2R	12344793	A	G	A	0	0.05	0	NA	NA	1	0.901099	1	NA	0.804878	18.3276	0.0166667	0.926494	8.76715e-05	nearest gene > 1 kb
2R	12344799	C	T	C	0	0.047619	0	NA	NA	1	0.892157	1	NA	0.820513	19.5115	0.015873	0.928167	6.75357e-05	nearest gene > 1 kb
2R	12353225	T	C	C	0	0.0454545	0	0.272727	0	1	1	1	1	1	17.6636	0.0636364	1	6.03403e-05	FBgn0261292	CheB53a	989 bp UPSTREAM
2R	12353239	C	T	T	0	0.166667	0	0.461538	0	1	1	1	1	1	9.7177	0.125641	1	0.000627833	FBgn0261292	CheB53a	975 bp UPSTREAM
2R	12353634	G	C	G	0	0.0526316	0	NA	NA	1	1	1	1	1	55.9865	0.0175439	1	0.000318876	FBgn0261292	CheB53a	580 bp UPSTREAM
2R	12353635	G	A	A	0	0.047619	0	NA	NA	NA	1	NA	1	1	62.0053	0.015873	1	0.000259995	FBgn0261292	CheB53a	579 bp UPSTREAM
2R	12355692	T	A	A	0	0.0666667	0	NA	0	0.689655	0.762376	0.447368	0.913793	0.84	8.72371	0.0166667	0.730639	0.000651328	FBgn0261293	CheB53b	22 bp UPSTREAM	FBgn0261292	CheB53a	665 bp DOWNSTREAM
2R	12357072	G	A	A	0	0.0625	0	NA	NA	1	1	1	1	1	46.9882	0.0208333	1	0.000452612	FBgn0261293	CheB53b	633 bp DOWNSTREAM
2R	12357074	C	A	A	0	0.0606061	0	0.181818	NA	1	1	1	1	1	21.9249	0.0606061	1	0.00020769	FBgn0261293	CheB53b	635 bp DOWNSTREAM
2R	12357079	G	A	A	0	0	0	0.166667	NA	1	1	1	1	1	22.999	0.0416667	1	0.000180052	FBgn0261293	CheB53b	640 bp DOWNSTREAM
2R	12357080	C	A	A	0	0	0	0.166667	NA	1	NA	1	1	1	22.9904	0.0416667	1	0.000180253	FBgn0261293	CheB53b	641 bp DOWNSTREAM
2R	12357290	T	A	T	0	0.0333333	0	NA	NA	1	1	1	1	1	89.0159	0.0111111	1	0.000126177	FBgn0261293	CheB53b	851 bp DOWNSTREAM
2R	12357307	C	T	C	0	0.0625	0	NA	NA	1	1	1	1	1	47.0153	0.0208333	1	0.000452091	FBgn0261293	CheB53b	868 bp DOWNSTREAM
2R	12357318	T	C	T	0	0.0857143	0	NA	NA	1	1	1	1	1	33.9758	0.0285714	1	0.000865157	FBgn0261293	CheB53b	879 bp DOWNSTREAM
2R	12359728	A	T	A	0.0454545	0.148148	0	0.272727	NA	1	1	1	1	1	14.5857	0.116582	1	0.000698854	nearest gene > 1 kb
2R	12359832	A	G	A	0	0.04	0	NA	NA	1	1	1	1	1	73.9971	0.0133333	1	0.000182576	nearest gene > 1 kb
2R	12359851	T	C	T	0	0.0357143	0	NA	NA	1	1	1	1	1	82.9826	0.0119048	1	0.000145185	nearest gene > 1 kb
2R	12364404	G	A	G	0.0294118	0.16	0.0416667	0.5	0.4	1	0.702128	0.648148	1	1	5.16777	0.226216	0.870055	0.000940481	nearest gene > 1 kb
2R	12369219	C	T	T	0	0	0	NA	NA	1	1	1	NA	NA	38627.5	0	1	9.06109e-15	nearest gene > 1 kb
2R	12372349	G	C	G	0	0.142857	0	0.454545	0.307692	1	1	1	1	1	9.21887	0.181019	1	0.000769341	FBgn0034131	CG15712	SYNONYMOUS_CODING
2R	12373112	A	C	A	0	0.0952381	0	NA	0.181818	0.866667	0.6875	0.571429	1	1	7.87089	0.0692641	0.825119	0.000255899	FBgn0034131	CG15712	55 bp UPSTREAM
2R	12373215	A	T	A	0	0.103448	0	NA	0.190476	0.833333	0.632653	0.484848	1	1	6.40676	0.0734811	0.790167	0.000964661	FBgn0034131	CG15712	158 bp UPSTREAM	FBgn0053458	CG33458	964 bp UPSTREAM
2R	12373320	A	T	A	0	0.15	0	NA	NA	0.886364	0.623377	0.744681	NA	1	7.94237	0.05	0.813605	0.000694745	FBgn0034131	CG15712	263 bp UPSTREAM	FBgn0053458	CG33458	859 bp UPSTREAM
2R	12373393	C	G	C	0	0.121951	0	0.363636	0.296296	0.844444	0.737705	0.675	NA	1	6.36487	0.156377	0.814287	0.000392605	FBgn0034131	CG15712	336 bp UPSTREAM	FBgn0053458	CG33458	786 bp UPSTREAM
2R	12373408	C	T	C	0	0.0697674	0	0.454545	0.190476	0.837209	0.76	0.604651	NA	1	5.54977	0.142958	0.800465	0.000894308	FBgn0034131	CG15712	351 bp UPSTREAM	FBgn0053458	CG33458	771 bp UPSTREAM
2R	12373914	C	A	A	0	0	0	0.4375	0.181818	1	0.850746	1	0.866667	0.813953	8.28205	0.123864	0.906273	0.000240119	FBgn0053458	CG33458	265 bp UPSTREAM	FBgn0034131	CG15712	857 bp UPSTREAM
2R	12374079	C	T	T	0	0	0	0.285714	0.0714286	1	1	1	0.805556	0.454545	6.51531	0.0714286	0.85202	0.000615163	FBgn0053458	CG33458	100 bp UPSTREAM
2R	12375214	G	C	G	0	0.125	0	0.4	0.315789	1	1	1	1	1	10.1638	0.168158	1	0.00052773	FBgn0053458	CG33458	SYNONYMOUS_CODING	FBgn0053459	CG33459	344 bp UPSTREAM
2R	12375350	A	G	A	0	0	0	0.25	NA	0.877551	0.715909	0.607843	NA	1	6.90917	0.0625	0.800326	0.000679143	FBgn0053458	CG33458	44 bp DOWNSTREAM	FBgn0053459	CG33459	208 bp UPSTREAM
2R	12378483	C	T	T	0	0	0	NA	0.142857	0.59375	0.76087	0.891892	NA	0.766667	10.1309	0.0357143	0.753295	0.000194907	FBgn0034132	S-Lap8	122 bp UPSTREAM
2R	12381177	T	C	T	0	0.25641	0	0	0.416667	1	1	NA	1	1	10.0346	0.134615	1	0.000554531	FBgn0034132	S-Lap8	439 bp DOWNSTREAM
2R	12384218	T	G	T	0	0.242424	0	0.0322581	0.16	1	0.814815	0.555556	0.8125	0.585366	6.96906	0.0869365	0.753647	0.000303645	FBgn0034133	CG7813	176 bp DOWNSTREAM
2R	12389578	C	A	A	0	0	0	0.5	0.166667	1	0.689655	0.690476	0.86	NA	5.51458	0.133333	0.810033	0.000931704	FBgn0011260	Sema-2a	INTRON
2R	12389823	T	A	A	0	0.25	0	0.357143	0.333333	1	0.621212	0.660377	0.84	0.6	5.05865	0.188095	0.744318	0.00098098	FBgn0011260	Sema-2a	INTRON
2R	12390109	A	G	G	0	0.137931	0	0.333333	0.5	1	0.795918	1	1	1	7.2154	0.194253	0.959184	0.000596402	FBgn0011260	Sema-2a	INTRON
2R	12390891	A	G	A	0	0.16129	0	NA	NA	0.75	0.484375	0.608696	0.893617	0.638889	7.09808	0.0537634	0.675115	0.00040785	FBgn0011260	Sema-2a	INTRON
2R	12393176	C	T	C	0	0.138889	0	NA	0.1	1	1	1	1	NA	26.5747	0.0597222	1	0.000116911	FBgn0011260	Sema-2a	INTRON
2R	12400472	A	C	C	0	0.106383	0	NA	NA	0.652174	0.883721	0.803571	NA	1	9.84701	0.035461	0.834867	0.00045161	FBgn0011260	Sema-2a	INTRON
2R	12401313	T	C	T	0.0909091	0.0909091	0	0.1	0.428571	0.8	NA	0.767857	NA	1	6.88988	0.142078	0.855952	0.000722873	FBgn0011260	Sema-2a	INTRON
2R	12401956	C	A	C	0	0.0645161	0	NA	NA	0.806452	NA	0.822581	0.823529	1	16.6393	0.0215054	0.86314	5.74257e-05	FBgn0011260	Sema-2a	INTRON
2R	12402136	G	C	G	0	0.0645161	0	0.0909091	0.4	0.647059	0.877551	0.8	NA	1	6.86666	0.111085	0.831152	0.000259335	FBgn0011260	Sema-2a	INTRON
2R	12402251	C	T	C	0	0.04	0	0	0.25	NA	0.857143	NA	0.875	1	12.8801	0.058	0.910714	2.27292e-05	FBgn0011260	Sema-2a	INTRON
2R	12403241	T	A	T	0	0	0	NA	NA	0.5	0.829787	0.865385	0.714286	1	9.31628	0	0.781892	0.000738817	FBgn0011260	Sema-2a	INTRON
2R	12403859	T	C	T	0.172414	0.238095	0.0625	0.105263	NA	0.708333	0.923077	0.844444	NA	1	9.89445	0.144568	0.868964	0.000179221	FBgn0011260	Sema-2a	INTRON
2R	12405018	A	G	A	0	0.0714286	0	0	0.529412	0.74359	0.865854	0.875	NA	1	6.48625	0.120168	0.871111	0.000725885	FBgn0011260	Sema-2a	INTRON
2R	12406686	C	G	C	0	0.08	0	NA	NA	0.653846	0.761905	0.45	0.851852	0.827586	8.75222	0.0266667	0.709038	0.000337441	FBgn0011260	Sema-2a	INTRON
2R	12406818	T	C	C	0	0.2	0	NA	NA	0.692308	0.723404	0.821429	NA	1	7.72405	0.0666667	0.809285	0.000655063	FBgn0011260	Sema-2a	INTRON
2R	12406947	A	C	A	0	0.0882353	0	0	NA	0.659091	0.840909	0.803571	NA	1	10.9478	0.0220588	0.825893	0.00069358	FBgn0011260	Sema-2a	INTRON
2R	12411133	C	A	C	0	0.0666667	0	NA	NA	NA	0.935897	NA	0.877551	1	21.9166	0.0222222	0.937816	9.41947e-05	FBgn0011260	Sema-2a	INTRON
2R	12420981	C	T	T	0	0	0	0.25	0.214286	0.688525	0.825688	0.858824	0.90411	0.75	10.336	0.0928571	0.805429	1.6914e-05	FBgn0011260	Sema-2a	17 bp DOWNSTREAM
2R	12421015	T	G	T	0	0	0	0.416667	0.181818	0.686275	0.619565	0.5	0.923077	0.638298	5.14415	0.119697	0.673443	0.000958031	FBgn0011260	Sema-2a	51 bp DOWNSTREAM
2R	12421071	A	G	A	0	0	0	NA	NA	0.733333	0.876712	NA	1	0.878788	15.9964	0	0.872208	0.000531288	FBgn0011260	Sema-2a	107 bp DOWNSTREAM
2R	12421072	T	G	T	0	0	0	NA	NA	0.733333	0.876712	NA	1	0.885714	15.9948	0	0.87394	0.000531447	FBgn0011260	Sema-2a	108 bp DOWNSTREAM
2R	12443314	A	T	A	0.12	0	0	NA	NA	0.833333	0.843373	NA	NA	1	12.6892	0.04	0.892236	0.00035464	FBgn0034135	Syn2	INTRON
2R	12594454	T	G	T	0.482759	0.423077	0.5	NA	NA	0.84375	0.866667	0.816327	NA	NA	13.603	0.468612	0.842248	0.000474195	FBgn0050463	CG30463	INTRON
2R	12617974	C	A	C	0	0.230769	0.0909091	NA	0.263158	0.6875	0.526316	0.72973	NA	0.74359	6.64046	0.146209	0.671784	0.000665679	FBgn0050463	CG30463	INTRON
2R	12649342	C	T	C	0.0769231	0.153846	0	NA	NA	0.675676	0.83871	0.810345	0.875	NA	11.6336	0.0769231	0.799933	0.000112618	FBgn0267002	unc-104	INTRON
2R	12649344	G	C	G	0.0769231	0.142857	0	NA	NA	0.714286	0.806452	0.816667	0.820513	0.689655	13.9689	0.0732601	0.769514	0.0001938	FBgn0267002	unc-104	INTRON
2R	12665578	C	T	T	0	0.08	0.307692	NA	0.181818	0.666667	NA	0.774194	NA	0.793103	7.79391	0.142378	0.744655	0.000792046	FBgn0053544	Vkor	292 bp UPSTREAM
2R	12665644	A	G	G	0	0.2	0.181818	NA	0.0833333	0.566667	NA	0.657143	NA	0.666667	9.11876	0.116288	0.630159	0.000304848	FBgn0053544	Vkor	226 bp UPSTREAM
2R	12679512	G	A	A	0.40625	0.135135	0.387097	0.368421	0.423077	0.78	0.686047	0.739726	NA	NA	6.56568	0.343996	0.735258	0.000786622	FBgn0034158	CG5522	554 bp DOWNSTREAM	FBgn0040743	CG15919	635 bp UPSTREAM
2R	12702217	G	C	G	0.352941	0.296296	NA	NA	0.307692	0.75	0.75	NA	0.807692	NA	17.3918	0.318977	0.769231	6.93031e-05	FBgn0265530	CR44380	EXON
2R	12702642	C	T	C	0.344828	0.162791	NA	0.272727	0.391304	0.795455	0.589474	0.736842	0.568627	0.75	5.84991	0.292912	0.68808	0.000762312	FBgn0265530	CR44380	EXON
2R	12733203	A	G	A	0.0666667	0	NA	0.0952381	0.111111	0.724138	0.627451	0.625	0.75	NA	15.0782	0.068254	0.681647	9.71752e-06	FBgn0265659	CR44466	EXON	FBgn0026754	Ugt37c1	660 bp UPSTREAM
2R	12734842	T	A	T	0	0	NA	0	NA	0.782609	0.666667	0.787879	0.84	NA	21.0222	0	0.769289	0.000235453	nearest gene > 1 kb
2R	12777856	T	G	G	0.0625	0	NA	0	NA	0.75	1	1	1	1	17.1533	0.0208333	0.95	8.93885e-06	FBgn0025833	CG8910	INTRON
2R	12807587	C	G	C	0	0	NA	0	0.136364	0.633333	NA	0.782609	0.871795	0.777778	12.2111	0.0340909	0.766379	4.22253e-05	nearest gene > 1 kb
2R	12811453	A	T	A	0	0	NA	0	0	0.5	0.802632	0.787879	0.576923	0.815789	10.5772	0	0.696645	0.000452081	FBgn0003091	Pkc53E	707 bp UPSTREAM
2R	12825951	G	A	G	0.0384615	0	NA	0.1	0	0.694444	0.805556	0.650794	0.421053	0.744186	8.99152	0.0346154	0.663206	0.000288038	FBgn0003091	Pkc53E	INTRON	FBgn0264330	CG43789	250 bp UPSTREAM	FBgn0264329	CG43788	435 bp DOWNSTREAM
2R	12826120	G	A	A	0	0	NA	0	0	0.673469	0.775	0.776316	0.578125	0.738095	18.8842	0	0.708201	4.63109e-05	FBgn0003091	Pkc53E	INTRON	FBgn0264330	CG43789	81 bp UPSTREAM	FBgn0264329	CG43788	604 bp DOWNSTREAM
2R	12831221	G	T	T	0	0.0555556	NA	NA	0.1	0.702703	0.809524	0.807018	0.434783	0.729167	8.64275	0.0518519	0.696639	0.000277416	FBgn0003091	Pkc53E	609 bp DOWNSTREAM
2R	12851082	A	C	A	0	0	NA	0	0	0.5	0.58	0.818182	0.83871	0.75	10.3941	0	0.697378	0.000483806	FBgn0265526	CR44376	718 bp UPSTREAM
2R	12860226	G	C	G	NA	0	NA	0	0	0.642857	0.642857	0.792453	0.775	NA	17.4797	0	0.713292	0.000408109	nearest gene > 1 kb
2R	12860294	A	T	A	0	0	NA	0.1	0.0666667	0.8	0.762712	0.838235	NA	0.666667	16.3022	0.0416667	0.766903	1.01221e-05	nearest gene > 1 kb
2R	12953521	A	G	A	0	0.0625	0.296296	0	NA	0.54	0.814815	0.771429	0.634615	NA	6.35019	0.0896991	0.690215	0.000748892	FBgn0034187	CG6967	UTR_3_PRIME	FBgn0050460	CG30460	365 bp DOWNSTREAM
2R	12966685	A	C	C	0	0	0.26087	0.1	NA	0.787879	NA	0.820513	1	NA	8.63684	0.0902174	0.869464	0.000490683	FBgn0050460	CG30460	INTRON
2R	12967799	A	G	G	0	0.0588235	0.26087	0	0.4	0.863636	0.910448	0.870968	NA	NA	9.07544	0.143939	0.881684	0.000606855	FBgn0050460	CG30460	INTRON
2R	12968048	A	T	T	0	0.030303	0.258065	0	0.470588	0.774194	NA	0.916667	NA	0.853659	6.83259	0.151791	0.848173	0.000802831	FBgn0050460	CG30460	INTRON
2R	12971448	C	G	G	0	0.12	0.4	0	0	0.857143	0.660714	0.568627	0.653846	NA	5.88627	0.104	0.685083	0.000627654	FBgn0050460	CG30460	INTRON
2R	12971874	T	G	T	0	0.1	0.193548	NA	NA	0.695652	0.826667	0.903226	0.75	NA	9.67804	0.0978495	0.793886	0.000464018	FBgn0050460	CG30460	INTRON
2R	12975886	T	A	A	0	0.0980392	0.344828	0	0	0.5	0.573333	0.636364	0.369565	0.756098	5.13879	0.0885734	0.567072	0.000888956	FBgn0010591	Sply	60 bp DOWNSTREAM	FBgn0050460	CG30460	748 bp UPSTREAM
2R	12977125	G	T	G	0	0.0416667	0.235294	0	NA	0.764706	NA	0.611111	NA	0.647059	8.30406	0.0692402	0.674292	0.000413838	FBgn0010591	Sply	SYNONYMOUS_CODING
2R	12977146	C	T	C	0	0	0.263158	0	NA	0.666667	NA	0.621622	NA	0.75	8.09565	0.0657895	0.679429	0.000718387	FBgn0010591	Sply	SYNONYMOUS_CODING
2R	12982589	G	T	T	0	0	0.2	0.047619	NA	0.542857	NA	NA	0.709677	0.678571	8.33806	0.0619048	0.643702	0.000585882	FBgn0010226	GstS1	INTRON
2R	12987041	T	A	A	0	0	0	0	0	0.780488	0.693548	0.714286	0.589744	0.6	18.7686	0	0.675613	4.74514e-05	FBgn0010226	GstS1	35 bp UPSTREAM	FBgn0050456	CG30456	705 bp UPSTREAM
2R	12987048	G	A	A	0	0	0	0.0666667	0	0.756757	0.721311	0.711864	0.589744	NA	17.6014	0.0133333	0.694919	8.64926e-05	FBgn0010226	GstS1	42 bp UPSTREAM	FBgn0050456	CG30456	698 bp UPSTREAM
2R	12988165	G	C	C	0	0	0	NA	0	0.744186	0.651515	0.755556	0.680851	NA	28.3313	0	0.708027	9.65438e-05	FBgn0050456	CG30456	INTRON
2R	12993187	T	C	T	0	0.025641	0.259259	0	NA	0.7	0.7375	0.850746	0.682927	0.612903	8.70827	0.0712251	0.716815	0.000275558	FBgn0050456	CG30456	INTRON
2R	13011759	G	C	G	0	0.0434783	0	NA	NA	NA	0.683333	0.6875	0.74	0.851852	17.3638	0.0144928	0.740671	9.75504e-05	FBgn0266810	CR45272	EXON	FBgn0034195	Spn53F	17 bp UPSTREAM	FBgn0000078	Amy-d	510 bp UPSTREAM
2R	13021332	A	G	A	0	0	0	NA	0	0.791667	0.621622	0.646154	0.636364	0.738095	20.6774	0	0.68678	3.23166e-05	FBgn0083936	Acp54A1	77 bp DOWNSTREAM	FBgn0034198	CG11400	302 bp UPSTREAM
2R	13021998	C	T	C	0	0	NA	0	0	0.828571	0.66	0.6875	0.657895	0.666667	21.5112	0	0.700127	2.76222e-05	FBgn0034198	CG11400	NON_SYNONYMOUS_CODING	FBgn0083936	Acp54A1	743 bp DOWNSTREAM
2R	13021999	C	T	C	0	0	NA	0	0	0.828571	0.66	0.652174	0.692308	0.666667	21.3015	0	0.699944	2.8718e-05	FBgn0034198	CG11400	NON_SYNONYMOUS_CODING	FBgn0083936	Acp54A1	744 bp DOWNSTREAM
2R	13022060	A	T	A	0	0	NA	0.166667	0	0.78	0.569231	0.625	0.756757	0.692308	11.1964	0.0416667	0.684659	1.34148e-05	FBgn0034198	CG11400	NON_SYNONYMOUS_CODING	FBgn0083936	Acp54A1	805 bp DOWNSTREAM
2R	13024152	A	G	A	0	0	NA	NA	0.0833333	0.76	0.8125	0.666667	0.677419	NA	15.7739	0.0277778	0.729147	1.86878e-05	FBgn0034199	Gbp	SYNONYMOUS_CODING	FBgn0265541	CR44391	322 bp DOWNSTREAM	FBgn0034200	CG11395	593 bp UPSTREAM
2R	13024462	C	T	C	0	0	0	NA	NA	0.764706	0.606061	0.56	0.729167	0.6875	17.5913	0	0.669487	6.1328e-05	FBgn0034199	Gbp	54 bp DOWNSTREAM	FBgn0034200	CG11395	283 bp UPSTREAM	FBgn0265541	CR44391	632 bp DOWNSTREAM
2R	13025025	T	G	T	0	0	0	NA	NA	NA	0.738095	0.674419	0.565217	0.761905	15.58	0	0.684909	0.000574596	FBgn0034200	CG11395	NON_SYNONYMOUS_CODING	FBgn0034199	Gbp	617 bp DOWNSTREAM
2R	13044562	T	G	T	0	0	0.153846	0	NA	0.633333	NA	0.666667	NA	0.75	12.4471	0.0384615	0.683333	6.34223e-05	FBgn0034202	CG17287	UTR_3_PRIME	FBgn0034201	CG17290	UTR_3_PRIME
2R	13044615	C	T	C	0.0344828	0	0.0909091	0.0714286	NA	0.689655	NA	0.711111	0.785714	0.815789	19.4335	0.0492051	0.750568	4.23966e-06	FBgn0034201	CG17290	UTR_3_PRIME	FBgn0034202	CG17287	UTR_3_PRIME
2R	13044942	G	C	G	0	0	0.208333	0.166667	NA	0.810811	NA	0.701493	0.864865	NA	9.58555	0.09375	0.792389	0.00021522	FBgn0034202	CG17287	NON_SYNONYMOUS_CODING	FBgn0034201	CG17290	312 bp DOWNSTREAM	FBgn0050458	CG30458	888 bp DOWNSTREAM
2R	13050239	A	G	G	0	0	0.142857	NA	0.3	0.742857	0.882353	0.636364	NA	0.76	7.36967	0.110714	0.755393	0.000520996	nearest gene > 1 kb
2R	13055588	G	A	G	0	0	0.0588235	NA	NA	NA	0.642857	0.767442	0.75	NA	16.0567	0.0196078	0.7201	0.000574224	nearest gene > 1 kb
2R	13055757	C	T	C	0	0	0.25	0.1	NA	0.764706	0.876712	0.743243	NA	NA	9.80897	0.0875	0.794887	0.000210402	nearest gene > 1 kb
2R	13055838	C	T	C	0	0	NA	0.0909091	NA	0.818182	NA	0.73913	NA	0.833333	18.215	0.030303	0.796882	5.3966e-05	nearest gene > 1 kb
2R	13062038	G	A	A	0	0	0.136364	0	NA	0.791667	NA	0.779412	0.75	0.764706	20.9101	0.0340909	0.771446	9.96578e-05	nearest gene > 1 kb
2R	13062044	G	T	T	0	0	0.181818	0	NA	0.803922	NA	0.785714	0.8	NA	16.4072	0.0454545	0.796545	0.000416426	nearest gene > 1 kb
2R	13085890	G	C	G	0	0	0.178571	0.117647	0.285714	0.814815	NA	0.767442	0.816327	NA	12.0054	0.116387	0.799528	0.000112087	nearest gene > 1 kb
2R	13087043	A	C	A	0	0	0.285714	0.047619	0	0.774194	NA	0.567568	0.804878	0.833333	8.27102	0.0666667	0.744993	9.74924e-05	nearest gene > 1 kb
2R	13087082	C	A	A	0	0	0.368421	0	0.09375	0.727273	NA	0.75	0.807692	NA	8.89114	0.0924342	0.761655	0.000357128	nearest gene > 1 kb
2R	13087167	T	G	T	0.0526316	0	0.25	0	0.130435	0.791667	0.82	0.6875	0.8125	NA	12.2545	0.0866133	0.777917	9.46441e-06	nearest gene > 1 kb
2R	13095744	A	G	G	0.176471	0	0.25	0.1	NA	0.611111	0.789474	0.659574	NA	0.818182	8.0298	0.131618	0.719585	0.000204038	nearest gene > 1 kb
2R	13100505	G	T	G	0	0	0.125	NA	NA	0.805556	0.672414	0.530612	0.851852	0.769231	9.6859	0.0416667	0.725933	6.98612e-05	nearest gene > 1 kb
2R	13106590	C	T	T	0.166667	0	0	NA	NA	0.857143	0.723077	0.583333	0.857143	0.75	9.2886	0.0555556	0.754139	0.000246813	FBgn0265487	mbl	INTRON
2R	13107401	A	G	A	0.185185	0	0.272727	0.0909091	NA	NA	0.833333	0.692308	0.846154	NA	8.50689	0.137205	0.790598	0.00037016	FBgn0265487	mbl	INTRON
2R	13508727	T	C	C	0.0526316	NA	0.0625	0	0.125	1	0.704545	NA	1	1	11.0783	0.0600329	0.926136	0.000559962	FBgn0034253	CG10936	INTRON
2R	13512132	C	T	C	0.157895	NA	0.130435	NA	0.333333	1	0.756098	1	1	1	9.28543	0.207221	0.95122	0.00052612	FBgn0034253	CG10936	INTRON
2R	13525156	A	T	A	0.1875	NA	0.136364	0.0526316	0.423077	1	0.762712	1	1	1	8.13685	0.199893	0.952542	0.000437013	FBgn0034253	CG10936	INTRON
2R	13529692	T	C	T	0.0666667	0	0.0714286	NA	0	0.411765	0.662651	0.784615	0.804878	0.535714	7.82992	0.0345238	0.639925	0.00082295	nearest gene > 1 kb
2R	13536082	T	A	T	0.366667	NA	0.15	0	0.181818	1	0.793814	1	1	1	9.13415	0.174621	0.958763	0.000344308	FBgn0050106	CCHa1-R	INTRON
2R	13536214	A	G	A	0.416667	NA	0.0357143	0.0909091	0.2	1	0.738462	1	1	1	7.6863	0.185823	0.947692	0.000504628	FBgn0050106	CCHa1-R	INTRON
2R	13536475	T	A	T	0.142857	NA	0.333333	0.2	NA	1	0.777778	1	1	1	10.1641	0.225397	0.955556	0.000320134	FBgn0050106	CCHa1-R	INTRON
2R	13540177	C	A	C	0.133333	0.136364	NA	NA	0.25	0.571429	0.854167	NA	0.8	0.826087	7.83082	0.173232	0.762921	0.000774988	FBgn0050106	CCHa1-R	INTRON
2R	13547629	T	C	T	0.375	NA	0.15	0	0.129032	1	0.746032	1	1	1	8.4482	0.163508	0.949206	0.000268641	FBgn0050106	CCHa1-R	INTRON
2R	13547634	T	A	T	0.391304	NA	0.157895	0	0.3	1	0.734375	1	1	1	7.29643	0.2123	0.946875	0.000648189	FBgn0050106	CCHa1-R	INTRON
2R	13578288	A	T	T	0.181818	0.0952381	0.304348	NA	0.125	0.540541	0.661017	0.784314	0.738095	NA	7.15196	0.176601	0.680992	0.00041158	FBgn0034261	HPS4	UTR_3_PRIME	FBgn0034262	swi2	UTR_3_PRIME
2R	13584626	A	T	T	0.227273	0.0540541	0	0	NA	0.4375	0.494253	0.753846	0.744681	0.888889	5.88733	0.0703317	0.663834	0.000816722	FBgn0027872	rdgBbeta	INTRON	FBgn0266639	CR45146	411 bp UPSTREAM
2R	13719438	T	A	T	0.266667	0.5	0	0.0769231	0	NA	1	1	1	NA	8.64983	0.168718	1	0.00098261	FBgn0259211	grh	INTRON
2R	13973087	T	A	T	0	0.12	0	NA	NA	0.761905	0.703704	0.634146	0.513514	NA	9.1892	0.04	0.653317	0.000265522	FBgn0085415	CG34386	INTRON
2R	13975959	A	G	A	0	0.148148	0	0.272727	0.181818	1	0.844828	0.8	0.571429	1	7.58342	0.120539	0.843251	0.000126975	FBgn0085415	CG34386	INTRON
2R	13975984	G	C	G	0	0.206897	0	0.3	NA	1	0.875	0.744681	0.612903	1	6.75348	0.126724	0.846517	0.000291581	FBgn0085415	CG34386	INTRON
2R	13976001	A	T	A	0	0.193548	0.0434783	NA	NA	1	NA	0.714286	0.717949	1	7.73196	0.0790089	0.858059	0.000620301	FBgn0085415	CG34386	INTRON
2R	13976807	T	A	A	0	0.0384615	0	NA	0.285714	1	0.906977	0.702703	0.571429	1	6.87418	0.081044	0.836222	0.000242484	FBgn0085415	CG34386	INTRON
2R	13976808	C	A	A	0	0.0392157	0	NA	0.266667	1	0.906977	0.697368	0.571429	1	7.07284	0.0764706	0.835155	0.000218633	FBgn0085415	CG34386	INTRON
2R	13977339	A	C	C	0	0.257143	0	0.0555556	0.1875	1	0.777778	0.775	0.580645	NA	6.81331	0.10004	0.783356	0.000953725	FBgn0085415	CG34386	INTRON
2R	13977348	T	C	C	0	0.225806	0	0	0.25	1	0.796296	0.727273	0.62069	1	7.70079	0.0951613	0.828852	7.90738e-05	FBgn0085415	CG34386	INTRON
2R	13977903	G	A	G	0	NA	0	0.176471	0.26	1	0.840909	0.735849	0.551724	1	6.69167	0.109118	0.825696	0.000296137	FBgn0085415	CG34386	NON_SYNONYMOUS_CODING
2R	13978232	T	G	G	0	0.117647	0	0.15	0.363636	1	0.852459	0.745098	0.571429	1	6.72807	0.126257	0.833797	0.000176315	FBgn0085415	CG34386	INTRON
2R	13978243	A	G	G	0	0.121212	0	0.125	NA	1	0.865672	0.735849	0.542857	1	8.18866	0.061553	0.828876	0.000346414	FBgn0085415	CG34386	INTRON
2R	13978259	C	A	A	0	0.04	0	0.133333	NA	1	0.847458	0.708333	0.542857	1	8.31031	0.0433333	0.81973	0.000420371	FBgn0085415	CG34386	INTRON
2R	13978378	A	G	G	0	0.105263	0	NA	0.230769	1	0.883333	0.744681	0.432432	1	6.10432	0.0840081	0.812089	0.000955585	FBgn0085415	CG34386	INTRON
2R	14007022	G	T	G	0.348837	0.277778	0	0.0952381	0.285714	1	0.82716	0.731343	0.634615	1	6.50525	0.201513	0.838624	0.000195097	FBgn0003520	stau	107 bp DOWNSTREAM
2R	14152655	T	C	C	0.0967742	0	0	NA	NA	NA	0.716981	0.73913	0.764706	NA	20.1745	0.0322581	0.740272	0.000496965	nearest gene > 1 kb
2R	14152679	C	T	T	0.0434783	0	0	NA	NA	1	0.77193	0.861111	0.851852	NA	17.2965	0.0144928	0.871223	0.000150771	nearest gene > 1 kb
2R	14194088	G	A	G	0.136364	NA	0.0357143	0.0967742	0.416667	1	1	1	0.804348	NA	7.99694	0.17138	0.951087	0.000588523	FBgn0010575	sbb	INTRON
2R	14195351	G	A	G	0.266667	NA	0	0.166667	0	1	1	1	NA	NA	13.55	0.108333	1	0.000869365	FBgn0010575	sbb	INTRON
2R	14212101	G	A	G	0.5	0.5	NA	0.25	0.5	1	0.714286	1	1	1	5.96686	0.4375	0.942857	0.000685668	FBgn0010575	sbb	INTRON
2R	14244866	A	G	A	0.416667	0.590909	0.5	0.380952	NA	1	0.673913	1	1	1	5.76388	0.472132	0.934783	0.000771334	FBgn0010575	sbb	65 bp UPSTREAM
2R	14407085	T	C	C	0.45	0.53125	0.172414	0.3	0	1	0.796296	1	1	1	6.44775	0.290733	0.959259	0.000986226	FBgn0262476	CG43066	INTRON
2R	14408150	T	C	C	0.375	0.416667	0.172414	0.416667	0	1	0.788462	1	1	1	7.34776	0.276149	0.957692	0.0003341	FBgn0262476	CG43066	SYNONYMOUS_CODING
2R	14456777	T	C	T	0.411765	0.407407	0.4	NA	NA	1	NA	1	1	1	172.51	0.406391	1	3.35945e-05	FBgn0050115	GEFmeso	INTRON
2R	14457866	G	A	A	0.368421	0.424242	0.4375	NA	NA	0.928571	0.9	1	NA	NA	14.5836	0.410054	0.942857	0.000242637	FBgn0050115	GEFmeso	INTRON
2R	14457869	G	A	A	0.333333	0.411765	0.4375	NA	NA	0.928571	0.9	1	NA	NA	12.7067	0.394199	0.942857	0.000224447	FBgn0050115	GEFmeso	INTRON
2R	14457872	C	A	A	0.315789	0.411765	0.4375	NA	NA	0.923077	0.894737	1	NA	NA	11.339	0.388351	0.939271	0.000396911	FBgn0050115	GEFmeso	INTRON
2R	14457873	G	T	T	0.315789	0.388889	0.4375	NA	NA	0.928571	0.85	1	NA	NA	9.75298	0.380726	0.92619	0.00074869	FBgn0050115	GEFmeso	INTRON
2R	14469945	T	C	T	0.409091	0.571429	0.5	0.636364	NA	1	0.72549	1	1	1	5.66245	0.529221	0.945098	0.000766265	FBgn0050115	GEFmeso	INTRON
2R	14469955	T	C	T	0.428571	0.545455	0.416667	NA	0.2	1	0.734694	1	1	1	6.1403	0.397673	0.946939	0.000939641	FBgn0050115	GEFmeso	INTRON
2R	14469993	G	C	G	0.409091	0.333333	0.454545	0.615385	NA	1	0.710526	1	1	1	5.88496	0.453089	0.942105	0.000679553	FBgn0050115	GEFmeso	INTRON
2R	14470887	G	T	G	0.25	0.454545	0.2	NA	0.230769	1	0.8	1	1	1	9.61606	0.283829	0.96	0.000109151	FBgn0050115	GEFmeso	INTRON
2R	14473734	C	G	G	0.166667	0.589744	0.44	0.307692	0.0952381	1	0.796875	1	1	1	6.48751	0.319868	0.959375	0.000856153	FBgn0050115	GEFmeso	INTRON
2R	14473777	G	A	A	0.107143	0.511111	0.5	0.454545	0.173913	1	0.797297	1	1	1	6.39183	0.349342	0.959459	0.000856244	FBgn0050115	GEFmeso	INTRON
2R	14492472	G	A	G	0.129032	0.393939	0.363636	0.230769	0.142857	1	0.835616	1	1	1	11.1871	0.252047	0.967123	1.65345e-05	FBgn0050115	GEFmeso	INTRON
2R	14493636	A	T	T	0.166667	0.290323	0.181818	NA	NA	1	0.680556	1	1	1	9.66675	0.212936	0.936111	7.80199e-05	FBgn0050115	GEFmeso	INTRON
2R	14493644	A	G	G	0.2	0.322581	0.0952381	NA	NA	1	0.685714	1	1	1	8.04163	0.20594	0.937143	0.000410626	FBgn0050115	GEFmeso	INTRON
2R	14496691	G	A	G	0.142857	0.5	0.411765	0.272727	0	1	0.78125	1	1	1	6.90328	0.26547	0.95625	0.000531805	FBgn0050115	GEFmeso	INTRON
2R	14498472	G	A	G	0.230769	0.315789	0.307692	NA	0.111111	1	0.8	1	1	1	11.5788	0.241341	0.96	1.63443e-05	FBgn0050115	GEFmeso	UTR_5_PRIME	FBgn0261587	CG42697	678 bp DOWNSTREAM
2R	14507693	T	A	T	0.354839	0.320755	0.428571	0.214286	0.0666667	1	0.845238	1	1	1	9.87335	0.277023	0.969048	7.42187e-05	FBgn0034366	Atg7	278 bp DOWNSTREAM	FBgn0034364	CG5493	860 bp UPSTREAM
2R	14507877	T	A	T	0.192308	0.395349	0.56	0.166667	0	1	0.8	1	1	1	6.62975	0.262865	0.96	0.000926023	FBgn0034366	Atg7	94 bp DOWNSTREAM
2R	14511138	G	A	A	0.114286	0.568627	0.357143	0.0833333	0.05	0.815789	0.666667	1	1	1	5.5003	0.234678	0.896491	0.000886609	FBgn0034366	Atg7	INTRON	FBgn0034365	CG5335	647 bp DOWNSTREAM
2R	14511629	G	A	A	0.190476	0.484848	0.409091	0.25	0	1	0.769231	1	1	1	7.09151	0.266883	0.953846	0.000350169	FBgn0034366	Atg7	SYNONYMOUS_CODING
2R	14511643	C	A	A	0.208333	0.5	0.428571	0.214286	0	1	0.786667	1	1	1	6.97195	0.270238	0.957333	0.000519856	FBgn0034366	Atg7	INTRON
2R	14511670	A	C	C	0.272727	0.513514	0.37037	0.153846	0	NA	0.7875	1	1	1	6.65316	0.262091	0.946875	0.000448454	FBgn0034366	Atg7	INTRON
2R	14511719	T	C	C	0.214286	0.434783	0.222222	0.0909091	NA	1	0.78	1	1	1	8.53266	0.24055	0.956	0.000312832	FBgn0034366	Atg7	INTRON
2R	14511734	T	C	C	0.2	0.44	0.266667	0.214286	NA	1	0.704545	1	1	1	8.17462	0.280238	0.940909	8.18514e-05	FBgn0034366	Atg7	INTRON
2R	14523217	G	T	G	0.259259	0.375	NA	0.322581	0.09375	0.725	0.590909	1	1	1	5.67434	0.262647	0.863182	0.000858909	FBgn0050122	CG30122	INTRON
2R	14534457	C	G	G	0.0909091	0.4	0.416667	0.15	0.04	1	NA	1	1	1	9.87139	0.219515	1	0.000590874	FBgn0034371	SP2637	INTRON
2R	14534588	C	T	C	0	0.529412	0.333333	0.210526	0	1	0.727273	1	1	1	6.35097	0.214654	0.945455	0.000652898	FBgn0034371	SP2637	INTRON
2R	14534633	G	T	G	0.173913	0.482759	0.375	0.307692	0	1	0.72093	1	1	1	6.72613	0.267873	0.944186	0.000275375	FBgn0034371	SP2637	INTRON
2R	14549834	C	A	C	0.235294	0.461538	0.384615	0.333333	0.266667	1	0.74359	1	1	1	9.35721	0.33629	0.948718	1.9424e-05	FBgn0259202	CG42306	781 bp UPSTREAM	FBgn0034372	Gint3	781 bp UPSTREAM
2R	14551743	G	C	G	0.5	0.545455	0.434783	0.454545	0.166667	1	0.793103	1	1	1	6.89416	0.42029	0.958621	0.000281692	FBgn0053136	CG33136	211 bp DOWNSTREAM
2R	14553599	T	A	T	0	0.0666667	0	NA	NA	0.697674	0.636364	NA	0.674419	NA	22.6965	0.0222222	0.669486	3.20258e-05	FBgn0053136	CG33136	302 bp UPSTREAM
2R	14553756	C	T	T	NA	0.423077	0.533333	0.56	0.407407	1	0.901961	1	1	1	11.567	0.480954	0.980392	0.000155218	FBgn0053136	CG33136	459 bp UPSTREAM
2R	14556722	T	G	G	0.4375	0.407407	0.5	0.1875	0.4	NA	NA	1	1	1	11.6224	0.386481	1	0.000313208	FBgn0023214	edl	INTRON
2R	14560114	C	A	C	0.333333	0.4	0.368421	NA	NA	1	NA	1	1	1	32.8743	0.367251	1	0.000924023	FBgn0023214	edl	INTRON
2R	14583261	G	A	G	NA	0.5	0.5	0.571429	0.45	1	NA	1	1	1	19.7962	0.505357	1	0.000281676	FBgn0262103	Sik3	INTRON	FBgn0034377	CG15071	829 bp UPSTREAM
2R	14584778	T	A	T	0.0465116	0.027027	0.0833333	0.125	0.136364	0.851852	0.825581	NA	0.6	0.8125	11.135	0.0836471	0.772483	0.000480662	FBgn0034377	CG15071	UTR_3_PRIME	FBgn0262103	Sik3	INTRON
2R	14587480	T	A	T	0.583333	0.565217	0.555556	NA	0.615385	1	NA	1	1	1	31.9393	0.579873	1	6.74463e-05	FBgn0262103	Sik3	INTRON
2R	14687940	T	C	C	0.4	0.294118	0	0	0	0.794872	0.836364	NA	0.673913	0.725	6.59134	0.138824	0.757537	0.000964547	FBgn0010651	l(2)08717	INTRON
2R	14742985	C	A	C	0	0	0.25	NA	0.0769231	0.764706	NA	0.854167	0.588235	1	6.89954	0.0817308	0.801777	0.000770107	FBgn0034405	Jheh2	287 bp DOWNSTREAM	FBgn0010053	Jheh1	393 bp UPSTREAM
2R	14742986	A	T	A	0	0	0.25	NA	0	0.757576	NA	0.857143	0.588235	1	6.91491	0.0625	0.800738	0.000675864	FBgn0034405	Jheh2	286 bp DOWNSTREAM	FBgn0010053	Jheh1	394 bp UPSTREAM
2R	14742990	G	C	G	0	0	0.230769	NA	0.0769231	0.757576	NA	0.833333	0.578947	1	6.95294	0.0769231	0.792464	0.000928074	FBgn0034405	Jheh2	282 bp DOWNSTREAM	FBgn0010053	Jheh1	398 bp UPSTREAM
2R	14829403	C	T	C	0.0625	0.432432	0	0.25	0.166667	1	1	NA	1	NA	10.7837	0.18232	1	0.000419355	FBgn0034408	sano	INTRON
2R	14832655	A	G	A	NA	0.277778	0.05	0.315789	0.333333	0.795918	1	1	NA	NA	7.26725	0.244225	0.931973	0.000973061	FBgn0034408	sano	INTRON
2R	14840325	C	A	A	0	0.421053	0	0	0	1	0.621622	1	1	1	7.41979	0.0842105	0.924324	7.92524e-05	FBgn0034408	sano	INTRON
2R	14859114	C	T	C	0.487805	0.357143	0.0909091	0.3	0.1	NA	1	1	NA	1	9.58623	0.267171	1	0.000661747	FBgn0041702	CG15107	SYNONYMOUS_CODING	FBgn0014269	prod	476 bp UPSTREAM
2R	14869497	C	T	C	0.166667	0	0	0.333333	0	1	0.613333	1	1	NA	6.84088	0.1	0.903333	0.000648916	nearest gene > 1 kb
2R	14869668	G	A	G	0.526316	0.030303	0.2	0.153846	0	1	0.621622	1	1	1	6.1604	0.182093	0.924324	0.000323273	nearest gene > 1 kb
2R	14878654	G	A	G	0.178571	0.314286	0	0.047619	0.130435	0.823529	1	1	NA	NA	10.0437	0.134182	0.941176	0.000155523	FBgn0265356	tn	INTRON
2R	14879425	A	C	A	0.125	0.454545	0	0.4	0.0714286	1	NA	1	1	1	8.65773	0.210195	1	0.00097918	FBgn0265356	tn	INTRON
2R	14883693	A	C	A	0.290323	0	0	0.285714	0	1	0.677966	1	1	NA	7.51296	0.115207	0.919492	0.000195645	FBgn0265356	tn	INTRON
2R	14885953	G	A	G	0.454545	0.285714	0.0714286	0.375	0.133333	1	1	1	1	1	10.2438	0.264004	1	0.000511928	FBgn0265356	tn	INTRON
2R	14896983	G	T	G	0.473684	0.272727	0.181818	0.285714	0.3125	NA	NA	1	1	0.83871	8.9353	0.305289	0.946237	0.000339077	FBgn0265356	tn	534 bp DOWNSTREAM
2R	14905169	C	G	C	0.12	0.37931	0	0.1	0.0526316	NA	1	1	1	NA	13.259	0.130388	1	0.000186989	nearest gene > 1 kb
2R	14908347	G	T	G	0.238095	0.235294	0	NA	0.1	1	1	1	NA	NA	14.8626	0.143347	1	0.000660933	nearest gene > 1 kb
2R	14908486	C	T	C	0.214286	0.307692	0.0833333	0.0909091	0.230769	NA	1	1	NA	1	18.8884	0.185398	1	4.627e-05	nearest gene > 1 kb
2R	14946133	A	T	A	0.2	0.380952	0.153846	0.333333	0.142857	1	NA	1	1	1	15.6325	0.242198	1	9.77861e-05	FBgn0034416	CG15109	793 bp UPSTREAM
2R	14951974	T	C	T	0.363636	0.285714	0	0.391304	0.194444	1	NA	1	1	1	10.6663	0.24702	1	0.000437594	nearest gene > 1 kb
2R	14958196	C	A	C	0.294118	0.136364	0.117647	NA	0	0.6875	0.813953	1	1	NA	7.57775	0.137032	0.875363	0.000350841	FBgn0004168	5-HT1A	INTRON
2R	14968312	C	T	C	0.6	0.275862	0.2	0.466667	0.235294	0.75	1	1	0.860465	NA	5.60582	0.355565	0.902616	0.000832771	FBgn0004168	5-HT1A	INTRON
2R	14983374	A	C	C	NA	0.297297	0.2	0.166667	0.0526316	1	NA	1	1	NA	16.27	0.179149	1	0.000505163	FBgn0050125	Ir56a	NON_SYNONYMOUS_CODING	FBgn0004168	5-HT1A	INTRON
2R	14983377	T	C	C	NA	0.289474	0.214286	0.166667	0.0526316	1	NA	1	1	NA	16.5099	0.180764	1	0.000483646	FBgn0050125	Ir56a	SYNONYMOUS_CODING	FBgn0004168	5-HT1A	INTRON
2R	14983383	C	A	A	NA	0.263158	0.272727	0.125	0.0555556	1	NA	1	1	NA	15.4153	0.17911	1	0.000593029	FBgn0004168	5-HT1A	INTRON	FBgn0050125	Ir56a	NON_SYNONYMOUS_CODING
2R	14988792	G	A	G	0	0	0	NA	0.2	0.613636	0.643564	1	1	1	7.71241	0.05	0.85144	0.000240879	FBgn0004168	5-HT1A	INTRON
2R	14996898	C	G	C	0	0	0.0555556	NA	0.2	0.571429	0.688525	0.571429	1	1	6.46785	0.0638889	0.766276	0.000809908	FBgn0004168	5-HT1A	INTRON
2R	15007104	G	C	C	0	0.34375	0	NA	0.111111	0.710526	0.843137	1	NA	0.857143	7.36487	0.113715	0.852702	0.000480079	FBgn0004168	5-HT1A	INTRON
2R	15048449	A	T	A	0.147059	0.384615	0.333333	0.333333	0	1	NA	1	1	1	10.5159	0.239668	1	0.000462408	FBgn0000578	ena	INTRON
2R	15410066	T	G	T	0.1	NA	0	NA	0.2	0.75	0.642857	0.882353	0.5	1	6.23817	0.1	0.755042	0.000798735	FBgn0003435	sm	UTR_3_PRIME
2R	15535929	G	A	A	0	0	0.185185	0	NA	0.488889	0.794521	0.855263	0.693878	1	7.42065	0.0462963	0.76651	0.000305916	FBgn0034462	CG15905	779 bp UPSTREAM
2R	15538223	T	A	T	0	0	0.275862	NA	0	0.45	0.869565	0.796296	0.744186	1	6.14664	0.0689655	0.77201	0.000501793	nearest gene > 1 kb
2R	15577916	T	A	T	0.0877193	0	0.0681818	NA	NA	0.55102	0.872093	0.741176	0.672131	1	8.68091	0.051967	0.767284	0.000388772	FBgn0040729	CG15126	387 bp UPSTREAM
2R	15583711	G	A	G	0.133333	0	0.222222	NA	NA	0.581395	0.835443	0.887097	0.658537	1	6.74414	0.118519	0.792494	0.000590229	FBgn0265699	CR44506	EXON
2R	16013019	A	T	A	0.0555556	0	0.0526316	NA	NA	1	0.571429	1	1	1	10.0265	0.0360624	0.914286	0.000363082	nearest gene > 1 kb
2R	16013023	T	C	T	0.105263	0	0.05	NA	NA	1	0.540816	1	1	1	8.85246	0.0517544	0.908163	0.000372343	nearest gene > 1 kb
2R	16052089	G	A	G	0.0606061	0	0	0.0526316	0.214286	1	0.478261	1	1	1	7.44544	0.0655047	0.895652	0.000625254	nearest gene > 1 kb
2R	16061897	A	G	A	NA	0	0	NA	0.0909091	1	0.576923	1	1	1	9.84902	0.030303	0.915385	0.000199028	nearest gene > 1 kb
2R	16063224	C	T	T	0.05	0.0357143	0	NA	0	1	0.557143	1	1	1	9.94716	0.0214286	0.911429	0.000468328	nearest gene > 1 kb
2R	16063226	A	G	G	0.0526316	0	0	0.0769231	0	1	0.544118	1	1	1	9.53229	0.0259109	0.908824	0.000498456	nearest gene > 1 kb
2R	16063394	G	A	A	0	0.0555556	0	0.294118	0.0555556	1	0.465116	1	1	1	6.75801	0.0810458	0.893023	0.000527918	nearest gene > 1 kb
2R	16079983	A	G	A	0.0454545	0.0285714	0	NA	NA	1	NA	1	NA	1	73.5261	0.0246753	1	0.000184925	nearest gene > 1 kb
2R	16079994	G	A	G	0.0454545	0.03125	0	NA	NA	1	NA	1	NA	1	72.5934	0.0255682	1	0.000189698	nearest gene > 1 kb
2R	16090321	C	G	G	0.263158	0.25	0	NA	0.105263	NA	0.875	1	1	1	11.616	0.154605	0.96875	0.000181162	nearest gene > 1 kb
2R	16090930	T	A	A	0.217391	0.0540541	0	NA	0.0555556	1	NA	0.849057	NA	1	12.5993	0.0817502	0.949686	8.99882e-05	nearest gene > 1 kb
2R	16102264	G	A	A	0.176471	0.0526316	0	NA	0	1	NA	1	NA	1	22.659	0.0572755	1	0.00018824	nearest gene > 1 kb
2R	16106217	G	T	T	0.27027	0.0714286	0	0	0	0.708333	0.857143	0.727273	1	1	9.63231	0.0683398	0.85855	1.41418e-05	nearest gene > 1 kb
2R	16148306	T	G	T	0.03125	0.0263158	0.384615	0.153846	0	NA	NA	1	1	1	12.32	0.119205	1	0.000249387	FBgn0034491	Hsl	INTRON	FBgn0005655	PCNA	953 bp DOWNSTREAM
2R	16148416	G	A	G	0	0	0	NA	0.0625	NA	NA	1	1	1	63.0225	0.015625	1	8.80169e-06	FBgn0034491	Hsl	NON_SYNONYMOUS_CODING	FBgn0005655	PCNA	843 bp DOWNSTREAM
2R	16148943	A	T	A	0	0	0	0	0	0.745098	0.914894	1	1	1	18.8119	0	0.931998	4.70201e-05	FBgn0034491	Hsl	UTR_3_PRIME	FBgn0005655	PCNA	316 bp DOWNSTREAM
2R	16150980	G	A	G	0	0	0	NA	NA	1	NA	1	1	1	72231.9	0	1	3.55762e-19	FBgn0003114	plu	SYNONYMOUS_CODING	FBgn0010411	RpS18	504 bp UPSTREAM	FBgn0005655	PCNA	592 bp UPSTREAM
2R	16155971	C	A	A	0	0	0	NA	0	NA	NA	1	1	1	45632.7	0	1	2.81106e-13	FBgn0034493	CG8908	SYNONYMOUS_CODING
2R	16156066	T	C	T	0.0357143	0.0333333	0	NA	NA	NA	NA	1	1	1	84.6558	0.0230159	1	0.000139503	FBgn0034493	CG8908	INTRON
2R	16173100	A	G	A	0	0	0	NA	NA	NA	0.714286	1	1	1	13.0016	0	0.928571	0.000982436	FBgn0034498	CG16868	INTRON
2R	16173112	T	A	T	0	0	0	NA	NA	NA	0.775	1	1	1	16.7744	0	0.94375	0.000461319	FBgn0034498	CG16868	INTRON
2R	16173121	G	T	G	0	0	0	NA	NA	1	0.795455	1	1	1	23.4486	0	0.959091	1.9608e-05	FBgn0034498	CG16868	INTRON
2R	16173125	T	C	T	0	0	0	NA	NA	1	NA	1	1	1	30235.1	0	1	1.19484e-19	FBgn0034498	CG16868	INTRON
2R	16173609	G	C	G	0	0	0	0	NA	1	0.805556	1	1	1	24.7179	0	0.961111	1.58994e-05	FBgn0034498	CG16868	NON_SYNONYMOUS_CODING
2R	16175194	C	T	C	0	0	0	0	0.2	1	NA	1	1	1	24.0052	0.04	1	1.78617e-05	FBgn0085228	CG34199	INTRON	FBgn0034498	CG16868	595 bp UPSTREAM	FBgn0034499	Cpr56F	682 bp DOWNSTREAM
2R	16175402	C	T	C	0	0.0384615	0	0	NA	1	0.737705	1	1	1	17.5878	0.00961538	0.947541	3.8211e-05	FBgn0085228	CG34199	NON_SYNONYMOUS_CODING	FBgn0034499	Cpr56F	474 bp DOWNSTREAM	FBgn0034498	CG16868	803 bp UPSTREAM
2R	16175408	C	A	C	0	0	0	0	NA	1	0.719298	1	1	1	16.8125	0	0.94386	7.33579e-05	FBgn0085228	CG34199	NON_SYNONYMOUS_CODING	FBgn0034499	Cpr56F	468 bp DOWNSTREAM	FBgn0034498	CG16868	809 bp UPSTREAM
2R	16184940	T	G	T	0.166667	0.173913	0	NA	NA	NA	1	0.866667	0.757576	1	9.70743	0.113527	0.906061	0.000231399	nearest gene > 1 kb
2R	16193430	C	A	C	0	0.189189	0	NA	NA	1	NA	1	0.630435	1	7.54887	0.0630631	0.907609	0.00072997	FBgn0034500	CG11200	INTRON
2R	16205192	A	C	A	NA	0	0	NA	0	1	NA	1	NA	1	90292.5	0	1	1.46267e-18	FBgn0034502	CG13871	NON_SYNONYMOUS_CODING	FBgn0034501	CG13868	770 bp UPSTREAM
2R	16224331	T	G	T	0	0.230769	0	NA	0.214286	1	NA	1	1	NA	13.8162	0.111264	1	0.000820687	nearest gene > 1 kb
2R	16226088	T	A	T	0	0.115385	0	NA	NA	1	0.87931	1	1	NA	19.0475	0.0384615	0.969828	3.29062e-05	nearest gene > 1 kb
2R	16226094	C	T	C	0	0.142857	0	NA	NA	1	0.864407	1	1	NA	15.7127	0.047619	0.966102	0.000118235	nearest gene > 1 kb
2R	16226448	G	A	G	0	0.0681818	0	NA	0.2	1	1	1	1	NA	19.7903	0.0670455	1	0.000281926	nearest gene > 1 kb
2R	16226485	C	T	T	0	0.0714286	0	NA	0.2	1	1	1	1	NA	19.7701	0.0678571	1	0.000282787	nearest gene > 1 kb
2R	16226496	A	G	G	0	0.0727273	0	NA	0.105263	0.853659	0.909091	NA	0.804348	0.714286	15.7977	0.0444976	0.820346	1.54186e-05	nearest gene > 1 kb
2R	16226517	G	T	T	0	0.12	0	0.5	0.214286	1	1	1	1	NA	9.00662	0.166857	1	0.000841451	nearest gene > 1 kb
2R	16226581	T	G	T	0	0.0888889	0	NA	NA	1	1	1	1	NA	32.7319	0.0296296	1	0.000932072	nearest gene > 1 kb
2R	16226679	G	A	G	0	0.0888889	0	NA	0.272727	1	1	1	1	NA	14.1499	0.090404	1	0.000764642	nearest gene > 1 kb
2R	16228251	A	T	A	0	0.0571429	0	NA	NA	1	1	1	1	NA	51.553	0.0190476	1	0.000376051	nearest gene > 1 kb
2R	16228256	A	T	A	0	0.0526316	0	NA	NA	0.757576	1	0.85	1	NA	14.2104	0.0175439	0.901894	0.000320543	nearest gene > 1 kb
2R	16235781	C	G	C	0	0.0714286	0	NA	0.25	1	1	1	1	1	15.5892	0.0803571	1	0.00057359	FBgn0042198	CG16741	687 bp DOWNSTREAM
2R	16241491	A	T	A	0.0789474	0.107143	0	NA	0.157895	1	1	1	1	1	27.7067	0.0859962	1	0.000103201	FBgn0034507	CG11192	122 bp DOWNSTREAM
2R	16242586	G	A	G	0.210526	0.142857	0	NA	0.1875	0.65	1	0.857143	1	1	9.19436	0.135221	0.901429	4.93101e-05	FBgn0034507	CG11192	14 bp UPSTREAM
2R	16246021	A	G	A	0	0.0277778	0	NA	NA	1	0.766234	1	1	1	19.8094	0.00925926	0.953247	2.149e-05	nearest gene > 1 kb
2R	16253304	A	G	A	0	0.222222	0	NA	NA	1	0.45	1	1	1	6.15291	0.0740741	0.89	0.000851411	nearest gene > 1 kb
2R	16265650	A	T	T	0.210526	0.09375	0	NA	0.153846	1	NA	1	1	1	19.6728	0.114531	1	0.000286978	nearest gene > 1 kb
2R	16268298	T	C	T	0.1875	0.0571429	0	NA	0.258065	1	NA	1	0.777778	1	10.0991	0.125677	0.944444	5.60281e-05	nearest gene > 1 kb
2R	16269950	C	T	C	0.235294	0	0	0.285714	0.0434783	1	NA	1	1	NA	14.4715	0.112897	1	0.000132557	nearest gene > 1 kb
2R	16274446	G	A	G	0.157895	0.0322581	0	NA	0.0625	1	1	1	1	1	27.52	0.0631632	1	0.000105309	nearest gene > 1 kb
2R	16275980	T	A	T	0.142857	0.263158	0	NA	0.142857	1	NA	1	1	1	16.0354	0.137218	1	0.000527457	nearest gene > 1 kb
2R	16276013	G	T	G	0	0.26087	0	NA	0.0769231	1	1	1	1	1	14.8757	0.0844482	1	0.000659197	nearest gene > 1 kb
2R	16277145	G	A	G	0.0434783	0.102564	0	NA	0.28	1	1	1	1	1	14.5185	0.106511	1	0.000708501	nearest gene > 1 kb
2R	16278203	A	G	A	0.05	0.136364	0	NA	0.115385	1	1	1	1	1	29.6773	0.0754371	1	8.40283e-05	nearest gene > 1 kb
2R	16278535	G	T	G	0.105263	0.210526	0	NA	0.25	1	1	1	1	1	15.2821	0.141447	1	0.000608505	nearest gene > 1 kb
2R	16278543	A	G	A	0.117647	0.189189	0	NA	0.166667	1	1	1	1	1	20.8915	0.118376	1	0.000239879	nearest gene > 1 kb
2R	16278635	T	A	T	0	0.05	0	NA	NA	1	1	1	NA	1	58.9741	0.0166667	1	0.0002874	nearest gene > 1 kb
2R	16283512	T	A	T	0.230769	0.16	NA	NA	0.2	1	1	1	1	NA	39.195	0.196923	1	0.000650295	nearest gene > 1 kb
2R	16283594	A	G	A	0.142857	0.0869565	0	0.3	NA	0.837209	1	1	NA	1	11.0104	0.132453	0.959302	9.23022e-05	nearest gene > 1 kb
2R	16284274	C	G	C	0	0.1875	0	NA	0.2	0.666667	1	1	0.6	1	7.1121	0.096875	0.853333	0.000290275	nearest gene > 1 kb
2R	16285718	G	T	G	0.117647	0.0555556	0	NA	0.235294	1	1	1	NA	NA	17.7844	0.102124	1	0.000387643	nearest gene > 1 kb
2R	16286537	C	T	C	0.142857	0	0	NA	0.142857	1	1	1	NA	1	22.5184	0.0714286	1	0.000191771	nearest gene > 1 kb
2R	16298258	C	A	C	0.214286	0.166667	NA	NA	0.153846	1	1	1	NA	NA	44.6502	0.178266	1	0.000501216	nearest gene > 1 kb
2R	16317363	C	G	C	0.075	0.289474	0	0.363636	0.136364	NA	0.702703	0.657143	0.583333	0.769231	6.48596	0.172895	0.678102	0.000556657	FBgn0086604	CG12484	INTRON
2R	16407612	G	A	G	0	NA	0	0.2	0.194444	0.678571	0.741379	NA	1	0.961538	7.62935	0.0986111	0.845372	0.00042212	nearest gene > 1 kb
2R	16435734	G	C	C	0	0.153846	0	0	0.5	NA	0.870968	NA	0.948718	1	7.78118	0.130769	0.939895	0.000532035	FBgn0050145	Obp57e	INTRON	FBgn0034517	Cpr57A	139 bp DOWNSTREAM	FBgn0043536	Obp57d	139 bp DOWNSTREAM
2R	16435740	G	A	A	0	0.166667	0	0	0.481481	NA	0.890909	NA	0.948718	1	8.26356	0.12963	0.946542	0.000497911	FBgn0050145	Obp57e	SYNONYMOUS_CODING	FBgn0034517	Cpr57A	133 bp DOWNSTREAM	FBgn0043536	Obp57d	133 bp DOWNSTREAM
2R	16490640	G	A	A	0	0	0	0.291667	0.137931	0.730769	0.688889	NA	0.8	0.647059	9.4833	0.0859195	0.716679	6.984e-05	FBgn0015907	bl	INTRON
2R	16644221	A	C	A	0	0.275862	0	0.277778	0.5	0.904762	0.744681	NA	0.952381	1	6.26143	0.210728	0.900456	0.000670073	nearest gene > 1 kb
2R	16820157	T	G	G	0.285714	0.1875	0	0.1	0.0666667	1	0.654545	NA	0.861111	1	7.85855	0.127976	0.878914	0.000486117	FBgn0020617	Rx	INTRON
2R	16820265	T	C	T	0.222222	0.0769231	0.4	0.2	NA	1	0.56	0.862069	0.833333	1	5.99681	0.224786	0.85108	0.000548193	FBgn0020617	Rx	INTRON
2R	16820355	T	C	C	0	0.04	0	NA	0	1	0.594595	1	0.870968	1	11.1304	0.01	0.893112	0.000311793	FBgn0020617	Rx	INTRON
2R	16837747	C	T	C	0	0	NA	0.137931	0.111111	NA	1	NA	0.830189	1	13.0974	0.0622605	0.943396	0.000371994	FBgn0053704	CG33704	SYNONYMOUS_CODING
2R	16839956	C	T	C	0.0434783	0	0.533333	0.0909091	0.0588235	1	1	NA	NA	1	8.71268	0.145309	1	0.000955727	nearest gene > 1 kb
2R	16840088	T	C	T	0.193548	0.03125	0.538462	0.214286	0.230769	1	1	1	0.818182	1	8.02282	0.241663	0.963636	0.000307384	nearest gene > 1 kb
2R	16847851	A	T	A	0	0	0	0	NA	1	1	NA	NA	1	71483.3	0	1	5.73845e-21	FBgn0008636	hbn	INTRON
2R	16850678	C	A	A	0	0.0416667	0	0	0	1	1	NA	NA	1	119.063	0.00833333	1	2.98388e-08	nearest gene > 1 kb
2R	16850685	A	T	T	0	0.0454545	0	0	0	1	1	NA	NA	1	108.962	0.00909091	1	4.25399e-08	nearest gene > 1 kb
2R	16859328	A	G	G	0	0	0.5	0.3	0.230769	1	0.847826	0.829268	NA	0.705882	5.68105	0.206154	0.845744	0.000988665	nearest gene > 1 kb
2R	16923712	C	T	T	0	0.205128	0	0	0	1	0.79661	NA	NA	1	11.243	0.0410256	0.932203	0.000719974	nearest gene > 1 kb
2R	16923713	T	A	A	0	0.205128	0	0	0	1	0.79661	NA	NA	1	11.2482	0.0410256	0.932203	0.000717021	nearest gene > 1 kb
2R	16923727	T	A	A	0	0.288889	0	0	0	1	0.756757	NA	0.740741	1	8.79997	0.0577778	0.874374	0.000103962	nearest gene > 1 kb
2R	16923728	G	A	A	0	0.288889	0	0	0	1	0.756757	NA	0.740741	1	8.80257	0.0577778	0.874374	0.000103648	nearest gene > 1 kb
2R	16923739	C	T	T	0.0952381	0.380952	0	NA	0	1	0.763889	NA	0.793103	1	6.95854	0.119048	0.889248	0.00067415	nearest gene > 1 kb
2R	16923816	C	T	T	0	0.325581	0	0	NA	1	0.813559	0.851852	0.807692	NA	8.46193	0.0813953	0.868276	0.00052307	nearest gene > 1 kb
2R	16923819	A	G	G	0	0.307692	0	0	NA	1	0.813559	0.851852	NA	NA	8.48317	0.0769231	0.88847	0.000391048	nearest gene > 1 kb
2R	16923823	A	G	G	0	0.313725	0	0	NA	1	0.828125	0.857143	0.862069	NA	9.25333	0.0784314	0.886834	0.000497417	nearest gene > 1 kb
2R	16923831	T	C	C	0	0.333333	0	0	NA	1	0.838235	0.849057	NA	NA	8.26263	0.0833333	0.895764	0.000553729	nearest gene > 1 kb
2R	16924592	G	C	C	0	0	0	0	0	1	0.5	1	1	1	9.00016	0	0.9	0.000843773	nearest gene > 1 kb
2R	16955325	T	G	T	0	NA	0	0	0.125	1	0.84127	NA	1	1	18.3962	0.03125	0.960317	2.7579e-06	FBgn0034582	Cht9	172 bp DOWNSTREAM	FBgn0265914	CR44703	440 bp UPSTREAM	FBgn0022700	Cht4	733 bp UPSTREAM
2R	16955429	A	C	A	0	NA	0	0	0.272727	1	0.818182	0.833333	NA	1	9.96294	0.0681818	0.912879	9.77209e-05	FBgn0034582	Cht9	68 bp DOWNSTREAM	FBgn0265914	CR44703	336 bp UPSTREAM	FBgn0022700	Cht4	837 bp UPSTREAM
2R	16955436	C	A	C	0	NA	0	0	0.272727	1	0.847222	0.830189	NA	1	10.2987	0.0681818	0.919353	0.000104657	FBgn0034582	Cht9	61 bp DOWNSTREAM	FBgn0265914	CR44703	329 bp UPSTREAM	FBgn0022700	Cht4	844 bp UPSTREAM
2R	16955440	T	A	T	0	NA	0	0	NA	1	0.861111	0.842105	NA	1	21.5222	0	0.925804	0.000219505	FBgn0034582	Cht9	57 bp DOWNSTREAM	FBgn0265914	CR44703	325 bp UPSTREAM	FBgn0022700	Cht4	848 bp UPSTREAM
2R	16984992	T	A	T	0	NA	0	0	0.0714286	0.785714	0.410714	0.853659	0.666667	0.789474	8.47314	0.0178571	0.701245	0.000686853	FBgn0085425	CG34396	INTRON	FBgn0011824	CG4038	182 bp UPSTREAM
2R	17005179	C	T	T	0	NA	0	0	0.0909091	1	1	1	1	1	43.0122	0.0227273	1	2.76598e-05	FBgn0015721	ktub	INTRON	FBgn0034588	CG9394	720 bp UPSTREAM
2R	17008917	C	T	C	0	NA	0	0	NA	0.692308	0.344828	0.612903	0.657143	0.75	8.69407	0	0.611436	0.000963593	FBgn0015721	ktub	INTRON	FBgn0034588	CG9394	707 bp DOWNSTREAM
2R	17008925	T	G	T	0	NA	0	0	NA	0.68	0.362069	0.583333	0.642857	0.705882	9.63648	0	0.594828	0.000648523	FBgn0015721	ktub	INTRON	FBgn0034588	CG9394	715 bp DOWNSTREAM
2R	17113466	G	A	A	0	0.277778	0	0.0869565	0	1	0.722222	1	NA	1	9.75479	0.0729469	0.930556	6.30575e-05	FBgn0034606	ASPP	INTRON
2R	17239618	A	G	G	0	0	0	0	0	0.710526	1	0.653846	0.658537	1	10.0087	0	0.804582	0.000560107	nearest gene > 1 kb
2R	17250778	A	G	A	0	0	0	NA	NA	1	1	0.742857	0.78125	1	15.4428	0	0.904821	0.000102613	FBgn0000395	cv-2	INTRON
2R	17537590	C	T	C	0.238095	0.35	0	0	0	0.8	0.472222	0.896552	0.555556	0.666667	5.22585	0.117619	0.678199	0.000801856	FBgn0034644	CG10082	INTRON	FBgn0050284	CG30284	735 bp DOWNSTREAM
2R	17645890	C	A	A	NA	0.15	0	NA	0	NA	0.864865	1	0.736842	1	10.5574	0.05	0.900427	0.000132412	FBgn0034658	Grx-1	472 bp DOWNSTREAM
2R	17658429	G	A	G	0	0.15625	0	NA	NA	1	0.833333	1	0.46875	0.64	6.33696	0.0520833	0.788417	0.000968794	FBgn0050395	CG30395	728 bp DOWNSTREAM
2R	17709952	A	T	T	0	0.473684	0.0769231	0.0769231	0	0.857143	NA	1	0.576923	0.826087	5.5194	0.125506	0.815038	0.000944456	FBgn0034662	CG13492	INTRON
2R	17709968	G	T	T	0	0.368421	0.142857	0	0	0.75	0.78125	1	NA	NA	6.95158	0.102256	0.84375	0.000942761	FBgn0034662	CG13492	INTRON
2R	17717574	G	C	G	0	0.181818	0.190476	0	0	0.857143	0.859375	0.915493	0.525	0.770833	8.58775	0.0744589	0.785569	6.13116e-05	FBgn0034662	CG13492	INTRON
2R	17718565	G	T	T	0	0.113636	0	0	0	1	0.819277	1	0.511628	0.694444	8.1361	0.0227273	0.80507	0.000762657	FBgn0034662	CG13492	INTRON
2R	17719765	C	A	A	0	0.225806	0.12	0	0	0.862069	0.873684	0.75	0.413793	0.826087	6.97042	0.0691613	0.745127	0.00040437	FBgn0054040	CG34040	241 bp DOWNSTREAM	FBgn0034662	CG13492	851 bp UPSTREAM
2R	17724457	T	A	A	0.235294	0.333333	0.413793	NA	NA	NA	1	1	NA	0.860465	9.01208	0.327474	0.953488	0.000881884	FBgn0034664	CG4377	595 bp UPSTREAM	FBgn0034665	CG4372	653 bp DOWNSTREAM
2R	17727138	C	T	C	0	0	0	NA	NA	0.848485	0.85	0.878378	NA	NA	88.1814	0	0.858954	0.000128575	FBgn0034665	CG4372	835 bp UPSTREAM
2R	17833055	C	A	A	0	0.234043	0	0.444444	0.333333	0.811321	1	0.791045	0.773585	NA	6.20389	0.202364	0.843988	0.000687834	FBgn0085397	Fili	UTR_3_PRIME
2R	17837517	G	A	A	0	0.129032	0	NA	0.214286	NA	NA	0.876923	0.685714	0.818182	9.17177	0.0858295	0.793606	0.000380917	nearest gene > 1 kb
2R	17841490	C	A	A	0	0.0714286	0.35	0	0	0.810811	NA	0.851351	0.727273	NA	9.24139	0.0842857	0.796478	0.000121916	FBgn0263324	CR43405	EXON	FBgn0034671	CG13494	257 bp DOWNSTREAM
2R	17895436	C	A	A	0	0.193548	0	0	0	NA	0.893939	1	0.7	1	10.6639	0.0387097	0.898485	0.000170223	FBgn0085399	CG34370	INTRON
2R	17903966	T	G	G	0	0.181818	0	NA	NA	NA	0.762887	1	0.704918	1	8.18188	0.0606061	0.866951	0.00044774	FBgn0085399	CG34370	INTRON
2R	17906086	G	A	A	0.4	0.304348	0.2	0.363636	0.285714	NA	1	1	NA	1	20.0269	0.31074	1	3.66868e-05	FBgn0085399	CG34370	INTRON
2R	17925149	G	T	T	0	0.30303	0	0.269231	NA	NA	0.775862	1	0.738095	1	6.75495	0.143065	0.878489	0.00057038	FBgn0085399	CG34370	UTR_5_PRIME
2R	17933944	T	A	A	0	0.205128	0	NA	NA	0.818182	1	1	NA	1	10.7942	0.0683761	0.954545	0.000643541	nearest gene > 1 kb
2R	17942043	C	A	A	0	0.136364	0	0.2	NA	NA	0.744681	1	0.74359	1	8.81906	0.0840909	0.872068	0.00023331	nearest gene > 1 kb
2R	17947321	T	C	C	0	0.16129	0	NA	NA	0.826087	0.695652	1	1	1	10.3539	0.0537634	0.904348	6.11814e-05	FBgn0034684	CG13501	SYNONYMOUS_CODING
2R	17967322	T	A	T	0.538462	0.162162	0.28	0.318182	0.444444	1	0.736111	1	0.714286	1	5.76353	0.34865	0.890079	0.000423796	FBgn0034691	Synj	359 bp UPSTREAM	FBgn0067102	GlcT-1	436 bp DOWNSTREAM
2R	17967337	A	G	A	0.555556	0.205128	0.28	0.285714	0.269231	1	0.770492	1	0.7	1	6.41566	0.319126	0.894098	0.000211136	FBgn0034691	Synj	344 bp UPSTREAM	FBgn0067102	GlcT-1	451 bp DOWNSTREAM
2R	17967338	G	C	G	0.538462	0.210526	0.25	0.3	0.296296	1	0.783333	1	0.692308	1	6.6044	0.319057	0.895128	0.000183533	FBgn0034691	Synj	343 bp UPSTREAM	FBgn0067102	GlcT-1	452 bp DOWNSTREAM
2R	17967801	G	T	G	0.285714	0.3	0.230769	NA	NA	1	1	1	1	1	34.4744	0.272161	1	0.000840345	FBgn0034691	Synj	INTRON	FBgn0067102	GlcT-1	915 bp DOWNSTREAM
2R	17978589	C	T	C	0	0	0	0	0.380952	0.921875	NA	1	0.62	1	6.84579	0.0761905	0.885469	0.000369639	FBgn0265046	CG44163	INTRON	FBgn0263250	CG43393	393 bp UPSTREAM	FBgn0034693	CG11073	405 bp DOWNSTREAM
2R	17978598	A	G	A	0	0	0	0	0.409091	0.892857	NA	1	0.641509	1	6.81356	0.0818182	0.883592	0.000287179	FBgn0265046	CG44163	INTRON	FBgn0034693	CG11073	396 bp DOWNSTREAM	FBgn0263250	CG43393	402 bp UPSTREAM
2R	17983128	T	C	T	0.435897	0.0217391	0.257143	0.285714	0.441176	1	1	1	0.64	1	6.08671	0.288334	0.928	0.000298172	FBgn0034693	CG11073	INTRON
2R	17986312	A	G	A	0.333333	0.142857	0.153846	0.4375	0.458333	1	1	1	0.71875	1	7.27086	0.305174	0.94375	0.000101202	FBgn0034693	CG11073	INTRON
2R	17987919	C	T	T	0	0.166667	0.157895	NA	NA	0.820513	1	NA	NA	1	10.3082	0.108187	0.940171	0.000525402	FBgn0034693	CG11073	880 bp UPSTREAM
2R	17988041	G	T	G	0.461538	0.217391	0.416667	0.5	NA	1	1	1	0.703704	1	6.27229	0.398899	0.940741	0.000489013	nearest gene > 1 kb
2R	17992710	A	G	G	0	0.0833333	0.1	NA	NA	0.724138	0.761905	NA	0.677419	1	9.33332	0.0611111	0.790866	0.000725736	FBgn0034694	CG6613	SYNONYMOUS_CODING	FBgn0243516	Vrp1	902 bp DOWNSTREAM
2R	18023896	T	C	C	0.5	0.194444	0.384615	0.2	0.3	1	1	1	0.590909	1	6.0098	0.315812	0.918182	0.000481243	FBgn0000008	a	577 bp UPSTREAM
2R	18025945	G	A	A	0	0.16	0.142857	NA	NA	0.810811	1	NA	0.74	1	9.41401	0.100952	0.887703	0.000233344	FBgn0000008	a	INTRON	FBgn0034700	CG11269	455 bp UPSTREAM
2R	18025949	C	A	A	0	0.153846	0.142857	NA	NA	0.833333	1	NA	0.770833	1	10.458	0.0989011	0.901042	0.000138901	FBgn0000008	a	INTRON	FBgn0034700	CG11269	451 bp UPSTREAM
2R	18053841	G	C	G	0.157895	0	0.214286	0	0.05	NA	1	1	NA	1	21.0825	0.0844361	1	2.99208e-05	FBgn0000008	a	INTRON
2R	18061917	T	A	T	0	0.105263	0	0	0	NA	0.775862	1	1	1	15.4163	0.0210526	0.943966	0.000133173	FBgn0034703	CG3045	NON_SYNONYMOUS_CODING	FBgn0034704	CG6758	510 bp UPSTREAM	FBgn0266644	CR45151	539 bp DOWNSTREAM
2R	18077129	A	T	T	0	0	0	NA	NA	0.740741	0.850746	0.862745	0.648649	1	13.7885	0	0.820576	0.000160328	FBgn0034708	Vps35	UTR_3_PRIME	FBgn0034709	Swim	193 bp DOWNSTREAM
2R	18086422	G	A	A	0	0	0	NA	NA	0.878049	0.76	0.804878	0.608696	1	12.5201	0	0.810324	0.000234136	FBgn0034709	Swim	INTRON
2R	18089066	G	T	G	0.0909091	0.129032	0	NA	NA	0.888889	1	1	1	1	20.4372	0.0733138	0.977778	0.000115154	FBgn0266925	CR45376	EXON	FBgn0034709	Swim	INTRON
2R	18089570	G	A	A	0.0714286	0.0833333	0	NA	NA	1	0.575758	1	1	1	9.73071	0.0515873	0.915152	0.000271572	FBgn0034709	Swim	INTRON	FBgn0266925	CR45376	EXON
2R	18095227	G	A	A	0	0.0571429	0	NA	NA	NA	0.755556	1	1	1	14.3695	0.0190476	0.938889	0.000279385	FBgn0034711	CG3290	NON_SYNONYMOUS_CODING	FBgn0034712	CG3264	742 bp DOWNSTREAM
2R	18095295	C	T	T	0	0.115385	0	NA	NA	NA	NA	0.829268	1	1	13.1684	0.0384615	0.943089	0.000409402	FBgn0034711	CG3290	SYNONYMOUS_CODING	FBgn0034712	CG3264	674 bp DOWNSTREAM
2R	18098680	T	C	C	0.025641	0.0952381	0	0	0	1	0.706522	1	0.610169	1	9.63992	0.0241758	0.863338	0.000413754	FBgn0034713	CG11291	196 bp UPSTREAM	FBgn0034712	CG3264	410 bp UPSTREAM
2R	18099629	G	A	G	0.0833333	0.222222	0	NA	NA	1	0.642857	1	0.72093	1	7.55075	0.101852	0.872757	0.000310146	FBgn0034713	CG11291	SYNONYMOUS_CODING	FBgn0025186	ari-2	711 bp UPSTREAM
2R	18101608	A	T	A	0	0.025641	0	0	0	0.864865	0.796296	NA	0.736842	1	14.8661	0.00512821	0.849501	0.00060448	FBgn0025186	ari-2	INTRON
2R	18105515	A	T	T	0	0.130435	0	NA	0	0.809524	0.615385	1	0.647059	1	8.80171	0.0326087	0.814393	0.000263068	FBgn0050278	CG30278	INTRON	FBgn0050277	Oatp58Da	446 bp DOWNSTREAM	FBgn0025186	ari-2	746 bp DOWNSTREAM
2R	18115378	T	G	G	0.428571	0.107143	0	0.388889	0.176471	1	1	1	NA	1	9.48851	0.220215	1	0.00068844	FBgn0034716	Oatp58Dc	INTRON
2R	18118149	C	A	C	0.7	0.733333	NA	0.6875	0.625	NA	NA	1	1	1	13.8384	0.686458	1	0.000816794	nearest gene > 1 kb
2R	18125593	A	C	A	0	0.0666667	0	NA	NA	1	0.867647	1	NA	1	23.7002	0.0222222	0.966912	3.41865e-06	nearest gene > 1 kb
2R	18126309	T	G	T	0	0.16	0	NA	0	NA	NA	1	1	1	24.0014	0.04	1	0.000158509	nearest gene > 1 kb
2R	18127348	A	G	A	0	0.0740741	0	0	0.0714286	NA	0.695652	1	1	1	11.449	0.0291005	0.923913	0.000865691	nearest gene > 1 kb
2R	18130575	C	A	C	NA	0	NA	0	0	NA	1	1	1	1	43401.3	0	1	5.22572e-22	FBgn0020307	dve	893 bp UPSTREAM
2R	18132781	A	T	A	0	0	0	NA	NA	1	0.758621	1	1	1	19.7135	0	0.951724	3.90559e-05	FBgn0020307	dve	INTRON
2R	18133491	A	T	T	0	0.173913	0	0	NA	NA	0.820225	1	NA	1	12.1106	0.0434783	0.940075	0.00029341	FBgn0020307	dve	INTRON
2R	18133559	C	T	C	0	0.153846	0	NA	0	NA	0.808989	1	NA	1	12.0697	0.0384615	0.93633	0.000633099	FBgn0020307	dve	INTRON
2R	18133689	G	A	G	0	0.0606061	0	0.05	0	NA	0.8	1	1	1	17.9083	0.0221212	0.95	0.000158865	FBgn0020307	dve	INTRON
2R	18133839	A	G	A	0.0416667	0.148148	0	NA	0	NA	0.859375	NA	1	1	15.4876	0.0474537	0.953125	9.86367e-05	FBgn0020307	dve	INTRON
2R	18134687	C	T	C	0	0.08	0	NA	NA	1	NA	1	1	1	36.5327	0.0266667	1	0.000748424	FBgn0020307	dve	INTRON
2R	18136721	G	A	A	0	0	0	NA	0	1	1	0.866667	NA	1	28.9958	0	0.966667	9.0076e-05	FBgn0020307	dve	INTRON
2R	18142614	T	A	T	0	0.09375	0	0.230769	0	NA	1	1	NA	1	20.655	0.0649038	1	3.24561e-05	FBgn0020307	dve	INTRON
2R	18157534	A	G	A	0.0625	0.111111	0	NA	NA	NA	0.733333	1	1	1	11.8279	0.0578704	0.933333	0.000216163	FBgn0020307	dve	INTRON
2R	18159550	G	A	G	0	0	0	0.380952	0	0.814815	0.711538	NA	1	1	7.70694	0.0761905	0.881588	0.000119489	FBgn0020307	dve	INTRON
2R	18159552	A	G	A	0	0	0	0.380952	0	0.821429	NA	NA	1	1	8.94024	0.0761905	0.940476	0.000115139	FBgn0020307	dve	INTRON
2R	18165129	G	A	A	0.125	0.0625	0	NA	0.172414	1	0.724138	1	1	1	12.817	0.0899784	0.944828	6.1596e-06	FBgn0020307	dve	INTRON
2R	18165137	A	G	G	0.133333	0.0625	0	NA	0.178571	NA	NA	1	1	1	23.0644	0.0936012	1	0.000178531	FBgn0020307	dve	INTRON
2R	18165161	G	A	A	0.047619	0.142857	0	NA	0.176471	NA	0.75	1	1	1	11.3166	0.0917367	0.9375	7.57249e-05	FBgn0020307	dve	INTRON
2R	18168391	T	C	C	0.0769231	0.117647	0	0.583333	0	1	0.705882	1	NA	1	5.85171	0.155581	0.926471	0.000768613	FBgn0020307	dve	INTRON
2R	18184791	G	T	T	0.111111	NA	0	NA	0.166667	0.75	0.565217	0.827586	NA	0.76087	8.48953	0.0925926	0.725918	0.000380413	FBgn0034717	CG5819	331 bp DOWNSTREAM	FBgn0034718	wdp	928 bp DOWNSTREAM
2R	18188502	C	T	T	0.0454545	0.0322581	0	NA	0.217391	1	0.8	1	NA	1	12.5362	0.073776	0.95	1.5828e-05	FBgn0034718	wdp	UTR_5_PRIME
2R	18200786	T	G	G	0	0	0	NA	NA	0.824561	0.746479	NA	1	1	13.96	0	0.89276	0.000795883	FBgn0265979	CR44758	INTRON
2R	18207921	T	C	C	0	0.136364	0	NA	NA	0.833333	0.575	NA	0.862069	0.588235	7.47846	0.0454545	0.714659	0.000954919	FBgn0013272	Gp150	INTRON	FBgn0265977	CR44756	EXON
2R	18211999	G	C	C	0	0	0	NA	0.272727	0.8	0.779412	NA	NA	1	8.07989	0.0681818	0.859804	0.000605833	FBgn0013272	Gp150	INTRON
2R	18229640	T	A	T	0.0714286	0	0.307692	NA	0.181818	0.8	NA	NA	1	1	8.3795	0.140235	0.933333	0.000475557	FBgn0034720	Liprin-gamma	INTRON
2R	18232768	A	T	A	0.1	0.181818	0.1875	NA	NA	0.814815	1	1	1	1	17.3049	0.156439	0.962963	2.50947e-06	FBgn0034720	Liprin-gamma	NON_SYNONYMOUS_CODING
2R	18236211	C	T	T	0	0.0869565	0.1	NA	NA	NA	0.741935	NA	0.692308	0.692308	18.2279	0.0623188	0.70885	0.000337779	FBgn0034721	CG11298	SYNONYMOUS_CODING	FBgn0034720	Liprin-gamma	INTRON
2R	18257081	A	T	T	0	0	0.0384615	NA	NA	0.796875	0.375	0.811765	0.762712	0.78125	8.24642	0.0128205	0.70552	0.000965424	FBgn0034720	Liprin-gamma	INTRON
2R	18259835	A	G	G	0	0.227273	0	NA	0.3125	0.846154	1	0.8125	0.6	1	6.5939	0.134943	0.851731	0.000377012	FBgn0034720	Liprin-gamma	INTRON
2R	18260097	A	G	G	0	0.540541	0	0.0666667	0.142857	1	1	NA	0.690476	1	6.06793	0.150013	0.922619	0.000535454	FBgn0034720	Liprin-gamma	INTRON
2R	18260101	T	C	C	0	0.538462	0	0.0666667	0.142857	1	1	NA	0.725	1	6.40963	0.149597	0.93125	0.000445099	FBgn0034720	Liprin-gamma	INTRON
2R	18260149	G	A	A	0	0.297297	0	0.047619	0.272727	NA	1	0.767857	0.815789	1	8.55842	0.123529	0.895912	6.0101e-05	FBgn0034720	Liprin-gamma	INTRON
2R	18271924	T	A	T	0.166667	0.296296	0.214286	NA	NA	0.897959	0.763636	0.887324	NA	NA	10.8786	0.22575	0.84964	0.000442503	FBgn0034723	CG13506	INTRON
2R	18271966	A	C	A	0.172414	0.25	0.307692	NA	NA	0.857143	0.712121	0.850746	NA	NA	9.16925	0.243369	0.80667	0.000919665	FBgn0034723	CG13506	INTRON
2R	18272012	G	A	G	0.08	0.230769	0.157895	NA	NA	NA	0.789474	NA	0.764706	0.890909	11.3237	0.156221	0.81503	0.000374658	FBgn0034723	CG13506	INTRON
2R	18272754	C	A	A	0.0666667	0.0322581	0	0	0.142857	NA	1	0.846154	NA	1	15.5747	0.0483564	0.948718	0.000467297	FBgn0034723	CG13506	INTRON
2R	18274361	C	T	T	0	0.0606061	0.25	NA	0.176471	0.782609	0.69863	0.849315	NA	1	8.36023	0.121769	0.832638	0.000172492	FBgn0034723	CG13506	INTRON	FBgn0265978	CR44757	539 bp UPSTREAM
2R	18274570	T	G	G	0	0.027027	0.0454545	NA	0.210526	0.844444	0.714286	NA	1	1	9.77479	0.070752	0.889683	0.000133951	FBgn0034723	CG13506	INTRON	FBgn0265978	CR44757	330 bp UPSTREAM
2R	18274797	A	C	A	0	0.162162	0.176471	NA	NA	NA	0.634615	0.818182	0.757576	1	7.27344	0.112878	0.802593	0.000794328	FBgn0034723	CG13506	INTRON	FBgn0265978	CR44757	103 bp UPSTREAM
2R	18275863	G	T	T	0	0.030303	0.214286	0	0	0.692308	0.676056	0.892857	0.87234	1	10.3875	0.0489177	0.826712	1.66335e-05	FBgn0034723	CG13506	INTRON	FBgn0265978	CR44757	463 bp DOWNSTREAM
2R	18278091	G	T	G	0.0789474	0.2	0.241379	NA	NA	0.806452	1	NA	0.846154	1	10.5091	0.173442	0.913151	0.000156583	FBgn0034723	CG13506	INTRON
2R	18278141	C	A	C	0.0714286	0.254902	0.258065	NA	NA	NA	1	0.851852	0.843137	1	9.61696	0.194798	0.923747	0.000750693	FBgn0034723	CG13506	INTRON
2R	18278390	A	T	T	0	0.150943	0	0.0909091	NA	0.837209	0.736111	NA	0.782609	NA	15.3687	0.0604631	0.78531	2.13346e-05	FBgn0034723	CG13506	INTRON
2R	18278764	A	C	C	0.176471	0.16	0	NA	0.166667	NA	0.592593	NA	0.7	0.75	8.85856	0.125784	0.680864	0.000474524	FBgn0034723	CG13506	INTRON
2R	18278848	G	A	A	NA	0.0909091	0	NA	0.176471	0.821429	0.608696	0.821429	NA	1	7.62984	0.0891266	0.812888	0.000768683	FBgn0034723	CG13506	SYNONYMOUS_CODING
2R	18282848	T	A	A	0.0416667	0	0.166667	NA	0.0454545	NA	0.661538	1	1	1	9.26729	0.063447	0.915385	0.000713376	FBgn0034724	babos	INTRON
2R	18282852	T	A	A	0.04	0	0.185185	NA	0.047619	NA	0.693548	1	1	1	9.87446	0.0682011	0.923387	0.000305049	FBgn0034724	babos	INTRON
2R	18282856	G	T	T	0.0769231	0	0.178571	NA	0	NA	0.703125	1	1	1	10.0873	0.0638736	0.925781	0.000215339	FBgn0034724	babos	INTRON
2R	18282894	A	G	G	0.0434783	0.0714286	0.2	NA	0.133333	1	0.698113	1	NA	1	9.77558	0.11206	0.924528	0.000468664	FBgn0034724	babos	INTRON
2R	18282900	C	G	G	0.047619	0.0666667	0.227273	NA	0.125	1	0.73913	1	NA	1	10.6666	0.11664	0.934783	0.000124279	FBgn0034724	babos	INTRON
2R	18282901	C	T	T	0.05	0.0666667	0.227273	NA	0.133333	1	0.73913	1	NA	1	10.6424	0.119318	0.934783	0.000127432	FBgn0034724	babos	INTRON
2R	18282967	C	G	G	0	0	0.214286	NA	0.181818	NA	NA	1	0.846154	1	11.0215	0.099026	0.948718	0.000112115	FBgn0034724	babos	INTRON
2R	18289660	T	G	T	0	0	0.208333	0.0769231	0	1	0.679245	1	1	1	11.5721	0.0570513	0.935849	1.04693e-05	FBgn0034724	babos	96 bp UPSTREAM	FBgn0265981	CR44760	740 bp DOWNSTREAM
2R	18289952	T	C	T	0	0	0.214286	0.25	0	NA	0.787234	1	NA	1	9.18215	0.0928571	0.929078	0.000444917	FBgn0034724	babos	388 bp UPSTREAM	FBgn0265981	CR44760	448 bp DOWNSTREAM
2R	18289982	C	A	C	0	0.0740741	0.266667	NA	0	NA	0.851064	1	NA	1	10.7905	0.0851852	0.950355	0.000119386	FBgn0265981	CR44760	418 bp DOWNSTREAM	FBgn0034724	babos	418 bp UPSTREAM
2R	18292954	G	T	G	0	0	0	NA	NA	1	0.782609	1	1	1	21.9974	0	0.956522	2.52759e-05	FBgn0034725	CG6044	INTRON
2R	18292978	C	T	C	0	0	0	NA	NA	NA	0.72549	1	1	1	13.5687	0	0.931373	0.000865817	FBgn0034725	CG6044	INTRON
2R	18294312	G	C	C	0.107143	0	0	NA	0.0588235	NA	0.658537	0.724138	0.722222	NA	19.5931	0.0414916	0.701632	6.41145e-06	FBgn0034725	CG6044	INTRON
2R	18326824	T	C	T	0.153846	0	0.25	NA	0.230769	NA	0.68	1	1	1	7.7586	0.158654	0.92	0.000395036	nearest gene > 1 kb
2R	18328170	A	C	A	0	0.037037	0.111111	NA	NA	1	0.472222	1	1	1	7.64782	0.0493827	0.894444	0.000786549	nearest gene > 1 kb
2R	18329341	T	G	T	0.133333	0.346939	0.166667	NA	NA	1	0.789474	1	NA	0.844444	8.09683	0.215646	0.90848	0.000947383	nearest gene > 1 kb
2R	18329413	G	A	G	0.0555556	0.0322581	0.111111	NA	NA	NA	0.681818	1	1	1	10.3018	0.0663082	0.920455	0.000966855	nearest gene > 1 kb
2R	18329550	T	C	C	0	0.235294	0	NA	NA	1	0.68	1	NA	1	7.51197	0.0784314	0.92	0.000764142	nearest gene > 1 kb
2R	18329708	G	A	G	0	0	0.142857	NA	NA	1	0.5	1	0.714286	0.71875	6.91562	0.047619	0.786607	0.000632058	nearest gene > 1 kb
2R	18333355	A	G	A	0.0952381	0	0	NA	NA	1	0.676471	1	1	1	12.5366	0.031746	0.935294	2.89625e-05	nearest gene > 1 kb
2R	18334004	G	T	T	0.133333	0.318182	0.0833333	NA	0.272727	1	1	NA	NA	1	14.3187	0.201894	1	0.000738218	nearest gene > 1 kb
2R	18334034	T	A	T	0.222222	0.37931	0.157895	NA	0.285714	1	1	1	1	1	15.6481	0.261285	1	0.000567206	nearest gene > 1 kb
2R	18334161	C	A	A	NA	0.392857	0.391304	NA	0.428571	1	NA	NA	1	1	49.0398	0.404244	1	0.000415545	nearest gene > 1 kb
2R	18334783	C	T	C	0.111111	0.321429	0.1	NA	0.272727	1	1	1	NA	1	14.2065	0.201317	1	0.000755641	nearest gene > 1 kb
2R	18340748	T	C	C	0	0.0810811	0.166667	NA	0.2	1	1	1	NA	1	19.7637	0.111937	1	0.00028306	nearest gene > 1 kb
2R	18340749	A	G	G	0	0.075	0.16	NA	0.2	1	1	1	NA	1	19.9646	0.10875	1	0.000274652	nearest gene > 1 kb
2R	18343454	C	T	T	0	0.0416667	0	0	NA	0.862069	0.634146	0.764706	0.75	0.814815	19.0454	0.0104167	0.765147	1.54359e-05	FBgn0034731	CG10384	INTRON
2R	18344209	C	A	C	0	0.025	0	0.181818	0.304348	NA	0.823529	0.820896	0.847458	1	10.362	0.102233	0.872971	2.20078e-05	FBgn0034731	CG10384	INTRON
2R	18344210	C	T	C	0	0.025	0	0.181818	0.318182	0.854167	0.823529	0.823529	0.85	1	10.7322	0.105	0.870245	3.70603e-05	FBgn0034731	CG10384	INTRON
2R	18344267	A	T	A	0.025	0.025	0.171429	0.363636	0.333333	NA	0.789474	1	NA	1	7.39242	0.18368	0.929825	0.000488432	FBgn0034731	CG10384	INTRON
2R	18344354	G	T	T	0.111111	0	0.0714286	0.3125	0.25	NA	0.666667	1	1	1	7.57487	0.149008	0.916667	0.000380268	FBgn0034731	CG10384	INTRON
2R	18344411	A	C	A	0.108108	0.0344828	0.0769231	0.3125	0.428571	NA	0.793651	1	NA	1	7.20952	0.192117	0.931217	0.000471082	FBgn0034731	CG10384	INTRON
2R	18346101	C	A	C	0.133333	0.0625	0.142857	NA	NA	1	1	1	NA	1	35.0274	0.112897	1	0.00081405	FBgn0034731	CG10384	INTRON
2R	18352852	T	C	C	0.0416667	0.0810811	0.2	0	0	0.846154	0.65625	NA	0.818182	0.580645	8.94823	0.0645495	0.725308	0.00030864	FBgn0034731	CG10384	INTRON
2R	18353323	T	C	C	0	0.1	0	NA	0.315789	0.77193	0.47619	0.878378	0.62963	0.676471	5.79002	0.103947	0.68652	0.000820315	FBgn0034731	CG10384	INTRON
2R	18353347	A	G	G	0	0.111111	0	NA	0.238095	0.803571	0.525641	0.821918	0.644444	0.655172	7.63019	0.0873016	0.690149	0.000143182	FBgn0034731	CG10384	INTRON
2R	18353355	G	A	A	0	0.09375	0	NA	0.222222	0.818182	0.5625	0.787879	0.558824	0.666667	7.91845	0.0789931	0.67881	0.000103596	FBgn0034731	CG10384	INTRON
2R	18353359	C	T	T	0	0.0967742	0	NA	0.315789	0.807692	0.545455	0.787879	0.545455	0.695652	6.12369	0.103141	0.676426	0.000876531	FBgn0034731	CG10384	INTRON
2R	18353901	G	A	G	0	0	0	0.266667	0.375	0.837838	0.472727	0.769231	0.882353	1	5.55999	0.128333	0.79243	0.000551185	FBgn0034731	CG10384	INTRON
2R	18355780	T	G	G	0	0.166667	0	0.210526	NA	0.916667	0.454545	0.966667	0.642857	0.736842	5.99799	0.0942982	0.743516	0.000821466	FBgn0034731	CG10384	INTRON
2R	18355783	G	A	A	0	0.178571	0	0.25	NA	0.8	0.484848	0.965517	0.6875	0.736842	6.23197	0.107143	0.734942	0.000438246	FBgn0034731	CG10384	INTRON
2R	18360943	T	C	T	0	0.05	0.2	0	0.384615	1	0.625	1	1	1	7.56827	0.126923	0.925	6.50057e-05	FBgn0266432	CG45062	SYNONYMOUS_CODING	FBgn0034731	CG10384	443 bp DOWNSTREAM
2R	18363880	A	C	C	0	0.105263	0	NA	0.111111	1	0.666667	1	NA	1	9.69072	0.0540936	0.916667	0.00078631	FBgn0266433	CG45063	10 bp DOWNSTREAM	FBgn0266432	CG45062	61 bp UPSTREAM
2R	18364054	G	A	G	0.142857	0.208333	0.214286	NA	NA	1	1	1	1	1	35.4434	0.188492	1	0.000795077	FBgn0266433	CG45063	NON_SYNONYMOUS_CODING	FBgn0266432	CG45062	235 bp UPSTREAM
2R	18365496	C	T	C	0.0714286	0.0212766	0.210526	0.0625	0.272727	0.891304	0.480769	1	0.78125	0.676471	6.27881	0.127692	0.765959	0.000690662	FBgn0034733	CG4752	388 bp UPSTREAM	FBgn0266433	CG45063	696 bp UPSTREAM
2R	18365653	G	A	A	0.282609	0.0806452	0.392157	0.133333	0.388889	0.810345	0.52381	0.859375	0.769231	0.82	5.69965	0.255527	0.756552	0.000462844	FBgn0034733	CG4752	231 bp UPSTREAM	FBgn0266433	CG45063	853 bp UPSTREAM
2R	18365879	T	A	A	0.16129	0.205128	0.333333	NA	NA	1	0.737705	1	NA	0.827586	7.90137	0.233251	0.891323	0.000524992	FBgn0034733	CG4752	5 bp UPSTREAM
2R	18369040	G	T	G	0.25	0.190476	0.166667	NA	NA	NA	0.76	0.857143	0.789474	1	11.0156	0.202381	0.851654	0.000320255	FBgn0034733	CG4752	INTRON
2R	18369050	G	C	G	0.3125	0.2	0.15	NA	NA	NA	1	0.848485	NA	1	10.4539	0.220833	0.949495	0.000479285	FBgn0034733	CG4752	INTRON
2R	18369052	A	T	A	0.3125	0.2	0.142857	NA	NA	NA	0.76	0.848485	0.777778	1	8.50013	0.218452	0.846566	0.000393548	FBgn0034733	CG4752	INTRON
2R	18375938	G	A	G	0	0.147059	0	NA	NA	1	0.795455	NA	NA	1	10.5143	0.0490196	0.931818	0.000753404	FBgn0034734	CG4554	SYNONYMOUS_CODING
2R	18375950	G	T	G	0	0.1875	0	NA	NA	1	0.795455	NA	NA	1	9.39919	0.0625	0.931818	0.000740225	FBgn0034734	CG4554	NON_SYNONYMOUS_CODING
2R	18375953	A	G	A	0	0.151515	0	NA	NA	1	0.813953	NA	NA	1	11.0989	0.0505051	0.937984	0.000464731	FBgn0034734	CG4554	SYNONYMOUS_CODING
2R	18392526	T	C	T	0.0666667	0	0.25	0.16	0.25	0.84	0.627119	0.852941	0.644444	0.826087	8.67288	0.145333	0.758118	2.43216e-05	FBgn0003175	px	INTRON
2R	18392540	C	A	C	0.0909091	0.115385	0.304348	NA	NA	1	0.901961	1	0.742857	NA	8.16859	0.170214	0.911204	0.000686845	FBgn0003175	px	INTRON
2R	18393878	A	T	A	0	0.1	0	NA	NA	0.666667	0.607843	NA	0.774194	NA	11.0058	0.0333333	0.682901	0.000735862	FBgn0003175	px	INTRON
2R	18394200	G	C	G	0.25	0.21875	0.173913	NA	NA	NA	1	1	NA	1	35.5992	0.214221	1	0.000788138	FBgn0003175	px	INTRON
2R	18394252	C	T	C	0	0.0833333	0	NA	NA	0.815789	0.565217	0.84375	0.578947	0.826087	10.1377	0.0277778	0.725958	0.000113391	FBgn0003175	px	INTRON
2R	18404476	G	A	A	0	0.1	0.25	0.0909091	0.0952381	1	0.714286	1	0.78125	NA	9.09565	0.107229	0.873884	0.000361539	FBgn0003175	px	INTRON
2R	18405828	T	C	T	0.190476	0.276596	0.133333	NA	NA	NA	0.726027	1	1	1	9.12394	0.200135	0.931507	0.000376827	FBgn0003175	px	INTRON
2R	18405841	A	T	T	0.133333	0.0588235	0.172414	NA	NA	0.734694	0.657895	0.782609	0.74359	NA	14.3694	0.121524	0.729697	0.000105708	FBgn0003175	px	INTRON
2R	18406559	A	G	A	0.133333	0.24	0.1875	NA	0.45	1	0.775	1	0.75	NA	6.4398	0.252708	0.88125	0.000663528	FBgn0003175	px	INTRON
2R	18406761	C	A	C	0.1	0.305556	0.125	NA	NA	1	0.756757	1	1	1	9.56002	0.176852	0.951351	0.000512576	FBgn0003175	px	INTRON
2R	18408848	C	A	C	0.235294	0.375	0.3125	NA	0.333333	NA	1	1	1	NA	23.4206	0.314032	1	0.000170543	FBgn0003175	px	INTRON
2R	18409612	A	G	A	0	0	0	0.0769231	0.190476	NA	0.666667	0.853659	0.813953	1	9.99724	0.0534799	0.83357	0.00023199	FBgn0003175	px	INTRON
2R	18409640	C	T	C	0	0	0	0.125	0.315789	NA	0.724638	0.890909	0.820513	1	9.08715	0.0881579	0.859015	4.16771e-05	FBgn0003175	px	INTRON
2R	18417257	T	C	T	0.25	0.217391	0.214286	NA	NA	1	1	1	1	1	67.6097	0.227226	1	0.000218689	FBgn0003175	px	INTRON
2R	18422018	C	T	C	0	0.225	0.178571	NA	NA	NA	0.707692	1	1	1	7.90666	0.134524	0.926923	0.000569012	FBgn0003175	px	INTRON
2R	18423478	G	A	A	0	0.2	0	NA	NA	0.857143	0.754098	0.875	0.694444	1	9.05391	0.0666667	0.836137	0.000511762	FBgn0003175	px	SYNONYMOUS_CODING
2R	18423537	A	G	G	0	0.146341	NA	0	0.35	0.742857	0.507042	0.829787	0.816327	1	5.6878	0.124085	0.779203	0.000832825	FBgn0003175	px	INTRON
2R	18427966	G	A	G	0	0	0	0	0.3125	0.771429	0.703704	0.818182	NA	1	8.54498	0.0625	0.823329	6.88629e-05	FBgn0003175	px	SYNONYMOUS_CODING
2R	18436724	A	C	A	0.16	0	NA	0	0.258065	0.777778	0.441176	0.916667	0.740741	1	5.83621	0.104516	0.775272	0.000794392	FBgn0003175	px	INTRON	FBgn0034736	CG6018	875 bp UPSTREAM
2R	18437059	T	A	T	0.0444444	0.0847458	0.257143	0.05	0.264706	0.796875	0.651163	0.868421	0.867647	1	9.21867	0.140208	0.836821	1.73934e-05	FBgn0003175	px	INTRON	FBgn0034736	CG6018	540 bp UPSTREAM
2R	18437389	G	T	G	0.0344828	0.225	0.166667	NA	NA	0.860465	NA	0.852941	NA	1	10.3175	0.14205	0.904469	0.000568753	FBgn0003175	px	INTRON	FBgn0034736	CG6018	210 bp UPSTREAM
2R	18447360	C	T	C	0.16	0	0.321429	0.166667	0	NA	0.652174	1	1	1	7.40367	0.129619	0.913043	0.000426459	FBgn0003175	px	INTRON
2R	18449650	G	A	G	0	0	0.166667	0	NA	1	0.827586	1	1	1	17.0783	0.0416667	0.965517	1.63472e-06	FBgn0003175	px	80 bp UPSTREAM	FBgn0034737	CG11362	162 bp UPSTREAM
2R	18449654	T	C	T	0	0	0.153846	0	NA	1	NA	1	1	1	25.006	0.0384615	1	0.000140231	FBgn0003175	px	84 bp UPSTREAM	FBgn0034737	CG11362	158 bp UPSTREAM
2R	18449656	G	T	G	0	0	0.153846	0	NA	1	NA	1	1	1	25.0028	0.0384615	1	0.000140285	FBgn0003175	px	86 bp UPSTREAM	FBgn0034737	CG11362	156 bp UPSTREAM
2R	18449704	G	A	G	0	0	0.2	0	NA	1	0.657895	1	1	1	10.4037	0.05	0.931579	1.97177e-05	FBgn0034737	CG11362	108 bp UPSTREAM	FBgn0003175	px	134 bp UPSTREAM	FBgn0260866	dnr1	953 bp DOWNSTREAM
2R	18449718	T	A	T	0.235294	0.208333	0.166667	NA	NA	1	1	1	1	1	39.8947	0.203431	1	0.000627709	FBgn0034737	CG11362	94 bp UPSTREAM	FBgn0003175	px	148 bp UPSTREAM	FBgn0260866	dnr1	939 bp DOWNSTREAM
2R	18455779	A	G	A	0	0	0.0714286	NA	NA	1	1	1	1	1	40.9908	0.0238095	1	0.000594618	FBgn0260866	dnr1	INTRON
2R	18461169	A	T	A	0.047619	0.0869565	0.277778	NA	NA	1	0.740741	1	1	1	9.21376	0.137451	0.948148	0.000675901	FBgn0260866	dnr1	INTRON
2R	18461321	T	A	A	0	0.0416667	0.0526316	NA	NA	1	1	1	NA	1	60.4308	0.0314327	1	0.000273714	FBgn0260866	dnr1	INTRON
2R	18476824	A	G	G	0	0.0555556	0.0769231	NA	NA	1	1	1	NA	1	41.7062	0.0441595	1	0.000574411	FBgn0260866	dnr1	INTRON
2R	18488577	A	C	A	0	0.222222	0.0909091	NA	NA	1	0.458333	1	1	1	6.24396	0.104377	0.891667	0.000852998	FBgn0034742	CG4294	SYNONYMOUS_CODING	FBgn0034741	CG4269	377 bp DOWNSTREAM
2R	18489191	T	C	C	NA	NA	0.125	0.2	0.037037	1	0.490566	1	1	1	6.92618	0.120679	0.898113	0.000702937	FBgn0034742	CG4294	SYNONYMOUS_CODING	FBgn0034741	CG4269	991 bp DOWNSTREAM
2R	18490088	C	T	T	0.1875	0	0.214286	0	0	0.818182	0.571429	1	1	1	8.16175	0.0803571	0.877922	0.000124259	FBgn0034742	CG4294	NON_SYNONYMOUS_CODING
2R	18490091	A	G	A	0.1875	0.111111	0.214286	NA	NA	1	0.538462	1	1	1	7.56844	0.170966	0.907692	0.000746664	FBgn0034742	CG4294	NON_SYNONYMOUS_CODING
2R	18493314	C	T	T	0.166667	0.103448	0.285714	0.15	0.0869565	1	1	1	NA	1	24.0517	0.158557	1	1.77247e-05	FBgn0034742	CG4294	142 bp UPSTREAM	FBgn0034743	RpS16	318 bp UPSTREAM	FBgn0086028	snoRNA:Me28S-G2173	986 bp UPSTREAM
2R	18500358	T	G	G	0.047619	0.190476	0.0714286	NA	NA	0.782609	0.47619	1	1	1	6.68498	0.103175	0.85176	0.000931701	FBgn0034745	CG4329	INTRON
2R	18507070	G	A	A	0.272727	0.230769	0.176471	0	0	NA	1	1	NA	1	15.0073	0.135993	1	0.000114867	FBgn0053143	CG33143	INTRON
2R	18508309	T	A	A	0.166667	0.333333	0.0833333	0.0625	0	1	0.534884	1	1	1	7.10868	0.129167	0.906977	0.000240336	FBgn0053143	CG33143	UTR_5_PRIME
2R	18515155	T	G	G	0.2	0.230769	0.153846	0	0	NA	NA	1	1	1	17.9184	0.116923	1	5.70149e-05	FBgn0053143	CG33143	INTRON
2R	18515873	C	T	C	NA	NA	0.0769231	0	0	NA	NA	1	1	1	38.036	0.025641	1	0.000690492	FBgn0053143	CG33143	SYNONYMOUS_CODING
2R	18516501	A	T	T	0.0689655	0	NA	NA	0.176471	NA	0.842857	0.755102	0.688889	0.710526	10.8306	0.081812	0.749344	0.000640391	FBgn0053143	CG33143	INTRON
2R	18516565	A	C	C	0	0	0	0	0.04	NA	0.807229	0.8	0.676923	0.65	17.4344	0.008	0.733538	0.000263075	FBgn0053143	CG33143	INTRON
2R	18520541	C	T	C	0.142857	0.224138	0.166667	0	0.0322581	0.927536	NA	1	NA	1	17.7772	0.113184	0.975845	2.75182e-06	FBgn0053143	CG33143	UTR_3_PRIME	FBgn0034748	CG17807	983 bp DOWNSTREAM
2R	18520557	T	C	T	0.175	0.301887	0.137931	0	0.025	0.844828	NA	1	NA	1	10.912	0.127964	0.948276	6.10757e-05	FBgn0053143	CG33143	UTR_3_PRIME	FBgn0034748	CG17807	967 bp DOWNSTREAM
2R	18527890	G	T	G	0.175	0.441176	0.25	0.210526	0.5625	1	1	1	1	1	9.01848	0.327841	1	0.000837206	FBgn0261596	RpS24	141 bp DOWNSTREAM	FBgn0034750	CG3732	184 bp UPSTREAM
2R	18536290	A	T	A	0	0.26087	0	0.0769231	NA	NA	0.888889	0.787234	0.772727	0.578947	7.52983	0.0844482	0.756949	0.000287703	FBgn0034755	CG3746	210 bp DOWNSTREAM	FBgn0085474	CG34445	307 bp UPSTREAM	FBgn0085475	CG34446	978 bp UPSTREAM
2R	18537910	C	A	C	0	0.195122	0	0.133333	0.25	NA	0.487179	0.764706	0.804878	0.692308	6.57264	0.115691	0.687268	0.000710034	FBgn0034740	nsr	151 bp UPSTREAM	FBgn0034755	CG3746	655 bp UPSTREAM
2R	18567033	G	A	G	0.166667	0.171429	0.391304	0	0	0.95	0.628571	NA	0.777778	0.772727	6.52413	0.14588	0.782269	0.000330367	nearest gene > 1 kb
2R	18601130	A	T	T	0.208333	0.310345	0	NA	0	0.8	NA	NA	0.96875	0.833333	7.90862	0.12967	0.867361	0.000613752	FBgn0050268	CG30268	INTRON	FBgn0050275	CG30275	901 bp DOWNSTREAM
2R	18630459	C	T	T	0.236842	0.255319	0.0625	NA	0	1	0.6875	0.86747	0.732143	0.5	5.85628	0.138665	0.757423	0.000671354	FBgn0259145	CG42260	26 bp DOWNSTREAM
2R	18635047	A	G	G	NA	0.0333333	0.037037	0	0.0869565	1	0.756757	0.888889	0.666667	0.583333	9.60145	0.0393317	0.779129	0.000385313	FBgn0259145	CG42260	INTRON
2R	18635234	T	C	C	NA	0.204545	0.1875	0	0.0588235	1	0.811321	0.88	0.622222	0.615385	7.51128	0.112717	0.785786	0.000181342	FBgn0259145	CG42260	INTRON
2R	18635235	A	T	T	0.173913	0	0.176471	0	0	1	0.816327	0.88	0.622222	0.615385	8.32339	0.0700767	0.786787	0.000117431	FBgn0259145	CG42260	INTRON
2R	18635263	G	C	C	NA	0.0833333	0.133333	0	NA	0.815789	0.685185	0.857143	0.648649	0.545455	9.28161	0.0722222	0.710444	8.88692e-05	FBgn0259145	CG42260	INTRON
2R	18635265	C	A	A	NA	0.0833333	0.133333	0	0.0769231	0.794872	0.690909	0.836735	0.631579	0.545455	10.4793	0.0733974	0.69991	5.08292e-05	FBgn0259145	CG42260	INTRON
2R	18681204	C	T	C	0	0.333333	0	0.142857	0	1	0.612903	1	1	1	8.15099	0.0952381	0.922581	4.4402e-05	FBgn0259145	CG42260	INTRON
2R	18681736	G	A	G	0	0.357143	0	0.214286	0	1	1	1	1	1	12.046	0.114286	1	0.000272327	FBgn0259145	CG42260	INTRON
2R	18682592	A	C	C	0	NA	0	0	0	0.823529	1	1	1	1	27.3287	0	0.964706	1.06613e-05	FBgn0259145	CG42260	INTRON
2R	18683159	T	C	C	0	0.0555556	0.0909091	0	0	NA	1	1	1	1	51.6741	0.0292929	1	8.39401e-07	FBgn0259145	CG42260	INTRON
2R	18683209	T	A	A	0	0.24	NA	0	0	1	1	1	1	1	15.6684	0.06	1	0.00056502	FBgn0259145	CG42260	INTRON
2R	18686416	A	G	G	0	0.225806	0.0769231	NA	0	NA	1	1	1	1	17.3683	0.0756824	1	0.000415952	FBgn0011211	blw	188 bp UPSTREAM	FBgn0259145	CG42260	622 bp UPSTREAM
2R	18686454	G	T	T	0	0.185185	0.0833333	NA	0	NA	1	1	1	1	21.2108	0.0671296	1	0.000229265	FBgn0011211	blw	150 bp UPSTREAM	FBgn0259145	CG42260	660 bp UPSTREAM
2R	18696370	C	T	C	0.142857	0.25	NA	NA	0.15	1	0.558824	1	1	1	7.71085	0.180952	0.911765	0.00054265	FBgn0086408	stl	SYNONYMOUS_CODING
2R	18697987	G	A	G	0	0.371429	0.047619	0.1875	0	1	1	1	1	1	12.3149	0.12131	1	0.000249793	FBgn0086408	stl	INTRON
2R	18698053	A	T	A	0	0.318182	NA	0	0	1	0.73913	1	NA	1	8.31538	0.0795455	0.934783	0.000199661	FBgn0086408	stl	INTRON
2R	18698380	T	G	T	0	0.136364	0.0555556	0	0	1	1	1	1	1	35.9457	0.0383838	1	3.57541e-06	FBgn0086408	stl	INTRON
2R	18698591	G	A	G	0	0.3125	0	0	0	1	0.744186	1	1	1	10.9734	0.0625	0.948837	5.67297e-06	FBgn0086408	stl	INTRON
2R	18699318	G	A	G	0	0.305556	0	0	0	1	1	1	1	1	15.3664	0.0611111	1	0.00010464	FBgn0086408	stl	INTRON
2R	18701103	T	C	T	0	0.25	0.0588235	0.230769	0	1	0.707317	1	1	1	10.3571	0.107919	0.941463	6.69455e-06	FBgn0086408	stl	INTRON
2R	18704217	C	G	C	0	0.357143	0.05	0.105263	0.176471	1	1	1	1	1	13.8668	0.137775	1	0.000156795	FBgn0050271	CG30271	INTRON	FBgn0086408	stl	719 bp DOWNSTREAM
2R	18704443	C	G	C	0	0.3	0	NA	0	0.814815	1	1	1	1	10.614	0.075	0.962963	0.000252878	FBgn0050271	CG30271	INTRON	FBgn0086408	stl	945 bp DOWNSTREAM
2R	18706324	C	T	C	0	0.275862	0	0.117647	0.0909091	1	1	NA	1	1	17.839	0.0968836	1	5.80259e-05	FBgn0050271	CG30271	INTRON
2R	18706333	A	G	A	0	0.291667	0	0.142857	0.0714286	1	1	1	1	1	16.4965	0.10119	1	7.9072e-05	FBgn0050271	CG30271	INTRON
2R	18714369	A	T	A	0	0.354839	0.0909091	0.296296	0.142857	0.84	0.766667	1	1	1	9.06402	0.17698	0.921333	2.77388e-05	FBgn0050274	CG30274	UTR_3_PRIME	FBgn0259179	CG42284	INTRON
2R	18715897	T	C	T	0	0.333333	0.222222	NA	0	1	0.655738	1	1	1	7.32868	0.138889	0.931148	0.000263989	FBgn0259179	CG42284	SYNONYMOUS_CODING	FBgn0050274	CG30274	UTR_3_PRIME
2R	18715913	G	A	G	0	0.289474	0.172414	0	0	1	0.672414	1	1	1	9.51439	0.0923775	0.934483	1.30765e-05	FBgn0259179	CG42284	NON_SYNONYMOUS_CODING	FBgn0050274	CG30274	UTR_3_PRIME
2R	18716009	A	G	A	0	0.178571	0	NA	NA	1	0.692308	1	1	1	10.2672	0.0595238	0.938462	9.06105e-05	FBgn0050274	CG30274	INTRON	FBgn0259179	CG42284	INTRON
2R	18719445	A	G	G	0	0.5	0.0344828	0.214286	0.0526316	1	0.725806	1	1	1	7.29462	0.16028	0.945161	0.000233122	FBgn0050272	CG30272	45 bp DOWNSTREAM	FBgn0050265	CG30265	534 bp UPSTREAM
2R	18719599	A	G	G	0	0.363636	0.0869565	0.466667	0.2	1	0.833333	1	1	1	8.05749	0.223452	0.966667	0.000405221	FBgn0050272	CG30272	199 bp DOWNSTREAM	FBgn0050265	CG30265	380 bp UPSTREAM
2R	18719613	C	T	T	0	0.344828	0.0384615	0.45	0.142857	1	0.534483	1	1	1	5.5738	0.195229	0.906897	0.000533596	FBgn0050272	CG30272	213 bp DOWNSTREAM	FBgn0050265	CG30265	366 bp UPSTREAM
2R	18720149	A	G	A	0	0.28	0	0.142857	NA	NA	NA	1	1	1	13.3184	0.105714	1	0.000914902	FBgn0050265	CG30265	UTR_5_PRIME	FBgn0050272	CG30272	749 bp DOWNSTREAM
2R	18720231	T	G	T	0	0.315789	0.0666667	0.4	0	1	1	1	1	1	10.0194	0.156491	1	0.000557812	FBgn0050265	CG30265	INTRON	FBgn0050272	CG30272	831 bp DOWNSTREAM
2R	18720316	T	A	T	NA	0.222222	0.166667	0.2	NA	1	1	1	1	1	49.7952	0.196296	1	0.000403047	FBgn0050265	CG30265	INTRON	FBgn0050272	CG30272	916 bp DOWNSTREAM
2R	18722436	C	G	C	0	0.277778	0.0625	0.3125	0.0666667	NA	1	1	1	NA	13.5659	0.143889	1	0.000170918	FBgn0034782	CG12490	INTRON	FBgn0050265	CG30265	333 bp DOWNSTREAM
2R	18723422	A	G	A	0	0.241379	0.15	NA	NA	NA	0.692308	1	1	1	7.60258	0.13046	0.923077	0.000662119	FBgn0034782	CG12490	SYNONYMOUS_CODING
2R	18723839	G	A	G	0	0.290909	0.030303	NA	0.153846	1	1	1	1	1	13.2859	0.118765	1	0.000921539	FBgn0034782	CG12490	INTRON
2R	18723853	G	T	G	0	0.259259	0.030303	NA	0.153846	1	1	1	1	1	14.9142	0.110852	1	0.000654157	FBgn0034782	CG12490	INTRON
2R	18724984	C	T	C	0	0.212121	0	0.266667	NA	0.944444	0.560976	NA	0.756757	0.785714	6.09892	0.119697	0.761973	0.000930786	FBgn0034783	CG9825	INTRON	FBgn0034782	CG12490	760 bp DOWNSTREAM
2R	18725507	G	C	C	0	0.181818	0	0.266667	NA	0.888889	0.638298	NA	0.75	0.941176	7.22312	0.112121	0.804591	0.000357838	FBgn0034783	CG9825	SYNONYMOUS_CODING
2R	18726848	T	A	A	0	0.207547	0.0434783	NA	NA	1	0.449438	1	1	1	6.3494	0.0836751	0.889888	0.00081149	FBgn0034783	CG9825	34 bp DOWNSTREAM
2R	18726950	C	G	G	0	0.216216	0	NA	NA	1	0.55914	1	1	1	7.3739	0.0720721	0.911828	0.000349945	FBgn0034783	CG9825	136 bp DOWNSTREAM
2R	18732909	G	A	G	0	0.282051	0.0454545	NA	0.2	1	1	1	1	1	13.1802	0.131876	1	0.000943581	FBgn0034785	CG3649	591 bp UPSTREAM
2R	18736853	C	G	G	0	0.173913	0	NA	0	1	0.684211	1	0.705882	1	9.64702	0.0434783	0.878019	5.74766e-05	FBgn0034786	CG13531	SYNONYMOUS_CODING
2R	18746028	G	A	G	0	0.5	0.0666667	0.266667	0.0833333	0.829268	0.653061	1	0.823529	1	6.07878	0.183333	0.861172	0.000437894	FBgn0001263	inaD	INTRON
2R	18746029	G	A	G	0	0.5	0.0666667	0.266667	0.0833333	0.813953	0.645833	1	0.828571	1	6.00005	0.183333	0.857672	0.000454136	FBgn0001263	inaD	INTRON
2R	18747369	G	A	G	0	0.481481	0.037037	0.0909091	0	1	0.625	1	NA	1	5.98975	0.121886	0.90625	0.000610133	nearest gene > 1 kb
2R	18752317	C	T	T	0	0.464286	0	0	0.0526316	NA	0.659091	1	1	1	6.51564	0.103383	0.914773	0.000338334	nearest gene > 1 kb
2R	18752325	T	C	C	0	0.423077	0	0.0714286	0.105263	NA	0.673913	1	1	1	7.0557	0.119954	0.918478	0.000234432	nearest gene > 1 kb
2R	18753028	G	T	T	0	NA	0	0.272727	0	1	0.454545	1	1	1	6.39474	0.0681818	0.890909	0.00052312	nearest gene > 1 kb
2R	18753386	G	A	A	0	0.382353	0	0.322581	0.0681818	1	0.638889	0.79661	0.631579	0.692308	5.57319	0.154623	0.751877	0.000588113	nearest gene > 1 kb
2R	18753633	G	A	A	0	0.1875	0	0.310345	0	0.96	0.705128	0.864407	0.571429	0.615385	6.58847	0.099569	0.74327	0.000187299	nearest gene > 1 kb
2R	18765405	A	G	A	0	0.285714	0	0.25	0.0465116	NA	0.828571	1	0.770492	1	9.09683	0.116445	0.899766	4.15838e-05	FBgn0034789	PIP5K59B	INTRON
2R	18767320	G	C	G	0	0.434783	0.0434783	0.307692	0.1	1	1	1	1	1	9.88413	0.177191	1	0.000587932	FBgn0034789	PIP5K59B	INTRON
2R	18770530	C	A	C	0	0.292683	0	0.36	0.0952381	1	1	1	1	1	11.3398	0.149584	1	0.00034478	FBgn0034792	CG3499	UTR_3_PRIME	FBgn0034791	CG3501	317 bp UPSTREAM
2R	19140006	C	A	A	0	0	0	NA	NA	0.771429	0.777778	0.594595	0.576923	0.883721	12.2759	0	0.720889	0.000252911	nearest gene > 1 kb
2R	19513708	T	A	T	0.583333	0.6	0.535714	0.571429	NA	NA	0.794521	0.80597	0.79661	0.729167	9.37741	0.572619	0.781567	0.000119415	nearest gene > 1 kb
2R	19639101	T	A	A	0.2	NA	0.3	0.4	0.166667	1	1	1	0.6875	NA	6.95236	0.266667	0.921875	0.000767033	FBgn0034901	CG11300	337 bp UPSTREAM	FBgn0034900	CG12491	353 bp DOWNSTREAM
2R	19842490	G	A	A	0.210526	0.125	NA	NA	0.1	0.466667	NA	0.448276	0.619048	0.535714	7.2716	0.145175	0.517426	0.000779214	FBgn0034939	thoc5	SYNONYMOUS_CODING	FBgn0034938	CG3803	919 bp UPSTREAM
2R	19928768	G	A	G	0.352941	0.2	0.176471	NA	NA	1	0.846154	1	1	1	11.467	0.243137	0.969231	0.000941202	FBgn0034964	IntS1	SYNONYMOUS_CODING
2R	19941133	T	C	C	0.0588235	0.258065	0.214286	NA	NA	1	0.827586	0.833333	NA	1	9.48905	0.177058	0.91523	0.000504669	FBgn0034965	ppk29	INTRON	FBgn0003353	sei	575 bp DOWNSTREAM
2R	19953224	A	G	G	0.0769231	0.352941	0.333333	NA	0.166667	0.83871	0.756757	0.854167	0.8125	1	7.95835	0.232466	0.852427	0.000460393	FBgn0034970	yki	274 bp DOWNSTREAM	FBgn0025806	Rap2l	296 bp DOWNSTREAM
2R	19970834	T	A	A	0.157895	0.318182	0.333333	NA	0.238095	NA	0.891892	1	1	1	14.6143	0.261876	0.972973	1.92244e-05	FBgn0034974	CG16786	INTRON
2R	19972473	A	T	A	0.181818	0.2	NA	NA	0.181818	NA	0.833333	1	1	1	18.3022	0.187879	0.958333	0.000277324	FBgn0034974	CG16786	NON_SYNONYMOUS_CODING
2R	19982874	T	C	C	0.285714	0.266667	0.166667	NA	NA	1	0.860465	NA	1	1	14.2817	0.239683	0.965116	4.89364e-05	FBgn0023081	gek	SYNONYMOUS_CODING
2R	19997642	A	T	T	0.193548	0.261905	0.285714	NA	0.3125	NA	0.835616	1	1	1	14.3819	0.263417	0.958904	2.89449e-05	FBgn0034976	CG4049	INTRON
2R	20030016	T	G	T	0.0588235	0.307692	0.307692	NA	0.210526	NA	NA	1	1	1	13.2504	0.221184	1	0.000928854	FBgn0019643	Dat	INTRON
3L	21580	T	G	T	NA	0	0	NA	0.0714286	1	1	NA	1	NA	40.9921	0.0238095	1	0.000594583	FBgn0052475	mthl8	848 bp UPSTREAM
3L	21692	G	A	G	NA	0	0.0526316	NA	0.0526316	1	1	1	1	1	54.9879	0.0350877	1	0.000330558	FBgn0052475	mthl8	736 bp UPSTREAM
3L	51680	T	A	A	0.307692	0.037037	0.272727	0	0.235294	1	0.7	1	NA	0.722222	6.53279	0.17055	0.855556	0.000628773	nearest gene > 1 kb
3L	64102	T	A	A	0.0833333	0.0810811	0.4	0	0.0434783	1	0.680851	1	0.510204	0.814815	5.74445	0.121579	0.801174	0.000563768	nearest gene > 1 kb
3L	74478	C	A	A	0.266667	0.0731707	0.4	0	0.107143	1	0.657143	1	0.659574	0.777778	6.14646	0.169396	0.818899	0.00027972	FBgn0035097	CG13405	8 bp DOWNSTREAM
3L	86113	A	G	G	0.1	0.030303	0.1	0	0.266667	1	0.756098	1	0.454545	0.826087	6.40557	0.0993939	0.807346	0.00088224	nearest gene > 1 kb
3L	91456	T	C	C	0	0.030303	0.1875	0	0.227273	1	0.739726	1	0.483871	0.7	6.34423	0.0890152	0.784719	0.000776362	nearest gene > 1 kb
3L	104811	A	G	G	0.12	0.0645161	0.269231	NA	0.3125	1	0.815385	1	0.815789	NA	9.00469	0.191562	0.907794	0.000111584	nearest gene > 1 kb
3L	107490	G	T	T	0.190476	0.0285714	0.310345	NA	0.1	1	0.7	1	0.578947	0.895833	6.52277	0.157348	0.834956	0.000370903	nearest gene > 1 kb
3L	109580	G	A	A	0.24	0.0952381	0.384615	0	0.157895	1	0.64	1	0.647059	0.75	6.07102	0.17555	0.807412	0.000355396	nearest gene > 1 kb
3L	133423	T	A	A	0.111111	0.129032	0.28	0	0.0588235	1	0.720588	1	0.576923	0.833333	7.53842	0.115793	0.826169	0.00021241	FBgn0020386	Pdk1	INTRON
3L	164540	A	T	T	0.0555556	0	0.181818	NA	NA	1	0.736111	1	0.510638	0.814815	6.91057	0.0791246	0.812313	0.000507283	FBgn0035101	p130CAS	INTRON
3L	192932	C	A	A	0.214286	0.25	0.352941	NA	NA	1	0.8125	1	0.785714	NA	8.76476	0.272409	0.899554	0.00034791	FBgn0035106	rno	SYNONYMOUS_CODING
3L	206349	A	G	G	0.173913	0.0740741	0.428571	0	0.1875	1	0.760563	1	NA	NA	6.92957	0.172812	0.920188	0.000982003	FBgn0035109	CG13876	INTRON	FBgn0025592	Gyk	505 bp UPSTREAM	FBgn0027587	CG7028	835 bp DOWNSTREAM
3L	258086	A	G	G	0.25	0.2	0.37037	NA	NA	1	0.848837	1	0.895522	NA	10.4632	0.273457	0.93609	0.000443796	FBgn0035120	wac	90 bp UPSTREAM	FBgn0024806	DIP2	132 bp UPSTREAM	FBgn0035121	Tudor-SN	957 bp DOWNSTREAM
3L	294827	G	T	T	0.266667	0.181818	0.363636	0	0.181818	0.540541	0.71875	0.839286	0.55814	0.837209	5.66175	0.198788	0.698785	0.000485548	FBgn0264707	RhoGEF3	INTRON
3L	333001	A	G	A	NA	0.294118	0.263158	NA	0.214286	1	0.614035	0.782609	1	1	7.594	0.257187	0.879329	0.000856609	FBgn0261985	Ptpmeg	INTRON	FBgn0035132	mthl10	315 bp DOWNSTREAM	FBgn0035131	mthl9	692 bp UPSTREAM
3L	391195	C	T	C	0.25	0.142857	0.357143	0	NA	1	NA	1	0.805556	1	8.44489	0.1875	0.951389	0.000349298	FBgn0262139	trh	INTRON	FBgn0266927	CR45378	786 bp DOWNSTREAM
3L	395360	G	A	A	NA	0.106383	0.263158	NA	0.0952381	1	0.556962	0.768116	1	1	6.80508	0.154926	0.865016	0.000532293	nearest gene > 1 kb
3L	395363	T	A	A	NA	0.108696	0.3	NA	0.0869565	1	0.54878	0.757143	1	1	6.12915	0.165217	0.861185	0.000869392	nearest gene > 1 kb
3L	395367	T	C	C	NA	0.0714286	0.3	NA	0.0869565	1	0.554217	0.757576	1	1	6.0902	0.152795	0.862359	0.000961108	nearest gene > 1 kb
3L	396411	A	T	T	NA	0.105263	0.210526	NA	0.176471	1	0.552632	0.866667	1	1	7.81395	0.164087	0.88386	0.000588267	nearest gene > 1 kb
3L	396415	A	C	C	NA	0.136364	0.210526	NA	0.176471	1	0.571429	0.863636	1	1	8.2942	0.174454	0.887013	0.000676277	nearest gene > 1 kb
3L	396449	G	T	T	NA	0.142857	0.227273	NA	0.0555556	1	0.7	NA	1	1	8.7093	0.141895	0.925	0.000398282	nearest gene > 1 kb
3L	399738	A	C	C	NA	0.0967742	0.26087	NA	0.130435	1	0.625	0.77551	1	1	7.79988	0.162693	0.880102	0.000241438	nearest gene > 1 kb
3L	413956	T	C	T	0.521739	0.611111	NA	NA	0.5625	1	0.821918	1	NA	1	7.58369	0.565117	0.955479	0.000925454	nearest gene > 1 kb
3L	413957	G	T	G	0.5	0.625	NA	NA	0.5625	1	0.842857	1	NA	1	7.46468	0.5625	0.960714	0.000723174	nearest gene > 1 kb
3L	416552	A	G	G	0.176471	0.0434783	0.333333	0	0.0588235	1	0.732143	1	0.6	1	7.17308	0.122421	0.866429	0.000154915	nearest gene > 1 kb
3L	416553	T	A	A	0.176471	0.0434783	0.32	0	0.0588235	1	0.759259	1	0.6	1	7.46364	0.119754	0.871852	0.00012475	nearest gene > 1 kb
3L	416635	A	T	A	0.222222	0.107143	0.266667	0	0.222222	1	0.666667	1	NA	1	7.80203	0.163651	0.916667	0.00057249	nearest gene > 1 kb
3L	416757	T	C	T	0.157895	0.0526316	0.125	0	0.136364	1	0.714286	1	0.657895	1	9.4174	0.094378	0.874436	0.000196828	nearest gene > 1 kb
3L	423812	G	A	G	0.173913	0.0625	NA	0	0.217391	1	NA	1	NA	1	17.755	0.113451	1	0.000389557	nearest gene > 1 kb
3L	425064	C	T	C	0.222222	0.142857	0.272727	NA	0	1	0.736842	1	NA	1	8.73453	0.159452	0.934211	0.000131673	nearest gene > 1 kb
3L	425756	A	G	A	0.32	0.111111	NA	0.0555556	0.05	1	0.861538	1	NA	1	11.5002	0.134167	0.965385	0.000138293	nearest gene > 1 kb
3L	426107	G	A	G	0.176471	0.214286	0.214286	0	0.2	1	0.80303	1	NA	1	12.3429	0.161008	0.950758	1.1875e-05	nearest gene > 1 kb
3L	426113	T	G	T	0.15	0.1875	0.2	0	0.142857	1	0.833333	1	NA	1	14.9889	0.136071	0.958333	3.07403e-06	nearest gene > 1 kb
3L	426122	C	T	C	0.1	0.178571	0.230769	0	0.142857	1	0.791045	1	NA	1	12.5352	0.13044	0.947761	1.77562e-05	nearest gene > 1 kb
3L	426130	A	G	A	0.1	0.16129	0.307692	0	0.117647	1	0.775862	1	NA	1	10.7305	0.137326	0.943966	2.10185e-05	nearest gene > 1 kb
3L	426239	T	C	T	0.0769231	0.179487	0.380952	NA	0.0714286	1	0.780488	NA	NA	1	7.28583	0.177198	0.926829	0.000923575	nearest gene > 1 kb
3L	447783	A	T	A	0.25	0.153846	0.24	0.0833333	0.318182	1	0.833333	NA	0.790698	1	10.178	0.209072	0.906008	5.90649e-05	FBgn0001316	klar	INTRON
3L	447904	T	A	T	0.0769231	0.189189	0.173913	0.2	0.307692	1	0.710145	1	0.803922	1	9.97827	0.189544	0.902813	3.38544e-05	FBgn0001316	klar	INTRON
3L	447965	G	A	G	0.166667	0.195122	0.333333	0.266667	0.105263	1	0.755102	NA	0.72	1	7.63702	0.21341	0.868776	0.000886197	FBgn0001316	klar	INTRON
3L	449187	G	A	G	0	0.1	0.3	NA	0.0588235	1	0.684211	1	NA	1	7.88068	0.114706	0.921053	0.000263803	FBgn0001316	klar	INTRON
3L	455930	C	T	T	0.136364	0.047619	0.333333	0.0833333	NA	1	NA	1	0.736842	1	8.56051	0.150162	0.934211	0.000140242	FBgn0001316	klar	INTRON
3L	455934	G	T	T	0.130435	0.0909091	0.363636	0.0833333	0.2	1	NA	1	0.731707	1	8.9604	0.173663	0.932927	0.000104332	FBgn0001316	klar	INTRON
3L	463010	G	T	G	0	0.12	0.2	0.111111	0.263158	1	0.764706	1	NA	1	10.8769	0.138854	0.941176	3.77454e-05	FBgn0001316	klar	INTRON
3L	465197	G	A	G	0.185185	0.0697674	0.541667	0.318182	0.217391	1	0.746479	1	0.681818	0.897436	5.82571	0.266438	0.865147	0.000452125	FBgn0001316	klar	INTRON
3L	465210	A	T	A	0.190476	0.0666667	0.5	0.307692	0.1	1	0.775	1	0.76	NA	6.2865	0.232967	0.88375	0.00040983	FBgn0001316	klar	INTRON
3L	465994	A	T	T	0.166667	0.147059	0.393939	0.1	0.277778	0.625	0.79661	0.868852	0.673469	NA	6.80452	0.217089	0.740983	0.000299183	FBgn0001316	klar	INTRON
3L	475743	G	T	T	0.1	0.185185	0.2	0	0.142857	0.571429	0.459459	0.796296	0.473684	0.775	6.06435	0.125608	0.615174	0.000993784	FBgn0001316	klar	INTRON
3L	497766	G	C	C	NA	0.125	0.0555556	NA	0.0952381	0.534884	0.676056	0.721311	0.723404	1	8.18387	0.0919312	0.731131	0.000692721	FBgn0001316	klar	INTRON
3L	707954	G	T	T	0	0.388889	0	0.266667	0.428571	1	0.727273	1	NA	0.833333	5.89717	0.216825	0.890152	0.000668265	FBgn0035158	CG13895	UTR_5_PRIME	FBgn0025676	CkIIalpha-i3	647 bp DOWNSTREAM
3L	719864	T	G	T	0.0526316	0.2	0	NA	NA	0.72973	0.66129	0.882353	0.714286	NA	8.6744	0.0842105	0.746915	0.000779165	nearest gene > 1 kb
3L	731869	A	G	A	0	0.0952381	0.1	0.25	0.0416667	0.730769	0.590909	NA	0.775	NA	8.61742	0.097381	0.698893	0.000729733	nearest gene > 1 kb
3L	731872	G	A	G	0	0.0952381	NA	0.25	0.0416667	0.75	0.577778	NA	0.763158	NA	7.4133	0.0967262	0.696979	0.000999868	nearest gene > 1 kb
3L	731970	G	A	G	0	0.0833333	0.0454545	0.333333	0	0.833333	0.660714	0.875	0.783784	NA	8.96527	0.0924242	0.788208	4.9447e-05	nearest gene > 1 kb
3L	745790	G	A	A	0.0434783	0.137931	0	0.238095	0	0.827586	0.551724	NA	0.675	0.642857	8.02388	0.0839009	0.674292	0.000171441	FBgn0035160	hng3	INTRON
3L	748023	T	C	T	NA	0.0740741	0	NA	0.0909091	1	1	1	0.84375	NA	18.8698	0.0549944	0.960938	8.83747e-06	FBgn0035160	hng3	INTRON
3L	802455	A	G	A	0.75	0.62963	0.666667	NA	0.708333	1	1	1	0.833333	1	6.57703	0.688657	0.966667	0.000324842	FBgn0035161	CG13898	972 bp DOWNSTREAM
3L	837778	T	G	G	NA	0.0909091	0.2	NA	0.0526316	1	0.74	0.828571	0.724138	0.75	10.2727	0.114514	0.808542	6.34301e-05	FBgn0035165	CG13887	83 bp UPSTREAM	FBgn0035164	CG13901	201 bp UPSTREAM
3L	851321	T	G	G	0.0909091	0	0	NA	0.0714286	NA	0.642857	NA	0.666667	0.692308	22.5866	0.0405844	0.667277	6.23528e-06	FBgn0035169	CG13890	25 bp UPSTREAM	FBgn0035168	CG13889	241 bp DOWNSTREAM
3L	852473	G	A	G	NA	0.185185	0	NA	0.210526	1	NA	0.875	0.753846	0.686275	7.27208	0.131904	0.82878	0.000857887	FBgn0035169	CG13890	UTR_3_PRIME	FBgn0035170	dpr20	247 bp DOWNSTREAM
3L	857499	A	G	A	0.117647	0.108108	0.133333	NA	NA	1	0.853333	0.884058	0.827586	NA	19.918	0.119696	0.891244	0.000174908	FBgn0035170	dpr20	251 bp UPSTREAM
3L	857508	C	A	C	0.12	0.125	0.111111	0	NA	1	0.838235	0.885714	NA	NA	14.4936	0.0890278	0.907983	0.000302242	FBgn0035170	dpr20	260 bp UPSTREAM
3L	857532	T	A	T	0.125	0.142857	0.0769231	NA	0	1	0.850746	0.91358	0.782609	NA	14.2372	0.0861951	0.886734	1.91036e-05	FBgn0035170	dpr20	284 bp UPSTREAM
3L	857535	G	T	G	0.125	0.142857	0	0.4	0	1	0.84127	NA	0.782609	0.862069	8.54553	0.133571	0.871487	9.48942e-05	FBgn0035170	dpr20	287 bp UPSTREAM
3L	867269	C	T	C	0.0333333	0.0857143	0.4	0.133333	0.421053	1	0.883721	0.877193	0.6	0.857143	5.99976	0.214687	0.843611	0.000383446	FBgn0035171	CG12502	INTRON
3L	895624	G	T	T	0	0.166667	0	NA	0.176471	NA	0.5625	0.825	0.571429	0.789474	7.02658	0.0857843	0.687101	0.000646309	FBgn0052479	CG32479	311 bp DOWNSTREAM	FBgn0054056	CG34056	327 bp UPSTREAM
3L	916309	C	T	T	0	0.136364	0	0.230769	0.0833333	0.741935	0.519231	1	0.535714	0.676471	6.20242	0.0900932	0.69467	0.000866449	FBgn0264574	Glut1	INTRON
3L	948895	T	G	G	0.368421	0.25	0.35	NA	0.363636	1	NA	1	NA	1	23.876	0.333014	1	0.000161008	FBgn0264574	Glut1	INTRON
3L	993824	G	T	T	0.129032	0.212121	0	NA	NA	1	0.815789	1	1	NA	10.914	0.113718	0.953947	0.000389965	FBgn0264574	Glut1	36 bp DOWNSTREAM	FBgn0035179	CG12038	159 bp UPSTREAM
3L	997364	A	T	T	0.1	0.115385	0.027027	NA	NA	1	0.844156	1	1	0.826087	17.4772	0.0808039	0.934049	2.29376e-06	FBgn0024277	trio	UTR_3_PRIME
3L	998038	C	T	C	NA	0.0333333	0	0.125	0.05	1	0.64	1	0.736842	0.73913	9.77018	0.0520833	0.823195	0.000197764	FBgn0024277	trio	UTR_3_PRIME
3L	1005214	T	C	C	0	0.0540541	0	0.230769	0.142857	NA	0.569892	NA	0.659574	0.62963	10.291	0.0855361	0.619699	5.77639e-05	FBgn0024277	trio	INTRON
3L	1011882	A	T	T	0	0	0	0.166667	NA	1	0.615385	0.829268	0.655172	0.806452	9.21133	0.0416667	0.781255	6.67276e-05	FBgn0024277	trio	INTRON
3L	1012236	G	A	A	0.142857	0.136364	0.15	NA	NA	1	1	1	1	0.83871	25.3681	0.143074	0.967742	1.11101e-05	FBgn0024277	trio	INTRON
3L	1016303	T	A	A	0	0	0	NA	0.0833333	1	0.645161	0.893939	NA	0.8	10.4253	0.0208333	0.834775	0.000986286	FBgn0024277	trio	INTRON
3L	1018526	T	A	A	0	0	0	0.0833333	NA	1	0.566038	1	0.684211	0.741935	8.68865	0.0208333	0.798437	0.000588781	FBgn0024277	trio	INTRON
3L	1019823	C	T	T	0	0.1	0	0	0.416667	NA	0.694444	NA	0.75	0.619048	6.55607	0.103333	0.687831	0.000897034	FBgn0024277	trio	INTRON
3L	1020320	G	A	G	0.125	0.157895	0.166667	NA	NA	1	1	1	1	NA	66.9209	0.149854	1	0.000223213	FBgn0024277	trio	INTRON
3L	1020811	C	A	C	0	0	0	0.333333	NA	1	0.534247	0.919355	0.710526	0.75	5.98903	0.0833333	0.782826	0.000605262	FBgn0024277	trio	INTRON
3L	1028080	C	T	T	0.142857	0.142857	0.2	NA	NA	1	NA	1	1	NA	43.9735	0.161905	1	0.000516744	FBgn0024277	trio	SYNONYMOUS_CODING
3L	1031100	T	G	T	0.0454545	0.0666667	0.166667	0.25	0.4375	1	0.608696	1	0.771429	0.741935	6.02886	0.193258	0.824412	0.000320107	FBgn0024277	trio	INTRON
3L	1033293	A	C	C	0.1	0.030303	0	0.208333	0.434783	1	0.577465	1	0.729167	0.655172	5.39942	0.154684	0.792361	0.000674652	FBgn0024277	trio	INTRON
3L	1034813	T	C	T	0.153846	NA	0.4375	0.272727	0.333333	1	NA	1	0.76	1	7.59775	0.299352	0.94	0.000270803	FBgn0024277	trio	UTR_5_PRIME	FBgn0035181	CG9205	372 bp UPSTREAM
3L	1039463	A	G	G	0	0	0	0.212121	0.233333	0.967742	0.4	0.878049	0.777778	0.684211	5.82668	0.0890909	0.741556	0.000956475	FBgn0004870	bab1	INTRON
3L	1055671	A	G	A	0.0769231	0	0.461538	0	0.285714	1	0.666667	1	0.733333	0.714286	5.64608	0.164835	0.822857	0.00056659	FBgn0004870	bab1	INTRON
3L	1056055	T	G	G	NA	NA	0.192308	0.235294	0.25	1	0.603774	1	0.785714	0.820513	8.08115	0.225867	0.842	0.000826047	FBgn0004870	bab1	INTRON
3L	1056719	C	G	G	NA	0	0.230769	0	NA	1	0.75	1	NA	0.761905	7.67733	0.0769231	0.877976	0.000858874	FBgn0004870	bab1	INTRON
3L	1062688	G	T	T	0.2	0.0769231	NA	0	0.351351	1	NA	1	1	0.733333	7.63584	0.157069	0.933333	0.000288829	FBgn0004870	bab1	INTRON
3L	1069559	A	T	T	0.230769	0.0625	0	0	0.307692	1	0.804878	NA	NA	1	8.99185	0.120192	0.934959	0.000225924	FBgn0004870	bab1	INTRON
3L	1070460	A	G	A	NA	0.075	0.291667	0.4	0.307692	NA	0.711111	1	0.816667	0.794118	6.11517	0.26859	0.830474	0.000921887	FBgn0004870	bab1	INTRON
3L	1072929	A	T	A	0.241379	0	0.325	0.263158	NA	1	0.566667	1	0.840909	0.8125	5.95684	0.207384	0.844015	0.000568748	FBgn0004870	bab1	INTRON
3L	1074100	T	G	G	0.131579	0.05	0.393939	0	0.315789	1	0.576923	0.896104	0.851064	0.666667	5.71642	0.178262	0.798151	0.000446237	FBgn0004870	bab1	INTRON
3L	1081842	G	T	G	0.25	0	0	0	0	1	0.734694	NA	0.724138	0.702703	8.59213	0.05	0.790384	0.000177461	FBgn0004870	bab1	INTRON
3L	1082330	A	G	A	0.2	0.047619	0.478261	0	0.166667	1	0.807692	NA	0.7	0.703704	5.71969	0.178509	0.802849	0.000722551	FBgn0004870	bab1	INTRON
3L	1092127	C	T	C	0.166667	0.105263	NA	NA	0	1	0.666667	1	0.64	0.7	7.47631	0.0906433	0.801333	0.000328786	FBgn0004870	bab1	INTRON
3L	1093446	G	A	A	0.3	0.272727	0.5	0.357143	0.52	1	1	NA	1	0.818182	8.26709	0.389974	0.954545	7.42109e-05	FBgn0004870	bab1	INTRON
3L	1103022	A	G	G	0.1875	0.184211	0	0	0	1	0.590909	0.84375	0.612903	0.56	6.65978	0.0743421	0.721512	0.000522797	nearest gene > 1 kb
3L	1106475	G	A	A	0.166667	0.183673	0	0	0	1	0.653846	0.892857	NA	0.852941	9.26551	0.070068	0.849911	0.000240301	nearest gene > 1 kb
3L	1106508	A	T	T	0.153846	0.1	0	NA	0	1	0.755102	0.867925	0.828571	NA	12.4871	0.0634615	0.862899	2.85512e-05	nearest gene > 1 kb
3L	1111134	G	C	G	NA	0.388889	0.35	0.307692	0.454545	1	1	NA	1	NA	20.0268	0.375282	1	0.000272112	nearest gene > 1 kb
3L	1113674	A	C	C	0.238095	0.153846	0	0	0	1	0.744681	1	0.807692	NA	9.80339	0.0783883	0.888093	6.80868e-05	nearest gene > 1 kb
3L	1114581	G	A	A	NA	0.142857	0	NA	0	1	0.714286	NA	0.833333	0.758621	9.88136	0.047619	0.82656	0.000186224	nearest gene > 1 kb
3L	1118149	G	A	A	0.0769231	0.12	0.277778	NA	NA	1	0.65625	1	NA	1	7.17015	0.158234	0.914062	0.000882371	nearest gene > 1 kb
3L	1120722	T	A	A	0.181818	NA	0	NA	0.181818	1	0.636364	1	NA	1	7.21252	0.121212	0.909091	0.000924426	nearest gene > 1 kb
3L	1121525	A	C	C	0.27027	0.111111	0.461538	0	0.3125	1	0.52381	1	0.866667	0.816327	5.14444	0.231084	0.841361	0.000899453	nearest gene > 1 kb
3L	1124408	T	A	A	0.272727	0.205882	0	0	0	1	0.545455	1	0.8	0.742857	6.92416	0.0957219	0.817662	0.000207049	nearest gene > 1 kb
3L	1124423	T	A	A	0.227273	0.285714	0	0	0	1	0.519231	1	0.769231	0.789474	6.51746	0.102597	0.815587	0.00028616	nearest gene > 1 kb
3L	1124442	G	A	A	0.35	0.205882	0	0	0	1	0.546875	1	0.8	0.78	6.46119	0.111176	0.825375	0.000217535	nearest gene > 1 kb
3L	1124476	A	T	T	0.272727	0.129032	0	0	0	1	0.519481	1	0.833333	0.756098	7.0999	0.0803519	0.821782	0.000255487	nearest gene > 1 kb
3L	1147099	A	T	T	0.166667	0.272727	0	0	0	1	0.5	1	1	0.782609	6.76978	0.0878788	0.856522	0.000394839	FBgn0025525	bab2	INTRON
3L	1152227	G	T	T	0.181818	NA	0	NA	0	1	0.535714	1	0.7	0.666667	6.44979	0.0606061	0.780476	0.00067566	FBgn0025525	bab2	INTRON
3L	1152276	G	A	A	NA	0.0526316	NA	0.0833333	0	1	0.653846	1	0.789474	0.75	10.7789	0.0453216	0.838664	0.00013518	FBgn0025525	bab2	INTRON
3L	1168269	C	T	T	0.222222	0.137931	0.125	NA	0	1	0.492754	1	0.851064	0.885714	6.97579	0.121288	0.845906	0.000530465	FBgn0025525	bab2	INTRON
3L	1168270	T	C	C	0.214286	0.129032	0.125	0	0	1	0.5	1	0.829787	0.852941	7.40345	0.0936636	0.836546	0.000435777	FBgn0025525	bab2	INTRON
3L	1172671	G	T	G	0.27027	0.108696	0	0	0	1	0.568966	1	0.780488	0.74359	7.5953	0.0757932	0.818609	0.000143263	FBgn0025525	bab2	INTRON
3L	1172688	G	T	G	0.212121	0.0652174	0.103448	0	0	1	0.533333	1	0.777778	0.761905	7.72124	0.0761574	0.814603	0.00035541	FBgn0025525	bab2	INTRON
3L	1177533	G	A	G	0.173913	0.105263	0.0689655	0	0	1	0.689189	1	0.818182	0.895833	12.0153	0.0696283	0.880641	1.42166e-05	FBgn0025525	bab2	257 bp UPSTREAM
3L	1182862	C	T	T	0.263158	0.09375	0	0	0	1	0.610169	NA	0.836735	0.847826	7.89449	0.0713816	0.823683	0.000405318	nearest gene > 1 kb
3L	1185665	C	G	C	0.142857	0.157895	NA	NA	0	1	0.65625	1	0.695652	0.736842	7.90758	0.100251	0.817749	0.000220223	nearest gene > 1 kb
3L	1190448	T	C	C	0.189189	0.0909091	0	0	0	1	0.517647	0.888889	0.732143	0.666667	7.62966	0.0560197	0.761069	0.000387972	FBgn0035186	CG13912	UTR_3_PRIME	FBgn0035187	Trh	UTR_3_PRIME
3L	1200475	G	A	G	0.4	0.339286	0.185185	0	0	1	0.773333	1	NA	NA	6.58046	0.184894	0.924444	0.000757167	FBgn0264272	mwh	311 bp UPSTREAM
3L	1234932	C	T	T	0.1875	0.333333	0	0	NA	1	0.851852	NA	0.727273	0.75	6.88511	0.130208	0.832281	0.000608634	FBgn0053966	CG33966	INTRON	FBgn0267311	CR45747	540 bp UPSTREAM	FBgn0035192	CG9194	794 bp UPSTREAM
3L	1234959	T	A	A	0.266667	0.384615	0	0	0	1	0.836066	NA	0.704545	0.846154	7.03816	0.130256	0.846691	0.000227947	FBgn0053966	CG33966	INTRON	FBgn0267311	CR45747	513 bp UPSTREAM	FBgn0035192	CG9194	767 bp UPSTREAM
3L	1235448	A	T	T	0.2	0.193548	0	0	0	1	0.753846	NA	0.634146	0.808511	7.98881	0.0787097	0.799126	0.000394139	FBgn0267311	CR45747	24 bp UPSTREAM	FBgn0053966	CG33966	28 bp DOWNSTREAM	FBgn0035192	CG9194	278 bp UPSTREAM
3L	1235484	T	A	A	0.242424	0.233333	0	0	NA	1	0.644068	NA	0.75	0.714286	6.35574	0.118939	0.777088	0.000752575	FBgn0267311	CR45747	EXON	FBgn0053966	CG33966	64 bp DOWNSTREAM	FBgn0035192	CG9194	242 bp UPSTREAM
3L	1267350	T	C	C	0.15	0.258065	0	0	0.09375	1	0.705882	0.905405	0.634921	0.647059	7.68489	0.100363	0.778653	0.000122707	FBgn0035199	CG9134	INTRON
3L	1267355	G	A	A	NA	0.241379	0	0.0666667	0.030303	1	0.731707	0.916667	0.645161	0.625	7.58521	0.0845873	0.783707	0.000148213	FBgn0035199	CG9134	INTRON
3L	1267366	G	T	T	0.222222	0.258065	0.04	0	0.03125	1	0.75	NA	0.66129	0.675676	6.95152	0.110307	0.771741	0.000613412	FBgn0035199	CG9134	INTRON
3L	1267404	T	C	C	0.388889	0.24	0.08	0	0.0294118	1	0.797468	0.906667	0.596154	0.636364	6.01803	0.14766	0.787331	0.000320437	FBgn0035199	CG9134	INTRON
3L	1267419	C	G	G	0.444444	0.214286	0.0833333	0	0.03125	1	0.8	0.923077	0.58	0.633333	5.52449	0.154663	0.787282	0.000557473	FBgn0035199	CG9134	INTRON
3L	1267465	G	A	A	0.28125	0.236842	0.08	0	0.0322581	1	0.709302	NA	0.765957	0.681818	7.23764	0.12607	0.789269	0.000338494	FBgn0035199	CG9134	INTRON
3L	1267540	G	A	A	0.269231	0.325	0.0454545	0	0.0322581	1	0.728261	NA	0.698413	0.714286	6.6061	0.134389	0.78524	0.000363119	FBgn0035199	CG9134	INTRON
3L	1267830	C	T	T	0.222222	0.315789	0.166667	0	0.0526316	1	0.697674	NA	0.782609	0.692308	6.99008	0.151462	0.793148	0.000387865	FBgn0035199	CG9134	INTRON
3L	1270952	C	T	C	0.414634	0.26	0.392857	NA	NA	1	0.708738	1	0.753846	1	6.54771	0.35583	0.892517	0.00060931	FBgn0035199	CG9134	INTRON
3L	1274763	G	A	G	0.521739	0.157895	0	0	0.0555556	1	0.68	1	0.645161	1	5.59519	0.147038	0.865032	0.000565586	FBgn0035199	CG9134	265 bp DOWNSTREAM
3L	1275651	A	T	T	0.5	0.233333	0.166667	0	0.0769231	1	0.611111	1	0.634146	1	5.18021	0.195385	0.849051	0.000857574	FBgn0052333	CG32333	305 bp UPSTREAM
3L	1278189	T	C	C	0.294118	0.372549	0	0	0	1	0.627119	0.972222	0.729167	0.793103	6.3331	0.133333	0.824322	0.000245519	FBgn0052333	CG32333	INTRON
3L	1281614	G	T	G	0.294118	0.25	0.2	0	0.172414	1	0.659574	1	0.72973	1	7.64505	0.183306	0.877861	0.000124701	FBgn0052333	CG32333	INTRON
3L	1284451	A	T	A	NA	0.275862	0	0	0.133333	1	NA	1	0.814815	1	10.5784	0.102299	0.953704	8.35534e-05	FBgn0052333	CG32333	INTRON
3L	1289913	C	A	C	0.5	0.290323	0	0	0.108108	1	0.711538	1	0.568182	1	5.10869	0.179686	0.855944	0.000927965	FBgn0052333	CG32333	INTRON
3L	1289974	A	C	C	0.416667	0.192308	0	0	0	1	0.45	1	0.757576	0.969697	5.29601	0.121795	0.835455	0.00089039	FBgn0052333	CG32333	INTRON
3L	1290201	C	T	T	0.222222	0.172414	0	0	0	1	0.722222	1	NA	1	10.0201	0.0789272	0.930556	8.07403e-05	FBgn0052333	CG32333	INTRON
3L	1294116	C	T	T	0.105263	0.138889	0	NA	0	1	0.675	0.901961	0.73913	NA	9.30075	0.061038	0.829023	0.000508685	FBgn0052333	CG32333	NON_SYNONYMOUS_CODING
3L	1296728	A	G	G	NA	0.08	0	0	0.0909091	1	0.5	1	0.730769	1	7.72326	0.0427273	0.846154	0.000948012	FBgn0262937	Rabex-5	SYNONYMOUS_CODING
3L	1300252	C	G	G	NA	0.0769231	0	0	0.0869565	1	0.589286	1	0.676471	1	8.63679	0.0409699	0.853151	0.000553217	FBgn0025682	scf	UTR_3_PRIME	FBgn0010333	Rac1	627 bp DOWNSTREAM
3L	1305442	T	C	T	0.16	0.114286	0	NA	NA	1	0.580645	1	0.740741	1	7.80199	0.0914286	0.864277	0.000293106	FBgn0035204	CG2277	UTR_3_PRIME	FBgn0035203	CG9149	725 bp DOWNSTREAM
3L	1314802	C	T	C	NA	0.515152	0.444444	NA	0.391304	1	0.761905	1	0.785714	1	6.9474	0.4503	0.909524	0.000454408	FBgn0035207	CG9153	INTRON
3L	1316869	G	A	G	NA	0.2	0	0.1	0.166667	1	0.619048	1	0.772727	1	8.47177	0.116667	0.878355	0.00013333	FBgn0035207	CG9153	SYNONYMOUS_CODING
3L	1317944	C	T	C	0.333333	0.0666667	NA	0	0	1	0.531915	1	0.608696	1	5.50094	0.1	0.828122	0.000966984	FBgn0035207	CG9153	SYNONYMOUS_CODING	FBgn0010246	Myo61F	536 bp UPSTREAM
3L	1319244	T	C	T	0.363636	NA	0	0	0.173913	1	NA	1	0.827586	1	8.49322	0.134387	0.956897	0.000687178	FBgn0010246	Myo61F	INTRON	FBgn0035207	CG9153	914 bp DOWNSTREAM
3L	1320022	T	C	T	0.428571	0.357143	0	0	0.0454545	1	NA	1	NA	1	8.90955	0.166234	1	0.000877217	FBgn0010246	Myo61F	INTRON
3L	1320271	A	T	T	0.131579	0.2	0	0	NA	1	0.65	0.882353	0.589744	0.814815	7.81275	0.0828947	0.787382	0.00014448	FBgn0010246	Myo61F	INTRON
3L	1320737	G	A	G	0.103448	0.4	0	0	0.0357143	1	0.651163	1	0.5	1	5.52911	0.107833	0.830233	0.000798088	FBgn0010246	Myo61F	INTRON
3L	1320895	G	A	G	0.26087	0.37037	0	0	0.2	1	0.653846	1	NA	1	6.59358	0.166248	0.913462	0.000454601	FBgn0010246	Myo61F	INTRON	FBgn0035208	CG9184	897 bp DOWNSTREAM
3L	1321669	G	A	G	0.157895	NA	0	0	0.176471	1	0.630435	1	0.653846	1	7.71663	0.0835913	0.856856	0.000237103	FBgn0010246	Myo61F	INTRON	FBgn0035208	CG9184	123 bp DOWNSTREAM
3L	1321676	C	T	T	0.15	NA	0	0	0.166667	1	0.645833	NA	0.689655	0.702703	7.30501	0.0791667	0.759548	0.000943001	FBgn0010246	Myo61F	INTRON	FBgn0035208	CG9184	116 bp DOWNSTREAM
3L	1321825	G	A	A	0.176471	0.142857	0	0	0.0454545	1	0.590909	1	0.6	1	7.23941	0.0729565	0.838182	0.000734018	FBgn0010246	Myo61F	INTRON	FBgn0035208	CG9184	UTR_3_PRIME
3L	1321829	T	C	C	0.166667	0.142857	0	0	0.047619	1	0.5625	1	0.621622	1	7.19407	0.0714286	0.836824	0.000824791	FBgn0010246	Myo61F	INTRON	FBgn0035208	CG9184	UTR_3_PRIME
3L	1321902	C	A	C	0.25	NA	0	0	0.190476	1	0.65	1	0.674419	1	7.18063	0.110119	0.864884	0.000189189	FBgn0035208	CG9184	UTR_3_PRIME	FBgn0010246	Myo61F	INTRON	FBgn0266676	CR45166	975 bp DOWNSTREAM
3L	1321904	C	T	C	0.24	NA	0	0	0.181818	1	0.633333	1	0.659091	1	7.06049	0.105455	0.858485	0.000233431	FBgn0010246	Myo61F	INTRON	FBgn0035208	CG9184	UTR_3_PRIME	FBgn0266676	CR45166	973 bp DOWNSTREAM
3L	1321991	T	G	G	0.35	0.35	0	0	0.12	1	0.622642	1	0.586207	1	5.41452	0.164	0.84177	0.00072728	FBgn0035208	CG9184	UTR_3_PRIME	FBgn0010246	Myo61F	INTRON	FBgn0266676	CR45166	886 bp DOWNSTREAM
3L	1323132	T	C	T	0.15	0.5	0	0	0.04	1	0.868852	1	0.529412	1	5.64623	0.138	0.879653	0.000485882	FBgn0266676	CR45166	EXON	FBgn0010246	Myo61F	INTRON	FBgn0035208	CG9184	326 bp UPSTREAM
3L	1323197	G	A	G	0.346154	0.391304	0	0	0.0454545	1	0.777778	1	0.5	1	5.30329	0.156583	0.855556	0.00076195	FBgn0010246	Myo61F	INTRON	FBgn0266676	CR45166	EXON	FBgn0035208	CG9184	391 bp UPSTREAM
3L	1323623	A	C	A	0.375	0.461538	0	0	0.0526316	1	0.735849	1	0.710526	1	5.90262	0.177834	0.889275	0.00057894	FBgn0266676	CR45166	INTRON	FBgn0010246	Myo61F	INTRON	FBgn0035208	CG9184	817 bp UPSTREAM
3L	1323857	A	G	A	0.166667	0.5	0	0	0.0833333	1	0.833333	1	NA	1	7.94688	0.15	0.958333	0.000330101	FBgn0266676	CR45166	INTRON	FBgn0010246	Myo61F	INTRON
3L	1323862	A	G	A	0.173913	0.4	0	0	0.0666667	1	NA	1	0.703704	1	7.56619	0.128116	0.925926	0.000141567	FBgn0266676	CR45166	INTRON	FBgn0010246	Myo61F	INTRON
3L	1324510	G	A	A	0.411765	0.166667	0	0	0	1	0.47561	0.910714	0.69697	0.75	5.35618	0.115686	0.766659	0.000712382	FBgn0010246	Myo61F	INTRON	FBgn0266676	CR45166	289 bp UPSTREAM
3L	1324556	G	T	T	0.222222	0.148148	0	0	0.04	1	0.564706	1	0.7	1	7.51174	0.0820741	0.852941	0.000354027	FBgn0010246	Myo61F	INTRON	FBgn0266676	CR45166	335 bp UPSTREAM
3L	1324820	G	A	G	0.225806	0.423077	0	0.0666667	0	1	0.75	1	0.727273	1	7.26877	0.14311	0.895455	0.000112478	FBgn0010246	Myo61F	INTRON	FBgn0266676	CR45166	599 bp UPSTREAM
3L	1325172	A	G	A	0.185185	0.333333	0	0	0.153846	1	NA	1	NA	1	13.8022	0.134473	1	0.000159704	FBgn0010246	Myo61F	INTRON	FBgn0266676	CR45166	951 bp UPSTREAM
3L	1325276	T	C	T	0.296296	0.03125	0	0	0.139535	1	0.594203	NA	0.732143	0.736842	6.58694	0.0934162	0.765797	0.00085055	FBgn0010246	Myo61F	INTRON
3L	1325296	A	G	A	0.258065	0.0882353	0	0	0.131579	1	0.621212	1	0.685185	1	7.80664	0.0955758	0.861279	0.000184428	FBgn0010246	Myo61F	INTRON
3L	1325578	C	A	C	0.305556	0.34375	0	0	0.047619	1	0.791667	NA	0.7	0.772727	6.77387	0.139385	0.816098	0.00026008	FBgn0010246	Myo61F	INTRON
3L	1326154	T	G	T	0.307692	0.4	0	0	0	1	0.772727	NA	0.705882	0.642857	5.44059	0.141538	0.780367	0.000967253	FBgn0010246	Myo61F	INTRON
3L	1329636	A	C	A	0.268293	0.0833333	0	NA	NA	1	0.62069	1	0.658537	1	6.21737	0.117209	0.855845	0.000984413	FBgn0010246	Myo61F	19 bp DOWNSTREAM	FBgn0011361	mtacp1	313 bp UPSTREAM
3L	1329655	A	T	A	0.342857	0.113208	0	NA	0	1	0.602564	1	0.641026	1	5.96828	0.114016	0.848718	0.000559774	FBgn0010246	Myo61F	38 bp DOWNSTREAM	FBgn0011361	mtacp1	294 bp UPSTREAM
3L	1329838	G	A	G	0.277778	0.536585	0	0	0	1	0.851351	1	NA	1	7.01418	0.162873	0.962838	0.000974467	FBgn0011361	mtacp1	111 bp UPSTREAM	FBgn0010246	Myo61F	221 bp DOWNSTREAM
3L	1329846	T	A	T	0.243902	0.488889	0	0.0909091	0.0625	1	0.857143	1	NA	1	8.31685	0.17724	0.964286	0.000324563	FBgn0011361	mtacp1	103 bp UPSTREAM	FBgn0010246	Myo61F	229 bp DOWNSTREAM
3L	1329868	A	G	A	0.25	0.333333	0	NA	0	1	0.821918	1	0.782609	1	7.84507	0.145833	0.920905	0.000608217	FBgn0011361	mtacp1	81 bp UPSTREAM	FBgn0010246	Myo61F	251 bp DOWNSTREAM
3L	1329894	G	T	G	0.2	0.179487	0	NA	0	1	0.8	1	NA	1	11.5134	0.0948718	0.95	2.74201e-05	FBgn0011361	mtacp1	55 bp UPSTREAM	FBgn0010246	Myo61F	277 bp DOWNSTREAM
3L	1329903	C	T	C	0.233333	0.205128	0	0	0	1	0.786667	1	NA	1	11.33	0.0876923	0.946667	1.06586e-05	FBgn0011361	mtacp1	46 bp UPSTREAM	FBgn0010246	Myo61F	286 bp DOWNSTREAM
3L	1329933	T	C	T	0.217391	0.214286	0	NA	0.0909091	1	0.761194	1	0.733333	1	9.44313	0.130647	0.898905	3.12655e-05	FBgn0011361	mtacp1	16 bp UPSTREAM	FBgn0010246	Myo61F	316 bp DOWNSTREAM
3L	1330696	T	C	T	0.16129	0.121212	0	0	0	1	0.709677	NA	0.804348	0.682927	9.28817	0.0565005	0.799238	0.000458549	FBgn0011361	mtacp1	INTRON
3L	1330708	T	G	T	0.242424	0.103448	0	0	0	1	0.689655	1	0.756757	1	9.8109	0.0691745	0.889282	2.13743e-05	FBgn0011361	mtacp1	INTRON
3L	1336946	C	T	C	0.230769	0.416667	0	NA	0.181818	1	0.790123	1	0.707317	1	6.51302	0.207314	0.899488	0.000697835	FBgn0010786	l(3)02640	INTRON
3L	1343012	G	T	G	0.419355	0.107143	0	0	0.0384615	1	0.559322	1	0.638889	1	5.73567	0.112992	0.839642	0.000519717	FBgn0035213	CG2199	609 bp UPSTREAM	FBgn0003138	Ptp61F	971 bp DOWNSTREAM
3L	1347216	T	A	T	0.32	0.193548	0	NA	0.153846	1	0.59375	1	0.735294	1	6.48861	0.166849	0.865809	0.000354792	FBgn0003138	Ptp61F	INTRON
3L	1347718	A	T	A	0.65	0.636364	0.619048	NA	NA	1	1	1	1	1	40.6939	0.635137	1	0.000603308	FBgn0003138	Ptp61F	INTRON
3L	1347811	C	T	C	0.1875	0.21875	0	NA	NA	1	0.821918	NA	0.818182	1	9.02416	0.135417	0.910025	0.000766872	FBgn0003138	Ptp61F	INTRON
3L	1357471	T	C	C	0.652174	0.577778	0.444444	NA	0.615385	1	0.831325	1	NA	1	6.22682	0.572445	0.957831	0.000808972	FBgn0003138	Ptp61F	INTRON
3L	1361143	T	C	T	0.6	0.565217	0.52381	NA	0.4375	1	1	1	1	1	13.3661	0.531632	1	0.000905262	FBgn0003138	Ptp61F	INTRON
3L	1362050	C	T	C	0.333333	0.333333	NA	0	0.35	1	0.755102	1	NA	1	6.54492	0.254167	0.938776	0.000888012	FBgn0003138	Ptp61F	INTRON
3L	1362072	T	C	T	0.333333	0.461538	0	0.133333	0.416667	1	0.8	1	NA	1	6.74633	0.268974	0.95	0.000463743	FBgn0003138	Ptp61F	INTRON
3L	1364039	C	G	G	0.16	0.131579	0	NA	0.3	1	0.5625	1	0.823529	1	6.90842	0.147895	0.877206	0.000265	FBgn0003138	Ptp61F	INTRON
3L	1364963	A	T	T	0.2	0.147059	0	0	NA	NA	0.525424	0.690909	0.666667	NA	7.43782	0.0867647	0.627666	0.000836012	FBgn0003138	Ptp61F	INTRON
3L	1367220	A	G	A	0.411765	0.181818	0	0	0.375	1	NA	1	NA	1	9.14091	0.193717	1	0.0007949	FBgn0003138	Ptp61F	INTRON
3L	1367538	G	C	C	0.0833333	0.1	0	0	0.227273	0.870968	0.52381	0.854545	0.727273	1	7.86741	0.0821212	0.795319	0.000221503	FBgn0003138	Ptp61F	INTRON
3L	1368332	A	T	T	0.6	0.368421	0.428571	NA	0.5	1	0.74359	1	1	1	6.63619	0.474248	0.948718	0.000311401	FBgn0003138	Ptp61F	INTRON
3L	1368789	C	A	C	0.590909	0.608696	0.647059	0.692308	0.44186	1	1	1	1	NA	9.5381	0.596166	1	0.00067473	FBgn0003138	Ptp61F	INTRON
3L	1371083	C	A	A	0.117647	0.4375	0	0	0.375	1	NA	1	0.689655	1	6.08115	0.186029	0.922414	0.000502889	FBgn0003138	Ptp61F	INTRON	FBgn0003295	ru	INTRON
3L	1371794	G	C	C	0.294118	0.1875	0.214286	0	0.2	1	0.5	1	0.777778	1	6.1468	0.179181	0.855556	0.000949698	FBgn0003295	ru	INTRON	FBgn0003138	Ptp61F	INTRON
3L	1373677	T	C	C	0.148148	0.137931	0.0526316	0	0.157895	1	0.769231	1	NA	1	12.8632	0.0993211	0.942308	7.65417e-05	FBgn0003138	Ptp61F	INTRON	FBgn0003295	ru	INTRON
3L	1376263	G	C	C	0.133333	0.0689655	0.142857	NA	0.153846	1	NA	1	NA	1	45.9604	0.124751	1	2.26765e-05	FBgn0003138	Ptp61F	INTRON	FBgn0003295	ru	INTRON
3L	1378167	T	A	A	0.227273	0.222222	0	0.111111	0.363636	NA	0.642857	0.786885	0.755102	1	6.33727	0.184848	0.796211	0.000610219	FBgn0003138	Ptp61F	INTRON	FBgn0003295	ru	INTRON
3L	1378189	A	C	C	0.304348	0.258065	0	0.105263	0.277778	NA	0.604651	0.741935	0.756098	NA	6.73971	0.189091	0.700895	0.000570895	FBgn0003295	ru	INTRON	FBgn0003138	Ptp61F	INTRON
3L	1381641	T	C	C	0.347826	0.255814	0.0588235	NA	0.4	1	0.847458	1	NA	1	8.26623	0.265616	0.961864	0.000728545	FBgn0003138	Ptp61F	INTRON	FBgn0003295	ru	INTRON
3L	1381644	G	T	T	0.333333	0.243902	0.0625	NA	0.363636	1	0.842105	1	NA	1	9.05088	0.250843	0.960526	0.000330006	FBgn0003295	ru	INTRON	FBgn0003138	Ptp61F	INTRON
3L	1381693	A	T	T	0.208333	0.0789474	0.107143	NA	0.25	1	0.764706	1	NA	1	10.9129	0.161106	0.941176	7.57239e-05	FBgn0003138	Ptp61F	INTRON	FBgn0003295	ru	INTRON
3L	1381697	A	C	C	0.16	0.297297	0.115385	NA	0.346154	1	0.75	1	NA	1	8.51273	0.229709	0.9375	0.000157506	FBgn0003138	Ptp61F	INTRON	FBgn0003295	ru	INTRON
3L	1382079	T	A	A	0.37037	0.0666667	0.0625	NA	0.21875	1	0.816327	1	NA	NA	7.9528	0.179572	0.938776	0.000507987	FBgn0003295	ru	INTRON	FBgn0003138	Ptp61F	INTRON
3L	1383517	A	G	G	0.184211	0.075	0	NA	0.380952	1	0.777778	1	0.72093	1	7.14967	0.160041	0.899742	0.0004021	FBgn0003138	Ptp61F	INTRON	FBgn0003295	ru	INTRON
3L	1383534	C	A	A	0.131579	0.139535	0	NA	0.411765	1	0.827586	1	0.708333	1	7.00157	0.17072	0.907184	0.000570031	FBgn0003138	Ptp61F	INTRON	FBgn0003295	ru	INTRON
3L	1388093	C	T	C	0.2	0.0357143	0.05	NA	NA	1	0.835821	1	NA	1	12.953	0.0952381	0.958955	0.000162788	FBgn0003138	Ptp61F	INTRON	FBgn0003295	ru	656 bp DOWNSTREAM
3L	1388637	A	T	T	0.125	0.142857	0	NA	0.266667	NA	0.724138	0.735294	0.625	1	6.57101	0.133631	0.771108	0.000987587	FBgn0003138	Ptp61F	INTRON
3L	1388989	G	A	G	0.5	0.583333	0.461538	NA	0.352941	1	1	1	0.709677	1	6.21448	0.474453	0.941935	0.000443318	FBgn0003138	Ptp61F	INTRON
3L	1390238	T	A	A	0.352941	0.0769231	0.0526316	NA	0.357143	1	0.779412	1	NA	1	7.31732	0.20991	0.944853	0.00063974	FBgn0003138	Ptp61F	INTRON
3L	1391395	A	G	G	0.176471	0	0	NA	NA	NA	0.8	0.684211	1	1	8.3055	0.0588235	0.871053	0.00042556	FBgn0003138	Ptp61F	INTRON
3L	1395498	T	C	C	NA	0	0	NA	0.222222	1	NA	1	0.647059	1	7.27067	0.0740741	0.911765	0.000771935	FBgn0003138	Ptp61F	INTRON
3L	1395540	A	T	T	0	0.217391	0	NA	0.384615	1	0.777778	1	NA	1	7.30866	0.150502	0.944444	0.000827026	FBgn0003138	Ptp61F	INTRON
3L	1399591	C	A	A	0.2	0.142857	0.0714286	NA	0.307692	1	0.788732	0.785714	0.71875	0.677419	8.21505	0.180495	0.794123	7.74649e-05	FBgn0003138	Ptp61F	INTRON	FBgn0052320	CG32320	NON_SYNONYMOUS_CODING
3L	1400389	A	G	G	0.0952381	0.0731707	0	NA	NA	NA	0.544304	0.6875	0.703125	0.578125	11.7171	0.0561363	0.628263	8.55862e-05	FBgn0003138	Ptp61F	INTRON	FBgn0052320	CG32320	INTRON
3L	1400801	C	A	A	0.1875	0.0588235	0.037037	NA	NA	NA	0.692308	0.791045	0.840909	0.517241	7.20856	0.0944535	0.710376	0.000944196	FBgn0052320	CG32320	NON_SYNONYMOUS_CODING	FBgn0003138	Ptp61F	INTRON	FBgn0011854	tRNA:E4:62Ad	639 bp UPSTREAM
3L	1405126	A	G	A	0.1	0.157895	0	NA	NA	1	0.684211	1	0.75	1	9.54726	0.0859649	0.886842	7.73624e-05	FBgn0003138	Ptp61F	INTRON
3L	1405495	G	A	G	0.285714	0.0666667	NA	0.2	0.133333	1	1	1	1	1	17.6929	0.171429	1	0.000393642	FBgn0003138	Ptp61F	INTRON
3L	1406619	A	C	C	0.375	0.2	NA	0.153846	0.125	1	1	1	NA	1	14.045	0.213462	1	0.000781695	FBgn0003138	Ptp61F	INTRON
3L	1411435	T	C	T	0.173913	0.147059	0	NA	0.2	NA	0.5	0.648148	0.795918	0.6	6.64448	0.130243	0.636017	0.000812964	FBgn0003138	Ptp61F	INTRON	FBgn0035216	CG9168	SYNONYMOUS_CODING
3L	1412795	C	T	T	0.25	0.103448	0	NA	NA	1	0.603774	1	0.769231	1	6.95401	0.117816	0.874601	0.000553557	FBgn0035216	CG9168	NON_SYNONYMOUS_CODING	FBgn0003138	Ptp61F	INTRON
3L	1412812	G	A	A	0.117647	0.37931	0	NA	0.2	1	0.614035	1	0.763158	1	6.21392	0.174239	0.875439	0.000476172	FBgn0035216	CG9168	NON_SYNONYMOUS_CODING	FBgn0003138	Ptp61F	INTRON
3L	1412814	T	A	A	0.111111	0.0967742	0	NA	0.181818	1	0.614035	1	0.769231	1	8.87445	0.0974259	0.876653	0.000165699	FBgn0003138	Ptp61F	INTRON	FBgn0035216	CG9168	SYNONYMOUS_CODING
3L	1412888	C	A	A	0.333333	0.0434783	0	0.166667	0.235294	1	NA	1	0.666667	1	7.36027	0.155754	0.916667	0.000366521	FBgn0003138	Ptp61F	INTRON	FBgn0035216	CG9168	NON_SYNONYMOUS_CODING
3L	1413069	A	T	A	0.25	0.1875	0	NA	0.272727	1	NA	1	1	1	13.2968	0.177557	1	0.000919301	FBgn0035216	CG9168	NON_SYNONYMOUS_CODING	FBgn0003138	Ptp61F	INTRON
3L	1413191	T	A	A	0.1875	0.0526316	0.0666667	NA	NA	1	0.672727	0.813559	0.723404	0.529412	7.25064	0.102266	0.747821	0.000429846	FBgn0003138	Ptp61F	INTRON	FBgn0035216	CG9168	102 bp DOWNSTREAM
3L	1415434	C	T	T	0.0714286	0.0588235	0	NA	NA	1	0.816901	1	NA	1	17.9379	0.0434174	0.954225	3.89803e-05	FBgn0003138	Ptp61F	INTRON	FBgn0035217	FucTD	797 bp UPSTREAM
3L	1416238	A	T	A	0.208333	0.333333	0	NA	0.153846	1	0.517857	1	0.8125	1	5.92113	0.173878	0.866071	0.000645479	FBgn0035217	FucTD	UTR_5_PRIME	FBgn0003138	Ptp61F	INTRON
3L	1416255	A	G	A	0.208333	0.368421	0	0.142857	0.266667	1	0.909091	1	NA	1	11.8628	0.197256	0.977273	7.15532e-05	FBgn0003138	Ptp61F	INTRON	FBgn0035217	FucTD	UTR_5_PRIME
3L	1416279	C	T	C	0.125	0.36	0	0.142857	0.304348	NA	0.625	1	0.830769	1	6.14568	0.186441	0.863942	0.000960053	FBgn0035217	FucTD	UTR_5_PRIME	FBgn0003138	Ptp61F	INTRON
3L	1417224	G	A	A	0.0625	0.2	NA	NA	0.1	1	0.681818	1	NA	1	8.93227	0.120833	0.920455	0.000586566	FBgn0003138	Ptp61F	INTRON	FBgn0035217	FucTD	NON_SYNONYMOUS_CODING
3L	1417432	A	T	T	0.0769231	NA	0	0.166667	NA	1	0.8	1	0.826087	1	12.6757	0.0811966	0.925217	4.36312e-05	FBgn0003138	Ptp61F	INTRON	FBgn0035217	FucTD	INTRON
3L	1421476	T	C	T	0.285714	0.08	0	0.333333	NA	1	0.764706	1	NA	1	7.71253	0.174762	0.941176	0.000375542	FBgn0003138	Ptp61F	INTRON	FBgn0035218	CG9173	UTR_3_PRIME
3L	1421478	T	C	T	0.285714	0.08	0	0.333333	NA	1	0.722222	1	NA	1	7.12985	0.174762	0.930556	0.000418705	FBgn0035218	CG9173	UTR_3_PRIME	FBgn0003138	Ptp61F	INTRON
3L	1431658	T	A	A	0.333333	0.3	0	0.0833333	0.222222	1	NA	1	0.714286	1	7.74082	0.187778	0.928571	0.00015688	FBgn0003138	Ptp61F	INTRON
3L	1434491	T	C	C	0.142857	0.0526316	0	NA	NA	1	0.72	1	NA	1	10.6125	0.0651629	0.93	0.000200213	FBgn0003138	Ptp61F	INTRON	FBgn0043865	SA-2	SYNONYMOUS_CODING
3L	1437499	G	T	T	0.380952	0	0	0.4	0.176471	1	0.915254	1	0.527778	1	5.50153	0.191485	0.888606	0.000577185	FBgn0003138	Ptp61F	INTRON	FBgn0043865	SA-2	NON_SYNONYMOUS_CODING
[truncated: 4,395 more rows]
