# Supplementary material for: The Genomic Basis of Postponed Senescence in Drosophila melanogaster
Source: PLoS One. 2015 Sep 17;10(9):e0138569. doi: 10.1371/journal.pone.0138569 (PMC4574564; doi:10.1371/journal.pone.0138569)
Supplement: S3 Table — An enrichment score of 5 (corresponding to a geometric mean normalized P-value threshold of 1E-5) was used as the significance cutoff from the functional annotation cluster analysis. (XLSX) [file pone.0138569.s003.xlsx]

## Sheet: S3 Table
Enrichment Score: 5.2	Count	P-Value	Benjamini
developmental process	277	5.3e-13	1.2e-09
multicellular organismal development	247	1.8e-10	2e-07
system development	192	5e-10	3.7e-07
anatomical structure development	215	1.8e-09	1e-06
cell development	118	6e-09	2.7e-06
cellular developmental process	159	1.5e-08	5.6e-06
cell differentiation	150	1.8e-08	5.9e-06
anatomical structure morphogenesis	163	5e-08	1.4e-05
organ development	154	8.4e-08	2.1e-05
multicellular organismal process	299	2.1e-07	4.8e-05
generation of neurons	81	8.4e-07	0.00017
neurogenesis	83	1.4e-06	0.00024
neuron differentiation	71	2e-06	0.00033
organ morphogenesis	91	7.6e-06	0.001
cell morphogenesis involved in differentiation	55	1.6e-05	0.0019
cellular component morphogenesis	80	1.6e-05	0.0019
neuron development	60	3.1e-05	0.0035
cell morphogenesis	72	3.3e-05	0.0036
nervous system development	100	4.2e-05	0.0043
neuron recognition	16	5.7e-05	0.0056
cell recognition	16	8e-05	0.0072
axon guidance	29	0.0004	0.022
axonal defasciculation	7	0.00054	0.027
cell morphogenesis involved in neuron differentiation	48	0.00055	0.026
cell projection organization	58	0.00058	0.026
axonogenesis	36	0.00071	0.029
cell motion	49	0.00087	0.035
neuron projection morphogenesis	46	0.0015	0.054
neuron projection development	46	0.0017	0.056
cell part morphogenesis	51	0.0018	0.059
cell projection morphogenesis	50	0.0019	0.06
axon choice point recognition	8	0.0021	0.064
cellular component organization	208	0.0025	0.074
defasciculation of motor neuron axon	5	0.0065	0.14
