# Supplementary material for: The Genomic Basis of Postponed Senescence in Drosophila melanogaster
Source: PLoS One. 2015 Sep 17;10(9):e0138569. doi: 10.1371/journal.pone.0138569 (PMC4574564; doi:10.1371/journal.pone.0138569)
Supplement: S4 Table — B1-B5 are the five B lines and O1- O5 the five O lines. W1 and W5 denotes weeks one and five, respectively. F indicates females and M males, 1 and 2 are the two biological replicates per population, week and sex. Tab A gives raw expression data in FPKM and Tab B the geometric mean normalized expression counts. (XLSX) [file pone.0138569.s004.xlsx]

## Sheet: S4 Table A
FlyBase ID	B1_W1_F1	B1_W1_F2	B1_W1_M1	B1_W1_M2	B1_W5_F1	B1_W5_F2	B1_W5_M1	B1_W5_M2	B2_W1_F1	B2_W1_F2	B2_W1_M1	B2_W1_M2	B2_W5_F1	B2_W5_F2	B2_W5_M1	B2_W5_M2	B3_W1_F1	B3_W1_F2	B3_W1_M1	B3_W1_M2	B3_W5_F1	B3_W5_F2	B3_W5_M1	B3_W5_M2	B4_W1_F1	B4_W1_F2	B4_W1_M1	B4_W1_M2	B4_W5_F1	B4_W5_F2	B4_W5_M1	B4_W5_M2	B5_W1_F1	B5_W1_F2	B5_W1_M1	B5_W1_M2	B5_W5_F1	B5_W5_F2	B5_W5_M1	B5_W5_M2	O1_W1_F1	O1_W1_F2	O1_W1_M1	O1_W1_M2	O1_W5_F1	O1_W5_F2	O1_W5_M1	O1_W5_M2	O2_W1_F1
FBgn0000003	65.5597	55.2139	69.5886	104.77	49.4262	34.3283	110.998	140.521	74.2839	116.247	140.804	131.867	112.677	65.4726	191.289	129.921	69.8951	48.8076	216.966	77.6883	50.2791	50.0853	134.762	92.9586	64.0263	32.1664	111.975	103.572	40.3007	50.259	151.902	102.589	66.5115	57.8577	85.6181	75.6711	49.1019	35.0256	87.4174	62.7187	97.9387	71.2724	128.281	115.333	32.8502	58.1786	138.883	119.704	86.6282
FBgn0000008	9.67873	9.5049	4.07955	5.17183	10.1917	8.83546	6.59141	6.49252	10.3663	9.70659	4.38137	5.34932	9.51947	8.89225	5.69164	6.08074	11.6012	12.7654	5.12579	6.62502	9.82137	9.93721	7.34821	6.13141	10.3664	14.8328	4.32153	4.62299	9.17143	8.80772	5.31577	4.88702	9.93528	10.6001	3.79205	5.30718	9.95367	8.78637	5.50624	5.88505	8.55033	9.66873	4.62061	5.09156	9.77997	10.1165	4.72047	5.28689	8.72025
FBgn0000014	1.78743	1.73511	3.07427	3.45163	1.68913	1.62225	2.94881	3.53943	1.16666	0.919462	2.68082	2.48902	1.33413	1.43158	3.10873	4.01191	2.07222	1.67013	3.45297	3.78298	1.12002	0.986384	3.67086	3.74868	1.64308	2.25391	3.11853	3.16493	1.18766	1.64498	3.26687	4.23293	0.871997	1.26511	3.60799	3.52629	1.38252	1.44741	3.72628	4.79223	1.55446	1.66673	3.19284	3.30192	1.80227	1.72952	3.48138	4.12514	1.44614
FBgn0000015	0.849262	1.02696	7.93396	7.25192	0.713219	0.481543	7.17717	7.0744	0.638653	0.643393	7.66872	6.31651	0.603436	0.523776	8.16173	9.95748	1.11078	0.979132	8.54861	8.2904	0.371017	0.361937	6.77631	9.42627	0.945476	1.32055	9.15509	7.46887	0.484831	0.622363	8.30602	9.02137	0.953616	0.405559	6.92436	6.58034	0.54587	0.661112	8.97138	9.8794	0.448079	0.733543	5.48222	6.70049	0.545082	0.512801	7.94349	8.03906	0.419172
FBgn0000017	16.9929	17.1703	24.8055	24.0649	14.8122	11.6225	15.551	17.2914	18.7941	17.3	24.3297	23.1651	13.0776	12.481	18.9463	23.4603	20.2273	16.984	24.3782	24.1427	10.9163	10.5598	18.3287	23.5181	15.464	19.6114	25.0307	19.6419	13.0142	11.859	17.6614	22.0889	14.8384	17.1911	29.9886	24.6446	14.4914	12.2914	20.9631	24.004	13.7196	13.7557	21.3309	27.8739	14.4277	15.2365	20.0453	20.6647	13.0745
FBgn0000018	14.4517	15.9617	5.20458	4.95862	17.4773	21.8028	5.49887	5.68433	19.6882	22.9909	7.23811	6.38872	20.6531	21.2607	6.73588	5.6129	17.3387	18.7366	7.37923	7.23118	19.372	24.322	6.92198	6.25079	16.727	18.3159	8.31631	6.08275	21.1625	20.5036	6.27872	6.38867	21.6855	21.0394	7.13513	6.52812	22.2397	24.704	6.66914	7.34001	18.6425	21.6125	8.41892	6.75817	20.489	21.5295	7.27485	7.49623	19.6799
FBgn0000022	0.461135	0.943883	0	0	0.598906	0.337195	0	0	0.447484	0.456415	0	0.239163	0.828812	0.383449	0	0	1.12924	0.686036	0.19803	0.136497	0	0.274513	0.440514	0	1.08606	0.841169	0	0	0.222328	0.397992	0	0	0.415502	0.304966	0	0	0.445272	0.718561	0.366786	0.320571	0.112838	0.709239	0	0	0.75167	0.605743	0	0	0.243528
FBgn0000024	5.58133	4.4857	17.2044	17.7768	3.65838	3.35868	15.3716	18.772	3.25186	3.18756	16.6991	19.5174	3.56833	2.94225	19.4114	21.2362	5.41112	6.82552	20.5059	22.4481	3.53157	2.67792	17.3677	18.8723	5.27109	5.50614	17.5004	19.015	3.42549	3.37338	16.796	17.6691	3.48328	3.83217	16.6223	17.7211	2.33213	2.87424	16.462	19.558	3.15908	2.43602	16.7422	16.5692	3.76689	3.79367	16.4726	19.1498	3.27961
FBgn0000028	0.154057	0.144791	1.19051	0.750385	0.143912	0.135386	0.874923	0.762502	0.0670879	0.110268	1.0757	1.03039	0.031179	0.148963	0.798392	0.718995	0.314167	0.157857	1.30239	1.36813	0.118885	0.126345	0.958022	0.709227	0.228004	0.482181	0.759332	1.31298	0.160585	0.206042	0.89188	0.70855	0.0179256	0.246598	0.960521	0.811262	0.115264	0.0840482	0.712111	1.04948	0.18979	0.0764949	1.05268	0.348584	0.0937482	0.243323	0.639079	0.845393	0.109535
FBgn0000032	39.7841	38.8527	17.2603	15.9363	40.6685	49.8589	12.7024	14.3375	51.1131	48.1656	16.4227	15.4147	47.0675	49.3234	11.5261	13.2818	43.9219	42.8095	13.4873	14.7288	45.7176	56.2691	11.5671	11.708	36.7795	31.5481	15.5525	14.0075	36.2612	39.7331	10.6378	9.44785	40.3741	40.8025	12.9048	13.5889	39.6915	45.3204	12.7914	13.4814	42.3298	47.5319	14.8172	14.698	45.6553	45.092	14.0012	12.5557	43.6155
FBgn0000036	0.828063	0.909832	3.64223	3.60252	0.577227	0.593731	2.85209	2.69675	0.544993	0.506147	3.13399	2.90035	0.449205	0.37792	2.87113	4.26479	1.22247	1.33023	5.9726	5.48843	0.318989	0.270963	2.95544	3.39915	0.602362	0.923143	3.7004	3.75393	0.307398	0.392551	2.00202	3.56943	0.430451	0.456295	3.78353	3.31694	0.39529	0.345621	3.47139	3.74547	0.489308	0.507194	3.0098	3.02492	0.467868	0.398369	3.07089	2.76394	0.360986
FBgn0000037	1.52145	1.4413	3.51127	4.08484	1.21271	0.676786	3.71932	4.24025	0.585118	0.908771	3.97265	3.69749	0.759322	0.58322	4.0864	5.23687	0.957885	1.06375	4.64976	5.84269	0.624629	0.670658	4.02798	4.41834	0.698555	0.969357	4.01954	3.45212	0.507283	0.412732	3.23094	4.61888	0.847417	0.741525	4.13877	4.09542	0.624438	0.561847	3.56294	4.46301	0.867101	0.351753	3.4525	3.71316	0.822747	0.831897	3.79571	4.22253	0.82113
FBgn0000038	2.67348	1.71947	7.13904	7.27766	1.1422	1.65459	5.23609	5.33271	1.63198	1.04011	8.22582	6.95429	0.852637	1.05365	5.53194	7.54124	3.61425	4.54328	15.2195	16.4666	0.383811	0.613775	6.71743	7.06549	1.64036	1.42804	8.9385	9.12911	0.563005	0.500711	6.04455	7.16967	0.986776	1.69702	7.3629	7.58068	0.921727	0.914121	7.03051	7.29065	1.29784	1.31645	5.55648	5.76231	1.15419	0.734935	7.32142	5.86318	1.13463
FBgn0000039	1.43234	0.955932	4.60787	4.39861	0.323485	0.711269	2.27406	2.25368	0.561066	0.77644	3.49129	3.23143	0.419729	0.323614	2.23506	2.77068	0.876801	0.385988	3.17404	4.46863	0.231372	0.216248	2.09052	2.5309	0.639557	0.653461	3.42257	3.49411	0.363635	0.302298	2.8116	2.5621	1.29881	0.754986	3.58778	3.54976	0.728235	0.519853	2.97055	2.56892	0.70124	0.521969	3.40778	3.70663	0.217495	0.44306	2.50058	2.64666	0.452159
FBgn0000042	893.247	885.102	640.39	645.355	923.519	853.887	594.794	584.074	938.416	858.974	655.621	650.876	899.61	875.382	585.115	586.694	974.664	984.247	594.906	592.72	891.975	879.162	672.096	585.955	987.239	1102.1	565.117	576.77	881.151	813.416	552.566	552.5	1000.87	886.176	582.462	638.591	837.466	780.248	587.839	541.875	880.542	860.935	560.861	540.841	942.104	949.598	516.201	558.009	971.261
FBgn0000043	137.915	145.185	132.681	126.65	151.209	159.739	101.878	100.581	161.719	139.38	135.002	128.088	148.735	156.958	117.063	115.283	132.407	124.023	102.778	112.362	152.114	160.902	115.641	123.643	148.407	127.298	109.872	100.725	170.864	177.394	97.0923	97.9971	160.172	161.902	109.237	106.843	158.964	153.606	129.149	107.405	157.849	162.022	98.8915	91.6861	171.075	174.674	86.5213	101.474	164.835
FBgn0000044	325.764	288.117	677.498	685.206	272.871	196.7	413.038	506.824	172.282	181.843	557.495	569.26	109.573	97.8688	353.754	387.429	160.098	200.98	458.566	581.392	118.685	89.0861	368.745	416.343	158.233	203.535	405.552	425.812	93.0339	68.873	334.208	361.305	270.881	219.071	574.897	654.837	103.088	93.4305	335.191	397.434	118.697	109.454	345.645	344.414	90.0128	125.021	284.372	333.971	103.155
FBgn0000045	221.476	198.854	896.487	840.832	16.1263	12.9419	100.937	108.047	94.4176	91.8186	654.593	717.637	9.32618	10.6109	99.3091	97.8876	66.91	75.2649	506.921	541.3	15.5697	13.197	114.278	109.946	48.1931	53.1578	284.851	338.516	8.51182	8.81804	66.0196	72.7046	189.962	140.906	958.479	1023.33	11.4402	9.80663	81.117	81.9787	43.6584	30.8847	357.731	367.982	12.145	12.4661	82.5705	85.9507	34.586
FBgn0000046	94.0068	86.6565	251.776	281.806	22.9556	15.5396	74.3404	90.1801	48.5016	49.4017	233.507	240.075	15.0279	13.4527	102.884	114.294	48.8391	54.393	200.774	248.075	16.3317	13.6564	117.908	125.348	49.0843	67.524	172.535	186.638	17.1147	12.7641	98.2411	103.186	71.8525	57.7794	232.626	252.623	15.8547	16.6937	98.2986	106.655	34.1495	30.2469	157.285	175.896	19.9606	28.9486	103.147	117.396	30.0301
FBgn0000047	349.598	288.224	646.078	445.688	114.072	140.337	144.324	141.107	111.514	90.8667	355.888	331.461	34.5027	31.3329	67.3045	53.6988	29.1453	28.1024	86.5731	61.2138	53.3543	36.0147	118.103	102.215	9.97655	11.3299	38.7645	43.3513	18.5392	27.8243	47.5708	45.0755	350.181	265.081	700.322	727.727	10.11	21.4389	31.7121	31.1707	12.7377	9.68936	70.7466	56.7414	2.58964	3.98879	14.0483	16.3441	7.37248
FBgn0000052	33.7314	35.425	20.9017	22.7864	39.7326	36.7552	46.848	38.4512	38.5259	36.1243	35.281	38.0962	37.3862	33.3423	44.0866	37.008	38.0801	38.3466	36.5323	31.4182	34.5264	30.3134	42.096	36.4004	40.8878	32.5803	31.9277	38.9138	31.2959	30.2435	37.6575	38.4913	46.2594	42.6914	37.873	36.0077	37.9435	37.1609	44.6316	36.6783	38.1098	37.5342	27.3685	20.2055	36.7485	37.228	19.6019	19.9758	37.5617
FBgn0000053	65.4975	64.1774	36.637	35.1677	70.141	55.7674	80.8134	68.368	57.1029	57.1668	44.5445	51.6275	60.3233	56.5557	67.7033	58.8953	60.4727	64.4615	37.0848	28.5623	56.9153	46.4413	48.4527	52.19	67.916	38.3231	40.2181	39.88	54.1788	48.3914	59.8758	55.3217	82.6547	68.8945	65.7862	61.6093	55.4822	55.1417	85.1441	65.6857	48.9721	48.8372	38.0575	30.3912	43.0085	53.3793	25.5488	26.014	56.9835
FBgn0000054	28.3118	30.2742	17.5327	18.1978	28.0314	33.2556	15.3265	16.4316	33.4839	31.8229	16.776	14.484	32.4602	35.2475	14.5863	17.3981	30.595	31.959	14.3481	16.8231	30.7623	36.0777	17.0788	16.6636	29.0196	36.3578	14.8404	16.1784	35.8009	32.0808	12.5502	16.1733	28.2994	31.8306	14.6651	16.9345	32.4854	35.284	15.3427	16.839	33.8029	35.1347	13.8436	14.3094	31.117	30.2124	16.3487	16.7543	31.4429
FBgn0000055	1046.81	1013.86	2780.67	2812.18	953.336	867.254	2028.01	1877.58	1395.85	1400.19	4129.63	4130.72	1216.2	1121.12	2516.76	2091.19	987.122	1069.8	3989.45	3861.61	992.011	960.362	3202.81	2928.86	1285.02	1816.07	4022.67	4520.95	933.462	962.031	3399.56	2633.06	1375.17	1196.12	3869.23	4300.68	1028.5	1061.3	2804.2	2368.35	1291.29	1247.94	4518.86	3788.07	934.71	964.926	2581.97	2472.76	967.242
FBgn0000056	81.4614	88.9132	144.641	153.725	57.3128	75.5231	170.582	159.42	127.953	115.678	204.665	206.144	79.437	99.7308	213.365	183.502	70.4316	52.1563	253.432	115.473	57.2425	83.1242	179.135	221.056	102.089	25.2348	331.521	208.333	63.7622	87.5462	254.339	207.474	53.6929	78.1738	301.513	129.64	50.3063	80.6277	151.936	137.654	106.481	112.69	264.316	215.634	70.9878	49.7564	203.809	208.463	73.4633
FBgn0000057	13.0287	14.998	19.1437	20.5968	14.1212	16.4313	17.7857	16.5596	15.7589	16.5417	21.7365	22.6941	16.4877	16.8331	18.4691	19.0261	17.099	17.6338	23.1208	24.5934	17.0016	19.9833	18.7553	21.1722	15.2234	16.6952	21.1798	23.505	16.2856	15.2752	19.608	18.488	17.8397	15.1629	19.9492	22.7367	17.7789	18.9274	21.7714	19.3928	16.7801	18.0853	20.6348	20.6693	17.577	16.3134	22.0619	18.6926	15.2365
FBgn0000061	0.0821982	0.140197	0.269043	0.292947	0.0533739	0.100184	0.0649729	0.150448	0.0996982	0.0813505	0.297267	0.266425	0	0.128147	0.264771	0	0.0503184	0.050949	0.176482	0.182468	0.135085	0.040777	0	0	0.0484019	0.18741	0	0.34173	0	0	0.140039	0.338179	0.0925729	0.135891	0.327479	0.0599932	0.0496027	0.0914892	0.0817189	0.142845	0	0.118512	0.160691	0.128992	0.191394	0	0.311225	0.343391	0.162772
FBgn0000063	6.5196	9.36462	2.3936	2.60626	9.945	11.4358	1.79957	1.76781	11.0455	10.1052	2.86924	2.3703	10.5399	11.1253	1.88891	2.94202	9.95494	10.9471	1.9256	2.5014	11.4891	11.5242	1.07087	2.80382	11.1226	15.6033	2.35452	2.43797	12.515	10.382	1.35168	2.2379	11.1496	11.1774	2.47371	2.4673	12.8227	11.4799	2.30551	2.57766	9.2419	8.48224	1.7533	1.81392	10.8432	10.7931	1.93302	2.01748	9.83638
FBgn0000064	548.856	519.658	1260.82	1330.58	277.751	212.88	739.101	789.765	410.243	379.589	1238.57	1253.8	216.68	195.327	648.161	618.617	462.274	484.654	1459.46	1551.45	288.157	245.974	703.474	700.158	300.736	230.611	884.356	956.217	237.295	210.858	635.065	595.478	520.649	449.195	1215.7	1367.74	228.753	233.436	641.906	571.19	329.401	300.021	1121.32	937.026	153.641	195.792	437.344	481.669	386.518
FBgn0000071	0.597348	1.67827	0.456292	0.141908	0.0646079	0.479702	0.0777781	0.364476	1.19946	0.394039	0.240053	0.258177	0.391493	0.153403	0.260408	0.227445	0.979576	2.09855	0.347148	0.14562	0	0.195252	0.475536	0.0938659	1.64188	0.567599	0.065303	0.340896	0	0.0536675	0.169591	0.332606	0.691343	0.867594	0.0495507	0.362655	0	0.164279	0.642951	0.431743	0.566223	1.22954	0.0648374	0.312497	0.630068	2.26695	0.22617	0.137023	0.454655
FBgn0000075	7.66973	8.99319	0.875856	1.07189	8.13919	7.34873	0.660162	0.910639	8.11443	7.6893	1.39946	2.42775	8.39693	7.06892	1.13519	1.0779	7.10814	8.39267	0.898821	1.67734	6.25206	6.17411	1.39278	0.866586	4.96039	5.14163	1.57828	1.03926	6.09812	6.15843	1.20082	1.03091	9.74932	10.0121	1.86912	1.59315	4.72746	6.81526	0.752716	1.44811	7.44576	7.12918	1.97004	1.49648	8.75809	11.7709	1.13028	1.09698	10.0483
FBgn0000077	16.7826	16.8569	7.01545	6.05134	17.6515	21.5003	10.947	7.65465	22.8029	20.87	5.82683	7.36221	17.5873	23.2645	9.893	8.53273	19.4179	20.5418	7.43594	7.69445	18.3907	24.7535	7.17823	8.93971	18.6881	16.0163	6.07627	6.88207	21.2285	23.3911	8.906	7.11438	19.4886	19.3661	7.74516	6.8679	25.3952	22.6859	10.0047	8.50764	18.9308	22.1931	7.32415	7.89332	21.2741	19.7969	9.0995	7.37075	18.1908
FBgn0000078	110.814	110.36	193.958	204.63	127.204	108.678	142.673	175.152	107.033	102.377	266.211	272.186	163.883	157.535	237.463	228.344	33.401	33.7031	145.476	126.749	123.929	76.636	179.746	155.065	81.1224	65.466	281.367	338.496	118.74	115.642	242.869	244.379	141.883	120.116	290.991	339.215	195.742	148.008	326.586	358.224	50.2067	47.1193	273.547	224.966	38.8135	51.3965	165.197	172.884	90.3179
FBgn0000079	98.8103	86.258	174.533	220.104	115.355	98.6837	146.929	208.92	106.57	110.154	286.437	333.954	167.983	143.717	270.647	269.409	26.1876	28.743	152.713	141.894	116.814	66.1997	182.85	163.527	88.7771	111.767	316.128	430.931	121.781	90.1012	259.361	275.296	144.81	102.429	283.469	378.807	205.844	124.62	327.173	340.304	65.9412	69.9602	451.167	332.777	47.9863	71.5845	198.743	234.47	118.266
FBgn0000083	138.388	133.5	202.397	208.544	139.307	152.535	256.686	241.022	126.487	129.217	201.735	197.572	139.665	135.488	239.783	226.679	117.879	127.172	175.547	173.198	145.148	131.709	214.889	204.344	111.365	93.4024	162.802	162.195	130.382	125.847	233.608	198.949	116.992	105.771	186.968	183.658	118.492	124.061	221.747	211.407	114.308	113.938	167.904	145.86	101.821	119.653	192.641	178.327	130.509
FBgn0000084	38.4224	40.5086	55.5646	54.3041	37.6595	36.1199	52.6242	53.274	39.2882	39.032	54.4316	60.5973	41.3784	40.2681	58.6772	54.2524	37.3044	37.6841	50.4715	46.0142	44.4728	45.1012	60.3626	55.2984	36.9026	28.2239	52.1173	55.9189	39.3725	41.5411	66.0785	54.8431	44.7585	38.506	58.4879	60.4583	46.539	41.1357	62.1486	61.0217	43.206	40.4556	64.6271	55.9767	44.4167	45.5822	60.0482	60.2363	43.7009
FBgn0000092	0.325219	0.0924542	0.958088	0.579561	0.211188	0.198178	1.02833	0.744109	0.328736	0.241414	0.686125	0.316254	0.0913322	0.338033	0.392864	0.743014	0.0995492	1.00797	0.174575	0.601652	0.356311	0.32267	0.970846	0.18883	0	0.556154	0.426921	0.901375	0.587994	0.175427	0.692585	1.00357	0.0915723	0.089615	0.566894	0.11869	0.196266	0.18099	0.323343	0.989105	0.69631	1.01601	1.58954	1.40358	1.32528	1.86899	2.21633	3.05711	0.858735
FBgn0000094	0.851763	0	3810.37	3669.68	1.10746	1.03695	2435.42	2002.13	0.68955	2.53192	3496.49	3655.5	10.525	0	2401.94	1990.77	1.04406	9.51433	4794.1	3325.12	0	0	2196.48	1809.15	0	21.3874	4226.88	2918.63	0	0.919922	2226.4	2139.77	0	3.7595	4522.54	3370.63	0	0	2022.34	2241.13	0	0	2379.21	2329.25	0.992811	0	2350.18	1748.89	0
FBgn0000097	10.7169	12.1006	10.3828	9.92293	12.8397	9.76306	10.0629	11.8329	11.0981	10.8344	9.1646	8.69061	11.3518	7.45983	10.6657	10.9342	18.6001	18.7596	12.3293	13.2178	11.3102	9.39662	13.7334	15.1679	14.9769	22.7207	10.2722	10.1874	11.5543	9.3092	10.624	12.6108	10.209	11.5367	10.7358	9.98606	12.7464	9.98127	11.4955	12.4221	11.3474	11.3007	10.3791	11.5431	14.9058	13.0684	10.8846	13.1444	11.2251
FBgn0000099	6.19396	6.27264	12.9754	12.71	7.97669	6.94713	12.0305	12.1991	4.95394	4.59911	12.9498	13.4538	6.42696	5.29409	11.8461	12.8351	6.69768	6.05606	20.0777	20.6846	6.90407	6.78951	16.9681	19.6445	20.8072	21.2313	37.3069	38.4458	49.7455	57.0987	78.3273	72.318	7.91011	7.5517	16.2755	16.8223	14.976	16.515	26.4049	23.8688	7.00916	5.17965	15.1988	13.8342	7.7899	8.04571	14.6399	17.5002	6.90477
FBgn0000100	1341.42	1233.91	604.428	583.652	1161.59	991.198	743.084	715.936	1132.35	1193.97	564.642	602.313	1069.3	1042.67	759.822	683.937	1108.46	1263.65	581.622	570.277	1090.33	969.998	717.651	623.884	1281.28	1056.81	607.69	651.986	1084.43	1125.86	801.095	696.256	1374.24	1252.43	615.089	727.475	1059.89	1013.19	755.44	662.969	1542.95	1337.28	692.886	634.76	1187.45	1320.38	718.1	701.552	1573.57
FBgn0000108	6.26563	6.37709	23.1675	23.703	6.07774	4.73331	20.8654	23.7373	4.13571	3.73566	21.2414	21.8076	3.44517	2.89686	19.258	25.6319	8.39897	7.75229	34.8251	40.4539	2.36327	2.30105	22.139	24.2146	6.51734	7.86378	31.1787	31.448	2.93357	3.62144	20.5796	27.4782	3.99094	3.785	22.8645	25.5924	3.28362	3.99528	21.9734	27.5095	3.97538	3.56324	19.4265	21.9006	4.03229	4.50484	23.2192	24.8909	3.27225
FBgn0000109	23.6088	20.6177	9.36173	10.7457	20.8739	28.7197	12.4422	11.3619	27.982	26.6032	15.1366	12.1391	24.1784	29.5538	13.2089	8.26894	21.8473	18.5514	12.138	9.95297	22.5111	24.0466	11.6474	12.8717	27.9314	19.3345	15.275	13.2096	22.1772	25.6701	13.4072	15.05	25.8406	29.7074	18.2914	12.9449	22.2086	31.5782	16.4182	13.8653	27.5693	26.5948	12.1354	10.6113	21.3265	24.3858	12.7566	14.0001	21.3658
FBgn0000114	324.666	335.93	71.3615	81.7067	362.905	436.744	39.5129	48.2928	402.406	401.274	74.786	74.5494	371.159	432.037	48.3137	55.4921	371.237	380.546	76.46	92.3052	377.674	479.519	41.4148	61.8672	360.769	373.519	61.4992	61.4434	389.808	391.827	37.5581	45.3669	387.611	405.248	67.068	62.1223	403.2	419.781	44.4479	52.5557	387.639	425.204	61.285	63.2219	404.578	378.905	41.1119	52.7029	377.084
FBgn0000115	55.8688	57.5191	51.7292	45.7997	52.3478	60.0628	42.2722	34.8801	61.0731	66.6534	48.1109	48.5092	59.285	67.1972	41.6197	35.4062	58.6349	65.4304	37.2742	42.3775	64.1612	65.4284	44.7936	38.2324	61.9134	63.2407	42.9575	46.592	69.5049	60.1665	43.512	36.3286	60.3415	67.959	44.3217	51.7034	59.6072	63.2942	40.8675	37.1053	65.4255	65.6933	42.1311	46.6593	57.267	57.1172	41.85	38.6251	63.0931
FBgn0000116	822.312	788.747	2366.47	2385.75	272.639	259.384	702.049	704.727	536.854	561.795	2225.55	2414.98	216.486	210.871	505.624	469.368	421.702	460.002	1897.41	1991.72	229.15	212.023	489.542	490.637	381.337	372.303	1311.12	1511.22	251.704	233.642	550.473	536.893	528.277	424.577	1710.55	1730.45	241.832	210.174	544.41	501.755	365.536	307.292	1229.45	1217.68	220.958	253.969	556.671	501.479	366.189
FBgn0000117	118.523	122.944	64.6157	72.2324	117.428	128.721	65.1029	67.6226	128.946	137.485	68.3449	66.8602	122.783	128.461	70.8272	71.8912	127.041	136.337	69.0064	65.1798	128.264	145.458	73.3034	62.9007	128.307	119.769	60.7974	63.5996	135.78	126.314	71.3533	67.9103	138.742	130.323	64.9867	71.9947	140.57	130.904	65.2397	64.812	139.396	138.58	70.0384	69.4176	131.73	134.809	67.0592	68.9472	131.664
FBgn0000119	9.28333	10.2077	7.67751	7.7141	10.5264	10.5423	9.25253	9.24121	10.3347	10.4868	7.34202	8.35132	9.76695	9.03623	9.55389	9.53451	9.90995	9.57102	9.72229	9.3484	10.1584	8.71635	9.70516	10.3058	9.98669	8.78858	8.90107	8.94261	10.1797	8.97595	10.396	10.2931	11.041	10.5056	9.23455	9.23745	11.6545	9.7026	10.4443	10.7612	9.40377	10.6854	9.76709	8.97146	10.5965	11.8213	8.93344	9.8527	9.51998
FBgn0000120	241.397	217.378	710.046	709.597	153.789	141.241	699.946	665.759	208.884	195.518	799.562	838.651	142.928	143.53	783.18	722.596	169.552	205.085	857.402	767.664	113.003	126.106	676.413	598.715	185.655	199.809	906.675	874.644	138.241	168.313	786.078	767.321	183.125	158.997	728.823	743.57	129.647	156.444	765.645	725.998	228.449	184.217	845.005	845.277	152.911	153.382	908.457	789.46	183.602
FBgn0000121	340.658	319.469	1007.47	1014.39	219.866	201.92	1111.42	1017.81	265.115	257.834	1063.89	1096.35	236.486	236.891	1228.6	1110.9	195.877	247.672	1018.19	946.852	178.88	206.538	1070.09	1030.18	223.913	183.168	1074.74	1078.46	251.503	288.652	1360.99	1273.29	240.243	224.249	920.898	915.052	213.797	232.844	1162.12	1142.27	295.81	233.685	1075.19	1143.88	265.699	257.368	1563.36	1305.95	263.56
FBgn0000137	0.177519	0.201846	0.0774703	0.12653	0.115267	0.144243	0.233859	0.108303	0.239232	0.409931	0	0.0383581	0.166177	0.184498	0.0953001	0.180239	0.652007	0.293412	0	0.0437842	0.0972449	0.234837	0.494562	0.412253	0.557507	0.43846	0.0388356	0.123002	0.178307	0.15958	0.35284	0.426028	0.233241	0.130432	0	0.129562	0.214245	0.0329306	0.294134	0.0514147	0.361949	0.25594	0	0	0.172223	0.226688	0.0896194	0.123598	0
FBgn0000139	17.6132	17.9458	13.6436	10.9391	18.5812	19.183	14.8149	17.0418	16.6801	17.4727	12.2696	13.4322	17.5686	17.6824	20.2543	18.2192	17.5089	15.1588	13.0988	10.869	17.38	21.5814	23.3484	16.3286	16.6547	14.7177	10.5236	11.0225	19.3561	21.7417	16.3905	18.1418	20.68	19.7292	14.3703	14.037	21.9522	21.0595	19.5045	23.6866	21.5736	22.0969	14.5663	16.8314	21.983	22.1995	19.5109	15.0202	20.6725
FBgn0000140	23.127	27.175	5.97674	5.74214	32.1671	31.5927	3.46406	3.14557	34.95	36.3563	5.27002	5.6679	34.6431	31.8838	3.97889	3.77894	32.7848	35.2329	5.44259	7.5506	34.2704	34.0723	3.25759	4.68965	33.7403	39.7226	5.31547	5.04632	34.3235	32.5137	2.59867	3.22599	35.3474	34.7457	4.25794	4.21772	38.554	32.9625	3.45988	3.45326	30.1841	34.6281	4.68962	4.66914	35.3648	35.5888	3.90461	3.6646	28.0484
FBgn0000146	30.1584	33.1173	2.46757	2.9734	37.7588	31.9881	2.26445	2.89769	39.3581	39.8448	3.33229	3.25807	37.6418	39.2713	2.63332	3.17665	33.4463	32.6165	2.64376	3.57019	28.6638	29.6229	3.30057	2.80129	36.8301	34.8266	2.47397	2.71639	32.5061	32.0536	1.75537	2.11947	37.6198	34.7697	2.67814	2.45772	33.6742	33.0927	2.69819	3.05882	39.4788	41.2412	2.81659	3.54921	38.7737	35.2382	2.66427	2.9045	42.6468
FBgn0000147	32.6511	32.3291	16.635	15.3105	34.9936	42.2493	11.4454	8.77565	39.8937	44.6997	13.2359	15.1676	40.9329	47.6896	11.3514	9.9311	39.5062	42.676	14.0002	14.9717	44.6501	52.232	9.27424	10.6894	38.3395	40.2286	12.4614	13.6873	46.2324	45.6708	8.82189	10.7507	38.8785	40.3726	11.2701	13.0878	52.6009	45.6806	11.2494	10.5818	39.124	45.1179	15.3094	12.8663	40.693	41.9847	12.9252	11.8845	38.6111
FBgn0000150	1386.34	1282.69	517.659	511.775	1317.99	1149.37	453.403	432.599	1431.07	1530.24	663.101	678.788	1387.4	1301.13	488.923	434.198	1406.45	1645.69	541.583	508.252	1452.46	1301.87	522.665	453.883	1570.07	1605.82	529.86	622.489	1475.65	1276.19	595.204	456.278	1817.53	1622.36	684.313	834.632	1619.34	1293.46	525.935	444.389	1561.45	1541.95	582.532	508.704	1356.44	1580.14	484.25	479.4	1657.01
FBgn0000152	7.22236	7.45406	6.5462	5.62305	8.11664	8.93825	4.87438	5.33838	8.35552	10.0893	5.69257	5.07795	8.1443	9.70045	6.66594	5.45745	7.99207	6.99031	5.00973	6.86509	8.09543	9.45328	5.83737	5.74135	7.26269	6.14327	5.25054	5.27382	7.73434	6.77217	5.821	5.42844	9.00971	7.16392	5.75468	5.67669	8.81711	9.18268	4.91561	6.37195	7.17036	8.35702	5.97335	6.18994	7.50277	8.36132	5.34306	5.6088	6.67413
FBgn0000153	24.6815	23.5007	68.9842	58.6261	4.97429	4.75567	19.1958	19.909	13.7655	15.9507	45.3515	49.3373	4.26212	3.71964	19.4386	17.8261	10.7104	12.4575	41.5114	41.9825	5.86125	3.58758	22.6967	19.8056	8.2977	4.87967	30.974	30.4488	5.00889	5.30394	20.5027	18.2877	14.4894	13.7804	48.6642	43.2577	4.6249	5.31078	20.0478	16.3902	14.28	14.2768	54.3523	45.6531	2.48171	3.67983	19.5955	17.9647	14.6459
FBgn0000157	1.11684	1.00855	2.8945	3.86648	1.04394	0.724194	2.87981	3.2956	0.595905	1.05861	3.8613	3.75281	0.588885	0.59862	3.41383	4.33905	0.992827	0.83176	3.03398	4.08728	0.331568	0.497508	3.32008	4.80562	0.918864	1.60605	3.11142	3.5692	0.645769	0.639329	2.99	5.06522	0.906344	0.77872	4.19179	3.61686	0.495149	0.761066	4.07168	4.23806	0.641382	0.591516	3.18026	3.46957	0.557235	0.952888	3.69369	3.68166	0.661987
FBgn0000158	15.1559	14.575	1.22422	0.83312	16.2417	25.6425	0.492742	1.71145	15.5944	13.7656	1.26811	1.01026	13.9614	14.2537	1.31773	1.54279	16.2182	17.6289	0.585552	0.461267	22.5808	30.8859	0.930395	1.62866	13.6276	13.4134	0.767124	0.917866	18.4087	20.132	0.597393	0.721318	12.7247	12.5386	0.7373	0.682466	17.4923	18.9071	1.00708	1.0156	12.5833	15.5039	0.558546	0.855971	18.7788	17.9112	1.00312	0.759561	11.5214
FBgn0000163	20.901	21.1894	41.3819	41.8038	24.5404	26.2292	50.9073	43.9101	30.6176	30.3952	36.3846	35.9613	52.3035	49.8799	57.8975	53.8276	24.4953	23.8569	52.6503	55.8607	31.9562	33.1615	91.1948	101.03	19.7106	23.6847	42.2579	39.494	19.3177	22.5968	56.7124	65.4736	16.2988	16.2124	29.6304	26.8215	16.5007	17.7603	37.3155	42.4936	17.5792	17.1881	28.666	37.0245	20.1441	18.115	38.9108	34.1064	17.9979
FBgn0000166	22.7898	24.9193	0.472742	0.204489	26.517	31.3654	0.407925	0.472047	30.6485	26.3258	0.12438	0.200704	24.7923	33.3438	0.277245	0.314515	32.261	24.1638	0.308001	0.152806	24.9243	33.8448	0	0.479585	28.0557	22.4096	0.271071	0.572141	29.3967	31.3761	0.351456	0.530692	24.2751	27.9595	0.114289	0.225862	29.0724	31.0421	0.399334	0.269021	25.1707	29.1807	0.403264	0.222959	26.8813	27.0212	0.156374	0.239712	27.6766
FBgn0000173	111.777	118.705	55.0658	61.2499	112.048	126.216	47.4093	52.1758	137.588	131.347	55.2793	57.981	113.367	128.33	50.1155	49.3249	119.065	119.208	58.3583	58.3928	122.155	139.905	52.5727	56.0065	127.34	124.115	63.1952	57.023	125.257	123.967	50.6978	50.352	154.585	124.792	56.8107	55.3631	124.061	121.269	42.8706	50.6904	127.045	133.829	62.0888	58.8458	119.767	131.987	52.9098	54.8365	126.75
FBgn0000179	0.476323	0.398005	1.34404	1.03947	0.285668	0.104445	1.19879	1.72791	0.312858	0.219798	1.2887	1.03888	0.318386	0.161791	1.22564	1.67288	0.685762	0.922755	1.79303	1.51087	0.288372	0.190955	1.04938	1.77299	0.388854	0.584214	1.54328	1.29418	0.150647	0.351222	1.12016	1.22919	0.12413	0.358695	1.0403	0.915901	0.310485	0.234698	1.12783	1.34544	0.367738	0.21955	1.33949	1.50498	0.319181	0.311563	1.39452	1.35882	0.248826
FBgn0000180	1.11503	1.56039	1.23522	1.5895	1.03031	1.01928	0.949136	1.09889	1.62979	1.06106	1.18903	1.80699	0.843062	1.248	1.62311	1.07767	1.44387	1.4088	1.56526	1.42796	0.704787	0.659521	1.0753	0.846539	1.38896	1.63775	0.956961	0.802319	0.542761	1.31846	0.657572	0.838067	1.44892	1.48884	1.55903	1.72149	0.698728	0.978532	1.70538	1.30419	0.944355	1.13356	0.922193	0.841225	1.17329	1.03269	0.974292	0.716617	0.905831
FBgn0000181	698.529	688.512	288.551	297.898	740.277	733.357	326.541	323.137	705.715	674.855	291.61	287.102	743.744	734	347.802	335.038	811.456	874.614	298.944	322.427	724.334	747.501	352.446	327.723	810.75	722.95	337.423	345.413	791.711	711.335	375.603	351.768	832.524	729.752	326.677	359.006	764.75	744.639	397.351	365.947	835.422	768.979	344.581	334.206	804.281	756.741	351.752	340.079	918.414
FBgn0000182	99.8298	96.8556	32.2072	27.762	126.664	117.267	15.9536	16.0277	119.755	132.471	29.1153	29.0518	126.766	121.442	17.9286	19.3171	118.878	132.24	21.6755	29.7628	125.288	154.9	15.599	16.6819	163.773	110.192	21.5963	22.7115	135.38	101.795	12.6169	13.7028	72.518	129.394	22.3837	25.3542	168.491	173.707	20.2007	16.3667	130.996	138.236	22.4405	21.3219	136.165	169.06	18.6641	15.8805	111.009
FBgn0000183	20.5302	19.9391	17.0731	18.6585	24.2229	19.4686	17.9251	18.1804	18.791	19.2553	14.2888	14.699	20.45	16.0397	17.4296	18.9624	35.4706	33.1433	23.7668	21.9892	20.194	16.467	18.6865	21.9992	28.251	28.7446	19.692	19.3476	20.7776	17.776	17.815	19.8958	15.7914	16.7453	14.9973	14.2011	20.7613	18.4048	16.3014	17.9381	18.1495	20.1073	13.5728	14.5969	24.0684	21.5499	16.9875	17.9405	17.1015
FBgn0000206	3.56431	2.69293	10.8064	10.1286	1.27899	1.40047	6.89497	5.23605	2.57865	2.36711	9.86525	9.72842	1.76488	1.07233	7.13773	7.42825	1.40673	1.59877	7.95455	7.94672	0.667971	1.07022	5.31963	6.04464	2.18173	1.44349	8.83378	9.78133	1.44148	1.46714	8.58929	8.44137	2.05985	1.57648	8.92164	9.10483	0.849014	1.2267	5.2219	6.43841	1.74989	1.44248	7.94567	7.58034	1.20118	1.38599	8.06196	6.85716	1.7645
FBgn0000210	1.5788	1.40428	1.03816	1.33999	1.85444	1.25507	1.35437	2.21206	1.0254	1.17172	1.00141	1.13268	1.21943	1.01104	1.16237	1.79825	4.56792	4.40965	2.34315	2.23696	1.13535	0.770739	1.97157	1.66272	2.87743	4.16805	1.39379	1.54225	0.973873	1.12204	1.23669	1.92237	1.17877	1.18112	0.865361	1.17584	1.2931	0.992074	1.83171	1.73953	1.37071	1.23643	1.32595	1.03183	2.17969	1.40184	2.13145	1.8856	1.29487
FBgn0000212	9.87251	11.4351	7.849	8.29455	15.3821	12.9857	10.3279	10.9357	11.453	12.5833	7.97106	7.53936	12.5346	11.4396	10.7198	11.1746	18.2781	17.5677	13.0298	13.6927	12.5037	11.8868	12.1965	11.9061	17.204	18.2102	11.1985	12.3286	12.0759	11.9454	10.0755	11.4627	12.7073	11.7231	8.64716	9.15365	14.7305	12.8423	10.3076	11.2638	10.7651	11.7844	10.3533	11.4129	13.7691	13.7849	10.9046	12.345	10.7286
FBgn0000216	0.599847	0.682227	0	0.285109	0	0	0	0	1.13203	0	0	0	0.224609	0.831457	0	0	0.244861	0.247929	0	0	0	0	0	0	1.88338	0.91198	0	0	0	0	0	0	1.1262	0.220426	0	0	0	0.22255	0	0	0.734019	1.53789	0	0	0.698526	1.31347	0	0	0.264028
FBgn0000221	6.65613	6.24707	4.9798	4.74446	4.93956	6.24525	4.59326	2.9974	6.19385	6.53532	5.03094	4.04095	5.87481	6.03959	4.16902	3.62055	7.24389	8.97187	4.53688	3.28353	7.98699	6.60397	4.03689	4.04856	6.84332	5.48027	3.25913	4.24599	5.85794	5.81275	3.41997	4.1295	6.90142	7.04502	2.99913	2.85319	6.94959	5.82095	3.46628	3.12133	7.04446	8.17514	4.47517	3.56475	6.64232	8.44223	3.52021	4.2667	6.69509
FBgn0000227	0.687956	1.10821	0.0750603	0.0817291	0	0.069872	0	0	0.509937	1.24828	0	0	0	0.655448	0.0923354	0	1.12306	0.497498	0	0.0848443	0	0.113761	0.136908	0.133143	0.607634	1.50321	0	0.0794472	0.0691011	0.0618462	0	0	0.581104	0.631871	0	0	0	0.0638097	0	0	0.280551	0.165319	0	0	0.333731	0.0627531	0	0.0798353	0.151372
FBgn0000228	24.3411	29.1957	17.7134	18.9845	28.4343	29.5423	24.8626	23.8393	28.519	29.6021	14.3453	14.9613	26.1666	27.6779	21.2266	21.284	29.2577	30.6699	15.0724	19.4428	25.7378	30.1532	21.1567	23.2893	32.5912	31.1922	17.0171	18.956	32.4477	29.2286	21.8333	24.0442	29.2692	31.0837	15.5503	15.7484	32.4157	30.1553	20.3712	20.5063	28.6769	29.918	17.2904	15.4256	29.8349	30.1787	22.493	19.526	28.1145
FBgn0000229	22.3415	23.4822	43.8185	42.6954	18.7761	21.8904	43.0714	37.5589	20.91	19.4817	45.2566	43.8182	17.2636	22.3731	47.1284	44.535	16.3385	13.1818	38.021	33.7831	20.5909	22.8883	40.8099	48.7446	16.2296	18.2376	45.0116	38.727	18.559	23.0091	46.1259	43.191	16.4821	20.4619	43.1849	39.7105	17.9491	23.2316	45.5695	46.7581	22.4145	20.5663	38.1222	47.2265	19.5928	17.8047	50.0268	39.759	22.8568
FBgn0000233	0.120638	0.164603	0.410644	0.240762	0	0.0882227	0.305135	0.353278	0.0390181	0.0477562	0.349017	0.187683	0.108413	0.100304	0.19429	0.551184	0.118156	0.209365	0.310808	0.357055	0.0264342	0.0718154	0.115231	0.336187	0.056831	0.440072	0.12668	0.367795	0.0290817	0.0520541	0.287739	0.148894	0.163033	0.132957	0.288367	0.457842	0.029119	0.0805642	0.239863	0.377352	0.0295165	0.0463813	0.220109	0.265034	0.112357	0.184861	0.292339	0.13439	0.0955542
FBgn0000239	69.6046	70.8619	36.802	35.3269	76.2289	79.4844	41.2857	40.0699	83.6521	81.5355	35.7308	34.5861	71.9166	82.0687	40.5357	39.9683	75.1993	79.0296	36.6687	38.4001	76.0234	87.0963	40.4335	46.107	79.9702	82.8686	37.5976	35.8915	78.25	78.9975	40.9414	44.9865	77.7084	77.6259	32.4722	34.0103	79.1415	79.2566	39.6673	41.6766	80.4559	81.6432	32.8977	34.3889	79.1991	76.6424	33.203	36.7784	79.1567
FBgn0000241	3.01514	3.93075	2.55224	2.2232	2.22782	4.68873	2.87632	2.8544	4.35055	4.16728	2.19331	2.12301	2.56945	5.51094	3.01405	3.52316	3.75506	3.51212	2.9019	2.88497	1.93648	5.46724	2.42072	2.53522	4.22444	5.36315	3.2071	3.02971	2.91366	5.01898	2.65698	3.36849	0.848907	3.95327	2.82181	2.23853	2.54097	5.00499	2.68741	3.20701	3.68858	5.2465	2.70999	3.09995	3.41944	1.79243	3.10999	3.11274	4.01469
FBgn0000244	19.752	19.9019	40.543	44.3444	17.0123	16.992	45.2719	45.038	15.0003	15.0267	36.3385	37.3414	15.2986	13.417	42.1878	44.9115	12.6398	13.4566	35.5059	37.1034	14.569	13.3877	42.7222	42.0791	11.4078	15.4764	36.3055	36.0115	13.1988	13.6383	39.8651	40.5235	13.8665	14.1591	38.2281	39.4703	14.2224	13.7047	40.264	46.0664	17.0835	14.6746	37.7917	42.0254	15.6913	17.0087	40.7831	41.8238	14.7418
FBgn0000246	25.2267	25.4676	2.81411	2.907	23.4186	30.803	6.09898	5.34636	23.9483	19.1593	3.07378	2.60809	22.0294	26.5943	4.32774	4.47476	24.3824	21.1452	3.37239	4.1186	24.6315	29.6318	4.6064	6.46364	19.7802	27.535	5.67903	6.07205	20.7031	24.2714	6.1503	6.17159	19.6809	18.7666	2.8819	2.61462	19.5176	24.7588	4.1094	4.78884	28.7409	28.8787	3.41184	2.46491	28.2508	24.1014	4.59104	4.06761	32.4428
FBgn0000247	10.0819	10.6231	12.8964	13.1105	10.9579	8.97916	12.0013	12.2542	10.2937	9.85301	9.67876	11.0423	10.0158	7.95745	10.8348	9.59269	12.5609	14.4839	14.1753	16.5594	9.78453	9.21823	10.9298	12.9425	11.4699	11.6547	12.1726	12.8149	10.3057	8.40524	11.1523	11.1079	11.3297	10.7383	10.524	11.0514	11.4988	9.29286	10.262	11.1816	8.97288	9.4269	11.6202	10.8653	9.92058	10.7761	9.64049	11.0003	8.34123
FBgn0000250	126.428	128.327	88.0587	87.1117	138.613	168.722	87.858	85.1373	153.698	163.97	81.2724	81.1889	164.841	170.638	95.7565	89.9918	119.514	133.961	57.5366	74.4234	155.805	176.577	93.1566	89.36	125.062	166.241	66.4948	76.6157	160.233	145.139	85.9041	86.0134	160.395	153.352	83.8029	84.6566	175.696	171.925	86.8258	90.952	134.633	146.323	64.2707	73.5898	145.331	160.732	67.4339	70.5378	131.626
FBgn0000251	43.88	45.7868	11.914	13.4036	45.3974	52.4006	13.9481	15.5749	49.245	47.5062	13.7662	12.011	45.0193	51.178	15.2566	13.4439	51.056	46.4655	14.4814	16.6108	46.4542	55.8643	17.0668	17.1342	51.8983	72.8975	13.2844	11.1343	50.2577	48.3448	15.5286	15.6725	52.9736	51.4826	11.9532	12.7752	50.1494	54.3769	16.4328	14.7521	45.9637	49.4651	12.5909	15.161	49.2203	49.8424	15.6514	16.4624	45.4944
FBgn0000253	340.276	331.585	486.443	441.955	347.314	434.485	458.573	464.697	398.222	305.722	531.223	462.978	327.003	415.406	501.299	526.586	448.544	329.589	504.051	532.293	320.704	429.95	497.302	520.467	405.586	529.024	550.16	477.818	329.866	402.916	478.617	549.711	333.041	388.188	469.519	398.1	299.323	405.203	487.55	536.984	347.017	341.23	395.344	454.848	367.893	285.204	457.704	480.136	311.419
FBgn0000256	10.1919	10.6977	51.0477	51.8013	11.1073	10.4475	37.8676	37.9836	11.2746	11.9759	49.8289	46.9197	11.1945	10.6194	40.456	36.0481	10.0103	9.15867	47.339	54.7913	10.8347	10.9121	32.848	34.1555	9.04993	12.1703	49.8848	47.7478	10.9498	10.3201	33.8269	35.7115	11.4475	11.0909	42.9224	45.3015	12.1108	11.3513	39.8001	38.9704	13.161	12.2738	40.9463	43.4641	12.5469	13.218	38.5762	39.3214	13.2507
FBgn0000257	13.9118	12.815	7.63113	8.02425	12.9805	16.7897	8.85451	7.08439	16.4773	16.1114	7.76745	7.23018	14.4512	15.6655	7.59063	8.38579	13.436	17.189	8.01699	7.85088	14.668	15.8585	7.32611	8.08996	14.7753	11.6022	7.2621	7.09942	16.1096	15.5719	8.49518	7.40016	14.8724	14.9947	6.64848	7.74381	15.828	15.6617	8.21329	7.24381	14.8742	16.6737	7.59462	7.11024	13.0946	15.2769	8.51766	6.68984	17.3688
FBgn0000259	95.8321	86.8063	35.8131	33.3369	105.058	110.975	35.932	36.3196	122.139	116.013	35.1188	34.8168	126.483	144.734	39.4112	40.6464	108.686	91.0167	33.5609	39.1557	94.198	109.713	33.7042	39.7806	106.551	154.198	31.6875	29.9858	99.9215	108.555	31.4152	35.2049	85.8691	96.1527	31.2228	30.2503	100.308	108.083	26.6084	37.7069	107.636	111.134	30.2723	37.2133	124.01	100.597	40.8498	36.9486	99.5865
FBgn0000261	115.279	110.279	255.642	280.192	129.25	103.045	407.194	439.102	116.875	113.216	345.465	335.996	136.733	105.812	405.354	386.514	92.3346	98.967	284.175	278.289	126.018	100.134	412.492	407.303	98.7888	102.171	352.74	358.477	140.68	143.138	500.968	504.944	104.501	100.523	271.648	296.093	138.375	130.85	446.936	457.72	109.87	98.3873	371.763	357.016	105.714	107.528	315.014	350.889	121.04
FBgn0000273	26.1519	25.708	44.6627	47.7422	29.3623	27.1327	43.1412	49.4334	25.1267	24.0049	42.8487	40.2748	25.1149	24.5914	41.0073	45.5128	29.162	27.9428	50.5001	58.075	23.9966	24.462	41.6268	48.5104	27.544	31.4375	52.4882	50.8666	23.676	24.1853	40.875	54.5322	22.9153	25.9243	44.8288	40.9022	23.8986	25.7649	43.1258	48.9716	23.3462	21.765	38.2301	42.1923	25.2157	24.0564	39.3855	43.7313	21.4458
FBgn0000274	0.862195	0.849674	29.2034	27.4625	0.822948	0.350735	17.3581	15.1499	0.60423	0.568883	26.0611	28.7025	0.581118	0.478565	21.9428	19.5276	2.25351	1.78143	26.9147	32.8421	0.6314	0.798409	17.1607	17.3566	0.609223	1.44161	22.1133	21.3507	0.972185	0.621417	14.0075	15.2535	2.00862	2.09142	23.6471	23.8325	0.624368	0.57579	19.5464	20.2799	0.704717	0.663005	23.6881	23.0039	1.07354	1.06959	17.764	18.4161	0.303537
FBgn0000276	33.4859	24.4932	120.329	95.5355	92.0044	96.7221	187.673	136.678	9.67663	14.6862	122.334	98.0572	113.922	128.359	242.08	221.629	5.86064	1.18682	123.33	82.1752	31.9703	48.8859	248.055	265.69	39.9735	14.1881	161.483	188.933	114.742	93.9819	334.96	253.068	21.5641	32.7099	201.198	136.256	41.5964	22.3625	224.622	260.373	1.17123	2.30054	201.507	280.946	35.667	9.43122	347.533	326.626	2.52776
FBgn0000277	27.5209	14.188	67.5989	41.096	86.6098	59.1896	110.193	56.7015	10.7853	8.09077	46.1627	28.4499	80.1859	76.917	121.27	106.814	3.68749	5.86725	28.6377	24.1966	50.4103	61.0101	227.074	146.887	24.8004	9.31951	27.6745	67.934	74.1181	68.2305	153.847	105.327	30.0436	37.4631	87.4238	57.7825	44.6591	16.273	82.1296	77.0154	2.6319	1.24071	16.8227	26.3332	26.5492	6.12247	23.4318	17.9748	0.568021
FBgn0000278	0.296043	0.673498	0.775484	0	0.769218	0.360682	0	0.542059	0.957892	1.17241	0.714028	1.1519	5.32086	2.77026	6.20075	4.96156	0.725183	0	4.45101	0.438284	4.86518	6.75562	11.3157	10.3167	0.697028	0.675234	0.777495	2.05128	1.42732	1.91689	3.53053	3.65535	2.00122	3.59049	3.53969	4.75538	2.85947	1.97703	1.17772	4.63198	0	0	0.771951	0.464755	0.689588	0	0.896378	0.412408	0
FBgn0000279	11.1169	6.11937	28.184	25.5734	40.0707	26.649	32.8972	15.7604	5.80224	6.39148	18.1653	11.629	37.061	33.9335	41.0268	33.3322	1.75706	2.22385	12.3251	3.18578	21.2163	29.1755	58.261	73.3232	18.5738	6.95315	9.88998	26.8358	28.528	24.7705	55.5969	43.545	11.3139	19.7715	38.2364	18.854	18.1867	5.98716	22.8282	16.8344	0.877856	1.7243	4.67593	4.50425	9.60719	5.10528	10.3144	5.49578	0
FBgn0000280	0	0	0	0	0	0	0	0	0	0	0	0	0	0	2.38675	0	0	0	0	0	0	0	0	0	0	0	0	0	0	0	0	0	0	0	0	0	0	0	0	0	0	0	0	0	0	0	0	0	0
FBgn0000281	0	0	0	0	0	0	0	9.16362e-07	0	0	0	5.64738e-07	3.06277e-06	0	0	8.17754e-06	0	0	0	0	0	0	0	0	0	0	0	0	0	0	0	9.75438e-06	0	0	0	0	0	0	0	0	0	0	0	0	0	0	0	0	0
FBgn0000283	48.3266	54.55	19.6694	20.1824	62.9073	73.2628	22.8198	22.6438	61.6294	65.5144	19.8203	19.0092	64.9346	72.0467	24.2111	24.399	55.4673	61.2888	17.4286	20.6019	58.7264	75.465	25.1446	23.3542	64.0162	74.0596	20.8569	22.0963	71.5392	65.3674	27.2354	27.773	64.0552	66.0163	19.8257	21.3536	73.2855	72.9593	24.4985	26.4029	59.4045	62.6484	19.3397	20.5048	69.1907	67.7147	23.1099	24.3608	55.829
FBgn0000286	8.0686	9.09934	19.2962	23.0246	9.26539	7.69802	20.7	25.5923	8.37273	7.4825	8.84701	8.55961	7.49763	7.22076	11.5572	15.8772	12.1438	10.328	14.1785	15.9554	7.23508	6.5175	14.4373	19.852	11.1361	13.8219	42.7769	42.6182	7.86554	7.77569	28.2083	29.845	7.06376	7.09623	16.1499	17.7844	7.32283	7.47233	18.7649	21.4507	7.57879	8.08098	9.26286	11.8253	7.7183	8.11015	11.1077	13.6578	7.73811
FBgn0000287	1.63928	1.23636	7.61736	8.25001	1.50559	1.6107	7.90192	9.00491	1.18623	1.24107	8.05337	8.44409	0.976957	0.590696	6.20544	6.72387	1.80214	1.53446	6.76501	7.60245	1.09954	0.760577	5.89709	6.10854	0.847139	0.877175	5.97794	5.82351	0.788086	0.912493	5.1553	5.47926	0.716778	0.25802	4.93364	5.37968	0.749731	0.614441	5.15569	5.38079	0.982273	0.470437	6.3029	6.39026	0.331021	0.604068	4.6505	5.47125	1.082
FBgn0000289	43.356	43.3904	27.5651	29.1598	47.504	48.2016	25.647	25.1622	44.5531	44.8503	24.1813	24.9771	42.2856	42.9318	25.5861	24.3948	53.7654	53.9906	27.2821	30.1624	45.6473	47.522	26.3799	26.1772	47.0227	68.6286	23.2618	25.0307	47.39	43.7801	24.4153	27.3896	52.6144	50.8675	23.1659	26.4585	53.4358	46.8431	23.9567	26.0249	44.2022	47.4378	25.0006	29.8384	46.2512	51.33	27.1343	27.0405	44.5868
FBgn0000299	41.274	38.4524	44.3341	44.9034	36.604	20.9591	24.2127	27.9326	21.5562	21.8452	41.1216	42.07	23.2389	13.8235	22.9972	22.7015	50.218	50.5803	35.3236	31.5431	20.8965	11.8072	27.6495	25.9	46.0939	32.1876	30.1781	26.0379	19.1219	17.4447	26.8033	25.253	26.8371	21.801	47.7937	45.8244	17.9631	14.2223	24.0602	22.7125	21.1433	16.3571	25.1937	20.6942	20.9757	21.5031	14.6874	17.3942	21.3599
FBgn0000303	1.81417	1.46086	6.44718	7.19806	0.962378	0.733917	3.38976	4.22575	1.31112	1.27544	6.11884	6.99213	0.660424	0.623357	3.65372	5.46304	1.46805	1.63598	7.11606	7.25694	0.469723	0.352192	2.85367	3.25668	1.18214	1.30486	6.46547	6.85161	0.619573	0.522506	3.0334	4.8592	1.23638	1.43611	6.62156	6.88372	0.479739	0.577825	3.89443	5.35052	1.04355	1.0469	5.46093	4.72657	0.697317	0.81912	3.31241	4.43276	1.04821
FBgn0000307	13.9416	15.3375	8.99869	9.01737	21.445	16.111	10.5621	12.4975	17.3534	17.5422	8.01351	7.79117	18.8421	14.6611	9.79346	12.2455	27.0401	23.311	13.3237	14.144	18.8583	14.4376	10.2501	13.4046	20.7393	26.7226	11.6724	11.8195	19.0123	15.2617	9.4548	13.0565	16.977	15.8546	9.28848	9.27113	19.7893	15.3099	10.5709	13.8767	14.8431	15.7717	8.60166	9.39482	20.945	20.1898	9.32482	12.2436	16.8445
FBgn0000308	233.866	217.238	216.239	190.439	259.308	258.538	246.874	246.492	266.781	228.248	230.72	201.32	243.62	248.67	248.273	268.048	236.774	185.679	156.953	201.983	219.529	227.429	232.292	262.051	239.022	330.584	198.765	184.339	229.518	225.688	220.727	249.213	256.157	262.234	213.056	180.986	246.061	245.824	223.611	268.764	230.465	229.483	177.346	187.733	243.902	202.261	194.568	221.205	235.3
FBgn0000313	14.4105	12.5825	48.2576	52.0262	8.72726	6.0749	31.5741	30.776	9.39419	9.33058	49.7076	47.9699	5.42233	5.1487	32.4703	32.6752	9.83466	10.3751	56.025	56.5466	4.31527	4.71917	33.4803	29.5694	10.9211	11.6346	54.571	57.2222	4.93351	5.3592	33.6928	33.747	10.942	8.96161	47.7372	53.2328	5.86307	5.32549	33.5988	34.8391	9.53225	6.58138	42.3185	44.999	7.06545	7.35338	42.3786	40.6478	6.82225
FBgn0000316	47.471	53.0341	13.3438	13.2488	50.1622	62.28	13.3815	13.5324	56.7669	58.9143	12.8694	13.9754	55.1498	65.317	15.302	12.8916	50.2938	52.4231	13.2779	10.686	56.4381	72.431	13.9432	15.6459	54.1163	48.5232	11.4283	12.4963	55.7191	64.4027	14.7153	12.5796	55.2519	60.1254	12.8698	12.8098	60.6283	65.1038	14.426	14.4096	53.6788	59.0445	13.5982	13.8797	58.082	55.0232	13.2385	13.6635	54.322
FBgn0000317	17.0523	19.2655	12.5487	13.228	21.6528	23.3502	12.6326	11.9178	22.2283	22.4432	13.9368	13.4492	22.7564	23.5156	14.4563	14.5521	22.0143	23.9209	12.9195	13.4057	19.7834	23.6013	12.8353	13.3203	23.508	23.652	14.8915	14.5219	21.6022	22.8826	13.6966	14.2888	22.5676	23.7218	14.395	12.9824	23.554	23.6939	13.0241	12.9157	20.5605	21.1513	13.6403	13.6166	23.9711	24.8029	15.1043	15.298	20.5986
FBgn0000318	164.269	165.559	171.383	157.454	150.797	172.367	164.585	151.457	176.882	175.212	192.908	201.503	171.108	199.332	218.201	181.722	167.745	160.813	166.761	148.29	181.711	202.533	163.263	154.507	172.514	190.217	172.147	175.85	175.031	194.781	198.121	163.403	183.892	176.567	168.071	170.555	173.192	184.088	172.736	165.847	205.561	185.628	182.752	184.438	187.049	179.636	189.938	178.029	177.876
FBgn0000319	118.195	121.495	90.7185	92.0496	128.779	121.135	102.925	103.112	117.466	116.296	87.4625	92.0527	119.105	116.261	104.49	105.275	119.641	119.625	91.1577	82.7541	112.459	109.731	99.332	96.6792	121.303	112.111	85.6757	86.4107	108.78	117.473	100.59	98.2997	117.353	118.068	86.6625	88.6785	109.445	113.664	104.26	97.7158	117.889	114.55	87.5582	88.9936	118.846	125.586	94.5998	92.9639	124.938
FBgn0000320	5.44136	5.23636	6.46406	6.30663	4.37939	3.73257	4.43828	4.08494	4.3309	3.76386	6.07443	7.5049	2.92092	3.65527	4.15109	4.76908	5.88874	5.58645	6.5775	7.89277	2.80349	2.57205	3.95176	4.39467	4.82519	7.21431	5.21363	5.85288	3.05549	4.05901	3.89825	3.7654	4.52789	4.03795	6.42273	6.10725	3.06988	3.05407	5.31148	4.78072	5.45871	4.29754	5.37757	6.70708	4.19276	4.43328	4.59491	4.04902	6.35672
FBgn0000326	10.8399	9.35833	6.57038	6.29564	9.17635	8.36744	4.56975	7.49522	10.7779	10.3705	8.46957	9.88977	9.60613	8.01157	7.30663	7.64317	7.91373	9.55576	8.70603	7.07034	10.3807	9.36078	6.1359	7.92513	12.1514	9.01629	9.01159	9.23568	9.62986	7.92564	7.11347	7.51548	10.942	10.7524	8.59726	7.44276	13.0827	9.92022	7.50376	7.32574	11.1002	12.7732	10.0985	10.0175	11.4048	11.2938	7.78293	8.1065	12.0843
FBgn0000330	17.569	16.3613	8.92055	8.95797	15.6545	17.7723	11.1206	9.4633	18.7389	19.9813	10.5279	9.33523	19.2612	18.9024	8.84167	9.01685	18.4742	17.8428	9.27204	10.7541	19.7813	19.1147	9.88616	7.93888	19.0165	13.2282	9.83523	7.98209	19.7413	18.0181	9.74997	9.48013	21.1733	20.703	8.68991	10.8352	21.2219	18.8224	8.86613	7.92487	19.0389	19.7553	11.8422	11.35	16.5988	20.4466	11.7523	11.7509	17.2418
FBgn0000337	0.0415133	0.14161	0	0.0591799	0.107824	0.101193	0.0656277	0.227946	0.234974	0.0410852	0.0500438	0.161466	0	0.215731	0.20058	0.252901	0.152477	0.0514625	0.0891304	0.0614356	0.0909641	0.123564	0.297404	0.289225	0	0.0473248	0.108984	0.230116	0.0500372	0.0447827	0.495076	0.170794	0.046753	0.183014	0.0413475	0.0605979	0.0501027	0.138617	0.0825425	0.288569	0.0507866	0	0	0.260585	0	0.0908788	0.251489	0	0
FBgn0000339	60.1123	55.7023	47.7892	42.2025	52.7438	57.3742	57.1955	52.7678	57.7618	60.5217	51.3541	45.5005	56.6747	63.6571	46.2275	50.8134	52.6723	56.1073	45.9154	43.2758	62.2794	66.1948	54.2761	55.9444	61.9402	61.5693	51.3532	45.9938	59.6064	62.5898	51.7158	50.2461	58.7254	60.9299	50.7561	50.1361	59.2381	64.1832	55.3954	54.7365	57.4332	66.1418	49.9056	55.7321	56.159	55.4516	52.0539	50.587	62.0665
FBgn0000346	12.7402	12.4016	42.9802	42.7267	6.94299	8.11849	25.1432	26.0941	8.52806	8.22934	39.3855	41.0958	6.31957	6.00772	27.4507	28.568	8.50358	8.53876	34.6636	36.3361	5.08153	5.16848	23.2969	22.915	9.57938	7.31882	34.4419	34.1774	8.39945	10.3023	23.566	24.1832	8.64558	8.78814	38.3031	36.0186	6.28697	8.06143	26.8888	26.2718	11.5437	11.958	32.5275	39.174	8.05959	7.48322	29.9114	25.6133	9.81592
FBgn0000351	30.2868	33.5103	1.558	0.88214	32.2063	37.9117	1.80595	0.609859	36.6128	35.5596	0.745956	0.987348	30.3841	32.0509	0.689967	0.869945	32.7562	36.0539	0.204398	0.774877	36.1931	37.2582	0.795689	0.884351	39.8849	34.3802	0.812261	1.01	38.9041	35.8907	1.54079	1.56669	36.0129	34.7333	0.858635	0.903054	36.6082	35.0263	1.51432	1.40609	38.5069	37.623	1.79905	1.41926	39.1977	39.6475	1.15343	2.21135	38.5076
FBgn0000352	12.905	14.7236	4.97609	5.10476	14.157	17.4264	5.04292	5.61204	17.0239	18.1719	5.03393	5.10968	15.6019	18.1234	4.85963	5.50666	15.3177	18.2449	5.40557	6.20311	15.0628	19.3812	5.45181	5.4861	17.6823	17.4366	4.9263	4.74665	16.7971	17.8198	4.74452	4.8768	17.3504	17.7711	4.65863	5.20528	18.6878	18.9567	5.6312	5.70893	15.8797	17.6207	4.7489	4.19675	17.7171	16.6573	5.68438	5.07819	15.4641
FBgn0000355	5091.35	5548.26	10.7674	9.61977	4922.32	4568.47	19.6689	5.40356	7169.8	5493.65	3.81313	7.65523	4489.21	5663.61	8.83039	3.85401	5210.08	4761.95	8.14965	8.11398	5031.6	4217.28	14.6037	3.91783	5743.81	4622.6	6.6433	10.2255	4826.06	6014.45	12.2119	10.8448	5345.72	5278.63	8.82142	9.85027	3212.91	3201.82	9.64376	4.03109	6269.49	5150.83	15.1157	8.93497	5888.5	6100.11	7.02264	14.0953	7184.7
FBgn0000356	739.244	782.614	1.62024	0.882096	840.003	717.102	2.93461	0.377513	970.988	833.256	0.24864	1.06965	1017.58	723.713	1.32876	0.314131	641.916	711.325	0.885678	1.5262	740.561	617.449	0.985089	2.395	969.199	457.094	0.54148	0.857274	662.123	973.661	2.45914	0	1076.43	770.175	0	0.602154	545.162	551.518	1.23032	1.79217	1156.18	841.383	0.537619	0.323675	1313.27	1027.22	1.56111	0.861656	1133.82
FBgn0000357	913.304	992.835	0	0.420806	1155.02	887.458	2.5666	1.08056	954.51	704.499	1.42337	2.29625	953.999	765.919	2.13937	0.674356	899.348	991.306	1.58443	1.9658	887.606	624.742	1.76227	1.02829	1123.2	1037.63	1.16242	2.04501	848.258	987.46	3.01692	1.82168	1416.54	965.925	1.17603	0.215444	663.893	550.891	1.76079	0.512976	1330.56	979.153	1.15413	0.92646	1696.49	1401.94	0.446918	1.84975	1199.28
FBgn0000358	1154.57	1114.72	0.384746	0.41893	1173.92	814.04	4.18116	0.268935	1140.71	1039.6	0.531384	1.143	1036.55	571.458	0.946592	0.895133	936.713	1108.01	0	1.08724	865.139	626.767	0.350883	0.341233	1270.43	1288.27	0.771488	1.01794	804.457	814.565	1.50173	1.51129	1497.76	1054.57	0.292695	0.214484	820.003	704.266	2.6294	0.510689	1453.88	1077.18	0.765987	0.230582	1482.28	1453.43	0.222463	1.8415	1400.32
FBgn0000359	1352.82	1498.44	0.66116	1.02843	1594.57	1363.1	4.44788	0.528168	1620.23	1522.06	0.782697	1.59005	1753.45	1315	1.16189	0.329619	1619.44	1690.08	0.154891	1.06763	1653.89	1235.78	2.2396	0.670156	1271.49	1404.35	0.378785	4.49863	1249.57	1324.17	3.80993	0.890419	2017.21	1753.14	1.22151	0.842458	1127.37	1185.04	2.15164	0.752214	2375.8	1611.86	1.22227	0.452845	2365.57	2567.86	1.42024	3.31518	2737.55
FBgn0000360	868.307	858.262	0.379461	0.413175	1126.22	764.199	3.43312	0.132614	1069.34	914.519	0.26204	1.12732	1122.13	729.905	0.709966	0.551775	1555.65	1627.34	0.155563	0.857854	945.811	636.248	1.73033	0.168266	1250.73	1199.19	0.285333	3.61472	707.363	761.668	2.14569	0.894325	1214.06	1172.67	0.866033	0.634616	681.902	668.374	0.864433	1.38512	1406.84	879.547	0.849528	0.227412	1502.13	1476.83	0.548643	1.41262	1604.52
FBgn0000370	327.171	304.555	498.949	453.65	309.24	315.635	592.144	555.39	293.352	272.999	469.089	463.737	292.255	320.488	570.063	570.433	272.656	253.948	496.176	493.274	281.212	291.795	635.875	628.173	272.676	325.131	450.722	431.579	253.457	298.504	547.104	550.899	218.884	220.449	368.401	349.676	203.81	251.051	474.578	467.953	332.822	307.513	454.781	502.754	315.177	287.927	547.295	555.89	289.237
FBgn0000376	6.3285	6.49463	2.42306	2.88397	8.18392	7.33775	3.14179	2.86501	7.2265	6.88697	1.77169	2.12663	7.08883	6.3699	3.21291	3.70126	13.7885	13.7792	2.96844	3.24768	6.75471	6.71473	4.07031	2.74128	11.1478	14.387	3.09473	2.55685	8.04321	6.91266	3.54902	3.39448	7.38625	6.46509	1.5893	2.2846	9.84795	7.47185	3.50881	2.66051	6.74366	6.867	2.55224	3.29555	7.91641	7.8993	3.45294	3.58554	7.18138
FBgn0000377	19.7138	23.7879	9.88632	9.57352	20.5373	23.2356	10.0295	9.96922	22.2214	24.1964	9.66245	10.1111	22.1452	22.2902	10.5667	8.2012	20.7256	21.4073	9.5681	8.56444	22.5818	22.9676	10.1247	8.91197	23.4358	17.3929	9.22137	9.77836	23.3886	24.0036	11.8105	9.48562	22.6199	24.0465	9.95609	9.66738	24.8755	23.7333	10.5223	9.94944	24.0793	23.9459	10.2849	11.2186	23.3113	23.3055	11.0148	11.1186	23.6554
FBgn0000382	24.2704	26.0076	27.576	29.8656	26.9037	24.1735	31.9255	37.0518	25.5069	23.8551	24.2411	24.7231	22.5826	21.8359	32.7549	37.3728	32.2596	31.7661	35.1958	37.8673	22.9015	22.1942	34.2958	38.0213	28.5109	27.9392	31.0075	31.1194	24.2288	21.7533	31.5693	37.5777	22.2358	22.8925	26.9789	26.7404	23.8353	22.1621	32.7361	37.5749	25.1042	26.4003	28.7669	32.7151	27.8917	27.6014	37.2853	38.8567	26.5296
FBgn0000384	34.1684	33.2486	13.6874	12.7889	36.0532	52.5809	20.6905	18.7074	50.5122	47.472	12.5215	14.3417	44.6759	56.7931	17.6569	19.1618	41.0859	35.8345	12.6747	11.8788	45.6431	62.7503	19.9776	17.029	40.9142	42.7965	14.2125	13.3697	43.2592	53.2326	17.1272	21.4434	27.8103	42.1192	14.614	10.1899	42.6262	54.4395	15.0927	19.3464	41.3901	46.6217	13.3649	15.1399	43.946	38.4371	17.013	18.0838	39.7648
FBgn0000392	59.3845	65.2184	33.9715	36.9897	84.4659	57.0236	16.6356	20.6376	75.7555	76.6273	39.2839	40.3655	70.4975	45.3705	21.2048	28.9148	96.6666	82.7095	40.0637	47.6523	70.9026	53.7972	18.6992	26.0616	92.2797	127.606	34.1488	35.1646	77.2023	55.124	14.9697	21.8472	80.3967	75.3394	31.1789	35.0411	83.4374	57.4266	21.128	28.0187	74.1494	77.4465	31.6592	31.1997	85.1653	86.9378	21.041	27.4239	75.4654
FBgn0000394	17.9088	18.4641	19.0787	15.6879	18.4827	20.2367	18.0557	22.11	29.9884	33.84	15.7833	21.9783	32.0547	35.9843	21.9538	20.1093	27.7362	28.2821	17.0827	16.9082	27.7851	35.5776	18.1998	18.3515	14.229	15.2141	14.2998	13.6723	14.9269	18.7597	16.6172	16.5421	22.6676	22.3101	17.0137	18.1564	20.8515	22.724	18.8263	18.4721	17.7584	17.884	18.1483	16.9069	18.1503	17.6007	19.66	18.5403	16.7276
FBgn0000395	3.49771	3.25057	5.98011	6.944	3.71255	2.99786	9.72038	7.71704	2.31158	2.35509	6.18003	5.96331	2.99615	2.67242	10.0572	10.1672	3.06985	2.91034	6.41214	6.66507	2.76471	2.32938	10.5262	10.6818	3.02839	2.89482	6.28911	6.77268	2.90685	3.04943	8.65274	9.49457	2.1224	2.30586	5.74237	6.784	2.77561	2.54204	10.1616	9.24206	2.26643	2.08772	5.01622	5.98993	3.04932	3.14659	8.0793	8.11747	2.50897
FBgn0000404	380.986	403.837	13.3296	13.6752	419.679	546.421	11.1986	8.15674	492.712	492.614	14.5571	15.572	485.351	542.774	10.8131	9.43107	431.293	451.548	14.2603	12.806	494.864	609.791	10.9985	11.2891	456.558	423.595	11.858	13.0584	535.579	529.827	8.14935	8.92603	469.443	480.92	12.4187	10.9884	522.253	569.078	10.4959	11.8666	449.78	513.748	15.5694	13.1413	507.986	463.157	13.4581	12.0474	455.479
FBgn0000405	426.58	465.24	17.7928	17.3745	462.504	475.721	13.127	11.6741	538.258	490.854	18.503	17.9376	460.916	504.002	14.0653	12.9725	602.926	619.381	15.666	16.3849	525.443	577.023	10.4273	9.82334	553.499	562.345	14.313	16.8393	556.513	471.254	10.1656	10.7094	532.916	523.795	13.0511	15.2027	598.02	494.516	11.8208	12.9629	467.808	576.337	15.525	13.7044	499.988	509.969	14.7869	11.6771	513.939
FBgn0000406	69.2052	61.3033	78.6469	71.3234	101.062	93.3169	276.662	259.84	80.5229	74.74	191.647	176.2	125.048	124.655	313.117	255.633	81.2121	77.0155	142.645	115.086	118.417	97.2419	294.483	274.512	59.861	52.1203	168.669	180.233	109.152	112.654	290.837	272.161	74.012	59.597	202.586	204.399	75.0876	88.6483	298.146	241.878	81.2859	68.3804	251.685	211.392	82.4559	86.3813	222.668	238.529	92.3284
FBgn0000409	816.577	785.816	1446.65	1266.35	404.93	400.727	325.281	301.987	603.92	575.878	1213.47	1159.73	368.925	388.769	292.57	277.524	468.924	488.117	845.097	813.635	329.042	377.628	331.846	292.336	498.442	534.876	515.405	541.951	388.722	387.766	312.959	277.078	676.5	631.296	1146.21	1108.12	383.134	381.176	303.695	291.751	538.15	513.23	826.198	783.242	352.749	363.604	352.01	329.484	532.358
FBgn0000411	1.37497	1.43489	4.53589	4.50229	1.51828	0.65171	3.92012	3.98104	1.29709	0.740532	5.19333	4.35496	0.85827	0.910939	4.29013	4.45204	1.06799	1.51065	3.99742	6.23392	0.513406	0.606316	4.35551	3.41979	1.07954	2.07912	3.79059	5.08916	0.460572	0.494426	2.98353	3.99075	1.05314	1.22041	3.91669	4.21882	0.737544	1.27532	4.17248	5.0041	1.16813	1.03217	3.80787	3.98633	1.28961	1.22826	3.30207	3.17925	0.655417
FBgn0000412	103.615	110.332	48.5654	52.8274	116.988	126.567	42.6738	48.2984	127.298	131.113	55.1091	50.5973	126.929	118.544	46.8343	48.0983	113.619	119.738	49.9189	55.3749	122.366	137.617	40.5767	52.196	127.523	133.503	52.2162	52.9098	143.873	123.608	41.7755	43.3655	126.401	133.183	48.691	51.7391	137.225	129.126	48.9782	54.3893	121.184	135.517	47.843	51.8617	138.002	132.274	45.4848	51.6073	130.146
FBgn0000413	33.2628	36.2967	18.8576	20.2741	35.7024	38.077	21.0458	21.5801	40.6215	36.7195	18.1855	18.9986	35.1966	37.4753	21.4775	21.6588	37.5518	39.6004	18.3898	19.03	35.7715	40.3514	20.7215	21.2089	36.686	45.4452	17.1171	16.68	37.9027	33.8179	18.9656	20.326	39.1501	38.4883	17.5821	17.5772	39.3495	36.4414	20.8236	19.3849	34.521	40.3358	17.4402	17.3625	38.0372	38.1744	18.5462	19.9945	35.8737
FBgn0000414	6.55276	6.46485	8.90555	9.9997	8.96097	6.39916	11.0558	12.7969	7.25931	7.32888	9.23928	10.053	7.82403	5.94015	13.0308	14.7057	10.2075	10.1353	13.3716	14.9175	7.06246	6.15015	12.5216	13.6228	8.96493	11.2613	11.8982	12.8878	7.93173	6.62915	13.2079	15.9189	7.65331	7.06505	10.0499	11.3554	8.91449	6.79121	13.3285	15.4941	6.20131	6.51329	9.97419	10.5867	7.91714	8.34578	12.3864	13.067	5.80108
FBgn0000416	273.388	270.447	322.277	316.688	331.211	336.05	534.779	507.78	275.141	273.195	333.505	322.85	355.807	339.094	459.111	434.225	264.126	260.221	320.727	302.93	340.129	323.294	508.962	466.924	280.138	285.834	365.703	372.732	336.014	346.329	481.951	470.02	273.916	262.292	338.041	333.251	331.528	326.271	482.09	448.703	298.414	274.55	351.061	350.898	304.356	324.209	384.723	402.051	309.788
FBgn0000422	9.3555	9.5809	30.4101	28.6794	5.75169	6.46334	26.835	20.8841	7.52992	7.92948	29.3448	29.9762	6.0364	5.5154	24.4159	24.2108	7.64589	7.12801	29.6248	27.5313	5.29426	4.54785	21.9233	21.3269	4.62634	5.03972	26.8171	26.595	3.85273	5.16091	23.2205	20.7817	6.7808	4.95033	28.2513	29.7016	3.99682	4.6968	25.0088	19.9247	7.99975	6.01043	31.1042	29.6657	4.38975	5.18497	28.3816	25.4683	7.61537
FBgn0000426	110.086	99.4347	25.1164	17.7584	112.273	126.242	25.6012	21.8883	118.255	120.081	24.027	20.0268	115.829	113.676	26.8844	23.9051	116.216	107.481	25.141	19.9101	125.795	122.073	25.5831	16.2006	119.93	95.1466	19.295	18.6382	119.181	123.631	24.1864	19.4754	112.516	118.898	25.311	27.2759	115.165	131.677	18.329	18.1844	125.576	113.51	22.0797	23.8494	111.092	117.808	24.8881	20.1224	128.932
FBgn0000427	425.46	423.94	0.364729	0.350588	546.019	392.846	1.06946	0.254764	360.915	386.901	0.403531	0.82704	411.657	405.06	0.545781	0.493627	378.929	329.481	0.373492	0.800379	358.882	275.849	0.369223	0.35143	427.067	472.583	0.72012	1.34481	347.414	351.428	0.753306	0.318018	555.884	534.708	0.404472	0.520086	315.268	278.219	0.701623	0.537417	339.944	298.312	0.792711	0.409565	489.208	467.87	0.345828	1.5728	386.467
FBgn0000439	0.649559	0.531771	0.918443	1.18524	0.43864	0.538359	1.35545	1.80707	0.483204	0.514276	1.62867	1.75164	0.408615	0.594083	1.79935	2.37423	0.22267	0.579755	1.78508	1.26886	0.113865	0.489796	1.98544	2.23253	0.489597	0.444284	1.53471	1.33223	0.407125	0.560559	1.54929	2.7258	0.497438	0.429534	2.2255	2.19971	0.564436	0.607303	2.63469	2.48332	0.317856	0.57439	1.38832	1.83477	0.453729	0.682535	2.20368	2.56881	0.377301
FBgn0000442	2.07637	2.17204	5.65431	6.7092	1.43811	1.58593	6.30227	5.67514	1.27598	1.56174	6.04054	5.9941	1.86596	1.32357	5.21674	5.60776	2.64377	2.47099	7.07327	7.98918	1.54692	1.40087	4.75998	4.82196	1.79327	1.4202	6.39576	6.33034	1.33478	1.40364	4.81095	5.4102	1.49657	1.73919	5.79049	6.06172	1.97133	1.35583	5.72478	6.06188	2.20146	1.78287	7.10785	6.99459	2.38508	2.96966	8.00862	7.24766	1.90049
FBgn0000447	52.1418	51.0977	90.258	85.8587	51.1584	51.9698	76.7898	63.144	45.49	50.7378	83.0505	87.5946	53.9176	55.7245	81.0243	73.8706	45.4112	52.2959	81.2339	80.7353	50.4204	55.9229	61.6963	67.2945	58.2483	41.1798	84.9234	75.5729	59.4014	61.0928	69.8108	57.2479	59.1828	53.6245	78.5983	85.0977	52.8602	59.173	80.776	75.3028	56.0183	56.206	76.0249	73.3185	57.9181	54.545	67.5261	63.1665	55.9941
FBgn0000448	0.647419	0.765171	1.66442	1.98081	0.919752	0.533936	1.52994	1.67299	0.975913	0.549452	0.630698	0.884313	0.620107	0.626535	0.42859	1.2334	2.10265	2.33555	2.37062	2.16113	0.687421	0.598556	1.269	1.76628	2.02863	2.78286	1.48144	1.42298	0.458057	0.788891	0.937536	1.9975	0.775833	0.857978	1.29626	1.15131	0.614429	0.599653	1.37578	1.5568	0.778849	0.434088	1.35219	1.16406	0.82594	0.746979	1.01083	1.31062	0.471225
FBgn0000449	1.22696	1.77561	0.146035	0.0530032	0.9657	1.08759	0.0587781	0.136103	1.20257	1.43509	0.134462	0.0964091	1.67065	1.50708	0.0598817	0.0566263	1.04698	0.553096	0	0.16507	1.14059	0.700898	0.0887878	0	2.40832	1.56826	0.195218	0.051525	0.717041	0.721956	0.063344	0.0764839	0.837466	1.3113	0.18516	0.108546	0.583354	1.11735	0	0.129225	1.59201	1.28656	0.0484566	0	1.08216	1.09881	0.168933	0.155325	1.96337
FBgn0000451	1.42224	1.42221	1.95976	1.68072	0.936058	0.444196	2.29334	3.13026	1.39563	1.15493	1.6464	2.23567	1.02344	0.674883	2.92237	2.89963	1.31358	1.69738	0.998762	1.49024	0.380903	0.590795	1.8387	2.08302	1.34636	1.5957	2.74157	2.2943	0.383937	0.743338	2.14321	2.85205	1.10734	0.992915	1.85065	1.42755	0.69747	0.857689	2.73204	1.89308	0.732993	1.48859	1.69683	2.48218	0.929236	1.64813	2.49481	2.62257	0.841597
FBgn0000454	122.871	117.778	50.0916	53.768	143.869	132.747	55.656	56.4813	150.641	144.353	59.9888	64.7693	143.299	135.395	62.8185	55.6473	129.72	136.588	55.6942	56.5112	147.87	152.168	58.0565	56.0011	116.495	111.942	51.0459	54.8011	123.722	135.845	53.7378	52.2685	148.413	136.128	55.5108	60.4447	132.858	122.502	61.7827	52.0067	146.08	152.129	65.9636	61.7025	134.57	144.955	60.3737	63.7465	151.012
FBgn0000455	34.9616	36.2328	30.1599	30.1704	34.1264	37.6733	36.3996	33.3358	33.7018	32.6643	32.6893	33.4082	37.4258	42.0393	37.224	31.1196	26.0158	30.4676	29.2095	26.0076	38.0867	40.1081	34.3236	32.5623	33.1527	27.3298	35.7228	30.2662	41.3326	41.3631	37.6994	34.4714	40.8464	38.0072	35.0137	35.4401	39.5501	38.2551	38.1529	33.6392	40.9676	41.2954	38.0926	37.3562	37.29	39.6054	38.6371	37.0614	40.1484
FBgn0000459	0.71511	0.566109	1.70043	1.48121	0.67468	0.505636	1.50571	2.21871	0.402578	0.25046	1.24886	1.49319	0.516894	0.143467	1.7083	2.14292	0.535957	0.590356	1.20837	1.66581	0.151238	0.257749	1.39581	1.10596	0.586372	0.444183	1.64802	1.28994	0.417474	0.280236	1.64756	1.51817	0.285012	0.238583	0.905597	1.10809	0.365822	0.144564	1.63554	1.54233	0.820942	0.686623	1.55163	1.25687	0.478827	0.579714	1.99996	2.05381	0.514384
FBgn0000463	15.5299	17.433	2.58004	3.65272	18.9137	19.4338	2.24285	3.02987	20.4148	20.3622	3.18262	4.08775	18.8182	18.3859	3.10969	3.36086	21.4498	25.3832	4.23055	3.52886	17.6411	18.8534	2.96445	3.1115	22.561	23.5448	2.92427	3.16754	19.5981	17.073	2.61864	3.16412	22.1077	21.4386	3.25781	3.1932	23.4767	20.7075	3.01693	2.63647	20.829	20.4392	3.26194	3.55618	22.394	20.7526	3.2532	3.53932	18.5757
FBgn0000464	7.24043	6.82191	11.0766	11.6208	9.13689	7.45751	10.0469	11.7533	7.35535	7.85468	10.9196	11.5344	7.89312	7.4834	11.0554	11.9359	11.4675	11.8182	14.8925	16.9905	6.99302	7.01123	10.5662	12.5538	9.32031	10.0909	12.6992	13.1425	7.28093	7.13879	10.1932	11.3673	8.15095	8.13007	10.9643	12.0092	8.15775	8.09204	11.1619	12.584	7.91066	7.52619	10.0458	10.8772	9.11352	9.2898	11.1901	11.4196	7.4567
FBgn0000473	4.20984	4.02301	16.5352	16.472	3.66419	2.45631	24.0016	19.5093	5.90285	6.38265	36.5504	36.5808	4.93028	6.60974	39.5996	32.4676	6.19603	5.60745	19.3275	15.9731	9.07742	6.08754	29.625	24.2339	3.48105	3.3186	19.2823	19.1777	5.88397	3.86503	22.6611	17.9651	3.07675	2.1225	16.2369	15.8207	3.35124	1.79452	21.5499	18.4455	23.505	17.09	81.5406	104.368	22.3162	26.3245	116.528	108.953	5.20295
FBgn0000477	11.9525	9.49926	17.921	23.7273	14.7718	13.6275	36.6749	30.4639	12.6271	13.7377	30.4451	28.9111	22.5943	17.8332	33.327	29.2642	12.4312	12.826	32.2862	27.675	15.7002	12.8152	33.4547	25.6695	11.8813	12.8937	33.0669	29.5655	18.5119	21.0746	47.2953	40.7162	16.2842	13.4572	33.0913	35.2712	13.4954	14.2334	36.0331	28.5893	16.4312	13.4657	44.8915	31.1618	14.29	17.4445	39.9014	40.0014	15.1859
FBgn0000479	13.5599	12.5715	20.9238	22.4035	13.3742	11.2866	18.3363	19.8896	11.5906	10.6504	20.9418	22.7198	10.1943	10.2797	20.7066	23.5285	20.7476	18.2862	31.1762	37.5163	10.3674	10.0525	19.8999	22.0904	13.6522	14.3363	25.634	27.3741	8.60514	10.2915	17.5151	22.9081	12.5669	10.8469	20.6999	19.6636	11.9819	10.955	18.437	21.2695	10.5813	10.6446	22.7246	23.4402	11.1877	12.592	21.7231	23.7194	9.57644
FBgn0000482	8.71006	8.81445	7.5244	7.33552	9.19933	8.11825	7.81781	8.76586	8.33964	9.105	6.98181	7.85549	9.25878	7.54754	8.78975	7.49769	9.68178	10.3278	8.84794	7.94478	8.27365	7.73563	8.13882	8.17366	8.36908	10.437	7.98251	8.92158	9.20968	7.90589	7.81806	7.14844	10.6621	9.86953	7.61005	7.31619	9.38277	8.35568	8.90264	8.36157	8.23002	8.07205	8.73848	7.16617	9.43997	9.55792	7.7599	8.49939	9.41041
FBgn0000489	14.0987	13.9324	44.8763	51.2331	12.9915	13.5552	36.4004	40.3963	13.1705	13.3091	45.5565	43.006	11.6362	11.7633	39.3629	48.2792	9.66967	9.84572	41.5709	41.9078	7.71018	6.93305	30.7446	37.0534	12.4475	12.7622	48.4237	49.8268	10.3503	11.3069	33.1444	42.8464	8.72862	8.65051	37.9376	35.4265	5.82096	7.48337	31.8209	36.8909	10.776	11.0207	43.5869	44.4385	10.1403	10.3875	40.8268	43.2091	9.53261
FBgn0000490	3.6609	2.91014	7.80255	8.35602	2.64246	2.34034	7.35286	7.18186	2.54285	1.98494	7.79439	8.09589	2.28788	2.2259	8.75835	8.25832	2.46641	2.66383	7.47084	8.63975	2.69012	2.33931	8.3031	8.66615	2.54584	4.04359	6.7934	6.82611	2.03075	2.43174	7.25596	8.69522	2.52746	2.5647	7.66693	6.82242	2.23506	2.15201	8.02752	9.79595	2.82438	2.21842	7.76833	9.25218	2.92951	3.38693	8.42682	8.3977	3.03044
FBgn0000492	1.51471	1.37145	3.856	3.07897	1.78493	1.26497	6.74017	6.98217	0.725791	0.471926	3.92237	3.60027	1.35492	1.07866	6.18909	5.04095	1.57972	1.2518	5.96212	5.47941	1.81318	0.946233	9.84652	5.99298	1.35444	1.34301	5.33876	5.63642	1.21715	1.69449	5.44789	8.36662	0.789749	0.741954	3.82745	3.8488	1.08331	1.03029	5.24259	7.31174	0.892201	0.9706	4.204	3.6975	0.947027	1.59653	5.69274	7.69482	1.25902
FBgn0000497	1.12664	1.18136	3.36316	3.41002	0.652751	0.296609	1.85085	2.13135	0.627737	0.492403	2.78961	2.80095	0.366305	0.409125	2.12735	2.02793	0.534641	0.896815	2.78744	2.67353	0.278681	0.230527	1.6505	1.64018	0.820004	0.907234	2.83581	2.70279	0.332895	0.366407	2.07942	2.18473	0.901985	0.724909	3.09826	3.47451	0.494693	0.504143	2.10968	2.54882	0.455082	0.4936	1.87929	2.37573	0.360108	0.513893	1.78844	1.86942	0.427043
FBgn0000499	17.1404	17.475	18.39	19.7038	20.9306	22.3813	18.6952	16.5305	22.5543	22.988	17.504	18.4698	23.3742	23.0002	18.5641	18.8468	19.8851	21.5261	16.7662	20.381	20.6378	24.655	16.0862	14.2533	19.8633	20.677	16.4072	16.6306	23.7873	20.5083	15.0471	15.8586	23.0403	20.7605	16.9224	19.0105	25.4439	24.1596	15.4278	16.6923	20.1141	23.0215	16.3553	16.2481	21.1747	21.7649	16.6264	16.9542	18.7739
FBgn0000500	7.55033	5.11131	16.2434	13.5854	4.6702	4.16213	23.0247	17.4425	5.52492	6.94018	19.2913	21.9133	2.82717	5.04578	26.3529	27.3849	5.06327	3.12061	19.6887	19.4251	2.95434	3.38886	16.746	18.7909	4.23338	3.27967	16.7576	17.1896	0.866728	1.55175	16.8448	16.2748	3.64504	3.36896	15.9389	16.0106	1.9531	3.00134	17.5184	19.0608	6.15926	4.66641	29.9954	24.8309	6.69877	4.5267	31.576	35.8055	4.98487
FBgn0000504	9.94503	10.9178	21.0652	24.4849	8.51185	8.32335	22.9806	27.2867	6.8299	5.94076	24.8281	23.633	5.31355	6.37272	25.2496	27.2922	9.22128	7.5699	31.7089	34.8747	6.53566	6.64684	28.8925	33.8884	8.81781	9.24124	34.6702	29.2889	5.29276	8.44492	32.4623	36.7806	5.59629	7.30824	22.9219	22.4687	5.02699	6.75485	25.6299	29.5636	7.18201	6.1029	22.1375	20.5648	6.87424	6.74498	31.4039	28.2159	6.91495
FBgn0000520	12.6715	14.7413	3.5002	4.5943	12.4133	16.0691	4.28432	4.82621	15.9911	16.7814	3.84089	4.5582	14.7691	15.2634	5.72137	4.0717	13.8549	17.3427	4.24602	3.79385	14.6453	17.1142	4.46024	4.25253	14.0175	12.7753	4.03807	4.46617	16.4652	14.0249	5.24106	5.57489	18.1066	16.549	4.37716	4.33017	16.575	16.1827	5.09728	3.88223	14.8748	18.0935	4.48657	4.54024	15.6478	16.6759	7.15513	5.8138	14.9878
FBgn0000524	14.2154	13.7862	2.85587	2.95412	16.619	16.1299	3.10356	2.5951	17.0502	17.5404	2.41041	3.06374	16.2953	15.2275	2.81052	3.18374	19.1617	19.8525	3.31737	3.41643	17.5262	16.7192	3.64631	3.63046	18.2191	27.6021	3.29276	2.97258	16.8713	15.3148	3.34474	3.17841	15.3744	17.3497	2.80627	2.41461	18.6917	16.7933	2.49388	3.34845	13.1205	14.3097	2.55857	2.42469	14.8986	13.3507	2.61554	3.64505	13.8225
FBgn0000527	3.16127	2.26884	9.48097	9.46038	0.582314	0.710498	5.38733	5.33455	1.54093	2.1301	11.4593	12.9349	0.50371	0.442731	7.54666	6.72666	0.960712	1.02834	8.52004	9.7878	0.51584	0.266936	7.28127	6.40417	0.976983	0.945656	6.38609	6.1208	0.432383	0.556264	5.50037	4.98091	1.84321	1.60613	10.6738	10.7998	0.73058	0.623864	6.19634	6.93509	1.6731	1.31453	9.90529	8.54944	0.417626	0.736202	6.45179	6.46257	1.56867
FBgn0000529	0.218523	0.230831	0.333781	0.64968	0.394854	0.247041	0.24033	0.799925	0.123338	0.14418	0.4891	0.263198	0.284899	0.0378529	0.469269	0.389958	0.0891813	0	0.327493	0.599376	0.119732	0.0722712	0.434862	0.507486	0.0596759	0.403922	0.665927	0.210669	0	0.163995	0.620489	0.835763	0.285351	0.223401	0.706917	0.369569	0	0.282006	0.434541	0.616165	0.310049	0.048707	0.330214	0.40008	0.176988	0.110933	0.691193	0.253587	0.0668971
FBgn0000533	18.5788	20.5093	3.7957	3.78583	19.1428	21.6912	6.02609	3.83236	22.3216	23.436	4.4657	7.05786	21.2907	20.2418	6.24581	5.51525	19.1056	23.0281	4.18507	3.33703	19.6449	27.0279	5.51295	4.70373	20.2503	16.2648	4.11705	4.66475	18.9259	17.2298	6.21734	6.40561	28.0394	22.8103	4.81262	7.13164	25.815	21.4759	5.59901	6.06447	21.5455	24.8173	7.57545	6.19981	20.546	24.1293	6.58595	7.50641	22.6257
FBgn0000535	0.827484	0.674388	2.78969	2.09479	0.762919	0.503855	1.94023	2.65259	0.534788	0.520124	1.99342	2.29732	0.279892	0.278348	1.88471	2.8344	0.999891	1.15176	4.31649	5.65823	0.232342	0.306372	1.8755	2.6577	0.649013	1.04376	3.25696	3.73721	0.253674	0.268199	1.80224	2.87616	0.319339	0.365766	2.68882	2.82359	0.362796	0.716241	3.06332	3.00979	0.336708	0.303119	1.96976	2.31474	0.567333	0.601613	2.17153	2.99502	0.474143
FBgn0000536	50.8524	52.6479	58.9108	63.9467	59.5578	55.0034	62.7004	62.6178	54.0948	56.8375	59.3406	59.5302	60.2695	55.644	66.379	68.5637	40.551	39.0681	58.5129	51.0691	54.9953	57.7704	66.0295	71.7223	46.8991	47.4633	59.8304	57.1766	51.4486	52.0793	67.0775	65.3793	52.4662	52.0549	61.2275	55.9413	53.2307	53.9429	55.8789	59.9846	41.7724	45.7596	52.0022	53.9121	49.1647	43.413	57.1055	59.7401	43.9443
FBgn0000541	41.9301	46.9194	26.0961	26.4519	57.3675	49.8527	25.6064	28.1541	53.2374	52.4923	24.538	24.2419	53.3581	49.1477	27.0064	30.6746	72.829	64.5601	29.4396	33.2779	49.8325	51.468	28.3245	32.8858	65.6318	79.2917	29.0582	28.463	52.6091	49.9272	26.5647	31.956	49.0209	53.0113	26.3884	24.6842	54.8685	52.0716	27.162	31.7447	45.1444	49.0761	23.5595	26.7944	58.8957	55.3292	27.4245	29.5167	43.0505
FBgn0000542	1.27375	1.69817	2.32301	2.62991	1.59003	0.687561	1.65653	2.02913	1.29153	1.21053	2.14212	2.92697	1.27584	0.948059	1.55369	1.68256	2.47231	2.63034	2.88615	2.68801	0.840903	0.610185	1.97502	2.11804	2.47075	2.63776	2.51064	2.20851	0.922681	1.03158	1.98735	2.16053	1.38643	1.07935	2.31644	2.66439	1.17752	1.02072	1.88711	2.13165	1.54812	1.2202	2.45354	2.33554	1.6043	1.8197	2.11114	1.88302	1.44946
FBgn0000543	16.7928	16.9227	14.0966	13.847	16.1207	17.7785	12.0763	11.8724	16.8799	19.3241	11.5505	13.5325	17.0884	16.7687	12.5682	11.4336	17.9795	19.9599	12.3715	13.79	19.5526	19.438	14.0746	12.6935	18.1094	14.7892	12.4043	13.9172	19.0502	16.9074	11.1072	10.5664	20.0245	18.4715	12.9868	11.7275	20.4657	17.9946	11.7845	10.8146	20.1006	20.1286	12.4446	12.1427	18.2086	19.6421	12.168	11.8296	17.7351
FBgn0000546	13.9805	15.399	9.42186	11.1113	16.8547	13.3741	9.72068	10.6937	14.6223	14.3719	9.36243	11.5551	14.6165	12.4051	11.0029	13.0971	20.4616	18.3695	13.3832	14.79	14.9675	12.4731	9.99989	13.4282	15.3854	19.3181	12.0596	11.699	15.4687	12.7929	12.1114	12.9801	14.3572	13.6586	9.76413	11.1937	15.1831	13.1563	12.7921	14.3221	15.2435	13.8799	10.383	11.491	14.0214	16.5681	11.6731	12.6246	13.9148
FBgn0000547	21.1731	22.4671	15.9686	17.8282	25.667	27.3977	14.543	14.1233	27.4161	26.2084	15.861	16.3201	24.9685	23.6204	15.2181	15.9798	32.4037	30.1302	17.7959	19.2255	27.025	25.3203	14.9689	16.0379	28.7427	33.2115	16.5804	19.182	26.2522	24.3395	15.6592	16.2233	25.5362	24.0032	17.2916	19.4835	27.5943	26.9217	16.3699	18.5699	25.0469	24.9066	16.0533	15.6625	28.1783	27.7851	15.6873	16.1378	23.5809
FBgn0000551	0.191801	0	0.501926	1.09229	0	0.233716	1.51643	0.157776	0.310253	0.379735	0.693804	0.497457	0	0	0	0.268027	0	0	1.2357	0.567826	0.0944367	0.171041	0	0.885691	0	0.0982695	0.503648	0	0.231183	0	0.653537	0.394644	0	0.211441	0.764319	0.840124	0	0.213481	0	0.449425	0	0.184401	0.500057	0.602121	0.223351	0.209989	1.16168	0.534303	0.253266
FBgn0000552	0.157064	0	0	0	0	0	0	0.287526	0	0	0	0	0	0.163271	0	0	0	0	0	0	0	0	0	0	0	0.179083	0	0	0	0	0	0	0	0	0	0	0	0	0.312352	0	0.576549	0.150995	0	0	0	0	0	0	0
FBgn0000556	4586.18	4522.26	2291.67	2219.67	4721.15	4397.98	3038.19	2994.78	4506.97	4216.17	2518.16	2361.64	4500.48	4123.34	3560.97	3535.94	4517.56	4159.73	2306.48	2147.31	4304.44	4386.99	3076.23	3100.52	4768.96	5097.46	3017.42	2915	4689.44	4582.29	3854.21	3974.22	4720.47	4554.84	2688.47	2694.46	4559.43	4484.52	3814.68	3748.64	5110.16	4782.57	2955.81	3066.59	5140.45	4793.97	3608.91	3670.17	5513.6
FBgn0000557	38.3886	36.9129	133.505	132.659	71.4534	66.6673	207.646	210.874	30.3111	28.1099	142.922	142.121	41.9629	39.8171	195.856	189.736	27.7076	29.2627	131.451	127.973	40.998	36.29	178.645	178.723	22.9757	22.1735	126.104	122.136	28.3107	31.1997	143.735	142.721	25.2734	23.8387	139.584	123.588	20.6701	28.9888	127.795	132.906	23.9369	21.378	109.552	118.812	19.5841	20.8004	122.025	117.672	23.884
FBgn0000559	1584.08	1515.44	1045.76	1033.27	1551.57	1441.67	1266.42	1208.92	1385.94	1388.73	1000.29	1035.28	1401.73	1405.94	1298.91	1197.62	1511.05	1538.32	1023.83	997.698	1494.53	1438.85	1235.53	1128.87	1552.66	1416.19	1185.25	1219.79	1516.84	1477.09	1407.16	1322.83	1576.87	1423.44	1028.46	1082.08	1509.97	1459.34	1263.39	1199.85	1703.53	1582.04	1180.61	1179.43	1547.9	1585.51	1264.72	1212.99	1824.49
FBgn0000560	0.0526441	0	2.27511	1.00531	0	0	0.870697	0.621449	0.0333576	0	1.80327	1.29716	0.118289	0.105334	1.27213	1.12279	0.311147	0.456935	1.13059	2.10409	0.0576769	0.0522315	0.879887	1.63772	0	0.141086	1.31331	1.44637	0.126924	0.113597	0.627958	0.493094	0.139381	0.181869	1.20631	0.691596	0.0635375	0.137753	0.942327	1.77397	0.25767	0.15861	1.45314	1.0549	0.0480283	0.115277	1.47933	0.817395	0.0694998
FBgn0000562	29.142	29.5451	23.7114	24.7273	30.9555	31.7666	26.4561	26.9889	27.0214	25.7061	19.1851	19.4512	26.9293	26.9734	23.1474	21.3165	34.6105	35.7299	25.2806	23.1763	29.5968	30.3462	26.3484	26.8756	29.85	38.5066	22.8776	24.8079	26.494	25.0184	27.0996	26.7897	28.5853	27.8304	22.5163	22.5955	29.2141	27.7066	27.0604	25.254	28.2963	27.1491	21.5915	22.9697	29.8941	29.1581	24.6405	23.4968	27.8169
FBgn0000564	0	1.20444	0	0	0	0	1.25618	0.484564	0	0.260103	0	0	0	0	0	0	0	0	0.283957	0.195725	0	0	0	0	0	0	0.173604	0	0.31928	0.285595	0	0.272063	0	0	0	0.193056	0	0	0	0	0.161799	0.254471	0.51791	0.207546	0	0	0	0	0.174598
FBgn0000565	90.2562	105.88	195.466	170.647	62.2416	64.2506	57.1432	55.7653	120.311	123.894	187.338	249.431	57.195	61.1938	71.9795	71.0845	95.1672	102.771	156.862	166.405	69.1869	65.3248	91.307	66.1778	97.168	91.5036	150.613	144.053	76.2451	73.7053	117.386	65.6763	69.4903	56.0292	77.9833	81.585	63.9848	75.6141	69.0402	67.8851	96.7648	92.169	90.3686	107.187	129.199	144.555	151.833	136.365	97.892
FBgn0000566	80.7	79.6141	38.8426	38.9697	78.7549	85.4652	52.5587	48.1574	86.0271	85.0466	56.25	58.4336	81.9111	83.5827	60.4133	58.597	78.8285	86.6636	40.3884	38.7725	85.9273	91.6272	48.5807	42.4885	92.0264	74.1235	45.2807	50.0129	87.6155	84.3579	61.3844	54.2436	97.7407	90.0736	41.3229	46.2948	91.3686	91.7159	48.3611	42.0635	97.687	94.9901	42.0713	42.9005	96.0754	89.8291	47.3345	43.2101	101.216
FBgn0000567	3.32489	3.25028	4.92978	5.22836	3.69692	2.8923	6.4348	6.59973	2.26997	2.15228	4.17387	4.04934	2.68993	2.20472	5.30081	6.10043	5.57625	5.24522	6.40358	8.10944	2.87855	2.07899	7.84579	7.88853	3.60571	5.05852	6.32225	5.60961	2.84128	2.73154	7.05035	8.36373	2.74351	2.6922	4.77182	4.0356	2.30116	2.47841	6.03905	7.03937	2.22764	1.83893	4.50642	5.03354	2.83827	2.97616	6.64841	6.54273	2.53916
FBgn0000568	14.6889	14.0191	18.9594	21.0712	14.8265	11.5665	27.275	30.6613	12.1487	10.2931	18.617	17.7294	11.0237	10.24	28.094	30.9323	23.0931	21.0931	29.5895	33.2183	11.877	9.67906	29.6839	33.143	18.49	21.2882	26.6833	24.898	12.1618	12.64	28.9392	35.9115	13.0033	11.9197	19.2003	20.4661	14.3231	11.1426	28.9248	31.9791	13.0757	11.2787	19.9649	22.2287	15.069	12.8999	25.6053	28.7432	14.0571
FBgn0000575	37.3326	39.446	38.8306	38.9734	43.4763	32.8429	47.4513	55.7218	34.1695	31.5076	36.7429	37.0644	32.2745	29.3788	48.8596	54.3027	42.5168	34.9086	38.6208	39.9307	32.5727	28.2935	43.3819	53.71	37.6195	40.7275	39.3529	40.1122	34.0282	34.1121	44.8137	61.8186	28.3376	32.7669	34.4815	35.3747	27.5681	26.7746	45.1336	59.2942	30.4332	30.7377	33.4905	36.5736	35.1944	34.4171	49.622	52.0857	37.3168
FBgn0000576	0.231699	0.23052	0.492935	0.495443	0.150447	0.211801	0.961491	0.795135	0.140511	0.200642	0.349131	0.75098	0.0650686	0.0602021	0.606384	0.926293	0.425503	0.287223	0.684001	0.857213	0.0951937	0.0574708	0.622453	0.672594	0.238765	0.231114	0.608262	0.561903	0.209455	0.0937281	0.937507	0.595773	0.0978518	0.287281	0.346153	1.05691	0.139817	0.128944	0.806203	0.654291	0.0708627	0.139189	0.377453	0.499942	0.16859	0.317009	0.745697	0.887266	0.191171
FBgn0000577	0.174771	0.0662389	2.13561	2.03468	0.189137	0.17751	1.42334	1.38615	0.306189	0.172965	2.65878	2.5064	0.0654157	0.181642	1.72174	1.93978	0.249632	0.180544	2.2514	2.57748	0.159566	0.0288986	1.3739	1.95435	0.411661	0.199233	2.25039	1.84485	0.175547	0.0628423	1.24103	1.59354	0.229624	0.160515	1.99789	2.41713	0.0703077	0.162104	2.07514	2.57133	0.0712675	0.139986	2.72241	2.46466	0.0678214	0.127526	1.82796	2.0522	0.192267
FBgn0000578	13.1438	13.8092	8.57975	8.85987	17.1424	14.8385	10.5438	10.2261	14.604	14.7677	7.49337	7.69401	13.8412	13.129	9.90945	10.4999	17.2131	15.5774	8.04512	8.10312	14.8557	15.2679	9.38817	11.1185	15.6467	23.0062	6.88635	7.59465	15.7234	13.9178	8.88748	9.94495	14.8475	14.4492	7.88254	6.68541	15.0177	14.4381	9.96564	11.2306	12.9586	12.7532	7.01821	7.149	15.334	15.7577	7.55153	8.15664	12.779
FBgn0000579	543.912	530.965	709.474	732.342	305.31	354.28	350.057	375.031	542.317	524.93	694.88	737.315	366.278	387.44	389.614	356.761	468.004	463.15	586.153	532.205	370.505	442.726	368.07	335.26	434.977	380.102	481.204	505.735	385.869	386.394	399.474	351.916	562.948	496.666	731.29	786.877	399.79	411.117	391.002	340.799	463.949	486.92	716.305	621.161	328.63	367.024	374.46	352.641	391.497
FBgn0000581	17.3306	18.0619	10.7842	12.9181	23.0339	19.3684	11.3559	13.0229	20.2152	20.0878	10.608	10.2832	20.8246	18.0727	12.7963	13.9164	27.2851	28.8516	14.5359	16.4167	18.0303	17.617	13.3169	14.6515	26.0663	30.9521	13.8729	13.5886	20.3894	17.4415	11.9428	15.763	21.3854	20.026	10.1472	11.0262	22.1853	18.9192	11.8975	13.6063	17.7545	20.0534	11.1191	11.3159	21.7795	21.9385	12.0428	13.0746	18.3324
FBgn0000588	22.516	22.9571	1.89631	2.18993	24.5099	29.5288	2.42853	2.24935	29.244	32.1444	2.96296	2.78833	29.3851	28.6934	2.19137	2.67386	23.3754	26.008	3.48671	2.66313	25.8227	31.3537	1.88663	4.28107	28.6877	24.7675	2.93826	3.22366	34.1753	28.74	2.91625	2.52806	29.1147	30.6209	2.36064	2.81902	35.7033	31.5583	2.35629	2.3645	24.2703	32.5267	2.28809	1.92857	29.3308	27.1437	3.12422	3.1171	22.8296
FBgn0000591	0	0	0	0	0	0	0	0.212919	0.282193	0	0	0	0	0.241811	0	0	0	0.288419	0	0	0	0	0	0	0	0.397845	0	0	0	0	0	0	0.131012	0	0	0	0.140399	0	0	0	0.142316	0.335446	0	0	0	0.254663	0	0	0
FBgn0000592	58.1028	61.5955	1138.61	1123.27	62.4761	68.0998	641.409	625.473	85.069	79.2795	1204.52	1325.93	81.1609	79.0816	828.109	713.345	48.0451	45.0787	1439.04	1374.71	71.3613	63.6666	773.431	764.33	67.4476	66.4856	1386.94	1194.91	66.4038	74.2642	930.567	748.153	81.9133	78.5193	1231.37	1201.58	58.5386	78.031	794.244	807.199	51.8553	48.7522	718.313	724.889	50.3668	43.0543	890.199	647.557	58.1487
FBgn0000594	0.214316	0.341168	0.673422	0.977671	0.445321	0.313451	1.15195	0.941436	0.554549	0.551477	1.13677	0.444578	0.529645	0.311846	1.10455	1.37091	0.419827	0.53136	1.47246	1.1418	0.422649	0.552855	2.35424	1.19452	0.201918	0.879548	1.12528	0.950395	0.516643	0.693585	2.19075	0.793566	0.28964	0.472415	0.640381	0.500548	0.25866	0.333957	1.36363	1.56425	0.367067	0.329599	1.00553	0.605382	0.39922	0.375337	0.714082	0.775951	0.282932
FBgn0000606	0.109515	0.062264	0.0716924	0.0780621	0	0.0667375	0	0.100225	0.0442779	0.054194	0	0	0	0	0	0.0833981	0.201127	0.678823	0	0.0810375	0	0.0543284	0.130765	0	0.128972	0.187273	0.0718784	0	0	0	0	0	0.0616701	0.060352	0	0.239797	0	0	0.326637	0.28548	0	0	0.0713658	0	0.0637515	0	0	0	0
FBgn0000611	64.5374	70.4428	49.9351	45.2018	54.3458	87.5348	52.0363	53.1096	78.7665	67.7414	42.4406	38.5133	53.7705	87.1711	53.4701	57.8768	69.5352	59.0768	42.7485	35.1377	59.7311	92.5281	54.0555	56.1993	62.3493	51.9292	37.528	32.4465	54.9271	74.8276	46.8793	50.2388	48.4367	67.4308	44.9893	36.4169	58.4739	82.3744	52.6669	54.4676	67.2945	78.7371	36.246	40.5952	57.88	54.992	54.5472	53.151	60.5651
FBgn0000615	263.194	271.148	393.155	370.442	283.794	328.62	228.485	181.312	350.521	373.63	364.162	355.476	315.711	364.407	257.892	252.154	315.727	355.407	332.382	337.318	331.205	401.35	199.701	223.771	316.233	240.546	307.951	303.282	330.838	334.488	181.242	176.587	343.652	338.412	309.319	293.128	355.06	348.718	236.221	247.411	295.169	337.697	265.549	276.025	332.691	312.091	217.112	208.758	298.781
FBgn0000617	11.6565	13.4174	3.74526	5.60727	14.3956	10.1972	4.29621	5.49762	15.6713	15.7835	6.29343	5.56321	13.6565	9.06812	3.68579	5.01029	14.7098	11.5252	7.52378	6.45601	16.61	12.5585	4.44031	4.15211	16.5063	13.3705	5.8202	6.0452	17.4978	12.0351	4.38603	5.29613	14.3365	13.636	4.2738	4.90647	15.8816	13.3721	5.40351	5.21979	13.8236	15.0541	4.28743	5.49919	16.7353	14.012	4.76526	5.27816	15.578
FBgn0000618	38.5858	39.8966	22.6819	16.2563	41.8646	59.0373	16.6408	20.069	50.5372	40.8026	17.4477	19.9023	44.8223	46.9521	16.6	17.7016	54.5034	46.487	16.4793	14.2797	59.3287	56.12	20.4237	20.3713	41.5581	37.4995	18.9986	20.3558	46.7729	42.109	16.8079	16.2401	45.4435	43.2637	20.5315	20.1671	47.9054	44.1673	19.1856	13.7195	51.5105	51.0103	25.4366	22.7132	44.9347	41.5263	22.5725	19.5442	44.005
FBgn0000625	0.4897	0.216461	1.62942	2.07341	0.145353	0.245458	1.55796	1.12146	0.271375	0.310009	1.37556	1.45042	0.244572	0.0848485	1.26122	1.63565	0.438291	0.443787	1.48917	1.65557	0.171598	0.177597	1.70977	1.35098	0.249521	0.280568	1.00959	0.744175	0.0809067	0.315669	0.876753	1.88728	0.275845	0.179962	1.13652	1.15327	0.270034	0.273943	1.24564	1.2831	0.301092	0.331482	1.00028	0.772455	0.246657	0.434776	1.3894	1.37089	0.349533
FBgn0000629	25.5695	28.7614	10.2249	9.27388	27.1945	33.7642	11.4512	10.0449	33.5198	35.3822	8.43241	9.08908	34.1327	37.0668	12.7624	10.8203	27.5026	29.0085	8.47682	9.88351	31.2252	38.8548	10.6597	10.5813	29.3712	27.7646	9.70109	10.2904	32.4847	31.1937	10.4649	9.75096	31.1313	29.6406	8.84681	9.2332	33.2268	34.2462	10.9699	10.2722	26.114	30.579	8.15651	8.61525	27.6795	29.6781	11.229	9.61055	30.3255
FBgn0000633	0.871284	0.792055	3.63238	3.88889	0.708621	0.580197	3.04671	3.08116	0.694683	0.471086	3.52685	3.62755	0.469513	0.38612	2.95375	3.76622	0.89634	0.719603	4.28729	4.43231	0.394322	0.426215	3.35464	3.63985	0.642667	0.820566	3.56602	3.60406	0.349848	0.450861	2.55162	3.17635	0.470697	0.71655	3.43401	3.81309	0.413161	0.452285	2.93114	3.00615	0.525511	0.457523	3.58571	3.06079	0.635264	0.559135	3.27023	2.97472	0.521102
FBgn0000635	23.0523	22.8255	32.1054	33.6456	19.0881	18.0146	29.3443	33.601	12.0365	11.9754	27.1151	26.813	11.9033	10.5161	27.7677	30.5556	18.5793	18.7967	35.9366	35.5381	14.6215	12.9555	33.681	34.896	22.1523	23.3708	31.2592	31.8537	18.3908	20.198	34.4657	33.1712	12.8392	11.2124	28.7796	29.4354	11.0231	12.4158	30.1375	27.4873	17.7558	15.4998	30.7507	31.913	20.1401	19.7369	33.7968	35.9018	18.9291
FBgn0000636	13.951	14.5673	19.4192	21.9789	17.8249	15.6052	28.4519	31.8474	14.2733	11.3028	20.7294	19.4489	16.1882	14.4242	35.2893	32.9356	11.8328	10.852	17.4362	18.9433	14.1506	12.5969	32.6638	28.8219	13.2008	13.4181	17.8944	17.2475	13.9052	15.7692	31.7202	32.1812	14.9332	14.0638	23.4029	24.7223	15.2882	17.9885	37.8138	38.6319	13.0574	13.661	17.0006	16.8647	14.5991	14.3853	26.6236	25.974	13.5864
FBgn0000639	0	0	0.107884	0	0.428211	1.30431	0.0651232	0.0753979	0.166602	0.0611604	0.0496587	0	0.138861	0.0642286	0.0663459	0.0627392	0.32796	0.280965	0	0.0914545	1.24006	0.572651	0.0491717	0.0956672	0.072783	0.0704488	0	0.0285358	0	0	0	0	0.162419	0.0454019	0	0	0.0994513	0.0917188	0	0.0351039	0.100809	0.890099	0.0268358	0.0969781	0.599928	1.03795	0.0311872	0	0.0543829
FBgn0000640	0.0756147	0	0	0.562113	0	0	0.155845	0	0.0797042	0.0975546	0.0911574	0.294119	0	0.204887	0.158771	0.596085	0.185163	0	0.634105	0.335724	0.101186	0	0.235407	0	0.232153	0.11238	1.02602	0.409803	0.273422	0.212689	1.15941	0.608341	0	0	0.301605	0.883462	0.356908	0.420808	0.602134	0.262822	0.277532	0	0.407969	0.593336	0.176074	0.331081	0.298551	0.137261	0.130141
FBgn0000644	71.3991	73.5053	0.567265	0.741197	91.1544	61.5658	0.958945	0.317212	69.2988	81.7309	0.835696	0.449395	86.629	76.3743	0.279128	0.791863	67.1575	65.0986	0.744207	0.512966	74.8074	65.9393	1.03467	0.402488	61.5296	70.5335	1.13747	0.360235	63.5002	75.1579	0.738113	0.713034	93.689	94.8382	1.12202	0.758957	59.718	62.8812	1.2061	1.20472	50.568	56.3891	1.01642	1.0879	76.4719	114.295	0.918557	1.2067	90.9472
FBgn0000658	0.551094	0.805638	1.8295	1.4309	0.332272	0.287871	0.777846	0.648411	0.509258	0.448002	1.44726	1.35239	0.243203	0.327288	0.824149	0.719396	0.819271	0.707547	1.73251	1.83496	0.431272	0.312443	0.892987	1.18838	0.440419	0.650659	1.05921	0.79098	0.355848	0.339701	0.502975	1.13362	0.731458	0.585674	1.52901	1.26409	0.261288	0.306693	0.430464	0.718249	0.409322	0.510773	1.33381	1.29719	0.435356	0.517023	0.924092	1.04146	0.701526
FBgn0000659	2.66749	2.11273	5.50628	6.10945	3.16714	2.21579	5.06597	6.76485	1.2983	1.18241	4.87938	3.94238	1.87353	1.60221	5.5567	6.47117	3.22391	3.11447	8.91866	10.4212	2.55566	1.46267	7.71649	8.14378	1.84273	2.42801	6.23813	6.19809	1.59589	1.3396	5.50942	6.44706	1.34664	1.06473	4.42885	5.47458	1.49837	1.49816	5.52671	6.11643	1.61695	1.2551	6.45457	6.32507	2.55395	2.43717	5.71572	7.13199	1.52358
FBgn0000662	34.5355	34.4259	19.1243	19.2007	35.8223	43.3789	21.9209	21.1309	45.2956	42.954	19.3042	18.903	41.8654	46.6856	23.0168	22.3301	41.3383	41.3738	18.2171	21.1523	38.6748	48.8775	21.6321	22.4577	41.538	53.0104	19.7489	19.1528	45.399	44.3131	22.8265	21.795	42.8278	43.4641	19.8351	19.2547	42.4662	48.3581	21.1591	21.1217	38.7414	42.1307	18.4587	18.8419	43.3963	36.8328	22.8228	23.2376	36.017
FBgn0000667	76.8664	72.8835	182.365	185.193	44.6864	46.3758	57.4004	66.1776	53.7726	52.6311	138.462	148.28	35.874	35.7967	48.6404	52.4488	49.6587	53.0587	123.973	142.827	36.1503	38.2305	54.527	56.4265	45.1205	52.1402	86.7533	99.2971	34.4562	33.7912	46.2192	51.5853	68.9489	61.6077	158.748	163.133	39.2758	34.4776	46.02	49.2691	40.7713	40.4429	84.5374	84.9063	36.4683	41.024	44.7956	44.981	39.4484
FBgn0000709	9.30617	9.81966	5.35479	6.31811	12.6033	9.08472	5.42946	6.46868	11.0392	11.9742	5.17094	5.13638	9.7335	7.74636	5.04942	5.46945	14.3245	13.9033	7.58805	7.21272	9.43078	7.60717	5.34291	6.71836	13.5618	12.8667	6.41622	6.37911	10.7532	7.77881	5.63291	6.33211	10.063	8.9998	4.74076	4.90933	11.4204	8.69252	5.92211	6.36466	9.3796	9.75283	5.49755	5.54617	11.1659	12.3229	5.69837	5.99311	10.987
FBgn0000711	29.0148	25.9124	45.7178	41.9918	26.8695	32.3911	35.5623	34.1896	30.439	32.431	34.6326	35.6797	31.8134	34.5026	37.332	30.5747	27.7975	26.402	33.6771	34.8027	29.8404	33.1306	34.2677	34.6408	28.1732	33.4393	38.4143	37.9921	30.503	30.5946	34.5717	34.9353	29.916	31.3439	38.5657	35.5634	32.6867	33.68	30.6887	36.6437	28.13	32.2861	35.045	37.8172	28.2515	27.9377	31.4377	31.2198	29.3918
FBgn0000715	1.4531	1.34632	5.91889	6.44476	2.51617	1.70542	9.78449	12.3133	1.00093	1.33161	4.6064	5.23328	2.11596	1.39842	9.70816	9.1804	1.84499	1.60124	6.00872	7.32759	2.65337	1.6553	15.8082	13.6237	1.90141	1.77926	9.11329	10.1431	1.81634	2.43844	12.3781	9.63196	1.51531	1.0677	6.43255	6.67774	2.07857	1.79705	13.5905	9.53988	1.18515	0.931158	5.61135	5.82762	1.81709	1.47274	8.15072	8.69368	1.63416
FBgn0000719	28.9534	29.8201	11.4166	11.8131	30.5525	32.8906	12.1074	11.4141	30.3479	28.6185	11.8923	11.4163	28.2994	30.9087	12.4532	14.5356	11.6285	9.79037	8.98036	9.27472	14.6083	17.265	11.7729	12.3086	31.108	38.6443	8.66603	8.64004	29.6625	31.0895	10.6907	11.9868	26.9184	27.7578	11.0177	10.2393	27.2346	29.1782	11.42	12.9416	28.359	27.8469	8.92555	10.8933	31.0445	27.9947	10.5543	11.0691	27.2997
FBgn0000721	69.5016	73.0209	54.1633	51.2253	80.6681	85.1245	63.5387	59.8892	76.2707	77.4708	41.9191	44.5553	75.7201	81.1367	48.573	51.1379	71.3303	74.4176	51.078	48.5708	73.7499	86.9647	58.2872	54.3643	76.9619	82.3148	48.0337	48.2622	80.8112	84.227	59.7252	58.2372	85.3524	86.4681	46.6536	47.9594	87.837	90.1805	57.0362	53.7458	77.2576	81.9757	52.8011	53.0139	81.5127	85.8459	53.8247	54.2956	75.4612
FBgn0000723	12.8883	11.9325	30.3804	32.4123	8.63119	7.94139	32.7488	30.5682	9.06133	8.43457	26.9631	28.0407	7.20477	7.21519	36.2527	34.1694	8.00772	8.14161	29.1313	30.3327	6.25079	7.9246	32.4678	34.1106	8.03861	7.52295	27.8986	26.5611	6.90493	8.96897	31.1299	31.1936	8.6957	9.5374	27.7558	26.2817	6.42325	8.32558	32.7115	30.2575	8.96357	8.85782	26.4923	29.4111	7.72765	8.7723	34.0148	30.2085	9.98435
FBgn0000808	4.2973	5.00757	0.151149	0.274362	4.88664	5.83672	0.547742	0.422863	4.80927	6.0056	0.324841	0.099756	4.86105	6.45532	0.246623	0.234472	5.12028	3.89769	0	0.284819	4.77846	6.05871	0.459594	0.268073	4.6145	5.16879	0.350126	0.586923	6.20174	5.06011	0.131083	0.475114	6.13465	5.36888	0.228907	0.0560962	6.90654	5.68612	0.227296	0.334456	4.41207	5.70973	0.150461	0.23919	5.14999	5.62645	0.637085	0.426649	6.06704
FBgn0000810	11.3792	11.7551	5.14759	5.70385	13.1555	13.4748	6.25217	6.22266	10.9776	10.14	5.49242	5.0675	10.7041	10.6487	5.32659	6.26986	15.6304	12.3571	5.56149	8.21446	11.6309	11.749	7.56647	8.75487	13.1836	18.6668	5.49488	6.44232	10.4262	11.1024	6.46216	7.46946	12.216	10.7824	5.15994	4.32131	11.5281	11.6357	7.17381	7.07375	10.5537	9.18111	5.15428	5.91594	11.3358	11.088	5.77982	6.08698	10.5032
FBgn0000826	26.2438	26.0605	0.283976	0.515344	28.1682	34.0112	0.114298	0.661659	38.6434	40.1422	0.522943	0.656161	36.1399	39.7513	0.465778	0.880914	34.7879	47.234	1.08662	0.855979	40.3172	41.3167	0.690618	0.167906	29.7136	21.3472	0.759233	0.80151	34.5952	31.9777	0.246341	0.297457	36.0716	30.9976	0.360057	0.422153	42.321	31.9461	0.431273	0.628221	39.0953	41.3492	0.565365	0.794218	33.2487	39.1733	0.547446	0.302041	32.3569
FBgn0000927	71.3346	72.7047	0.29716	0.416007	69.6052	78.9611	0.61511	0.296733	79.3892	86.1616	0.195436	0.630573	76.0165	79.8012	0.522216	0.493827	91.8211	104.548	0.208848	0.671788	83.6252	96.4478	0.38715	0.602406	85.3094	73.4465	0.29793	0.539211	90.0854	78.8753	0.994345	1.0005	97.1714	84.2305	0.516718	0.615298	91.2195	82.9345	0.322353	0.338084	88.4583	94.3086	0.718386	0.559714	81.5385	95.2576	0.883949	0.632128	96.0552
FBgn0000928	0.659149	0.658624	0.523005	0.654893	0.622535	0.462564	0.410487	0.511809	0.694478	0.49419	0.553792	0.802768	0.538504	0.685055	0.611206	1.0647	0.806984	1.43611	1.15787	0.768532	0.568979	0.297265	1.24013	0.788555	0.870394	0.865249	0.865196	0.913447	0.625964	0.926504	0.646563	0.410876	0.78731	0.462289	0.835539	0.641429	0.482125	0.733654	0.675142	0.971887	0.659753	0.633549	0.728872	0.908982	0.74412	0.612152	0.635294	0.778787	0.685576
FBgn0000964	8.65509	7.33523	0.550825	0.571204	9.41845	4.61528	0.570094	0.623371	8.37527	7.15779	1.0385	0.909106	6.45918	5.22641	0.645331	0.945886	26.4661	21.9797	1.33344	0.919112	8.95573	5.62545	0.861161	0.884006	19.9383	18.4082	0.499658	0.527523	6.23037	4.79789	0.921592	0.6594	9.29593	11.0403	0.678445	0.789601	6.89116	6.42226	0.87637	0.591868	9.50972	9.5899	1.09663	0.503032	10.356	8.72775	0.788945	0.69746	8.06678
FBgn0000996	37.234	40.8628	2.52682	2.15393	46.1801	45.9459	1.99385	2.26001	53.4638	53.3503	2.43572	2.82336	49.2317	42.7997	1.85464	1.72254	46.7868	54.4056	3.18188	3.52248	50.6475	53.9895	1.98363	2.0491	50.9095	64.5368	2.32807	2.47861	52.767	44.5838	2.1802	2.40149	57.2597	53.3009	2.54912	2.6815	58.9369	50.1401	2.05399	2.30185	45.4867	50.9062	2.34072	2.40555	50.212	50.7261	1.90418	1.96956	41.4208
FBgn0001075	0.807532	0.864152	1.85527	2.21196	0.328989	0.410116	1.38918	1.44897	0.441691	0.285973	1.37423	1.56009	0.244568	0.263294	1.29413	1.21775	0.421618	0.642806	1.23229	1.51718	0.173477	0.149244	0.973599	0.937632	0.596752	0.753569	1.30414	1.44822	0.190851	0.29463	1.19369	1.46566	0.392292	0.414445	1.53756	1.33471	0.19109	0.330444	1.07037	1.34823	0.547199	0.44134	1.78492	1.89455	0.341015	0.736545	1.88259	1.76936	0.318758
FBgn0001077	0.0419359	0	0.109809	0.298912	0	0	0.198888	0.153511	0	0	0.404426	0.38059	0	0.0435856	0.202622	0.191607	0.256715	0.0519864	0.0900378	0.434428	0	0	0.100144	0.0973899	0.148162	0.239033	0.275234	0.116229	0	0	0	0.258799	0	0.0462195	0.250611	0.244859	0	0	0.500298	0.510137	0.102607	0	0.109308	0.131619	0	0.045902	0.190537	0.175191	0
FBgn0001078	28.6665	29.8831	14.2138	14.5725	33.3231	32.1912	14.2721	15.2587	32.6927	32.22	12.5708	11.5985	28.5267	31.1389	14.7237	17.9231	38.0243	33.3508	13.9893	14.2402	28.819	32.6587	16.3967	17.3455	33.5854	43.3943	13.7333	13.1296	31.6256	31.5117	14.0741	16.6013	30.7798	33.1243	13.9753	12.2799	29.5603	33.1709	16.0361	17.0594	31.0371	32.5337	11.9805	14.9686	33.9419	30.747	15.3802	16.65	30.1948
FBgn0001079	9.29606	11.1598	3.33979	3.85225	9.46116	11.9628	4.47702	3.52153	13.6172	13.7785	2.84058	3.58757	12.8468	12.4475	2.85502	3.35831	11.4339	12.3008	3.62035	3.51919	12.0323	13.6418	3.66534	2.96208	11.1264	13.8255	2.89443	3.44531	12.5859	11.3105	3.7568	3.11294	12.8063	14.5102	3.16517	3.09253	13.3586	12.0552	3.61067	3.90708	12.6947	13.9636	3.12736	3.42642	13.4651	13.7953	3.3725	4.42527	11.5014
FBgn0001083	0.654215	0.9041	3.00012	2.79259	0.320817	0.129023	1.28877	1.10011	1.45823	1.81553	3.91703	3.98205	1.68202	1.47815	2.76618	2.66421	1.71884	1.86566	3.74418	3.20878	1.81373	1.32439	2.73764	2.81282	0.847631	0.384386	2.05902	2.31435	0.597318	0.553513	1.80576	1.81736	1.22363	0.888706	3.98278	3.67655	0.540078	0.428505	2.34968	2.02411	0.496996	0.310026	1.68617	1.73018	0.187817	0.328264	1.01694	1.25283	0.38057
FBgn0001084	10.0366	12.7074	3.01617	3.48528	10.5668	13.7972	3.56447	2.96057	11.3305	10.0396	2.89532	1.84293	9.63562	12.2211	4.26294	2.96386	10.442	12.335	2.52573	1.37824	11.0088	14.8306	3.04333	3.41497	11.9302	10.997	2.63795	2.44532	10.2171	14.8054	2.57524	3.22519	10.9853	12.5333	2.7763	2.50424	11.7079	14.9322	2.92381	2.55541	11.2595	12.7621	3.44961	3.0768	11.8697	11.3205	3.41474	3.26194	10.1593
FBgn0001085	19.1999	18.9697	4.53555	4.15875	20.9791	26.7798	3.83361	4.27159	24.1493	23.4403	4.63768	4.30229	21.3426	26.7197	4.4048	3.88765	20.4924	21.1109	4.50186	4.45218	21.5749	29.3611	4.70238	3.93791	19.0261	17.4805	3.51818	3.68913	21.3181	23.7403	2.79577	3.8257	18.029	24.1344	4.5037	4.04548	24.1399	25.8552	3.19028	4.49931	20.3429	22.1345	3.63567	4.3205	23.9655	20.5161	4.1976	3.40225	20.8209
FBgn0001086	43.2126	45.7508	8.6595	8.48598	45.7632	56.5197	6.62224	5.58216	63.5543	58.3678	8.5934	10.5285	50.1932	59.3482	7.33839	9.12202	55.1101	53.5687	8.28377	10.2233	51.4099	73.717	6.75661	6.82681	56.9066	52.0682	7.91023	8.9113	59.1719	59.9342	6.76105	5.14001	58.5983	56.4144	7.90525	6.16834	65.5907	61.021	7.16006	7.34345	46.1671	55.0626	6.80026	6.8043	54.1591	52.3669	7.40167	6.70311	47.3453
FBgn0001087	23.3393	23.8143	11.9803	12.1077	25.4013	32.2718	11.7553	13.9535	26.2806	27.197	10.4539	10.8532	26.4272	27.6128	13.0761	13.0182	27.4888	26.4697	12.0097	11.8886	27.4956	31.3933	13.1709	13.4774	28.1827	33.9476	13.4008	11.4913	28.3221	26.9878	11.87	13.1372	26.2554	26.322	10.7811	11.0094	27.3652	28.8604	12.583	13.9941	23.2874	28.2288	10.0182	11.062	28.5194	27.1514	12.3916	13.4416	23.7202
FBgn0001089	5.65987	6.08576	11.077	10.6139	4.15444	4.42592	14.0066	12.9525	4.8501	5.57097	13.386	13.1205	6.18514	6.07823	16.5961	13.6794	2.29724	3.16623	9.9063	7.9207	7.17829	5.79975	11.9766	10.9295	5.36293	5.05343	18.7363	17.0972	7.52804	8.39672	19.9182	15.8189	5.19817	4.54281	17.7081	19.3115	5.57042	5.99148	15.596	14.5971	7.56508	5.5584	26.5404	25.4972	4.54802	5.79102	24.1342	24.7235	7.10781
FBgn0001090	6.23688	4.84317	12.7902	14.4135	6.54134	3.04155	14.1419	20.0191	3.98586	3.01046	15.8852	14.2517	4.46423	2.37009	16.7408	16.5077	7.39076	6.41115	19.8679	23.5924	3.36228	1.92851	13.6997	17.7998	5.95374	6.09012	17.4636	20.5944	2.50668	2.88788	15.6859	22.0649	4.61896	4.21677	14.8201	14.0201	3.15331	2.05941	12.8997	16.105	3.73335	2.49222	15.3857	13.7386	4.07124	4.45552	14.4918	20.1231	3.68574
FBgn0001091	1224.95	1103.31	2253.03	2087.74	326.544	344.422	382.545	351.642	884.078	883.881	1912.01	2000.43	347.363	363.754	389.257	334.086	670.234	688.111	1432.51	1261.83	371.176	367.994	369.326	341.788	469.698	400.304	712.602	750.027	340.865	346.723	399.596	359.027	833.229	744.863	1587.9	1512.55	355.857	359.427	393.848	346.871	528.209	511.341	921.123	831.751	345.988	356.782	326.451	304.569	489.196
FBgn0001092	796.518	789.714	612.008	557.764	690.478	806.09	444.144	415.832	908.317	892.93	636.365	627.014	846.941	906.055	446.88	394.35	827.312	880.849	522.124	451.106	894.084	1049.46	424.894	382.756	787.639	677.37	443.708	456.395	861.002	845.697	491.536	404.856	985.809	917.755	607.225	579.158	947.992	956.249	433.112	369.659	800.66	862.805	525.746	507.761	775.842	785.569	414.26	392.399	795.975
FBgn0001098	114.892	112.489	155.066	208.701	67.2685	37.173	47.7479	64.8362	94.2057	89.1152	158.801	179.587	56.0385	31.7352	60.3592	72.5494	105.226	104.686	207.707	224.412	60.1696	35.0903	50.195	77.5501	94.3321	104.522	117.435	127.033	56.4694	38.1879	47.0773	63.8628	84.0154	76.6712	124.431	147.193	61.063	34.9226	48.9248	62.2591	69.3883	68.1121	88.5873	82.2904	63.3779	66.1388	40.2448	59.2003	71.28
FBgn0001099	18.4141	19.8405	98.2923	72.1107	22.3485	28.7134	66.2172	51.57	20.8079	19.5851	74.8066	62.0522	24.9306	26.4109	64.5108	57.6578	19.5922	19.8364	51.9933	67.8988	28.8083	31.0348	47.3971	58.8684	16.098	22.0194	62.7402	70.07	20.2568	25.3387	39.4886	43.1668	23.3661	22.4233	64.1884	72.8879	24.4578	28.0138	49.6972	67.8686	21.0533	24.348	51.7004	69.6644	23.9665	20.5971	44.5771	51.2364	23.3557
FBgn0001104	70.8692	75.116	18.1866	19.5505	78.631	94.1311	25.592	23.6133	82.7127	85.9493	16.8732	18.5137	79.7287	84.7507	24.8202	22.8249	88.0641	90.3945	19.1999	17.8372	88.3714	107.137	28.6139	28.7299	90.789	90.8228	19.0689	18.5645	92.9617	89.5283	23.425	26.6846	82.4406	82.2757	18.236	16.9748	91.2481	96.9768	25.1601	25.8597	74.2025	83.7805	16.3533	17.6942	85.3876	81.1303	16.7557	20.3772	73.4931
FBgn0001105	89.7154	88.8324	69.5058	70.2244	101.707	107.068	79.5023	76.4267	105.548	103.756	70.4074	68.9003	103.283	109.04	71.5641	74.3978	105.293	100.354	64.2721	68.7849	105.205	119.483	74.3918	77.059	100.319	116.935	67.9319	61.4514	111.209	109.533	76.1178	80.877	96.4577	96.1427	66.8288	62.0082	106.605	106.378	68.5091	71.4395	94.0288	102.068	56.3035	66.0496	106.676	92.7123	72.1231	68.4949	93.2642
FBgn0001108	31.6225	33.887	22.8037	23.5115	35.5336	35.5499	26.1451	25.5534	36.8458	38.8264	21.2889	23.132	37.6512	35.9846	24.634	22.9716	37.434	36.4185	21.9038	22.4335	32.8852	35.1499	25.1587	21.9321	38.939	40.1608	21.2909	21.491	37.001	34.8638	24.1222	23.2626	37.4732	37.3238	20.9262	21.5302	35.4562	34.5726	23.329	22.5497	36.8304	36.3098	25.6237	23.6695	40.291	37.781	25.1641	25.0143	34.4607
FBgn0001112	1.1976	1.3617	107.705	108.146	1.17436	0.923466	53.1258	51.8007	0.988114	1.13684	103.059	107.132	1.59239	1.21927	77.7014	69.1967	1.4662	1.87844	110.614	123.264	1.15142	1.18821	72.8376	80.9375	1.12259	1.9503	109.075	93.6841	1.00161	2.0301	72.452	59.1242	1.23862	1.05052	111.002	122.403	1.09139	1.19694	82.1745	76.3226	0.777389	1.43299	68.0045	67.9623	0.995882	1.57834	107.977	81.3063	0.387178
FBgn0001114	27.5043	22.9602	31.1549	29.8362	38.346	30.6312	45.8991	52.8253	21.6642	18.5377	50.4041	43.1197	24.1615	21.1478	43.8796	42.3477	29.2132	27.1211	52.248	48.1667	33.7942	20.659	58.1124	56.1139	34.2156	36.4893	54.4078	58.5472	26.5786	24.9494	60.9601	55.6906	32.3828	29.1488	63.7395	70.1322	25.8321	24.3034	55.6291	57.3849	30.0837	24.2193	58.7641	50.0611	28.6553	29.0901	41.4609	50.6615	26.8049
FBgn0001120	122.372	114.715	0.119751	0.391173	126.386	123.946	1.15678	0	133.053	121.21	0.110261	0.592929	117.533	114.457	0.147312	0.278608	147.707	137.425	0	0	123.249	140.015	0.655269	0.849665	136.028	145.666	0.360186	0.380231	125.121	119.39	0	0.376309	136.283	122.281	0	0	127.722	120.731	0.727463	0.317901	145.355	154.294	0.357617	0.143536	136.836	134.757	0.138505	0.509478	159.511
FBgn0001122	20.7382	22.5309	28.3783	25.1541	23.7011	25.0573	24.0892	24.4549	22.69	21.085	26.6316	22.8109	21.1185	23.1731	22.5758	25.9557	25.8827	24.9845	30.6303	31.3279	18.2539	24.1683	25.0509	27.8375	23.0866	28.5703	29.0451	26.3229	21.0901	22.2111	25.8125	31.3523	20.1718	21.4298	27.261	25.1246	19.291	22.1483	27.8223	32.6653	18.5235	17.9878	23.3102	26.1836	21.9995	19.6737	24.2929	26.8448	18.7588
FBgn0001123	24.2442	26.3798	58.035	49.8365	22.8711	23.078	49.8819	45.9513	18.6799	19.8057	49.6688	51.7407	18.3958	21.639	54.4203	49.2662	16.6331	20.3181	40.6964	43.8947	19.8973	18.9295	52.5706	50.9156	16.8031	18.4441	46.598	47.0967	18.6448	19.3384	51.6949	53.0538	18.8135	18.7452	48.5554	44.5645	15.3759	19.8976	48.4179	51.6023	19.5844	17.0903	44.1967	51.4665	18.6855	18.4696	51.5685	45.8984	19.4628
FBgn0001124	106.968	110.798	219.415	209.898	105.442	120.985	282.441	257.809	129.402	127.365	247.759	242.086	139.616	163.323	316.65	278.543	92.6505	102.529	221.875	206.302	128.215	149.498	268.342	260.047	114.497	114.334	235.302	231.504	129.791	133.451	267.672	247.275	124.881	133.052	263.589	263.156	135.764	142.848	295.839	262.605	112.24	114.583	235.46	229.578	100.49	97.8398	220.02	204.974	106.543
FBgn0001125	146.893	147.168	173.172	168.766	153.679	163.947	204.261	193.627	189.342	192.762	218.381	228.703	189.715	193.965	242.813	211.226	163.761	155.035	149.109	129.603	166.05	184.018	149.997	168.045	175.216	167.727	156.14	161.356	162.716	166.567	182.011	168.635	183.759	166.086	197.294	216.082	174.989	179.753	194.828	181.191	149.418	158.494	176.344	163.33	144.792	143.176	120.912	129.448	142.824
FBgn0001128	277.122	256.855	505.891	452.266	153.333	147.975	196.658	183.95	212.903	211.374	510.203	468.006	142.93	149.982	198.604	182.671	182.954	170.331	371.53	333.164	144.607	146.73	225.595	196.526	208.208	212.517	402.219	397.597	175.907	185.242	273.784	246.844	247.556	273.69	569.477	517.046	143.407	154.867	174.067	189.678	201.726	181.276	392.239	373.486	150.532	151.421	232.416	242.214	180.035
FBgn0001133	16.6753	16.48	9.38572	9.99744	18.5186	19.2319	12.5649	11.6236	19.7214	21.7088	10.1449	11.1128	18.8195	22.3119	13.4911	13.0543	17.363	18.9813	8.53234	10.3208	20.8307	24.5077	10.5135	11.7625	19.0419	15.4565	10.8932	10.1505	20.8507	20.048	13.0099	11.4609	21.7198	19.7527	12.3401	9.72513	21.8653	22.7232	11.2328	11.4424	18.5413	20.4097	11.7803	11.6779	20.0035	17.6127	11.6834	9.54876	20.0595
FBgn0001134	0.681456	0.910424	2.43113	1.82142	0.752208	0.726768	2.4777	3.95995	0.785183	0.674403	2.77242	2.34121	0.68895	1.02694	3.42965	3.55456	0.771718	0.971456	3.32845	2.44549	0.914591	0.963464	4.6784	4.90581	1.04334	0.873928	3.06357	2.43173	0.718707	1.08427	3.22172	3.78478	0.287789	0.826138	2.42638	1.66612	0.596257	0.796406	2.77758	3.84864	0.604396	0.867857	3.48577	3.36848	0.852839	0.689936	3.30274	3.65332	0.854618
FBgn0001137	10.8713	10.0869	13.2654	12.7082	10.7864	11.077	21.3799	21.649	9.10707	9.94156	11.2706	9.97908	9.33006	11.299	22.9019	24.2398	10.0624	9.16426	15.1251	18.9202	9.62382	10.5273	24.9226	24.0353	9.73029	9.71633	9.53249	9.94322	9.2249	10.3203	16.1505	16.549	8.08073	9.39375	9.44197	10.4102	8.65969	10.4061	15.65	16.9276	10.2675	9.98972	10.5413	10.3727	9.36599	9.23404	14.3572	15.0782	11.5964
FBgn0001138	0.527208	0.599389	1.28947	1.14149	0.263461	0.370914	1.17963	1.11342	0.410529	0.361402	1.36921	1.526	0.113949	0.0528587	1.12886	1.32823	0.223722	0.529537	1.13248	1.10098	0.0742985	0.120772	0.920005	1.22456	0.119466	0.55561	1.02392	1.40522	0.195627	0.196963	0.967328	1.31123	0.210092	0.358724	1.49376	1.23923	0.073453	0.112904	1.04934	1.27384	0.248189	0.35142	0.953964	1.6029	0.354077	0.421909	0.932948	1.15896	0.187778
FBgn0001139	46.4207	47.0227	22.2691	20.9118	53.4125	59.8664	22.3943	24.5653	57.5945	60.8689	21.7059	23.6131	55.4143	60.4652	23.7075	24.7083	48.9255	55.7365	18.7627	21.723	50.8444	56.9857	21.7177	25.024	54.894	68.1869	22.4468	22.0267	59.8182	53.4491	21.6253	23.4215	54.5188	54.5286	18.9109	20.8046	56.3626	55.955	21.9037	22.3322	48.5532	52.7795	21.6342	23.7771	54.4731	53.8438	23.6379	25.4237	47.9226
FBgn0001142	105.474	98.2623	45.2164	42.346	112.544	131.334	70.5679	67.7973	91.9745	97.3508	41.8027	41.9903	95.8271	107.89	64.4946	60.2336	99.6234	107.272	33.7398	36.2159	122.527	145.867	68.3959	57.5635	102.149	105.602	37.0104	40.6215	115.823	122.567	76.6869	69.5094	123.487	120.272	54.9751	49.8812	142.721	135.267	72.1674	63.1252	114.374	112.956	50.8047	54.3422	127.884	110.956	53.4303	54.4285	135.634
FBgn0001145	108.881	98.9187	236.161	236.686	86.6614	62.5586	184.56	207.128	78.3674	72.3755	278.805	254.935	57.313	55.453	206.183	195.005	100.696	97.7708	274.174	265.91	64.0025	46.9258	197.491	192.879	93.3468	94.665	230.901	223.917	48.149	50.1222	185.679	179.113	99.7721	91.729	262.461	273.564	61.2557	55.9676	180.613	185.2	85.8955	63.2128	254.078	232.952	59.8072	65.592	186.294	197.858	75.5632
FBgn0001147	0.129572	0.147329	2.54458	2.77066	0.042067	0.0789625	1.84352	2.72726	0.0785778	0	3.39724	3.31775	0	0	2.29549	3.00938	0.0396588	0.0803116	3.54693	3.93089	0.0354898	0	2.32062	1.80544	0.0762986	0.147709	3.06141	3.81565	0	0.0698872	1.65561	2.39884	0	0	2.64557	3.07346	0	0.108163	2.18985	2.75831	0.118885	0.124542	2.70185	3.25331	0.0754244	0.035456	1.52086	2.12006	0.0855266
FBgn0001148	0.136679	0.103609	0.775435	1.42887	0.0591669	0.0555279	0.792272	1.08405	0.147359	0	0.659062	1.2995	0	0.047352	1.17403	1.11021	0.167339	0.225915	0.978184	1.4159	0	0.090405	1.41437	1.05806	0.214618	0.259689	1.49509	1.07332	0.0549142	0	1.31952	0.843489	0	0.0502135	1.04369	1.3966	0	0.0507092	1.81177	1.10844	0.111474	0.0875835	2.01882	1.42993	0.0530419	0.149606	1.656	1.52264	0.360877
FBgn0001149	364.775	369.575	306.968	352.613	332.762	271.192	481.329	506.6	502.658	489.532	493.393	495.861	508.552	464.709	618.569	611.479	694.757	690.707	529.989	571.062	677.988	631.701	664.379	721.832	219.761	215.251	437.961	496.808	277.527	293.907	587.815	546.287	487.042	415.813	416.707	461.128	564.229	429.956	511.761	468.58	535.995	552.31	474.31	473.425	539.049	542.19	434.324	477.183	379.853
FBgn0001150	0.292435	0.380019	0.437564	0.535995	0.325522	0.152752	0.594393	0.458782	0.337805	0.124037	0.553971	0.541632	0.281572	0.0868396	0.269135	0.95439	0.562625	0.155366	0.717563	0.7419	0.137311	0.041449	0.598578	0.194039	0.295197	0.571498	0.658048	0.578936	0.151063	0.0450666	0.640562	0.687506	0.517543	0.276262	0.416096	0.426874	0.100841	0.232492	0.498395	0.435597	0.102217	0.0803105	0.435571	0.327796	0	0.274365	0.569436	0.6981	0.0551516
FBgn0001168	14.7043	12.8062	31.7553	33.0086	17.1004	12.6595	47.2622	55.122	10.9031	8.87331	37.0396	32.6118	10.7802	10.8084	54.2709	63.9488	14.8892	13.1516	42.0196	46.7928	9.24438	10.6068	65.3438	67.0559	12.3691	17.3571	40.9278	38.8382	10.7299	12.2552	53.331	64.7339	7.45889	9.86818	28.4384	31.699	9.50164	10.8465	52.4991	63.8822	12.3719	9.06577	36.3275	38.3233	14.7038	14.6205	47.9349	53.8953	14.3347
FBgn0001169	6.98465	6.78068	4.0764	4.13186	9.67854	6.60002	4.70051	5.4071	8.79057	7.03669	3.34047	3.45974	8.24935	5.65658	4.70803	5.151	12.533	12.4548	6.03594	6.54885	8.41871	6.20524	4.66808	5.22585	10.5522	17.1687	5.22507	4.97871	8.59733	6.419	4.87658	6.02913	8.35969	7.29401	3.95925	3.59234	11.5935	6.30866	5.43014	4.91368	7.31775	7.93417	4.04654	4.78471	9.1332	9.23311	4.86879	5.21859	7.70507
FBgn0001170	0.316076	0.0513429	0.354705	0.90118	0.0586399	0.0550333	0.499683	0.247937	0.0730231	0.134065	0.381028	0.117084	0.101445	0.140791	0.363618	0.20631	0.221132	0.223903	0.193894	0.20047	0.148412	0	0.539143	0.209727	0.212707	0.205901	0.533438	0.500591	0.272126	0.0487101	0.230782	0.185772	0.305119	0.199065	0.539684	0.461386	0.32698	0.150773	0.628471	0.706221	0.165722	0.0868034	0.411938	0.354297	0.157708	0.0988489	0.273541	0.37727	0.238442
FBgn0001174	1.1154	3.44308	0	0.681581	0	0.58252	0	0	2.83509	2.20818	0	0.413249	0	0.16564	0.256678	0	1.17073	1.1854	0	0.471707	0.174576	0.790468	0.380581	0.370115	1.31336	2.54354	0	0.441633	0.19206	0	0	0.327842	1.2564	2.28345	0.158734	0.232637	0	0.354706	0	0.553913	0.974858	0.306373	0	0	0.742175	1.2211	0.482566	0.665788	0.210395
FBgn0001179	12.9895	14.8345	5.79324	5.00569	16.7204	17.363	5.91213	6.58364	18.19	19.4948	5.5062	6.36609	17.0608	17.9211	6.71279	6.73916	16.2175	14.5097	5.94539	4.77402	17.234	20.3088	6.54455	7.29275	17.0798	16.4999	7.0449	6.25082	18.4094	16.8455	6.37141	7.45813	18.2618	17.4309	6.17012	6.66748	20.5349	18.3025	6.75473	6.05052	17.3926	16.6835	6.02733	6.40634	17.5819	16.7488	5.66412	5.88352	16.4695
FBgn0001180	13.124	15.0841	2.24398	2.10078	17.9816	18.6841	1.4831	2.06111	19.4123	17.986	1.78527	2.16216	14.8615	16.3581	1.26129	1.89604	19.2707	22.2492	2.19893	3.07124	14.894	18.6658	1.61508	2.57696	20.3263	27.6748	2.09113	1.81139	16.5096	15.9312	1.07036	2.42847	19.7357	22.2168	1.86866	2.19471	19.4132	19.2819	1.35227	2.04616	15.1159	17.2313	1.5602	2.14141	17.2157	16.361	1.84407	1.9424	13.1073
FBgn0001185	10.9745	10.0716	8.40809	8.30065	11.1818	13.9783	10.8216	10.7852	13.0972	13.8304	7.65675	7.68596	12.5664	15.8079	10.3435	9.99623	12.0975	12.0734	8.10706	10.2882	11.753	16.1054	10.1968	8.68634	11.1789	12.7929	9.17173	8.16697	11.6118	14.8842	8.47667	11.2519	11.6442	11.5514	8.18844	7.98392	13.0324	14.6897	9.40138	10.2402	12.304	13.33	8.32384	7.80788	13.9687	12.0511	10.1009	8.74714	12.9047
FBgn0001186	63.4092	54.1881	91.0663	101.878	56.5641	42.9835	75.193	86.5416	50.072	48.1916	84.7764	82.4112	45.6251	39.4592	81.6094	91	62.4248	60.4961	101.652	103.343	43.9254	37.2248	76.3156	85.8836	51.507	59.6523	87.2174	86.7542	46.2248	40.4113	72.2492	86.4019	59.323	52.0514	95.6989	95.2577	46.2548	47.1278	72.8406	86.8334	43.9576	42.6449	83.03	81.2201	44.9458	43.2079	58.6868	69.7468	46.3974
FBgn0001187	35.0315	35.7109	63.0483	67.8492	37.1387	43.2562	148.465	134.595	32.2085	32.6997	101.699	101.829	39.5815	39.7008	110.376	92.0866	25.4467	22.9801	89.3589	72.3247	37.0938	32.781	117.803	110.768	31.0319	19.7935	103.834	103.179	47.0256	46.3298	149.119	123.959	35.5428	32.7006	130.871	127.097	38.2743	46.3802	127.939	117.676	39.7963	36.4214	155.206	130.787	33.7102	35.1591	124.13	132.981	33.2365
FBgn0001189	14.3789	12.9506	15.6136	17.0011	16.0369	14.9134	20.4131	20.0735	12.7206	12.6119	16.4153	15.7543	14.6322	14.7098	18.7077	19.5777	12.9085	13.0015	16.3437	16.397	14.7959	13.7907	22.9582	22.5889	14.7095	16.0699	15.7653	15.4723	15.0205	15.5414	22.0472	20.4148	14.1613	12.3973	15.5006	15.5562	14.9037	14.0271	21.6383	19.1567	12.9343	12.303	16.3861	15.7949	12.3417	15.0904	19.5996	20.2178	12.7274
FBgn0001197	400.426	417.712	65.0533	58.9669	441.474	547.673	60.9056	50.0501	479.014	502.273	66.3116	65.4877	473.327	529.992	61.585	57.9646	436.822	462.911	51.9021	62.2565	501.423	594.445	57.2341	56.7828	496.294	647.818	58.0459	61.4084	555.511	508.333	59.5299	51.8386	441.083	507.024	63.0526	60.729	531.452	552.788	57.0417	61.3318	427.118	484.59	51.2337	61.3863	458.869	465.166	55.7624	53.3584	454.601
FBgn0001202	23.7496	26.7208	22.7285	18.9274	26.5114	30.2002	22.9112	22.0765	27.7974	28.4396	22.1671	19.5979	27.4839	30.0283	24.8975	22.025	22.3608	25.8865	16.3945	19.0031	26.1226	31.016	19.6488	19.977	26.4284	25.4751	19.4327	18.1837	28.7764	29.9568	20.9211	21.3498	25.0268	24.4919	19.7741	18.926	26.8952	27.8217	22.9911	22.2065	24.9364	28.3697	21.0002	19.8574	28.0123	25.8247	21.9971	19.9211	27.732
FBgn0001206	5.92542	6.67058	1.93937	2.06987	7.31389	8.20544	1.7853	2.41594	9.28572	8.3026	2.22768	1.78739	8.04016	7.39295	1.96054	2.43472	9.08585	8.2361	2.10976	2.43092	7.29535	8.96399	2.2415	2.24797	8.17045	9.8143	1.75189	1.80895	8.00832	8.1638	1.74913	2.26275	7.92835	9.61779	2.13272	1.88396	10.3196	9.09285	2.44957	2.67615	6.94373	7.90849	1.70117	1.88728	8.4862	9.24672	2.0659	1.98106	6.46685
FBgn0001208	31.1649	27.3113	32.1696	29.3889	50.5907	45.7142	158.369	145.096	35.0034	30.1608	66.0223	64.2765	69.5247	59.7035	108.988	105.4	30.1178	29.2578	51.7615	39.5879	60.7997	48.3655	127.14	113.345	25.5089	25.0625	62.7562	68.1991	46.3353	50.7088	133.267	109.993	47.6514	46.5152	79.849	66.3526	49.7196	52.4273	111.744	96.952	38.2428	34.9924	86.6339	72.5037	40.3198	45.9282	76.4382	88.8845	40.3013
FBgn0001215	114.928	122.158	100.955	101.799	135.473	147.455	82.7675	81.3545	141.301	141.348	104.232	101.93	145.861	136.455	88.1038	99.913	145.47	155.837	105.483	125.785	139.463	142.049	84.8	107.637	140.677	194.013	100.231	99.1061	133.64	129.528	73.72	85.318	123.141	121.653	81.914	83.75	127.155	124.709	75.7938	95.468	128.032	129.104	88.3051	88.6752	144.343	137.826	76.1598	85.1851	129.349
FBgn0001216	18.6174	17.4032	73.5392	77.2982	11.8943	6.78212	45.9845	50.233	10.1125	10.3807	60.9051	63.7787	7.58465	7.22176	48.8629	41.6468	9.63575	9.65988	61.0024	64.8233	9.44842	6.24254	40.1496	41.6018	5.48136	6.28306	45.5196	48.5512	6.45738	7.1438	35.8249	30.3812	13.4503	13.3502	66.8512	67.7053	5.43895	5.66638	36.3188	34.079	9.87189	7.98065	53.7197	51.5425	3.52861	4.37183	31.6584	31.6726	9.32441
FBgn0001217	0.701988	0.608148	85.8667	84.4892	0.390701	0.162971	44.6542	40.8089	5.56809	4.86318	87.8465	89.1048	4.05548	2.70992	57.7675	64.0965	0.777596	0.663023	78.6601	91.5682	0.549357	0.298494	42.0682	55.7387	0.511787	0.838358	67.7043	70.4595	0.362626	0.288482	40.4918	40.5707	1.01646	1.1421	80.7714	79.3895	0.484128	0.483684	55.4322	60.9953	0.899684	0.996042	71.6652	65.4144	1.01185	1.46356	49.3619	58.8845	8.7377
FBgn0001218	254.333	252.467	266.049	287.529	293.267	261.852	227.703	237.188	291.965	283.574	333.607	326.969	285.014	286.223	268.05	262.294	284.984	284.045	287.375	313.883	251.032	230.086	223.986	222.341	333.262	342.915	339.267	337.695	271.999	251.702	281.16	254.909	304.155	298.434	289.381	302.34	287.335	275.846	258.443	255.792	258.449	266.288	278.648	272.361	280.667	273.311	304.193	271.757	250.46
FBgn0001220	132.038	130.185	121.881	121.599	153.678	134.896	164.774	174.834	132.764	125.782	131.896	137.075	130.701	129.263	147.697	143.22	140.082	138.524	137.084	135.005	133.698	130.27	138.973	146.33	152.62	151.24	122.506	120.122	129.318	132.488	129.366	119.123	126.162	128.573	121.322	128.269	121.431	116.045	112.208	111.675	128.731	132.072	116.696	109.474	125.559	120.137	106.341	115.684	135.046
FBgn0001222	60.6454	62.3387	23.4398	23.7239	62.947	84.5308	26.212	27.6252	82.992	82.6764	23.2041	24.4902	75.9333	86.3091	25.9468	26.3099	68.8121	74.8041	23.6046	23.0805	74.4953	99.1362	28.3013	23.7139	70.8038	76.7556	26.0173	24.3993	79.9731	83.3714	29.6502	28.5403	70.1326	73.7895	23.7123	24.5763	78.5296	86.1643	28.9743	27.5234	68.3173	80.2623	23.96	26.426	73.757	71.105	26.5297	24.7631	68.7227
FBgn0001223	10.1446	9.51047	27.8008	28.5016	41.9442	37.4291	148.804	163.902	9.64707	9.58383	29.0034	21.8415	33.5406	30.2782	101.256	100.21	46.7579	48.3233	48.1089	50.4893	27.8224	30.5609	109.15	131.594	13.9235	7.81838	34.5137	33.0574	29.5996	55.787	84.491	92.1634	5.29311	4.94993	18.9867	12.9427	18.4187	27.0231	56.398	51.8287	10.5893	12.5824	27.4223	16.4214	12.5724	9.80005	40.4919	37.1482	21.8866
FBgn0001224	5.70484	5.1038	49.7579	48.662	4.14418	5.71097	36.3835	38.5841	8.21112	9.57043	52.5735	54.5369	15.6876	21.709	55.4443	52.4301	7.61513	7.32637	58.5485	49.8012	7.15139	8.82599	56.3451	44.2417	7.40122	5.95282	55.2156	48.9084	10.4892	44.5432	42.8306	35.4081	6.99452	6.29363	44.7862	40.7875	7.38871	8.82497	36.7248	33.4413	8.1628	8.17954	42.978	38.393	10.9204	8.81032	38.2186	38.9163	15.9576
FBgn0001225	14.0422	3.8643	11.6488	10.3211	2.98571	2.33858	8.96338	9.41964	16.5	48.1771	11.1922	16.2853	51.6448	102.686	21.2132	17.3987	1.29957	2.05453	13.1098	11.8763	1.69852	2.42307	9.16532	9.92608	154.276	216.349	28.753	29.4052	285.749	143.782	24.4518	23.5538	70.83	56.0483	13.3963	12.4418	151.494	246.49	11.9406	31.1187	527.88	557.925	63.2755	60.0136	679.811	454.191	50.8994	51.5062	793.783
FBgn0001226	112.036	108.252	20.3504	22.0672	114.804	125.181	13.5157	16.1223	161.607	154.538	27.5614	20.9075	142.377	96.5262	14.81	16.668	145.889	134.881	19.6056	26.5494	130.486	123.048	12.8352	20.306	153.37	143.014	27.7139	24.8615	162.913	121.282	11.6926	13.0538	129.254	133.121	17.3515	19.5695	146.483	121.675	11.3328	20.7088	146.413	167.393	24.3105	22.4612	186.166	171.77	12.356	19.2983	143.73
FBgn0001227	0.775066	0.734417	2.19863	2.02567	0.279598	0.78721	1.15722	1.02455	0.661539	0.255692	2.18012	1.73062	0.193479	0.537038	1.5257	1.83624	0.421747	0.266895	2.21879	1.84798	0.188703	0.427218	1.23392	1.59998	0.405682	0.834484	2.20433	1.79014	0.311403	0.650307	1.10038	1.50581	0.339459	0.284746	1.75838	2.01135	0.207874	0.191705	1.45548	1.64624	0.632136	0.620825	1.62743	2.02717	0.350916	0.329922	1.43469	1.559	0.454762
FBgn0001228	8.1667	9.97696	109.322	92.4384	9.86383	9.88759	73.2406	66.0521	7.0893	8.98601	91.6552	89.0029	11.6112	13.3438	101.496	79.2886	11.1199	5.08058	96.6858	95.4105	10.949	14.1972	71.2491	66.9461	6.89043	9.52482	80.6071	76.298	6.9824	14.3857	67.0073	54.1668	5.27974	12.5251	96.6049	81.5366	7.30465	9.39037	67.7065	80.6567	6.66945	5.89058	73.703	78.5075	8.66424	5.1405	70.126	61.309	2.30478
FBgn0001229	1.42798	1.14622	5.27915	7.18523	1.52731	1.12609	5.57765	3.53634	1.76608	1.41335	6.07598	5.77232	1.41538	1.39694	5.68238	4.73377	1.54273	1.56206	5.95189	3.60523	1.19638	1.33345	3.81148	4.48701	0.692428	4.0221	2.53615	3.95779	0.404986	9.24326	3.14836	3.2833	0.851465	1.29619	4.93646	3.92394	0.811084	0.934935	4.0087	4.23353	0.411078	1.13042	3.06547	3.55932	0.586801	1.10339	2.03535	2.57353	0.665396
FBgn0001230	7.40744	6.79718	35.134	33.7631	5.31612	5.62292	22.4444	22.4772	6.88276	6.62357	39.7126	37.1087	8.13852	7.80001	46.6212	35.4772	10.7395	10.1492	39.7595	43.1273	6.44265	6.86587	30.4124	33.2731	8.80029	9.29614	28.4445	29.2198	7.12706	21.5539	21.7527	22.9901	6.40305	4.83392	33.9441	29.308	4.86208	6.47282	30.2964	28.3422	2.86168	3.21644	30.6975	31.2528	3.44196	3.98282	25.6851	21.9871	2.27316
FBgn0001233	1214.79	1227.55	416.728	432.859	1160.17	1275.13	565.546	541.138	1422.75	1462.3	574.476	618.996	1331.09	1550.45	767.742	819.139	1442.07	1397.01	622.697	606.417	1315.15	1551.81	647.41	693.48	1540.13	1541.53	680.011	691.745	1399.92	1451.68	601.031	525.421	1224.87	1318.54	442.919	412.653	1384.06	1520.12	605.488	610.21	1437.18	1458.44	633.039	639.083	1373.47	1230.74	640.426	566.981	1505.19
FBgn0001234	139.005	152.416	304.284	308.478	129.52	130.884	413.354	427.655	136.078	126.895	332.774	324.78	117.714	142.785	416.665	517.561	154.433	124.678	408.668	429.136	90.707	118.366	436.654	525.008	143.996	148.532	462.415	441.878	100.587	143.834	419.202	510.934	95.7414	126.003	355.872	325.567	99.4334	132.987	436.779	511.296	122.277	114.153	329.872	416.062	116.916	101.21	448.528	438.021	91.0793
FBgn0001235	14.3606	13.3042	30.0126	30.5857	12.1987	10.3802	31.0435	32.4908	8.92715	8.37798	28.2706	27.4105	7.18186	8.16517	33.9261	35.1712	16.8027	13.4692	41.2714	46.2831	9.46794	8.40414	38.0236	41.1308	10.7093	15.9848	37.5875	33.7927	6.96566	8.76298	34.828	39.9554	5.64701	7.37959	28.7212	25.0695	6.36044	7.78154	27.8566	37.4791	10.2937	7.09378	29.0373	34.577	10.5147	9.58485	31.0684	35.2271	10.8061
FBgn0001247	24.7207	24.7045	31.1647	33.353	27.8983	28.4926	33.0275	30.5236	25.1256	26.3795	31.6651	33.1846	26.0311	28.1049	31.188	30.9191	26.002	25.8988	33.2699	34.8955	26.504	29.3556	31.0718	29.0824	23.6223	25.4414	29.3478	31.9721	21.9425	25.2389	28.3434	27.3525	26.5099	24.7089	32.3888	30.3476	26.3941	28.6708	31.2562	29.3703	25.1601	25.0719	30.0939	32.2419	26.4563	24.7621	28.5278	27.8732	26.2633
FBgn0001248	214.942	208.02	337.857	316.9	199.539	197.797	348.731	312.472	239.793	254.299	372.541	399.657	234.198	238.644	335.321	294.872	223.3	231.109	360.324	333.193	257.371	260.351	333.215	295.175	219.429	215.213	349.209	366.923	219.586	226.744	353.01	304.105	285.181	257.234	433.071	464.725	269.583	262.521	386.062	355.252	239.101	239.654	421.946	388.266	220.871	234.896	380.908	353.426	264.765
FBgn0001250	12.9567	13.2002	35.9829	37.6018	11.7491	10.7791	31.9453	34.06	9.31929	10.3816	33.1029	34.877	8.71194	9.14148	29.541	30.0249	10.7382	11.5386	36.5451	39.5429	8.36538	7.50861	30.5439	35.3339	10.0784	8.91424	32.4484	33.8671	8.20717	9.17186	30.7274	33.7754	10.7283	9.82922	32.1758	32.0476	8.38314	7.96977	30.3509	31.2689	9.32864	7.89633	24.287	29.8135	8.03229	9.48979	27.339	27.8719	9.27547
FBgn0001253	0.169253	0.208556	0.445415	0.321699	0.118191	0.336139	0.435607	0.783773	0.148258	0.100523	0.29924	0.263315	0.202913	0	0.218061	0.279269	0.26247	0.363676	0.242241	0.217068	0.135981	0.0111826	0.188593	0.366841	0.305656	0.321585	0.473968	0.499279	0.0407892	0.0486767	0.153778	0.324942	0.206616	0.197092	0.280956	0.411763	0.110817	0.0125449	0.184251	0.451008	0.0413982	0.403078	0.16175	0.106226	0.118218	0.308761	0.102528	0.250903	0.178741
FBgn0001254	0.262645	0.497742	0	0	0	0	0	0	0.743316	0.73649	0	0	0.245865	0.0454963	0	0	0.803908	0.325593	0	0.0647818	0.0479591	0.130293	0.313602	0.101659	0.670178	0.548926	0.0574599	0	0	0.0472218	0	0.0900481	0.887389	1.25439	0	0.0638984	0	0.0487221	0.0870383	0.0760715	0.0535528	0.883588	0.171151	0	0.305779	1.24577	0	0.0609572	0.809048
FBgn0001255	1.55229	1.59703	2.22599	1.05381	1.344	2.16211	1.63607	0.541202	0.896604	1.53636	0.980236	2.30016	0.99642	1.07562	1.54774	1.23843	1.62908	1.28294	2.06327	2.62554	0.890839	0.733393	1.76528	2.5751	0.957537	1.60114	1.55253	1.84385	0.890963	0.956928	1.76307	1.36859	1.24879	0.733257	1.32528	1.40278	0.98139	1.06956	2.4987	3.08311	0.994787	0.99475	1.92683	1.16005	1.03275	1.7801	1.56723	1.44115	1.46384
FBgn0001256	0.41396	0.704344	0.722815	0.640041	0	0.252099	0.654449	0.629872	1.5583	0.953641	5.97385	3.74783	0.750404	0.143322	2.66041	1.36272	1.09861	0.769998	0.443321	0.509285	0	0.0683992	0.658687	0	0.8105	0.550654	0.632414	0.953762	0	0.37207	0.705253	0.141821	1.01058	1.74472	0.756196	0.803746	0.0832069	0.153207	1.23503	0.92947	0.0843428	0.860028	0.16718	0.649647	0.0746712	1.43139	0.20883	0.479218	0.762083
FBgn0001257	9.46859	7.91157	20.2773	22.9085	13.5359	8.32004	17.7917	20.3167	6.32306	4.22518	15.5189	15.1956	7.26826	6.0217	21.0097	22.4655	15.8817	13.0048	35.7701	33.7934	7.20143	4.8193	27.1642	31.2459	10.4272	13.6853	23.0048	22.0758	6.27371	5.75523	20.2591	27.782	6.75724	7.43095	13.5244	15.9848	6.81895	6.39607	20.689	26.2821	6.53853	5.24533	13.0793	14.5092	7.3535	6.97059	18.2144	22.5846	6.58831
FBgn0001258	9.53695	8.46621	45.7876	44.3767	11.7136	11.4869	40.586	40.4946	8.58045	7.9182	46.6572	44.3561	14.2848	13.5433	38.6681	35.8054	5.11188	5.8736	38.573	34.7655	10.6681	9.24212	43.2983	34.5594	7.44384	9.22831	44.8355	45.5439	11.2946	16.708	44.8716	40.3786	8.36722	7.57809	52.0244	52.8744	10.7079	10.7366	39.6911	46.0596	7.462	6.18256	28.5453	27.4972	7.61762	10.3173	30.8184	28.4672	6.80705
FBgn0001259	0.345714	0.445499	0.995744	0.689953	0.209512	0.0842739	0.582953	0.632745	0.335444	0.364948	1.11131	0.986052	0.207121	0.167675	1.41051	1.19343	0.253952	0.514268	0.98965	0.750359	0.202008	0.22867	1.2108	0.963415	0.108574	0.3941	0.78656	0.990117	0.1389	0.149172	0.942375	0.948196	0.337426	0.25401	1.07888	1.21112	0.166893	0.256527	1.37475	0.801024	0.422928	0.287983	1.2315	1.37435	0.375646	0.454079	1.78024	1.60468	0.334682
FBgn0001263	15.3908	13.5915	45.0689	50.6306	7.36218	6.25708	35.45	34.3392	10.5334	10.34	46.9533	48.457	7.95297	7.75785	47.275	41.0115	7.17207	8.86268	44.8997	41.4203	5.86604	6.30444	37.9058	37.0096	9.74229	7.96036	47.0336	48.5778	9.90808	10.906	50.6539	55.5877	11.776	10.83	46.4886	42.8013	7.29813	8.20288	39.264	41.0885	10.5572	7.41674	36.0105	41.2691	6.33536	7.96332	35.5844	32.7614	9.35504
FBgn0001269	0.672021	0.509575	4.31344	4.73432	0.457341	0.234007	2.22649	2.46061	0.310567	0.443561	4.25454	5.28346	0.287496	0.399167	3.55454	3.54769	0.392154	0.634687	4.59975	5.33337	0.0703868	0.190586	2.59	3.11195	0.263931	0.349931	3.8356	3.36433	0.342059	0.310799	2.83574	4.14	0.685057	0.388134	4.07993	4.39938	0.309111	0.285072	4.24625	2.54661	0.430686	0.492245	4.75195	4.84733	0.29818	0.385468	5.03993	4.31227	0.337757
FBgn0001276	16.7086	17.5725	6.25098	8.77661	17.6224	20.0558	9.33559	7.58895	23.9767	24.8698	8.93632	6.02724	21.4506	24.4198	5.66605	8.41976	20.9208	18.6908	7.2836	11.5284	23.1233	24.1809	8.10113	6.71119	19.0833	23.4903	5.44256	7.31202	21.6536	18.84	5.35076	9.8216	25.8951	23.9568	6.75771	6.23581	26.234	24.0505	7.99438	5.24031	16.6008	23.4291	8.1875	6.70385	22.0881	22.2794	8.18039	7.87339	22.5585
FBgn0001280	75.5169	76.4385	87.4722	77.783	74.6271	83.1529	66.1262	60.21	90.9601	81.8859	84.7279	83.7994	78.6004	89.9745	74.9374	64.4885	71.0448	77.5832	81.8949	70.8566	89.3996	99.1884	59.7251	72.1541	80.1117	54.0657	73.2022	71.1029	87.3181	85.3089	63.2948	57.6809	82.3623	81.3408	77.6276	77.7751	91.5912	85.6341	66.4698	65.5428	81.9216	87.0042	74.1887	68.479	76.7738	74.7279	56.9453	69.033	74.517
FBgn0001281	1.0614e-242	0.615088	410.848	357.634	0.701196	0.219443	246.313	215.092	0.145583	0.178071	358.081	320.447	0.403882	0.18702	261.07	276.588	2.3441e-178	1.79824	303.877	272.484	0.196956	0.178361	214.936	249.515	0.424488	3.68962	286.813	260.335	0	0.194459	176.523	185.311	0	1.18999	302.142	261.419	0	0.400179	254.037	241.228	0.22019	0.17283	290.815	340.578	0	0	300.788	267.299	0.2379
FBgn0001285	20.6848	19.225	11.1283	12.7935	4.66062	2.76086	0.447661	1.41484	16.8014	18.1367	17.6515	14.446	5.72976	4.41894	1.67254	3.73965	9.71173	10.7742	12.3691	17.336	8.27965	3.37253	2.24431	2.62803	15.2402	15.2919	12.8879	10.4673	7.28489	5.39838	2.73513	2.91149	27.0259	19.5717	19.4744	27.5825	7.41142	4.20544	1.67595	1.79821	16.0642	13.8	12.927	14.5264	10.8857	10.9608	5.43396	7.09933	16.4646
FBgn0001291	32.4897	32.2971	29.8852	28.07	39.0228	39.3552	34.0806	35.0867	38.3194	38.8623	28.8883	29.5186	43.6057	41.9513	35.8177	35.9056	30.0168	32.0609	21.5715	29.2125	41.7104	43.2603	32.0106	35.2965	34.5065	40.5037	26.2307	27.6345	43.125	41.1233	35.0868	35.3612	42.1469	39.1041	28.9703	28.7054	43.3408	42.9286	32.5511	39.1421	36.4559	37.8392	26.4973	26.9383	40.1465	39.7083	27.0931	30.0755	39.6687
FBgn0001296	26.9463	31.1623	10.1086	11.074	26.3838	22.0441	8.99044	9.61841	25.7099	24.6741	9.79788	9.32349	23.0047	20.0759	9.07645	9.31691	27.4684	26.7946	8.42685	9.46896	21.2851	16.6592	7.01755	7.78596	25.8461	24.2861	8.21374	8.58693	20.6228	23.7323	8.26985	8.66801	32.7228	29.8516	12.0029	12.5167	20.6506	19.4764	9.69412	10.3579	27.8998	24.6813	9.5831	8.06469	25.3174	28.795	8.61446	8.61648	33.645
FBgn0001297	26.234	24.2196	48.5824	58.0448	25.0647	18.241	53.6812	63.397	19.5005	16.603	53.3443	49.1767	19.0341	15.255	62.5955	74.8401	26.6503	25.6646	74.7019	84.6803	17.6584	12.7554	62.029	79.1411	21.3184	23.7259	54.3971	53.2524	15.6221	14.364	47.6721	63.0387	17.52	18.342	51.3022	51.3934	16.4077	14.4912	51.9225	66.9719	18.9362	15.6111	44.8577	53.9887	19.5305	18.3812	42.2292	50.4805	18.2445
FBgn0001301	11.8727	11.0269	12.4185	12.3638	12.9186	11.3484	12.8218	13.1751	12.8537	13.2463	10.3647	9.88345	12.3683	11.9625	11.9355	13.5135	13.2654	12.6725	10.7326	11.2261	12.775	11.482	13.2205	13.4084	12.511	13.3917	12.1718	11.9328	12.9246	12.4297	13.9461	15.0132	11.7521	12.1482	12.0986	11.5655	13.0164	12.6443	13.1199	13.1607	11.39	12.9249	10.3423	10.9039	13.138	13.378	11.5464	13.1911	13.017
FBgn0001308	61.3777	65.5673	47.0009	45.7517	67.1442	77.8947	50.5587	51.7419	71.5473	75.5294	42.3948	43.8456	71.2218	78.7729	48.8209	46.538	68.2809	72.5759	41.2955	43.1123	71.6615	85.9696	52.2875	51.6332	71.7563	72.7886	41.7338	42.4765	76.5789	77.7766	48.8983	47.3555	73.598	73.8431	41.8428	41.4025	71.2691	77.5172	48.4564	47.1072	67.8616	71.0664	40.8254	41.5976	74.4232	73.2949	44.7481	43.8301	63.7761
FBgn0001311	0.421084	0.212616	1.71132	1.76546	0.0651394	0.0305633	0.31325	0.589347	0.390544	0.186183	1.50784	1.10788	0.0986164	0.0390963	0.525185	0.565843	0.242598	0.506627	0.771095	1.063	0.0549565	0.049768	0.325313	0.495142	0.162481	0.268242	0.747803	0.772351	0.0597112	0.267192	0.23504	0.335386	0.418421	0.276455	1.20303	1.22929	0.0453997	0.096493	0.738732	0.451952	0.122739	0.226171	0.613326	0.800581	0.144181	0.271111	0.562732	0.482874	0.0827753
FBgn0001313	0	0	2.33188	2.64645	0	0	1.7949	1.71369	0	0	2.27682	2.23245	0.0120898	0	1.87194	1.96686	0	0	2.53012	2.63584	0	0	1.40063	1.92445	0	0.0184027	2.42975	2.21482	0	0	1.27434	1.78213	0	0	1.97764	1.90083	0	0	1.78676	2.07593	0.00658295	0.00517212	1.4166	1.69729	0	0	1.62192	1.75339	0
FBgn0001314	0	0	4.29519	3.96714	0	0	3.12213	2.71851	0	0	3.37437	3.33288	0	0	2.65501	2.84626	0	0	3.45176	3.24879	0.0268245	0	1.73446	2.14162	0	0.0279099	3.35294	3.61916	0	0	1.71021	2.70282	0	0	3.03184	2.43017	0	0.00908376	3.03437	3.13423	0	0	2.27608	3.32974	0	0	2.70704	2.36377	0
FBgn0001315	0	0	5.05017	4.86072	0	0	3.35765	3.48646	0	0	4.3744	5.01336	0.0320982	0	3.60477	4.10507	0	0	5.29625	5.80712	0	0.00945006	2.50185	3.915	0.0112177	0.0108576	4.40067	4.71215	0	0	3.14804	3.33069	0	0	4.27828	3.0169	0	0	3.52236	3.75715	0	0	3.43833	4.09527	0	0	3.116	3.14329	0
FBgn0001316	37.8198	40.4393	26.9658	30.3954	45.5093	32.9908	24.8969	27.7412	36.0501	35.4545	26.4954	24.886	35.2839	30.1786	25.1179	28.3478	50.4523	46.9517	28.7477	30.7696	33.4098	27.6086	27.8095	29.9461	43.5143	49.7442	30.1712	31.6835	35.0905	31.7586	25.4085	30.224	36.0743	38.8585	24.7502	23.1788	32.8778	30.4984	23.5083	27.5313	42.535	37.9861	29.5814	29.4892	44.1235	42.6343	29.1826	29.4592	41.2809
FBgn0001319	0.435634	0.370725	0.590289	0.897659	0.205562	0.257779	1.09683	0.972553	0.371204	0.43144	0.885375	0.745746	0.40745	1.78597	0.942069	1.0031	0.233746	0.262875	0.623295	1.05004	0.116363	0.111473	0.723447	0.793512	0.209638	0.138444	0.805285	0.641328	0.106684	0.131531	0.648069	0.618952	0.0797336	0.0669231	0.554889	0.744995	0.0854473	0.197008	0.722071	0.655766	0.193789	0.214236	0.624216	0.476664	0.0824234	0.0581192	0.552478	0.821647	0.106882
FBgn0001320	0.972486	1.06627	2.81924	3.36679	0.496147	0.762224	3.15648	2.94726	0.449376	0.800613	3.45727	3.64803	0.897346	0.469266	3.69184	3.80852	0.935488	1.37776	4.1013	3.44372	0.837167	0.447973	4.56164	5.60392	0.981734	1.50455	3.46481	3.60982	0.627945	0.487075	3.16716	4.8583	0.743192	0.918691	2.69821	3.39676	0.544937	0.73449	3.31479	4.92296	0.552364	0.734435	3.4401	3.3792	1.01088	0.950399	3.47172	3.77242	0.458508
FBgn0001321	0.693307	0.606396	3.31655	2.88897	1.00424	0.910026	2.9508	2.68429	0.560596	0.554191	3.60017	2.48913	0.988493	1.13627	2.79148	2.76156	0.554992	0.694169	2.06103	2.24931	0.642729	0.925983	2.86545	2.78665	0.659495	0.577561	2.80012	1.88461	0.964227	0.604066	2.9075	3.1266	1.02104	0.617163	3.24014	3.81451	0.643644	0.741993	4.61267	3.7071	0.978646	1.30714	3.44045	2.42701	0.931324	1.07991	4.48287	3.04482	0.739245
FBgn0001323	1.06686	1.17261	2.95641	3.0163	1.17763	0.56348	4.07576	3.38452	0.747614	0.703879	3.25797	2.88153	0.739035	0.831589	4.03774	4.60354	1.19729	1.10208	4.23742	3.3944	0.642869	0.846798	4.58566	4.66601	0.816706	0.932394	3.24414	3.25259	0.814414	0.863129	3.72604	4.97432	0.881079	0.744667	3.13455	3.27025	0.665236	1.04891	3.74746	4.82022	0.696069	0.649433	3.17467	3.32039	0.869414	1.07041	4.01263	4.38247	0.821551
FBgn0001324	5.0714	5.23931	8.87256	10.6131	6.5187	5.12627	5.81921	6.67329	5.00548	5.3996	9.38885	9.08007	4.90126	3.7167	5.75284	7.83943	7.24706	7.81479	10.3998	14.1766	4.43554	3.58288	6.49735	7.19249	6.76576	7.19647	8.94357	9.71211	4.99556	4.50847	6.10791	7.16976	5.59308	5.15551	7.43343	11.4349	5.26567	3.97071	6.31728	8.33894	4.8883	5.03405	9.18535	8.04609	5.87412	6.37383	5.80437	6.87501	4.70939
FBgn0001325	0.536412	0.770602	0.628494	0.563584	0.366647	0.309779	0.53562	0.671623	0.5252	0.363201	0.238289	0.292926	0.0951771	0.322882	0.318189	0.644817	0.649269	0.735105	0.424455	0.459645	0.18528	0.186448	0.404654	0.524647	0.266041	0.676001	0.703661	0.352214	0.245382	0.27417	0.673394	0.354799	0.381626	0.653584	0.337406	0.329701	0.207895	0.219943	0.842273	0.343432	0.241798	0.406772	0.330831	0.310091	0.295893	0.21627	0.427577	0.432411	0.223673
FBgn0001330	9.85265	10.2709	1.87757	2.36299	11.2227	8.78537	3.23865	2.52246	10.5568	10.0825	2.26757	2.36634	9.8961	9.27202	2.57962	1.98555	14.0916	14.5916	2.47913	2.12222	10.5089	9.84922	3.38011	2.50981	11.8011	11.4227	2.59132	2.76172	10.9553	9.1414	1.90382	2.98829	12.4802	11.1461	1.65094	2.039	13.1046	10.2406	2.99958	2.52454	11.4835	12.7817	2.50011	2.10435	12.9447	12.8227	2.17201	2.54165	13.5968
FBgn0001332	11.9628	11.5665	7.0674	8.50738	12.1183	8.431	9.77734	9.334	12.8973	11.1949	6.31112	6.3304	11.8232	8.45791	9.61141	10.9893	24.7754	24.077	11.5898	11.4008	12.7499	7.15913	10.6883	11.0873	18.21	17.9665	9.79183	10.225	13.471	7.72525	9.42785	11.1602	9.56208	9.02883	6.97055	6.45422	12.1133	6.49144	6.68803	9.42797	11.7808	10.7161	8.48466	8.30084	13.864	11.8469	8.87421	9.14127	13.3574
FBgn0001341	24.6753	25.5352	4.11875	4.48469	27.4908	24.878	5.24294	4.78674	26.3725	26.9896	4.34064	4.34893	25.4832	25.9799	5.3719	3.86763	31.648	31.1519	4.63853	5.66528	25.5601	26.9264	5.24968	4.57718	30.3777	29.4249	4.6767	4.14962	26.4296	24.4302	4.84317	4.32728	28.856	28.5525	4.07711	4.0942	27.1495	28.0128	4.55945	4.94004	29.0503	28.6898	3.65541	4.28253	29.4327	27.4229	4.56389	4.45994	31.6736
FBgn0001404	22.341	21.7628	28.8118	31.3105	26.6288	23.3674	37.3114	39.532	20.999	20.565	25.8654	26.9074	22.6516	20.5392	33.6189	35.8755	22.4113	24.0132	31.2597	34.1453	21.4272	21.7351	38.9382	38.5322	20.1633	26.9281	30.7222	29.6636	21.8542	20.9466	33.1348	39.9658	19.5343	17.767	26.3138	25.1935	22.5444	22.5105	35.3928	39.6157	20.2942	17.9225	27.6733	29.9025	23.8174	22.4733	31.5899	35.2791	18.2012
FBgn0001491	46.3032	48.7608	28.78	29.2821	38.7262	59.285	27.9149	25.3936	55.874	54.3886	27.368	30.4855	49.9899	62.8288	27.4233	26.893	52.0615	41.4341	25.7259	24.5319	50.1377	68.0167	27.3226	26.362	48.48	43.2378	23.533	23.9689	54.0733	60.3524	22.5607	23.907	43.4256	46.4691	26.8295	29.9837	53.8219	65.2734	25.2575	31.1555	54.0055	62.8676	25.3613	26.7204	53.1772	48.418	30.4224	22.9581	50.9038
FBgn0001565	73.7006	76.9508	35.2355	34.2568	79.0431	84.9473	49.2884	44.665	75.847	82.2058	27.9756	30.5252	81.1559	87.2191	45.2109	45.2616	68.6918	74.8954	28.6882	27.9183	78.1663	89.4246	46.7456	41.992	77.1024	57.3101	31.6916	34.3414	83.3363	84.9165	45.9133	45.7357	78.1601	74.5046	33.3266	30.2701	86.6517	88.112	46.8185	46.6438	81.4629	79.9066	40.9281	41.6453	80.2286	77.2752	40.9346	43.4151	85.9854
FBgn0001612	13.4412	14.7046	5.89136	5.41073	16.769	16.0012	5.25795	6.26656	15.4876	16.1485	4.55185	4.51502	15.8022	17.9956	5.35667	6.13815	17.4618	17.3654	5.25068	4.97999	17.0841	19.0235	5.65315	5.36138	16.4753	17.5081	4.36578	5.44976	17.5925	16.7365	4.63323	5.07099	15.7101	15.3743	4.34544	4.22668	17.5913	17.3341	4.59029	4.5219	13.1641	16.8871	4.51313	4.54392	16.9236	16.5536	5.09678	4.54977	14.5154
FBgn0001624	35.0937	35.4606	44.9364	49.621	37.0028	34.058	43.2957	46.7051	34.7258	34.933	43.8234	46.6448	34.1951	35.7654	49.7255	53.25	35.7668	34.3851	50.9895	57.1185	32.0618	32.611	54.9898	53.8254	36.4912	43.3324	43.3882	45.4914	32.9371	34.5795	45.4853	47.902	35.0242	36.442	46.868	48.1205	33.9617	36.7649	49.2668	50.5074	35.7367	37.5281	39.881	44.9785	38.0196	36.8486	52.7088	50.9123	29.7072
FBgn0001941	60.3938	57.6153	44.6762	43.8077	69.974	74.5074	60.9347	57.8319	62.865	61.5731	40.9091	40.9995	69.3325	74.156	59.2988	61.2102	60.5058	63.2215	40.2526	39.8949	72.1196	81.7184	58.9019	54.436	62.0369	65.289	48.2699	37.9289	75.5609	71.3138	61.6836	58.4506	64.6132	68.1238	39.2409	37.6208	75.9687	80.0975	60.6518	56.9662	70.373	66.9614	46.7839	51.9205	68.3296	71.9453	49.4655	58.6645	68.1731
FBgn0001942	1058.3	988.941	801.568	750.959	911.963	954.057	959.249	895.081	942.795	956.418	749.186	757.911	951.282	996.36	991.244	888.939	917.947	950.301	727.801	706.481	1022.8	1040.7	965.698	898.72	957.315	981.994	808.273	857.293	1040.54	1053.02	1098.82	998.312	977.39	955.982	712.094	731.263	975.123	1002.41	954.024	887.855	1207.79	1074.69	857.78	911.554	1070.14	1049.74	997.872	956.942	1235.52
FBgn0001961	32.739	32.1555	36.6099	36.472	35.7014	34.2683	35.2463	37.5032	25.903	30.8796	28.5704	27.107	29.3662	25.4293	31.002	31.7462	31.5589	33.7105	39.0302	43.5403	35.1325	31.9602	31.9899	37.6861	35.3852	38.2246	31.1982	32.881	33.6254	28.1387	29.0152	33.6103	32.2925	29.0843	32.3927	33.1831	34.8296	29.444	36.9439	36.8857	38.2916	34.7987	35.1642	31.3205	35.314	41.1089	32.9197	34.8198	35.2874
FBgn0001965	7.9919	7.99756	6.76356	7.7448	9.79564	8.23329	6.84406	7.92387	9.62922	11.5216	7.55786	7.23229	10.5578	9.6167	8.10536	8.84676	10.482	11.3199	8.25359	9.38599	8.86224	8.23008	6.95016	8.56143	10.7978	14.0871	9.08922	8.30216	10.7584	9.34042	7.62392	8.0326	10.8303	10.0776	7.27116	7.47013	10.5817	10.0021	7.9329	7.92383	8.90141	9.95437	7.53878	7.32669	9.57221	10.6322	8.52262	7.93685	9.1413
FBgn0001967	0	0	0.265683	0	0	0	0	0	0	0	0.122314	0	0	0	0	0	0	0	0.217847	0	0	0	0	0	0	0	0	0	0	0	0	0	0	0	0	0	0	0	0	0	0	0	0	0	0	0	0	0	0
FBgn0001970	1.41402	1.79921	0.440779	0.527934	1.35537	1.43619	0.638677	0.123241	1.71504	1.69929	0.568187	0.829328	1.51277	1.43463	0.759114	0.564022	1.23656	2.08677	0.361417	0.44841	1.51231	1.53655	0.321587	0.156372	1.78424	1.95737	0.707075	0.746492	1.90726	2.07013	0.803009	0.554045	1.09956	1.11317	0.469451	0.933736	1.21898	0.861868	0.736349	0.46805	1.6063	1.97397	0.307139	0.633991	1.84219	1.65828	0.866824	0.609465	2.17782
FBgn0001974	20.6563	24.205	8.04162	8.63615	20.9797	26.9705	7.31582	6.39105	28.779	29.6864	7.50577	9.59966	26.7482	26.2348	7.52094	7.49652	23.8992	22.2169	7.76797	7.53336	23.3224	30.7207	9.44357	7.22986	25.9616	19.9031	8.00725	6.52962	23.1228	28.1829	6.73729	8.56763	22.5054	27.7275	7.62612	5.71115	25.3872	28.095	7.27747	8.55379	24.7044	27.1334	5.86667	7.7903	24.2445	21.2284	7.19979	7.26436	23.0486
FBgn0001977	22.4724	21.9018	24.7379	25.3231	20.7263	25.8993	30.7889	27.1966	25.909	26.8093	29.9646	30.0467	24.6944	27.487	31.0223	31.1518	20.8874	24.3708	32.231	27.1028	25.3242	29.4553	34.5345	35.9279	21.1367	18.5773	26.9692	30.2524	25.0229	26.6825	33.806	29.5602	24.4475	24.026	30.3302	31.0177	25.498	26.4417	35.3808	33.2075	22.779	25.8318	25.462	27.6362	23.1369	25.9359	27.5986	28.9939	21.4326
FBgn0001978	38.6312	41.896	19.1635	21.4506	42.8303	44.4657	19.7196	19.5138	45.9242	48.1153	24.2795	22.8583	47.9876	47.0614	20.5363	21.4116	45.3634	49.7324	24.1372	24.5541	43.0152	44.2688	21.4495	22.3805	47.411	51.7768	20.7168	22.7499	46.998	46.1775	18.4855	19.0058	47.5597	44.3972	18.4921	20.322	47.5764	46.935	18.7125	21.2142	42.643	44.5698	19.6819	19.5044	44.5834	46.7143	17.9874	19.1833	44.6795
FBgn0001981	0.477446	0.723837	2.83372	2.45024	0.454691	0.737102	3.0191	3.20416	0.720641	0.220507	3.83698	3.26007	0.715107	0.694708	4.35737	5.28393	0.54557	0.118373	1.50345	2.07259	1.01131	1.01057	3.26839	3.25242	0.674749	0.979698	1.58765	2.42603	0.882403	0.892736	1.84374	2.29166	0.64524	0.456046	2.82149	2.55541	0.99879	0.743978	3.10109	4.70163	0.739848	0.764852	5.4342	5.04487	1.48226	1.53294	4.67609	6.87011	0.840395
FBgn0001983	0.0652671	0.259741	0.128174	0	0.0423795	0.0397744	0	0.119457	0.105549	0	0.0393388	0	0	0.0678335	0	0.0994012	0.0799067	0.121362	0.0700643	0.144881	0	0	0	0.0757854	0.0384326	0.632425	0.0428355	0	0.0393342	0	0	0.0671295	0.147008	0.0719327	0	0	0.0393851	0	0	0	0.199614	0.0941001	0	0.102421	0.0759846	0.285755	0	0.0454426	0.0430809
FBgn0001986	20.0686	19.4954	7.49953	8.30471	20.5962	19.8059	8.68591	8.62989	21.5047	22.0207	8.10304	8.18434	19.1293	21.4244	8.84899	7.77447	22.3273	24.1288	9.37028	8.33291	18.2942	18.9448	9.1658	8.23503	22.0061	21.8334	7.72357	8.50532	19.5863	18.7269	7.23643	8.49683	22.6667	23.127	7.43236	7.79268	23.3736	22.5105	7.94165	9.3111	22.4056	22.3417	7.3384	8.2247	20.5056	19.6627	8.35127	7.32546	22.5061
FBgn0001987	9.60561	8.93515	10.3604	11.3007	9.26259	11.0196	14.8747	15.9294	6.85952	5.98607	9.24157	9.87878	6.44368	7.3704	13.8183	14.0987	5.62377	6.43076	9.42449	8.24602	8.06907	8.30012	15.2026	15.6402	6.99555	5.46968	10.3503	10.4167	8.79229	8.30801	13.2574	14.2109	5.78916	6.1298	9.45379	10.735	6.9447	7.7458	14.219	13.0717	6.82176	6.20462	10.2237	10.1103	6.45408	7.49608	12.5162	13.0015	6.98254
FBgn0001989	130.064	127.107	214.838	204.504	78.3835	80.0376	109.367	103.595	99.8114	113.325	166.5	188.323	85.4212	80.4157	104.528	88.7643	83.1242	94.8	160.532	161.378	81.7529	79.9633	109.678	84.9741	93.3773	65.8483	132.711	142.449	90.2785	88.2123	112.563	89.7309	125.726	123.185	230.158	232.348	85.8319	82.3314	109.432	98.1184	122.918	113.543	200.477	169.096	79.4898	87.5319	115.757	97.2526	124.558
FBgn0001990	15.0081	13.5907	5.56334	6.37269	18.283	21.1509	6.50827	6.72656	20.0109	23.0904	6.88344	7.57613	20.1415	23.6495	6.98674	7.415	21.7899	19.4281	7.79516	6.87929	22.1182	29.4736	8.87905	6.47566	18.5082	21.7026	4.82239	6.68656	20.1709	22.255	7.61669	6.92195	18.8974	18.1514	5.46674	6.33223	22.8159	23.6529	7.10879	7.2309	19.3903	20.3833	6.5767	7.84931	23.1939	20.2564	7.64218	6.34922	21.275
FBgn0001991	3.79605	4.06387	13.841	16.1855	3.68329	2.40218	12.0752	14.8252	2.2852	2.27895	13.093	14.2283	1.81905	1.2563	10.9577	13.0919	3.01172	3.22501	17.6243	19.5476	1.51583	1.17736	10.0634	14.6233	2.53864	2.6715	15.3974	15.5451	1.57532	1.56833	12.2179	15.8465	2.53538	2.49626	13.527	13.8231	1.90741	1.77979	12.2016	15.0654	1.64005	2.00645	11.1959	13.0225	1.65204	1.95868	12.8956	13.3663	1.93461
FBgn0001992	1.26701	1.06895	5.67279	4.77953	0.902293	1.29553	2.32668	1.34621	1.48791	0.890412	4.0402	3.65698	1.24005	1.14696	3.09484	2.05503	0.700734	0.405568	2.36986	2.96525	0.179372	0.278307	2.14624	1.42459	0.529778	1.30504	1.82513	2.20959	0.542212	0.617236	1.39288	1.00989	0.828789	1.34827	7.04461	6.08395	1.18456	1.54668	3.56994	3.19614	0.500302	0.314464	1.33244	1.53995	0.333277	0.402639	1.05106	1.70628	0.431903
FBgn0001994	23.9324	25.391	16.1193	17.3805	30.7709	26.0145	18.399	21.2651	24.3372	25.504	13.5534	15.3454	27.2624	24.7705	21.9906	22.6945	28.6953	26.5082	16.4183	18.5693	26.2428	24.5496	18.9217	24.5497	28.4655	32.126	16.1074	15.8025	28.9661	24.8356	20.4722	24.5152	26.0851	26.5066	14.7409	15.7778	26.761	25.6481	18.5042	23.1102	25.5057	23.2879	15.9145	18.1714	26.0906	28.1638	18.0497	21.1589	25.5672
FBgn0001995	43.7146	41.6558	27.4991	24.9519	37.0036	36.5097	23.166	20.4138	52.2677	46.8921	26.6938	27.4426	43.7107	43.6601	21.6342	17.9784	44.5534	45.5154	25.5194	28.3126	44.7722	45.795	16.136	16.0703	44.9603	33.7817	18.2734	23.8031	43.7616	41.1005	15.8104	17.4167	46.0261	44.5937	23.5957	28.5207	47.3587	43.1287	16.349	17.1185	45.0173	53.2888	23.1298	22.2295	48.2429	48.5647	20.9579	21.9931	48.256
FBgn0002021	21.318	19.3621	14.6144	16.6617	22.2845	23.3148	19.3074	19.1488	21.4854	24.7374	16.8862	19.7502	23.1604	20.7008	17.9074	16.9339	22.8846	22.1946	17.6692	17.2319	22.6367	25.6244	17.9799	15.1472	22.5799	20.959	15.5142	13.649	24.4817	25.122	16.6307	15.3982	24.1074	22.193	16.7858	16.7414	22.0836	25.0919	14.8836	15.5947	23.1348	24.0252	18.0849	17.6545	23.596	21.4656	18.4303	16.1537	23.8091
FBgn0002022	41.0263	41.4385	51.9251	52.2038	46.1833	47.4248	51.2734	49.1197	44.2201	41.4756	53.7067	52.1624	43.3635	50.518	51.0295	52.3494	37.281	40.8073	53.0781	49.1721	42.1483	50.3672	53.7741	53.114	44.4237	37.8278	57.7284	56.0602	47.538	48.9637	56.532	51.4893	41.8373	42.6429	54.4249	56.6709	43.452	47.5274	53.6236	47.4797	40.3253	40.0273	53.5263	51.3812	38.991	37.2854	58.4637	46.76	46.5405
FBgn0002023	0.91869	0.575943	4.42193	4.11841	0.959605	0.80305	3.30339	3.1029	0.468426	0.41013	3.74033	3.94074	0.554361	0.496279	3.06568	4.22423	1.09931	0.431519	4.08391	3.71223	0.557712	0.640686	3.22203	3.32656	0.372804	0.660358	3.34158	2.78442	0.251532	0.607362	3.23605	3.05813	0.326778	0.627779	3.48431	4.10152	0.380345	0.305337	3.36688	4.18046	0.817979	0.425991	3.89321	3.93277	0.590108	0.508482	3.41407	4.03765	0.637305
FBgn0002031	112.386	111.748	63.6086	61.8382	103.788	100.838	46.7936	48.6023	114.264	121.027	62.5486	65.2119	109.932	105.173	51.6396	49.0102	112.445	119.084	60.4081	59.9413	98.3498	100.717	41.9571	41.509	122.429	91.7861	60.7831	54.1148	104.674	100.258	45.832	44.4872	132.607	128.141	57.4518	61.6153	126.021	116.956	48.4813	46.2461	133.589	133.164	60.4866	48.9345	122.818	121.151	49.2779	49.9639	136.793
FBgn0002036	10.7611	11.4662	67.3651	60.0923	9.30123	11.3352	41.8539	35.0224	9.62339	10.5443	54.1229	54.5594	9.28639	10.4807	42.4676	42.3297	9.03052	10.513	47.7387	56.0022	8.35445	9.89902	31.7391	34.59	8.56082	8.24603	44.7615	46.5159	9.66361	9.9941	31.3248	31.7388	11.7982	10.2893	52.4546	52.0137	11.6544	10.629	39.7467	37.587	11.9443	11.7134	54.984	51.0528	8.96062	10.3747	42.4719	37.562	11.4309
FBgn0002044	27.412	27.4382	17.2554	18.6165	32.1981	27.8867	19.9937	21.7777	31.8227	30.4371	18.9276	18.7216	30.8399	27.3159	20.2722	22.8911	35.5119	34.4643	19.4799	21.8849	24.4138	24.1112	20.7092	21.3154	33.4253	42.0166	20.6704	20.5902	27.691	26.0296	21.6017	20.6258	31.4798	31.2611	17.7634	17.9196	31.5024	26.7167	20.7547	19.4759	28.5822	28.0945	16.4587	18.3511	31.0714	29.2852	18.0129	19.4547	27.1037
FBgn0002069	33.4986	31.7597	13.8997	12.8725	38.8475	38.4106	26.4704	26.276	35.3033	35.7814	15.2281	15.4738	40.0423	42.6269	25.1775	26.3501	32.3307	32.3839	14.5136	10.9336	37.1658	39.0566	21.3038	20.6922	32.8044	24.3579	16.3786	14.4985	37.8972	36.0508	24.9385	21.7237	34.6771	32.5048	17.0621	13.9706	39.2001	37.8436	21.1633	19.7075	38.8411	37.4074	18.8874	16.1569	40.1936	39.9776	25.4236	21.1811	39.8339
FBgn0002121	61.2474	65.7169	35.6654	33.757	72.3786	73.5003	44.7	43.3005	88.5047	87.1853	34.002	33.2881	92.852	109.906	49.7839	52.1588	82.2456	76.2871	31.3006	30.5659	97.4965	116.942	52.5276	52.331	81.923	94.2467	34.1037	31.7635	101.992	115.467	50.1043	56.2068	68.0573	76.5589	34.1417	32.4857	80.7106	91.9369	45.4555	51.1096	66.3157	73.8952	31.6629	35.967	78.2523	76.7586	45.4325	44.8338	68.8204
FBgn0002174	28.0453	26.5616	47.5463	54.836	26.8642	26.4127	34.8661	34.9052	29.4614	33.6987	55.8816	59.0468	27.5079	26.6903	41.7124	38.5722	29.3707	34.1066	46.5565	52.5647	24.1383	26.6453	32.447	29.51	31.981	28.1062	46.9933	46.4138	29.8108	26.4808	30.3062	27.5977	35.4643	31.1998	49.0607	53.7903	30.5344	29.5413	35.5774	33.5778	31.4326	33.3929	58.3598	47.2942	30.1411	31.4888	37.0589	36.0894	33.8294
FBgn0002183	46.6495	49.9193	12.6481	14.3332	56.4088	52.7273	20.6048	21.2681	53.6375	55.7521	13.423	12.7183	54.7459	46.3128	17.8089	15.7993	61.7648	62.9177	15.2014	15.4054	57.6817	56.4647	17.7407	17.9492	59.5992	60.4347	13.0539	14.04	58.5207	56.691	15.0153	15.8126	56.4355	51.3367	12.0559	12.7705	56.648	47.1141	15.5532	14.3409	58.8348	60.3607	12.5558	13.2818	67.0294	63.849	14.673	15.8953	61.1996
FBgn0002283	36.9938	39.4993	13.8397	13.0914	36.8484	46.1474	12.0981	11.8412	48.1714	46.783	16.4383	15.691	39.4109	42.9329	14.7903	16.0484	38.6701	39.1862	13.9619	13.9245	40.4705	43.2069	13.2142	14.2179	42.4494	50.7338	12.4407	11.8285	44.2745	44.4825	12.3108	13.4416	40.5077	42.3668	12.5783	11.7372	45.5414	41.7007	11.9389	14.6089	47.4209	46.2555	12.6456	16.1415	44.6845	40.7003	12.9111	15.0013	45.8132
FBgn0002284	161.831	156.942	148.475	149.631	167.82	194.627	125.609	119.074	189.221	205.297	154.065	157.055	204.152	205.527	123.96	110.047	154.405	187.299	138.535	149.547	216.541	213.378	139.015	119.712	175.608	155.016	142.327	164.658	202.237	181.779	127.028	114.449	207.894	201.295	148.803	173.195	212.491	197.631	139.605	115.528	172.335	188.024	127.645	137.658	176.212	200.886	132.027	119.554	160.742
FBgn0002306	2.33006	2.25454	7.68601	7.82994	1.32092	1.23401	7.24708	7.38454	1.65195	1.89675	8.24698	8.12804	1.81758	1.68552	8.96639	8.72833	1.64564	2.0181	8.63103	8.34344	1.23153	1.13744	9.19621	8.19638	1.74204	2.67751	9.45436	9.18307	1.4749	1.33586	8.7955	9.33323	1.93017	1.61182	8.17216	8.03429	1.25865	1.40668	9.28156	9.12065	1.51419	1.41875	7.64685	7.70901	1.40563	1.83624	8.43855	9.23232	1.28736
FBgn0002354	30.2483	26.8765	21.7862	24.2609	25.2937	35.0157	21.8223	22.4965	33.9442	36.4931	20.9715	28.4386	25.0594	31.6417	24.0593	21.8874	32.4116	36.8028	23.5475	20.4284	26.5121	33.9502	16.7077	11.4177	32.2763	21.7721	21.3462	24.6268	28.028	30.394	14.4937	11.6696	36.2034	33.5538	26.1791	28.7066	31.266	33.2464	22.559	15.116	37.4762	35.2607	26.8622	27.8938	29.2797	34.5653	20.8968	17.6424	37.1955
FBgn0002413	85.2143	92.6315	26.1893	27.2115	101.668	115.825	23.518	25.3868	106.005	114.891	23.8555	23.5248	109.513	116.032	24.3478	25.4724	100.078	109.592	25.3293	31.0898	102.519	123.424	25.427	27.1453	104.347	110.533	26.0405	26.4266	111.578	101.613	24.0126	27.9212	102.264	106.167	24.3157	25.2491	114.685	115.484	26.8278	27.6302	92.3087	112.166	21.5556	24.7194	107.576	107.288	23.395	24.4171	93.6098
FBgn0002431	35.4467	38.4031	33.5818	34.8283	47.0532	41.1772	39.5392	41.9309	40.7901	40.1284	33.3734	31.9552	42.0619	38.7455	40.9758	41.5637	52.1696	51.4328	42.2997	44.3553	41.0893	40.1936	44.3334	48.3732	50.3538	54.6292	37.88	38.5108	40.1022	39.8465	39.9688	44.7893	40.1611	40.1048	30.6583	30.9372	43.7461	41.2718	39.0987	40.3803	35.8402	36.0894	31.9669	34.4017	42.6232	42.0159	36.7362	38.7895	34.4991
FBgn0002440	0.0622172	0.0353719	0.162912	0	0	0.0758319	0.147535	0.22775	0.0251541	0.184724	0.187502	0.0403317	0.0349453	0.0969954	0	0.23689	0.152345	0.192818	0.20037	0.0920739	0.0340827	0	0.297147	0.144488	0.0366368	0.035463	0.0816674	0.0862204	0.0374961	0	0	0.191977	0	0.0342856	0.123935	0.227046	0.0750892	0.0346249	0.185561	0.32436	0.0761143	0.0598018	0.16217	0.146452	0.0724338	0.102151	0.141345	0.216595	0.0821354
FBgn0002441	9.31092	9.18758	6.8754	7.37776	12.6184	11.2559	6.57736	7.6151	9.41574	10.5578	6.92689	6.72626	10.1742	9.72949	6.29226	6.72295	12.921	12.8628	8.4971	10.4748	11.0627	11.0125	7.8454	7.8064	11.5634	13.0577	7.79235	7.80511	10.5041	9.53747	6.48343	7.38446	11.9999	10.5411	7.03711	7.49899	12.5994	10.9281	6.96109	7.58295	10.4437	9.49786	8.36499	8.24099	11.6222	11.8849	7.3008	7.03017	8.45659
FBgn0002466	17.9765	20.4783	2.55777	2.37282	22.7886	30.9981	2.17759	1.78555	26.8963	28.6528	2.63938	2.63093	25.6131	27.6788	2.13385	2.15465	21.7836	24.7463	2.19197	2.45763	26.3729	34.99	1.94802	2.19033	25.3607	24.5508	2.57921	2.37609	29.1229	28.6252	1.87472	1.55924	24.1673	24.7076	2.19414	2.15904	30.2436	29.8446	1.77599	1.89268	21.6719	26.3138	1.91695	1.83248	26.1767	27.55	1.81925	1.57315	21.5681
FBgn0002521	57.2577	61.428	33.8703	31.2018	55.7817	79.6562	35.6885	34.8439	75.4336	67.0747	32.5685	30.1902	65.2643	86.6179	37.1786	37.9636	66.7417	53.4662	29.2045	30.4042	64.8734	101.416	39.1699	44.3478	64.1668	70.0791	32.4683	27.0347	70.6188	81.3251	33.6879	41.8121	45.4015	60.5786	31.2387	25.2914	64.9703	80.088	36.6039	39.8084	61.4805	73.1148	24.1486	31.3763	66.7234	48.5331	37.248	36.5896	61.8098
FBgn0002522	0.381344	0.355447	0.999412	0.894813	0.332745	0.124935	0.56705	0.871856	0.538589	0.456371	1.11105	0.984083	0.230271	0.213048	0.632075	0.857302	0.219558	0.254063	0.605036	1.31376	0.365239	0.127092	0.455378	0.238066	0.211201	1.05084	1.00342	0.641612	0.172612	0.308703	0.647825	1.42384	0.268504	0.315128	0.873968	1.02806	0.278269	0.199602	0.662654	1.20474	0.438771	0.295524	0.942303	0.909108	0.238602	0.364533	0.460309	0.938475	0.202921
FBgn0002524	43.5899	43.2806	20.4956	18.8547	42.9447	50.9517	22.3212	22.4725	50.1843	54.2151	20.9572	18.0524	47.3364	56.3544	19.9078	21.1629	43.3563	46.2518	19.1109	16.8077	46.9626	55.8196	21.7896	20.867	47.5888	38.9701	17.4354	16.3957	49.9503	52.1396	19.6346	17.6217	47.2695	44.7502	17.6487	16.7004	47.7923	50.8464	22.192	19.6383	44.3815	50.6962	18.4007	18.6104	47.1089	45.1465	21.1298	20.2837	44.2085
FBgn0002525	41.2055	45.6963	16.9641	17.1765	46.6577	46.6207	18.2057	16.799	55.1355	53.8446	17.9941	19.572	52.9406	52.9214	20.2071	20.2385	57.7535	56.8579	17.0305	20.481	51.047	53.7301	21.158	22.9145	58.0944	73.4557	15.9303	16.787	53.8264	46.6593	16.0155	17.6698	49.4956	52.6041	17.5365	18.3234	51.3184	49.4105	20.8148	20.2253	49.9713	54.7658	16.5444	17.8393	51.5871	51.6569	18.4602	18.096	51.2005
FBgn0002526	16.2995	16.2886	12.4759	12.5702	16.0332	12.1817	8.08994	8.38979	16.1805	14.2172	16.0723	17.1965	17.343	13.3622	13.7487	12.2673	22.2797	23.3198	8.4251	8.12503	12.7286	10.0981	9.72695	9.33955	22.528	23.093	8.97639	7.88706	11.8044	12.9531	10.4	11.2704	17.4642	15.8137	17.0792	19.1521	13.1209	14.0359	10.6313	12.831	16.7461	14.7783	11.5741	11.0465	17.0317	18.3173	9.09798	9.26709	16.806
FBgn0002531	0	0.173761	0.506334	0	0	0	0.295008	0.354036	0.156493	0.226859	0.466016	0.250782	0.217261	0	0.444128	0.23274	0.23682	0	0.820253	1.70048	0.251124	0.0758048	0.924337	0.89814	0	0.174208	0	0.635306	0.233221	0.0824252	0.969083	0.398122	0.0860516	0	0.771053	0.542352	0.23358	0.340164	0.384604	1.00899	0	0	0	0.611244	0.177912	0.0836339	0.347173	0.957606	0.766497
FBgn0002533	0.195209	0	0.511276	0	0	0	0	0.166487	0.157884	0	0	0.253149	0.102172	0	0.146499	0	0.111366	0.726156	0.42047	0.578283	0.49829	0.194284	0.217217	0.211243	0.229844	0.103695	0	0.270521	0	0.0981248	0.332575	0.187116	0.220556	0	0	0	0	0	0	0.339317	0.239584	0.0874312	0.255231	0.428231	0	0.213722	0.413813	0.506698	0
FBgn0002534	0.212177	0	0.163564	0.302549	0	0	0	0.22866	0	0	1.02338	0.275159	0	0	0	1.29294	0.25984	1.31549	0.536517	0.314083	0	0.123935	0.506815	0.985759	0	0.241943	0	0	0	0.228947	0.361481	0	0	0.467823	0.422762	0.3098	0	0.23616	0.248403	0	0.259641	0.120082	0.651312	0.392102	0.988353	0.232304	1.13501	0	0
FBgn0002535	0.203027	0	0	0.289499	0	0	0	0.371692	0.164208	0	0	0	0	0.211065	0	0.618579	0.248631	1.00699	0	0	0.122466	0	0	0	0	0	0	0	0	0	0	0	0	0	0.111345	0	0	0.225975	0	0	0.24844	0	0	0	0.236427	0	0.307411	0	0.268093
FBgn0002542	43.4237	44.8424	8.23955	7.95913	48.3973	60.1407	6.51836	6.53574	57.5404	57.6963	8.34762	7.54548	53.7435	59.627	7.05381	6.88068	48.0421	51.3344	8.21737	9.69312	55.2701	69.3915	6.50144	6.68918	50.4674	47.7918	7.45813	7.7647	56.9294	60.1433	5.00818	5.1135	58.1235	56.4245	6.93631	8.52421	60.2879	61.1121	6.15861	8.46821	50.7085	55.0301	6.96785	7.70892	54.3431	53.0786	8.00806	7.06042	51.1778
FBgn0002543	1.27344	1.22374	2.05263	2.26105	1.36643	0.987725	1.70298	2.77184	0.923895	0.880953	2.19443	1.94638	0.97005	0.883748	1.85638	2.38796	1.34463	1.52403	2.40401	3.463	0.990506	0.740636	2.76753	2.88054	1.32389	1.22693	1.88362	2.07057	0.816789	0.9493	1.83325	2.26849	1.26102	1.24612	2.1939	2.28859	1.12229	0.888669	2.80036	2.56271	0.885635	0.844479	2.38754	2.37796	1.19047	1.37041	1.87502	2.3235	1.10137
FBgn0002552	8.11521	9.05349	4.14977	4.51847	10.1418	7.91295	3.0789	3.52973	10.7921	10.9981	3.52168	3.73805	9.80245	7.14422	3.62875	3.78044	11.0106	13.1369	5.37039	5.65144	9.163	9.90822	3.96692	5.32114	11.9637	12.6031	4.61168	4.63072	9.98864	7.99191	3.87119	4.94905	11.8917	10.5642	3.91764	4.34801	12.2597	9.39378	3.64467	4.64543	9.55392	10.0941	4.13087	3.44584	10.5146	11.8293	3.29687	4.46694	8.99893
FBgn0002561	0.515695	1.00527	0	0	0.57407	0.269358	0	0.134847	0.893597	1.0208	0	0	0.0827566	0.918869	0	0	0.90201	1.18731	0	0.109031	0.403569	0.21928	0	0.513292	0.780813	1.25982	0.0967077	0	0.443988	0.556336	0	0.303111	0.414866	1.54279	0.14676	0.215088	0.177836	0.0819978	0	0.128032	0.540791	0.637337	0	0	0.771962	0.806421	0	0.102594	0.389048
FBgn0002562	0.081615	0.0309331	0.0712343	0.0775633	3.67426	6.16744	2.66643	1.49377	0.08799	0.134619	0.327946	0.317435	0.702884	0.622039	0.525774	1.03582	0.166534	0	0.116817	0.0805197	1.49029	1.43056	0.97447	1.57945	0.320397	0.217089	0.357095	0.67861	4.55795	5.22375	5.28373	4.98063	0.15319	0.209882	0.650297	0.675085	3.74298	5.51096	6.05826	2.08015	0.133125	0	0.531824	0.256149	0.0316721	0.148886	0.41203	0.265181	0.0718283
FBgn0002563	12.1795	18.652	55.1993	78.7955	100.529	84.0538	46.4245	46.7964	41.1229	19.8995	102.08	75.236	31.7082	42.8218	29.0257	34.2576	82.9865	65.8337	174.27	112.149	97.0442	59.0754	50.824	51.1543	163.082	187.946	205.743	276.531	54.6547	66.9057	68.7461	87.4633	21.7178	24.8211	75.279	140.746	20.5015	26.9598	43.4698	31.1759	27.6521	24.758	88.9819	42.4149	6.29133	10.3887	26.631	16.1197	22.9229
FBgn0002564	9.34726	8.50908	20.2333	16.2269	3.20224	1.64251	1.54112	1.94171	5.84242	4.90911	10.2309	9.14462	0.966263	1.34099	1.61624	1.74671	2.24664	1.70609	2.09303	1.52754	1.06807	0.711197	2.12255	2.33052	1.11434	1.43818	2.52161	2.50326	1.10592	0.773252	1.51431	1.17962	5.00509	3.47608	9.62387	8.53805	1.41878	1.37228	1.65328	1.99306	0.876921	0.385831	1.45734	1.07987	1.06818	1.28673	1.08564	1.1978	0.529923
FBgn0002565	12.8259	13.9066	16.7914	29.3714	113.013	118.106	34.6524	23.4177	34.6125	22.9045	60.9012	61.3516	36.5659	53.7131	7.97945	9.40897	32.4817	13.1783	41.1389	29.8406	40.3357	46.7018	4.04393	10.9233	233.157	305.41	408.137	404.556	160.003	162.075	156.595	166.369	116.654	137.179	278.828	341.673	248.321	249.987	259.267	147.795	42.5846	28.6959	57.831	29.2814	5.03787	8.16905	19.2828	10.568	47.8984
FBgn0002566	31.194	33.2798	35.7718	33.3078	33.7348	41.0859	42.3727	39.0497	35.1494	36.4056	31.6324	33.7408	36.174	43.5015	38.4484	39.9203	34.7904	31.0728	35.2477	33.8019	36.8978	48.4173	38.8703	37.9136	32.4962	33.6309	33.1442	32.8853	37.3581	41.8241	41.8651	39.0925	26.0037	33.795	33.9469	30.0802	36.8348	43.037	38.4093	37.9077	35.6872	36.9564	31.6739	35.1592	36.7473	32.6167	41.4111	36.8254	38.0139
FBgn0002567	53.2607	54.9879	43.3329	44.7024	52.7495	59.5938	28.498	28.0832	59.0617	59.0649	41.8281	46.26	52.9865	55.3427	27.3538	31.5777	54.908	56.3938	50.6272	46.2863	56.2535	61.4124	24.1136	27.6559	54.1021	55.599	41.4466	43.5895	51.0218	53.1194	30.0188	30.1281	62.4423	58.15	47.0651	48.8385	54.3849	58.679	31.5931	29.2933	54.9882	59.7976	41.8992	43.4107	51.5583	56.1158	33.0576	35.2203	49.384
FBgn0002569	6.18234	5.88528	19.2	18.0877	13.1167	14.8074	58.1295	45.4593	8.39949	7.36358	26.691	22.5082	18.0081	20.8081	51.0585	46.5858	3.56452	3.96565	19.293	14.7344	19.7688	16.8325	47.6378	41.5698	5.84167	5.28582	21.3729	22.2156	16.3332	14.773	41.8246	37.3394	9.63429	7.92299	30.8596	32.3725	17.3522	17.4429	58.5323	48.6587	13.7634	9.67363	53.1216	46.027	13.7675	14.0454	53.4033	52.8555	9.68005
FBgn0002570	23.2191	14.3547	149.393	158.268	102.481	103.007	846.756	766.673	55.8982	44.1916	245.747	225.619	191.289	205.21	870.042	761.663	28.4276	27.878	229.476	156.851	189.057	190.781	739.528	637.081	39.9656	52.754	356.095	347.196	169.828	157.424	772.899	684.226	44.7562	34.3596	255.804	275.473	152.315	148.375	803.329	706.836	111.736	99.2605	878.73	786.524	112.713	135.25	831.309	770.912	68.969
FBgn0002571	5.95915	5.12899	26.9818	19.0551	13.9193	15.3835	40.6268	36.9628	11.2768	13.5155	29.1338	29.2409	20.7331	24.5592	41.0564	31.1352	2.43197	3.89887	22.568	14.5145	24.4379	19.6671	35.8729	28.5434	9.99093	9.95418	34.3308	29.2477	17.5079	22.4103	44.135	32.2638	12.5371	10.0798	38.9094	47.0575	14.4342	16.2133	37.6035	30.8518	8.85975	8.19406	62.2393	51.8883	7.66048	9.91999	43.371	37.1118	6.55585
FBgn0002573	0.322411	0.533229	0.920961	1.25348	0.190317	0.17862	0.787696	1.12656	0.213298	0.0580147	1.13064	1.026	0.1317	0.182775	0.944101	0.937416	0.430612	0.290672	1.00686	0.954257	0.128449	0.203563	0.979886	0.612604	0.310669	0.467777	1.07724	1.01545	0.317955	0.252943	0.49935	0.964683	0.0660179	0.226124	1.05093	0.385055	0.17687	0.163115	0.699329	0.764017	0.286855	0.112689	1.03136	0.827911	0.238861	0.288734	1.021	0.979549	0.23216
FBgn0002576	0.136235	0.335944	0.684308	0.517889	0.209793	0.221399	0.43117	0.664892	0.212145	0.239687	0.632545	0.706482	0.178544	0.0707942	0.657772	0.796039	0.222389	0.112587	0.693492	0.739949	0.0884475	0.140169	0.578328	0.656202	0.190153	0.259296	0.450788	0.536232	0.218945	0.294239	0.653308	0.84014	0.256163	0.244676	0.544593	0.471355	0.194859	0.277997	0.497304	1.10482	0.277773	0.174593	0.503055	0.391943	0.140975	0.132548	0.586057	0.365358	0.0799286
FBgn0002577	0.102896	0.116995	0.161654	0.381369	0.0534493	0.100331	0.227726	0.15066	0.232958	0.22403	0.272879	0.10672	0.208055	0.0641641	0.0994293	0.188048	0.201558	0.357146	0.574376	0.274088	0.0225466	0.0816717	0.540562	0.382324	0.29084	0.258053	0.0810366	0.456297	0.248047	0.221992	0.280482	0.0423321	0.0463518	0.226805	0.143474	0.210273	0.124182	0.0916212	0.163669	0.0357616	0.125877	0.316479	0.268196	0.226055	0.167706	0.247772	0.342852	0.114625	0.163002
FBgn0002578	42.8278	38.2951	40.578	41.7746	37.1233	21.2933	26.0439	27.3116	28.1378	25.9351	33.816	32.3359	23.5755	22.2581	26.3062	28.7481	15.0119	12.7466	24.2068	23.5679	31.8017	20.1284	25.9049	34.6823	31.6625	25.5404	34.934	34.9436	22.9099	27.3441	31.9139	37.0715	28.4075	31.0529	36.4807	38.0227	25.3269	20.2217	32.7694	38.1852	26.8945	19.7736	26.9945	26.3192	21.1692	20.5212	26.4587	26.2955	35.7188
FBgn0002579	2680.97	2393.53	1285.23	1183.45	1968.94	2163.45	1634.31	1464.02	2021.16	2058.84	1207.53	1217.96	2032.99	2280.28	1650.09	1369.53	1970.62	2080.96	1011.25	998.081	2170.16	2203.75	1522.09	1308.55	2294.39	1741.66	1165.19	1193.38	2333.9	2410.04	1802.75	1529.78	2263.84	2240	1296.72	1334.89	2180.22	2198.17	1672.44	1421.4	2941.42	2725.3	1471.84	1380.44	2390.01	2476.62	1720.34	1520.8	3015.04
FBgn0002590	1088.58	1034.55	811.962	770.64	986.9	897.026	967.841	897.642	927.984	941.376	698.608	755.051	944.167	950.039	948.556	808.611	838.118	895.546	654.662	611.323	952.192	832.65	861.33	721.542	971.186	529.282	690.899	723.897	947.984	950.117	967.657	855.129	1120.17	988.425	766.876	825.318	956.817	968.508	970.167	779.614	1115.98	987.393	841.952	759.162	950.602	1077.27	936.733	869.978	1242.1
FBgn0002592	0.262015	0.695212	1.37226	0.871607	0.113431	0	0.138081	0.159867	0.282507	0.172887	0.947634	0.452969	0	0.453901	0.562696	0.79816	0.213875	0.541389	0.562594	0.517045	0.478441	0.173308	0.20858	0.405689	0.617102	0.199144	0.229303	0.605166	0.105272	0.0942233	0.297593	0.539028	0.196738	0.192532	0.521973	0.254997	0.31625	0.0972104	0.521011	0.151788	0.106856	0.16791	0.455337	0.685341	0.203377	0.38242	0.132266	0.36489	0.230617
FBgn0002593	2718.44	2631.74	1419.04	1367.99	2576.28	2509.56	1680.64	1511.45	2161.84	2345.57	1329.39	1440.32	2504.69	2393.47	1634.88	1527.4	1952.19	2094.03	1067.04	1110.7	2599.44	2395.23	1456.85	1387.29	2269.04	2404.94	1254.33	1408.22	2677.01	2460.25	1834.01	1596.09	2914.55	2625.23	1356.87	1671.71	2652.2	2483.83	1625.32	1592.15	2843.49	2804.96	1479.87	1366.94	2682.42	3022.73	1568.95	1603.08	3064.13
FBgn0002607	2288.6	2177.95	1096.19	1111.35	2138.06	2081.23	1415.37	1427.27	1966.71	2079.01	1031.78	1115.71	2049.21	2072.73	1476.99	1279.34	1953.41	2119.21	970.909	950.431	2194.55	2109.16	1261.47	1246.1	2158.39	1854.34	1126.78	1208.74	2293.98	2200.04	1542.56	1430.03	2159.08	2038.92	1194.66	1252.79	2146.01	2156.96	1460.52	1347.84	2659.28	2332.61	1253.34	1187.77	2301.8	2405.17	1383.69	1367.44	2859.89
FBgn0002609	3.76572	4.28198	1.25216	1.2782	2.17358	2.0398	1.22847	1.42229	2.94838	1.7156	1.29705	0.697485	1.81292	2.79569	1.54035	2.00284	3.65919	2.07483	1.02671	0.796151	2.29207	1.60123	1.99842	1.94346	2.88609	4.22487	1.41233	0.994005	2.08935	2.9662	1.12018	1.22963	2.55815	2.23994	1.54794	1.22157	2.23643	3.5926	2.97133	2.70082	4.82643	4.19424	1.40226	1.40706	3.89713	3.72941	2.35364	1.74801	3.7878
FBgn0002622	1421.02	1387.51	726.413	699.958	1212.59	1158.17	843.472	814.898	1192.62	1274.14	681.549	713.741	1208.25	1141.52	910.607	797.526	1172.08	1305.1	588.847	557.746	1252.11	1150.48	749.204	695.644	1284.91	1228.95	602.385	624.584	1226.07	1120	778.811	705.938	1330.39	1200.52	644.806	729.055	1274.69	1145.13	767.167	713.111	1609.74	1450.52	816.085	752.864	1321.69	1470.89	867.603	860.292	1640.44
FBgn0002626	2181.87	2126.71	1188.95	1125.2	1986.96	1993.65	1624.64	1497.52	1765.88	1880.39	1146.42	1135.71	1935.12	2035.25	1633.73	1366.96	1659.1	1966.72	1044.01	1056.79	2110.88	2004.51	1547.01	1251.17	1887.56	2030.89	1184	1269.59	2280.01	2051.06	1719.59	1424.45	2287.53	1991.03	1252.07	1383.89	2268.15	2146.67	1667.11	1389.32	2451.65	2192.63	1357.4	1271.61	2140.97	2504.65	1594.59	1494.86	2742.24
FBgn0002629	0.118406	0.269302	0.155041	0.168815	0	0.57719	0	0.650235	0.861791	0.117199	0	0	0	0	0	0.541065	0.289968	1.61481	0	0	0	0.352435	0	0	0.278859	0.809987	0	0	0.142719	0	0	0	0.266733	0.391548	0.117947	0	0	0	0	0	0.144873	0.341474	0	0	0.137868	0.777718	0	0	0.156333
FBgn0002631	0	0.661667	0	0	0	0	0	0	0.235266	0.0959847	0	0.125741	0	0	0	0.147709	0.237481	0.240457	0.20823	0	0.106248	0.192433	0	0.450465	0.228398	0.552809	0	0	0	0	0	0	0	0	0	0.141571	0.117052	0.107938	0	0.337082	0	0	0	0	0	0.424629	0	0	0.256071
FBgn0002632	0.423106	0.160373	0.092329	0	0.091583	0.171887	0.111485	0	0.399163	0.628143	0.170024	0.0914303	0.554503	0.366474	0.113579	0	0.25902	0.0874221	0	0	0.0772594	0.27986	0	0.163774	0.249133	0.803932	0.647979	0.195447	0.339989	0.532523	0	0.145068	0.238265	0.544069	0.421435	0.205882	0	0.392442	0.140219	0.245104	0.086274	0.0677842	0	0	0.164204	0.385952	0.21359	0	0.0930988
FBgn0002633	0.591764	1.05744	0	0.241044	0.109793	0.309085	0.133653	0	1.09379	0.251014	0	0.10961	0.284891	0.351475	0	0	1.03508	0.419221	0	0	0.0926197	0.251626	0	0	1.39374	0.578271	0.110975	0.117152	0	0.182403	0	0	0.571284	0.279536	0.252617	0.12341	0.102036	0.376373	0	0.44076	0.620572	0.893886	0.220367	0.132672	0.885847	0.83285	0	0	0.223221
FBgn0002638	139.355	145.692	22.5132	21.5707	148.673	175.179	18.7132	17.5692	158.848	171.356	21.2901	23.8001	155.528	183.676	20.2603	18.5432	146.887	162.862	19.8713	21.5619	157.411	201.627	18.3562	18.9795	158.924	133.462	15.6182	16.4687	180.036	170.874	15.941	17.2432	163.436	159.709	18.9163	20.2722	175.388	184.005	16.2494	20.7754	146.685	164.774	17.7993	17.3661	154.063	154.958	17.1373	16.8455	158.78
FBgn0002641	13.0416	13.2697	4.94339	5.64278	11.8272	16.2125	8.5911	7.05727	15.5257	17.6196	8.07831	7.01067	14.5342	15.6785	9.37656	8.50862	13.2096	15.3673	5.72211	6.35251	14.1196	18.3585	7.78696	9.07211	14.5653	10.5026	8.61964	8.99736	13.9712	14.9845	9.64694	9.10212	13.6388	15.7712	6.00228	6.08212	15.5526	15.8708	8.3876	7.95986	14.1185	15.2427	8.36064	8.03894	13.8829	14.4154	8.66198	8.03612	14.1763
FBgn0002643	9.39187	10.2291	10.269	10.8028	12.1412	9.90654	11.4895	13.84	10.0104	8.1855	8.0415	9.27376	10.249	8.38393	10.925	12.1609	13.5601	12.7413	13.7311	16.0975	10.2326	7.65748	12.2764	12.6661	10.8749	14.621	11.7848	11.3955	8.27542	8.60985	11.3854	12.7996	8.80456	9.16265	9.27608	9.96748	8.62498	8.49473	11.4546	13.9856	8.0044	7.69165	8.63312	8.9238	10.2806	9.56795	9.37752	11.0757	7.6966
FBgn0002645	52.2949	55.8397	42.3259	40.9444	69.8105	64.7967	69.5793	75.2545	62.0802	57.7866	39.0094	38.7397	62.768	55.7589	54.8353	63.7614	60.9951	55.0753	41.2738	42.1604	61.2525	56.5022	63.1524	70.788	53.2088	52.6577	31.8306	33.559	52.4469	50.4393	47.3812	61.2219	57.1364	58.1364	38.8143	37.0602	60.9575	57.4135	52.4996	62.6004	53.9346	56.6128	38.5232	38.8512	62.1792	55.9183	44.6465	51.0787	53.7001
FBgn0002673	37.14	37.4308	29.8598	25.1113	46.8889	60.0385	19.3029	16.8218	57.5005	57.4787	28.1891	29.4694	53.4991	62.0416	21.2158	19.5015	48.1148	50.1068	23.2029	26.5238	59.1802	73.8525	17.2205	18.8455	46.1835	48.4312	24.4344	22.3852	58.6593	56.8346	14.4147	15.1091	52.1174	53.6288	22.2556	21.446	63.951	65.6031	20.188	20.6512	46.2701	53.3711	20.1499	21.366	52.7238	54.442	17.2384	18.7444	43.5876
FBgn0002707	7.50397	7.95491	1.8835	2.47462	8.09278	8.37249	2.32728	2.06319	8.24288	9.14182	1.90851	2.3389	8.94751	9.21548	2.70377	2.36154	12.951	13.6794	2.40911	2.95001	11.9813	13.3917	3.04312	2.81818	11.5182	11.2534	2.34376	2.07392	13.1833	13.7646	2.65542	2.61	10.6506	10.4302	2.08092	2.12932	10.8263	11.6848	2.79353	2.26189	11.9102	13.0987	2.46928	3.09084	12.4489	13.9204	3.08477	2.98023	12.4777
FBgn0002709	0.521307	4.35374	22.9551	21.6333	1.45925	2.13152	15.1756	12.8657	4.1691	3.50823	22.5831	20.1897	3.23977	5.10665	14.3101	17.0148	3.68586	2.54956	19.833	24.0709	3.02083	4.68315	12.4212	13.9547	2.14262	4.65632	20.3268	19.2124	2.57736	3.27136	11.2028	12.1285	2.72225	2.06906	16.4487	18.8087	1.99378	1.6781	13.9189	16.9009	2.93449	1.29142	18.2398	16.5412	2.29651	3.24089	13.9284	14.6451	1.97383
FBgn0002715	13.7344	14.365	32.1024	32.0593	17.1097	22.2808	21.4973	15.1924	19.7344	23.5263	27.1494	30.7226	21.3247	24.9071	21.2392	20.5095	16.1197	18.5527	24.3135	26.0971	21.2221	26.1767	17.0756	16.2994	17.1787	19.394	24.9133	23.9936	21.578	23.2462	17.1456	13.9964	17.5483	20.1485	21.7003	23.0748	22.3495	23.6683	19.5536	18.725	18.6567	19.5772	20.2055	19.0468	21.4421	18.5674	18.263	17.2702	17.1263
FBgn0002716	2.21341	1.73699	2.27661	2.92197	2.13545	1.60205	2.63099	1.97155	1.39094	1.55947	2.02897	2.35421	1.47321	1.75525	2.70969	3.12345	1.67513	0.760758	2.32769	3.26841	1.62393	1.17282	2.06365	3.07824	1.64242	1.03345	2.31605	2.29767	1.47075	2.35747	2.59382	2.97607	1.78744	1.96855	1.91543	2.27958	2.03117	1.87501	1.94267	2.22847	1.07089	1.77747	2.05827	2.56921	1.99962	1.51854	1.60901	3.15734	1.36039
FBgn0002719	129.644	130.231	212.074	217.484	128.583	126.336	271.601	253.376	118.561	115.943	221.703	205.007	131.855	128.387	202.214	200.18	176.202	164.731	273.25	243.976	176.2	169.151	320.212	300.274	136.555	152.155	278.218	282.689	139.734	149.046	307.791	297.964	188.554	198.724	393.822	430.321	171.775	175.959	440.171	375.392	166.076	157.702	334.874	309.506	140.893	145.767	307.059	293.436	137.54
FBgn0002723	8.43685	7.31756	7.57582	7.34642	7.68124	8.47709	8.79352	8.41868	7.2866	6.4227	6.97384	6.201	6.76954	6.66937	7.82351	8.69994	6.92536	6.29847	7.7628	7.62842	6.48107	7.4709	8.85601	8.70122	7.07551	5.93947	7.52056	7.40028	6.59336	8.34089	8.43673	9.2329	6.82865	6.398	7.14686	6.52284	6.22096	6.70742	8.51835	8.79888	7.34967	7.93129	6.98355	8.64168	6.95138	7.02271	8.62373	8.18707	6.90291
FBgn0002732	1.11325	1.42428	1.63995	0.595218	0.722977	0.50874	1.9802	1.78316	0.900309	0.413225	1.00666	1.08266	0.468956	1.15721	1.12077	0.635905	1.02238	0	1.19527	1.02984	0.60984	0.414197	2.65886	2.58574	1.14701	1.11062	0.548067	0.578527	0.838647	0.75069	1.18539	0.858902	0.626974	0.613573	0.831726	0.812639	0.335947	0.929313	1.66039	1.20932	0.681067	1.73909	1.81386	1.31045	0.162033	1.67574	1.8965	0.775234	0.91868
FBgn0002733	3.39895	3.76844	4.11657	3.63431	3.64187	3.72815	3.4929	4.04399	2.54243	2.35488	2.76592	3.52562	2.48179	2.29637	3.28476	5.56525	3.2253	1.68553	2.91925	2.13794	4.18938	2.69785	3.24692	4.14438	2.80185	4.55316	3.12332	3.53269	1.63874	3.20852	4.19826	3.84584	2.48833	3.27808	3.89343	2.85306	3.17942	3.21567	5.57594	5.02105	3.32679	4.4108	3.2118	2.53378	4.45208	5.39494	4.63266	3.31342	6.28243
FBgn0002734	0	0.184908	0	0	0.105594	0.0990888	0	0	0.0657471	0.160942	0	0	0.0913322	0	0.392864	0.619178	0.298647	0.503983	0	0	0	0	0.388339	0.377659	0	0.185385	0	0	0.0979991	0	0.138517	0	0.366289	0.089615	0.0809849	0.11869	0	0	0.161671	0	0	0.156309	0	0.127598	0.0946629	0.266999	0	0	0.214684
FBgn0002735	0.186016	0.52882	0	0.132599	0	0.2267	0	0	0.526485	0.276168	0	0.120594	0.417915	0.580045	0.449422	0.566653	0.227761	0.691845	0	0	0	0	0	0.432028	1.09526	0.636219	0.122095	0.12889	0.112105	0.200681	0.316911	0.382683	0.523776	0.410065	0	0	0	0.103521	0.369892	0.161643	0.227586	0.625839	0.24245	0.145967	0.758035	1.22175	0.845103	0.259053	0.122795
FBgn0002736	73.5458	73.3116	17.7258	15.4405	63.7724	82.8555	20.5936	16.2077	88.3501	91.5499	19.6735	18.1225	80.9722	94.3171	15.5584	17.0533	78.4896	76.6608	13.3558	13.538	81.2985	96.5665	21.6707	18.8653	82.7319	72.3325	16.1387	14.7048	83.1782	86.2891	19.0753	16.7105	76.8982	80.578	15.4529	17.8402	77.8149	87.3161	18.6257	18.5681	83.2641	90.6727	15.9282	18.7198	82.8164	75.2184	20.1704	16.2037	87.4355
FBgn0002772	640.666	604.875	1558.11	1219.19	128.796	124.724	390.898	372.594	288.048	271.338	970.672	898.956	69.9953	79.2384	334.677	316.986	169.194	157.47	644.947	579.792	74.6417	83.5807	345.59	328.897	111.187	85.5784	411.187	385.643	60.9074	69.3609	277.241	277.332	373.071	356.628	1286.22	1056.71	54.905	72.6651	271.79	269.25	167.545	139.452	547.062	565.119	60.4421	71.1886	275.985	278.393	137.691
FBgn0002773	782.429	703.352	1913.62	1595.88	258.83	292.731	725.065	761.71	395.696	378.002	1318.93	1297.16	135.023	143.861	563.331	554.482	227.632	229.308	860.039	819.976	143.888	139.153	545.21	572.969	170.652	168.43	651.9	665.581	122.384	132.051	482.363	507.005	472.753	416.526	1646.76	1417.25	83.6803	111.921	401.758	417.153	152.193	136.48	523.375	590.389	75.7128	83.3355	338.89	330.351	119.552
FBgn0002774	11.6564	12.4956	10.5362	10.8988	11.8891	11.4696	12.6127	13.7866	11.804	11.1125	10.7857	10.3915	10.0479	9.17335	13.3297	14.7034	12.2183	12.3418	12.7505	12.1479	10.978	11.6861	14.2762	13.8501	12.2367	12.9752	12.6313	13.2283	10.7842	9.90991	13.5791	14.238	12.3075	11.1145	11.2794	10.0568	11.7438	10.9957	13.0881	14.9428	10.4189	11.2446	11.8072	12.0077	12.0436	11.93	13.3704	14.2839	10.326
FBgn0002775	23.5647	25.904	10.1049	9.62072	28.133	35.7649	8.7827	9.48595	31.3853	32.3623	9.93338	9.13643	29.7379	34.7996	9.36797	8.23405	27.8006	25.8841	9.60643	9.71153	29.9434	37.9185	6.76696	11.1702	29.245	27.2459	8.32024	9.3524	32.8525	34.3899	8.19448	8.43703	33.9713	31.1494	9.61841	9.14369	35.3253	37.2674	9.7119	8.68258	25.7267	30.1045	8.84404	9.4204	32.6869	31.7109	9.26111	9.19011	26.6297
FBgn0002778	37.8804	41.1448	13.5166	13.2192	45.2349	37.8024	14.399	16.5365	38.8993	40.5089	13.14	13.3442	37.7552	32.5592	11.1757	12.4998	37.7077	35.6053	15.0838	15.2877	36.8516	38.4072	13.4259	13.5095	41.4467	40.9583	15.6383	13.9482	37.2796	37.8993	12.6646	13.3897	41.5455	46.8293	15.579	14.4107	39.7605	41.3528	11.3042	12.027	36.5689	37.9052	13.4649	13.8363	41.0903	39.433	13.9303	14.5968	37.0569
FBgn0002780	439.511	463.126	60.1444	60.7151	468.402	521.696	61.9739	63.1486	493.151	486.851	61.9112	69.7555	473.72	552.216	59.9913	63.1447	450.385	413.521	47.6559	45.4304	486.517	564.825	62.7092	64.1341	492.216	396.715	57.7308	59.3343	481.186	511.872	69.929	64.6241	455.951	489.836	54.859	53.3272	480.719	560.005	55.8825	64.9273	489.908	490.335	48.8842	50.4256	505.512	413.693	61.0273	53.4903	498.893
FBgn0002781	89.7078	92.0062	38.6279	38.1899	95.4666	101.127	35.2612	39.0815	111.01	126.061	33.2092	35.3659	107.652	99.5532	37.5611	35.5851	118.941	110.665	33.9571	41.6569	109.124	106.003	38.2924	40.0348	120.996	114.259	38.6694	41.3373	107.95	97.8223	39.4431	40.424	122.597	108.782	34.8033	42.3555	122.546	107.924	34.6142	40.632	104.487	120.244	42.1776	40.8184	125.443	111.864	39.1	43.1652	104.314
FBgn0002783	42.7535	50.5371	12.4646	14.2091	54.5407	52.9721	15.1259	15.7745	55.6319	58.5702	14.0105	15.4682	56.237	50.7123	16.1008	17.3453	49.8739	56.9283	13.1875	15.2848	55.6586	54.0232	16.9935	18.0323	55.7887	56.1512	14.0129	16.0997	60.7246	52.9604	15.4969	14.1961	60.6328	55.0863	13.9421	13.0802	64.8997	55.1771	14.4743	15.2551	50.4823	58.3877	14.7715	14.2724	61.4998	62.2866	14.0131	16.9021	51.0352
FBgn0002787	100.177	108.22	77.9883	80.1838	113.537	131.618	81.0602	80.7246	122.505	131.191	76.1866	75.6805	122.053	136.674	74.885	67.0219	102.837	111.649	65.7358	72.3668	126.577	132.289	80.2499	75.0492	115.95	93.6371	73.0281	82.1343	127.324	125.985	81.5631	73.2181	125.554	118.317	82.0564	83.6703	126.217	128.819	74.3943	73.6676	112.118	120.262	76.3831	76.6415	120.541	118.593	69.2409	72.1211	120.214
FBgn0002789	202.216	193.842	361.448	347.527	87.7975	87.7266	229.462	253.795	140.655	140.952	360.4	329.892	80.7519	89.0973	327.907	323.73	151.35	159.044	335.133	382.673	75.3401	80.9356	329.402	332.108	127.323	122.491	319.549	300.437	61.991	72.2298	279.459	299.786	149.316	140.863	313.256	315.966	66.1923	75.8917	255.12	242.76	126.644	101.593	273.977	297.931	84.9463	86.6885	294.727	295.131	102.754
FBgn0002791	18.4055	18.698	17.5316	14.9758	21.3554	24.3453	14.216	12.0494	22.267	24.5643	13.3731	14.8186	21.6825	25.3599	13.5806	13.6956	18.8639	20.1768	13.5931	15.8369	22.4364	28.4342	14.3161	11.9056	20.2577	16.3829	13.1276	12.1514	25.1899	26.5333	13.1251	11.9865	22.6842	22.9095	12.7233	12.8811	25.4928	27.0027	13.3683	12.3654	21.5569	23.7763	14.0563	13.0566	21.656	22.7828	13.5348	12.7953	19.7858
FBgn0002838	0	0	9.16246	9.42226	0	0	6.96589	5.21849	0.209586	0	9.21749	9.40933	0.291124	0.134696	7.72286	6.90827	0.158669	0	8.62578	10.165	0.141969	0	4.95172	3.31069	0	0	7.14484	8.79904	0	0.139804	4.63603	3.46574	0.291911	0.285671	5.55045	7.75625	0.469238	0.721136	6.44212	5.17998	0	0	11.4853	6.91478	0.905287	0.709273	7.0641	7.21877	0.17109
FBgn0002842	0.174909	0.497239	11.7942	10.0991	0.795072	0.42633	7.88109	5.92294	0.424323	0.346234	10.3324	9.41157	0.19648	0.0909008	5.63443	7.72579	1.28495	0.216843	10.7035	13.0727	0.479075	0.433844	7.72772	9.34322	0.823894	0.299112	10.1027	10.0591	0.105411	0.471742	6.10874	5.57735	0.196999	0	9.75643	10.0858	0.31667	0.486697	9.39065	8.81539	0.213995	0.252199	8.20694	13.0388	0.203647	0.670124	7.68158	8.76898	0.461847
FBgn0002855	0.0872228	0.0991846	699.727	614.54	0.679686	0	258.56	239.643	0	1.12228	717.672	638.632	1.07778	0.18132	326.915	338.105	0.213592	0.648806	688.827	734.136	0.286684	0.173078	255.381	270.439	0.102714	3.77873	742.647	624.793	0	0.0940986	428.263	392.97	0	0.384555	820.672	722.852	0	0.0970817	322.773	398.068	0.106714	0	506.915	594.089	0.203108	0	473.677	452.108	0
FBgn0002856	0.320441	0.364526	926.654	851.274	0	0	888.137	830.442	0.259226	0.951865	750.717	819.196	3.59985	0.333197	1157.03	1077.2	0	1.58972	837.788	752.519	1.05328	0.635889	872.058	747.703	0	4.01607	813.361	798.962	0	0.851339	836.769	901.557	0	2.12006	752.33	712.469	0	0.356671	930.895	938.511	0.392199	0	656.597	741.948	0.373235	0	857.193	848.742	0
FBgn0002862	0.210822	0	1882.84	1734.15	0.702896	0.659228	936.519	753.166	0.656479	1.07134	1538.86	1469.08	3.95067	0.219171	1058.27	943.864	0	1.67742	1500.52	1370.51	0.592792	0	725.752	806.981	0	8.4686	1298.9	1239.43	0.25411	0.87581	774.773	645.778	0	1.78961	1325.36	1151.94	0	0.301102	912.076	879.457	0	0	1400.93	1320.13	0	0	1023.55	897.295	0
FBgn0002863	13.1222	6.79299	51528.9	44558.6	10.8618	10.1618	10300.1	8647.05	16.4244	26.0152	41469.3	43563.8	53.6021	8.69283	13272.3	12101.3	2.92572	45.9169	45039.8	43921.2	7.84185	9.46864	12654.3	9944.95	9.81896	217.936	37449.9	35610.6	1.43787	14.1783	14909.4	12849.8	4.03692	32.9219	44027.5	46140.8	5.76821	9.29437	12650.8	14549.3	7.30869	4.59386	30507.1	31209.9	11.1284	2.61567	23383.7	19674.9	1.57737
FBgn0002865	0.118048	0	254.479	289.374	0.0766544	0	110.575	133.207	0	0.17525	273.874	274.195	0.331517	0	152.579	178.984	0.0722661	0.365859	245.095	304.858	0.0646668	0	119.106	151.334	0	1.81679	198.502	206.206	0.0711433	0.127348	88.0885	103.694	0	0.130109	195.064	211.094	0	0.0656955	119.827	151.606	0	0	225.857	217.305	0.068719	0	120.945	176.308	0.0779231
FBgn0002868	1158.77	1078.65	3901.02	3660.81	913.272	875.719	7938.56	7520.34	846.617	827.728	4620.92	3882.18	867.678	899.025	8994.02	8349.11	1276.9	1263.39	5725.33	5258.83	1918.3	1285.87	10488.7	9615.2	648.715	653.822	5050.73	4654.44	937.636	1432.85	9386.48	7354.56	392.871	287.153	2856.15	2330.06	772.838	878.005	7782.46	7410.17	1387.87	1108.04	5939.28	5926.79	2145.68	2201.59	9247.31	10718.8	1886.04
FBgn0002869	86.4058	72.0206	107.444	92.8781	17.1665	28.1516	39.1821	23.186	80.6098	83.2856	153.373	133.477	40.7544	46.9402	44.353	33.5535	46.5285	40.9666	92.2376	73.3585	83.21	56.3548	53.9258	47.3264	40.1551	35.7891	57.8375	66.3532	72.9696	82.5872	77.8231	85.74	53.9655	42.4924	95.4521	61.0349	29.9131	28.1779	36.1393	33.5	16.8452	11.1174	42.351	30.2513	71.1762	46.4206	29.1513	19.9413	38.5369
FBgn0002872	22.2097	21.904	4.52492	5.06405	23.9584	28.9569	4.28505	4.72919	25.5453	26.3247	4.39341	3.70463	27.7137	30.087	4.53732	4.43586	23.293	21.4155	4.3909	4.15457	23.8419	31.2562	4.49639	4.73464	26.7132	28.1228	4.10847	4.6446	28.0554	28.24	4.09209	3.61119	24.5256	26.7331	4.79577	5.00391	28.4674	28.2828	4.40551	4.96236	23.5023	24.8899	4.23662	4.80648	26.5266	26.2999	3.98878	3.79799	25.454
FBgn0002873	24.2278	28.3801	18.1892	18.8089	36.7555	37.6249	11.7115	12.6698	34.6615	35.4031	19.9998	19.1658	34.0026	33.6944	13.3597	16.3084	36.846	34.7128	20.1759	21.8477	32.8006	35.8211	9.85467	11.9805	35.6861	37.8692	17.3409	16.3924	33.1545	34.1092	9.06598	11.026	31.7901	32.6443	15.6531	14.392	34.4607	36.0255	11.7151	14.6027	30.4024	30.276	14.7899	15.8956	35.69	33.9038	11.848	13.9485	25.3841
FBgn0002878	13.9284	16.0617	2.90353	2.25534	16.62	18.5091	2.59039	3.02494	19.7943	21.1656	2.91183	3.13166	19.2325	20.3922	3.25328	2.94734	16.8792	19.8049	2.27461	3.30291	19.2375	21.1634	2.8335	2.85399	18.0178	21.562	2.52168	2.95598	21.1472	18.9561	2.76764	3.69033	21.556	19.1803	2.0963	2.57743	23.1856	20.0938	2.52778	2.97026	16.6416	18.9133	2.6878	2.88172	18.0077	19.7907	2.71717	3.00956	15.1236
FBgn0002887	11.9054	12.323	8.75293	7.94405	14.2858	17.6609	8.4176	8.34155	16.0173	17.6513	7.28062	6.60688	17.4778	18.0665	7.80451	7.67797	14.487	14.3769	6.67789	7.38889	16.3739	21.6496	8.46518	7.73123	15.0016	17.4681	5.79265	7.21781	18.8425	19.0297	7.2131	7.74144	17.0754	16.7104	6.23508	5.96874	17.9494	19.5142	7.51866	7.89186	12.969	15.6342	6.71918	7.15211	17.1251	15.8035	6.84981	7.6088	13.3997
FBgn0002891	5.03292	5.39057	2.9387	2.39626	6.7057	5.92587	3.51659	3.27924	7.2029	7.38152	2.89995	2.68825	7.70026	7.70998	4.06895	3.90907	6.69152	7.36182	2.89583	3.23238	6.87055	7.44029	3.74966	4.02055	6.10532	7.88294	3.01238	3.13857	7.10974	6.88402	4.03	4.09968	7.8557	7.64341	2.83712	2.90914	8.74653	8.20104	3.84257	3.81319	6.31698	7.06258	2.76789	2.92215	7.48803	7.98754	4.16203	3.46204	5.43475
FBgn0002899	13.9669	15.3829	1.58292	1.51554	17.0819	22.8927	1.12044	1.22091	21.7943	22.5284	1.85954	2.27019	19.4361	22.4237	1.44364	1.61914	17.3801	21.8359	1.65596	1.07972	19.3903	25.812	1.49338	0.968206	18.9042	16.9672	1.80592	0.953318	20.9303	21.835	1.27854	1.15779	17.8186	18.6784	1.30801	1.76485	20.4035	23.0631	1.53357	0.724507	16.9588	21.0383	1.63004	1.17765	20.6042	18.4588	1.38919	1.27723	16.7042
FBgn0002901	10.1372	9.74863	4.48993	4.56532	12.0838	14.7836	4.38504	4.52304	14.1302	14.0753	4.74207	4.70778	13.9652	16.1704	4.34553	4.72377	12.5652	11.7224	5.03503	4.29152	13.1231	17.7887	3.85388	4.15783	13.5127	13.5683	5.16357	4.68269	13.9208	14.526	4.76872	4.04604	13.5179	12.562	4.01848	3.82811	16.3429	17.1771	4.36205	5.12706	12.8641	15.1243	4.30516	5.26301	14.5613	14.0213	4.58305	4.49465	12.3837
FBgn0002905	7.09146	7.5448	2.92814	2.71987	9.34666	8.24299	4.02162	3.6861	8.75083	9.26292	3.07942	3.35314	9.78789	9.68354	3.65327	3.87439	9.49939	9.07969	4.8929	5.09807	8.30364	8.01397	4.4043	4.67703	8.9137	10.3676	4.20186	3.59895	7.71707	9.22754	4.11748	4.51351	10.3139	11.0281	3.30442	3.17186	9.40265	9.61556	4.4891	4.32872	9.23276	8.83322	4.18571	4.04201	10.0203	10.0938	4.52741	4.13288	8.9976
FBgn0002906	10.5369	11.3458	6.74744	6.48979	14.1481	16.4376	4.91107	5.10946	14.9906	15.7125	7.45527	6.79313	14.5864	15.5485	5.76415	5.38538	14.2145	13.8957	5.74773	7.20325	15.1832	18.4087	4.41006	4.95371	14.5341	16.989	5.50591	6.05109	16.7556	16.2463	4.26834	5.06524	15.3327	15.1312	6.20251	6.24824	17.537	16.6517	5.09519	6.39369	11.7517	13.1961	4.62706	5.70626	14.4502	14.0088	5.24733	5.02368	11.056
FBgn0002909	1.4468	3.28845	0.793847	1.15368	1.79111	0.8607	1.29511	0.714567	1.56802	2.97393	1.46403	0.691925	0.556723	3.26824	0.000254518	1.00699	3.34497	0.00022626	1.44683	2.01688	1.99514	1.3473	2.02202	0.00168553	2.39466	2.57009	1.13683	3.30183	3.05325	1.10576	0.000346345	1.20697	2.57971	2.16129	0.859819	0.000168051	0.335646	1.8083	0.000294537	3.00209	0.633885	1.15846	3.14169	0.688829	2.20677	0.627658	1.42105	0.000393302	0.659163
FBgn0002914	41.7986	43.5143	34.1646	34.6902	46.5279	55.1642	30.4208	28.7301	48.9749	50.0838	33.1436	32.005	49.5985	50.3366	35.9115	34.4087	44.9506	44.0512	27.3436	33.0479	48.0629	57.598	30.8123	34.1582	44.8153	55.7494	31.7275	34.3243	53.3025	52.393	30.3791	29.8549	47.1549	44.4887	31.1211	32.1991	53.5018	53.5095	30.2147	35.0171	45.5783	48.6772	28.3995	32.3207	52.8868	52.1679	28.9637	31.9802	48.3207
FBgn0002917	0.967121	0.833187	3.19095	3.62637	0.597895	0.278144	2.534	2.38968	0.53295	0.653391	2.90453	3.26458	0.411919	0.312465	2.50796	2.70901	0.932946	1.23491	5.67256	5.54015	0.315344	0.31796	2.23352	2.877	0.573949	0.929373	3.81123	3.84482	0.40805	0.316885	2.02292	2.70235	0.435317	0.473461	3.09323	3.58048	0.440768	0.408143	2.40327	2.24307	0.557264	0.487116	3.39324	2.89856	0.420021	0.487173	2.42759	2.7028	0.408224
FBgn0002921	119.533	108.315	247.937	263.171	100.793	80.7741	165.681	173.782	98.1851	86.9106	230.68	241.367	92.0669	76.5441	178.176	188.784	150.498	142.46	319.493	344.294	84.7849	69.6039	173.939	182.49	121.184	139.877	259.055	265.89	79.1479	76.9849	167.101	186.092	107.014	98.3283	226.379	257.055	87.2766	77.8447	168.703	179.478	94.8982	82.709	211.541	208.962	93.1851	99.2816	176.847	179.295	89.2886
FBgn0002922	1.28879	1.13747	2.07675	2.06792	0.519607	0.426678	2.13499	1.54236	0.606656	0.544497	2.27071	2.57068	0.280881	0.467836	1.61114	2.11385	0.734826	0.0619169	2.36259	2.44276	0.657563	0.396967	2.36745	1.97468	0.824635	0.684213	2.92799	3.09114	0.421966	0.485579	1.36339	2.05794	0.33794	0.440978	3.46488	2.90794	0.418778	0.61235	1.69067	2.75655	1.09668	0.714684	2.51951	2.1194	0.815293	0.383197	1.89378	2.27788	0.726313
FBgn0002924	20.565	21.7356	4.96329	4.96609	21.2612	27.2042	3.85033	3.94667	29.3414	31.0277	5.42383	5.66919	30.4074	28.167	3.52254	3.97498	23.2868	27.7025	4.10352	6.23681	28.8479	33.0071	4.19671	2.79221	27.812	28.8463	5.09889	4.31029	30.133	27.2371	2.99287	2.91191	29.4104	25.8934	4.4754	5.04025	32.1856	30.4736	3.1863	4.01309	24.2909	28.8029	4.21722	4.20904	29.2185	31.1827	3.26783	3.20581	28.1662
FBgn0002926	27.0111	24.2987	0.0429938	0.128737	32.1447	26.6486	0.0778711	0.105183	21.6941	21.125	0.0791732	0.127726	22.3003	25.4783	0.0528888	0.0750204	27.2992	24.2625	0.088132	0.121495	18.5207	14.532	0.176443	0.190657	36.1152	35.695	0.0969868	0.204795	18.1193	20.4313	0.125886	0.101328	26.5079	26.638	0.13083	0.119838	16.5468	16.4394	0.17956	0.142668	20.8705	17.6839	0.106995	0.11595	30.3654	23.4986	0.0870439	0.125754	18.5656
FBgn0002930	17.2759	14.3531	30.5802	29.8164	25.9058	20.6628	45.8103	61.7231	15.534	14.8637	47.761	46.7678	26.2377	11.8268	49.6383	55.1491	19.1209	17.4187	48.1704	49.9746	28.7193	11.427	64.5786	58.0951	15.7338	17.4887	48.6198	58.4158	25.0433	16.8475	58.1587	51.6492	20.1829	15.6895	53.0893	66.576	23.4082	15.9982	50.6557	53.2398	17.2463	14.8343	55.2379	49.3058	16.3051	23.4483	39.9791	52.0923	19.2188
FBgn0002931	3.56551	4.04945	11.8674	12.0335	2.46222	2.12529	6.9845	6.77261	2.35871	2.81474	10.2305	8.77907	1.97818	1.33722	7.48765	8.56372	3.58084	2.46293	9.00728	11.0902	1.87944	1.43334	7.31324	8.044	2.39104	1.33606	7.34704	7.19362	1.74113	1.89796	6.83658	6.86919	2.08462	2.13818	9.12609	8.30273	2.07087	2.05913	8.16617	8.54819	2.31967	1.60568	7.47206	8.14618	2.52264	2.12482	8.13324	6.90919	2.38296
FBgn0002932	6.36805	7.86124	4.07212	3.83597	7.71611	8.73419	4.33282	4.3827	9.33566	7.42583	3.42621	3.40451	6.25723	7.87102	4.38085	4.49212	7.60198	6.37886	3.62922	3.39871	6.11635	8.51932	4.8656	4.872	8.02869	9.86335	4.47018	3.75021	6.33461	8.34738	3.95686	4.60318	5.28453	8.19399	3.4327	2.6837	7.89202	8.6146	4.93677	5.5385	6.43329	7.51564	3.35946	4.31561	6.7282	5.66315	4.31923	4.3401	6.30596
FBgn0002933	0	0	0	0.293115	0	0	0.32505	0.376335	0	0	0	1.06631	0	0	0.662307	0	0.251736	0	0	0.304287	0	0	0	0.477505	0	0.468794	0	0	0	0	0.350211	0	0	0	0	0	0	0.228797	0.408828	0	0	0	0	0	0	0	0.311249	0	0
FBgn0002936	4.83003	3.81114	15.3589	15.8802	2.81651	2.16234	14.3377	13.8933	1.67396	2.53667	13.904	10.736	1.55021	2.76638	16.8297	12.912	1.44833	2.68855	13.1227	11.3794	1.72793	2.44499	12.006	8.92861	1.85724	2.24762	12.0343	13.6601	3.20792	3.08399	20.9919	17.4399	2.22046	3.0422	16.299	13.6705	2.37955	2.30399	9.21256	12.5059	4.46227	3.31643	24.5393	18.2547	2.98402	2.6976	17.4652	15.375	2.60284
FBgn0002937	2.41909	1.83375	8.00581	9.05237	1.13445	1.06471	7.11735	5.53452	1.4127	1.62933	8.22191	8.84265	1.47194	1.18727	7.52155	6.14042	1.48085	1.74931	6.27583	7.20966	0.809831	0.766708	6.57909	5.69592	1.30577	1.53206	6.57121	7.82218	1.3769	1.63098	6.63994	6.01295	1.6649	1.62931	7.3955	7.55274	0.973192	0.598338	6.48002	6.7145	2.5484	2.06683	11.0783	11.2304	1.40816	1.47102	8.54879	7.8601	2.17338
FBgn0002938	55.1791	47.9383	169.617	166.237	27.2035	23.4461	112.206	97.3277	34.6534	34.3943	149.721	150.768	19.9406	19.9937	108.671	99.6732	29.233	32.2658	144.778	134.621	13.6899	14.7552	90.4918	86.7014	30.7191	30.7631	148.796	152.409	19.6906	22.9554	108.375	108.757	34.8672	28.7478	150.591	146.597	18.7191	19.1231	96.0158	103.483	33.3375	24.0213	127.111	136.899	21.2421	22.763	118.376	109.313	25.4404
FBgn0002939	9.04167	9.39964	35.8744	19.7757	12.9995	12.4871	24.9666	18.9894	8.74184	8.92842	26.4101	26.9027	9.22645	7.81822	21.0417	16.0258	3.32761	2.03645	16.1084	12.6442	22.0392	17.4205	28.7271	29.2473	3.06298	2.34692	12.2188	7.85274	4.1684	6.00048	15.7581	11.6292	7.61957	4.90738	29.7608	34.92	5.93081	6.92856	15.6196	11.7203	16.4681	10.8999	47.7515	61.0672	3.32412	4.12677	39.2226	43.2648	6.62202
FBgn0002940	613.116	575.141	1798.69	1835.15	522.961	448.299	2305.65	2121.91	518.771	449.003	2115.78	1935.66	474.739	491.846	2786.6	2530.73	425.236	475.615	2136.05	2063.77	321.691	383.203	2327.75	2071.64	506.165	559.488	2417.04	2298.42	483.421	552.422	2868.1	3018.1	454.053	400.888	1695.76	1773.38	421.083	483.463	2535.79	2402.68	559.157	452.534	2206.83	2371.81	516.835	512.676	3047.1	2746.84	517.237
FBgn0002941	0.160253	0.0911069	0.454579	0.571116	0.13874	0.0325536	0.464449	1.02657	0.064789	0.132164	0.418555	0.554036	0.0600058	0.0555177	0.430154	0.528801	0.294295	0.165546	0.688122	0.553359	0	0.0529991	0.510239	0.434181	0.125822	0.0608944	0.350583	0.333118	0.096579	0.0864351	0.455033	0.439532	0.150396	0.0883091	0.532032	0.857706	0.0322344	0.148639	0.637261	0.60338	0.0980233	0.0256718	0.4177	0.461041	0.124378	0.0584684	0.161807	0.595074	0.176296
FBgn0002945	1.87159	1.60861	4.6114	5.15578	1.7033	1.88616	5.3818	4.80118	1.56075	0.875052	4.38813	4.26844	1.24158	1.56235	5.64916	6.77947	2.09286	1.68068	5.66392	6.4688	1.25922	1.34526	7.25976	8.07721	1.18023	2.27457	5.06839	5.15667	1.11876	1.0649	5.47364	6.69941	1.57672	1.29944	4.33192	5.02249	1.36948	1.24077	6.35877	6.19804	1.47831	1.23227	4.44343	4.39403	1.5088	1.50018	6.033	5.86895	1.26454
FBgn0002948	36.1134	37.2365	1.82769	2.21693	39.3609	47.0385	2.50795	2.32262	53.0442	54.2117	1.91294	2.63288	47.2019	47.5596	2.19894	2.45735	43.0534	51.3415	2.52121	1.97266	48.7844	57.3979	2.50104	2.65228	48.247	45.3696	2.29127	2.59494	51.872	49.9175	3.18943	3.13498	51.1115	48.932	2.43359	2.687	54.4672	51.8517	3.65914	2.97693	47.7146	56.7643	2.52311	2.29102	51.9116	52.3157	3.12374	3.6682	48.0145
FBgn0002962	219.615	231.333	2.10596	2.65277	197.721	317.083	1.99443	2.7132	295.43	297.512	1.67292	2.69884	239.816	326.774	1.88282	1.77731	268.478	277.562	1.96379	2.98726	258.272	398.564	2.18419	2.92984	269.904	238.43	2.93943	2.18542	280.854	324.039	1.82697	2.21241	231.127	267.501	1.91625	1.88762	279.82	323.252	1.44238	2.63089	260.07	305.899	2.17857	1.88371	254.355	226.475	1.8884	2.59129	240.499
FBgn0002973	25.8344	28.9428	29.18	29.4444	26.5358	26.7259	24.2878	25.827	31.6313	31.084	27.6877	25.5129	26.449	26.2529	27.5268	27.3925	30.9993	28.2721	28.3529	28.3131	27.208	28.8189	23.4826	25.1988	30.4818	33.7395	25.7131	26.2769	29.3926	27.4162	25.8148	29.7152	28.9033	29.1955	26.3731	24.9645	31.2849	29.2124	23.7075	29.2649	26.9677	31.1222	24.1188	23.1286	29.6438	29.6417	22.9554	25.1856	25.8408
FBgn0002985	2.70437	1.99175	5.6328	5.56374	1.23719	1.42334	2.96351	5.17474	1.91338	1.7336	4.74187	4.74128	1.2773	1.78863	3.81106	3.79109	1.35448	0.838113	5.21245	5.95773	1.44779	1.79895	5.28381	5.3526	1.59248	3.74854	5.3247	4.68463	1.07421	1.65756	4.60737	4.48838	1.419	2.09994	5.66252	6.7288	1.78029	1.334	4.21615	5.02003	2.6317	1.89046	6.32806	7.18562	1.96778	1.58096	7.07466	6.33349	2.75875
FBgn0002989	10.6659	12.2955	4.57938	5.16182	11.4839	13.1201	5.64633	3.92231	14.2808	14.6999	4.27586	4.15159	13.9459	13.7221	3.64976	4.53928	12.8169	12.3363	4.23084	4.30143	13.3588	15.0792	3.99986	4.06148	12.5034	13.4223	4.65592	4.47178	14.2217	14.6411	4.44838	4.50965	13.5653	13.8997	5.22564	4.31469	13.7048	16.0114	5.43641	4.92264	12.5961	14.3477	3.94858	3.67218	13.6503	13.1302	4.7007	4.6992	12.9747
FBgn0003002	0.385336	0.465523	0.599076	0.61797	0.125102	0.0880615	0.723371	0.352632	0.389468	0.190676	0.812884	0.905479	0.108215	0.200241	0.504231	0.47682	0.530732	0.208982	0.879013	0.570244	0.0791578	0.0238947	0.402572	0.615216	0.39709	0.219634	0.505793	0.400498	0.0580571	0.0259795	0.656487	0.990815	0.32547	0.132714	0.575679	1.08978	0	0.18764	0.526734	0.627771	0.147313	0.13889	0.627733	0.718064	0.252341	0.184523	0.437707	0.637187	0.222552
FBgn0003008	30.5844	31.0361	17.5203	20.4395	28.4128	35.5904	17.2937	20.7997	33.922	32.6895	20.1008	24.6477	28.7496	39.959	16.9342	20.3809	27.9566	24.4888	16.418	16.5034	29.6688	38.0363	17.5	16.2788	36.2655	38.0173	24.2574	23.3994	33.9203	39.756	20.8062	22.2846	30.8597	32.4241	24.4356	26.6655	33.0707	40.5424	24.4962	21.0406	35.0813	36.138	16.4716	17.1668	34.2505	29.0627	17.0468	17.7475	36.174
FBgn0003009	0.866595	0.189661	3.32349	3.69469	0.433233	0.243961	2.02055	2.07942	0.161849	0.528254	3.89468	3.3832	0.187249	0.311938	2.17286	2.97395	0.117475	0.165245	3.88755	3.494	0.146198	0.231596	2.2854	2.30863	0.117865	0.418474	5.21952	4.20677	0.0804199	0.179936	2.96392	2.92134	0.0375701	0.0735345	3.04108	3.65365	0.281836	0.111393	3.38844	3.54763	0.244871	0.192392	3.58597	4.20646	0.427223	0.146059	3.54907	2.99108	0.13212
FBgn0003011	0.269612	0.459843	0.926582	1.29716	0.218832	0.20538	1.38522	1.17198	0.218006	0.133414	1.09691	0.917563	0.18929	0.245187	1.13984	1.02654	0.330088	0.167112	1.23007	0.648366	0.11077	0.0668748	0.643831	1.09572	0.119071	0.38419	0.84051	0.840662	0.162486	0.0727105	0.574165	1.10922	0.227728	0.148574	1.00699	0.590331	0.122022	0.187554	0.603083	1.11276	0.288605	0.129573	0.878439	1.05773	0.117707	0	0.408334	0.985527	0.266945
FBgn0003015	369.623	389.67	0.64716	0.563727	388.144	428.7	1.71915	0.407125	404.888	393.809	0.476699	0.83312	361.458	443.49	0.398052	0.56462	379.873	349.492	0.26532	0.768093	360.632	448.36	0.47216	0.516573	394.706	388.871	0.291977	0.787771	390.286	423.678	0.800043	1.37271	390.963	415.049	0.541559	0.793697	385.537	435.033	1.17941	0.472451	395.758	405.276	1.224	0.31028	392.793	374.352	0.935826	1.0325	426.348
FBgn0003016	13.2253	13.2507	13.5877	15.6527	15.7455	12.9541	13.0365	13.9547	12.3483	12.7921	13.8395	14.7453	12.8485	11.5553	13.6347	14.2992	16.5346	15.1865	16.2932	19.5679	10.7173	11.2266	13.5389	15.8224	15.4081	17.8908	15.3556	13.8075	13.4861	12.461	12.8282	14.1031	12.3807	12.5183	14.2396	13.3771	13.0833	12.6929	13.0601	15.0446	12.5629	11.8784	13.0155	13.2993	14.7196	13.158	11.5552	13.3836	13.9562
FBgn0003023	75.2894	81.6939	0.427855	0.402125	94.147	85.6855	0.446791	0.172091	95.9243	93.4943	0.170019	0.803515	88.0182	86.4349	0.440675	0.214801	95.7017	90.5913	0.608075	0.591395	85.741	89.9681	0.561344	0.764275	94.8763	132.817	0.359157	0.553813	86.8233	77.0179	0.371151	0.356935	104.915	113.177	0.442855	0.525435	102.225	90.1671	0.389828	0.653608	82.6647	87.863	0.312313	0.273482	99.7911	95.2342	0.427238	0.63604	83.0901
FBgn0003028	28.6786	30.697	2.48919	2.47895	33.6748	32.7252	2.56234	3.09244	35.5161	37.363	2.84258	2.30129	35.4595	33.519	3.04989	3.18662	38.6469	38.4636	2.35763	3.03811	32.6492	33.6452	3.32767	2.82297	39.5663	43.6538	2.70978	2.67056	39.171	33.4498	3.0331	3.39156	35.7627	36.2184	2.68984	2.99621	38.3472	35.1371	2.94068	3.46702	32.0511	34.9408	2.61601	2.79619	35.0177	35.6843	2.71801	3.13865	31.0358
FBgn0003034	0	0	11622.9	10512	0	0	4188.5	3639.88	1.26917	3.10681	9095.43	9397.5	12.3173	0	4029.52	3741.14	0	15.5661	11754.4	10650.2	1.71618	1.55415	3991.84	3287.91	0	51.8902	10083.1	8887.03	0	1.6932	5318.68	4462.2	0	5.18974	10436.7	9164.66	1.89435	1.74348	3532.83	3551.4	0	0	9426.18	8549.53	1.82736	0	6475.62	5457.7	0
FBgn0003041	31.1263	30.0163	14.6823	13.8701	33.2894	38.7798	10.5747	9.59614	37.0818	39.9526	11.1667	12.3482	35.2445	38.6905	8.76686	8.43906	38.3352	40.3771	13.3399	13.0765	34.2407	42.8347	10.5678	12.873	39.2925	39.797	10.1145	9.48913	39.6725	37.6115	8.47524	9.05013	34.5766	34.9728	10.8686	10.4311	39.2916	39.5685	10.1897	10.0793	33.2019	37.9682	10.995	11.6247	34.4139	34.8471	9.19192	9.6305	33.8022
FBgn0003042	16.5379	16.7481	5.38431	5.69637	16.5148	20.8679	6.22478	6.1392	21.2024	18.763	5.83662	6.05038	18.8725	20.8259	6.99931	8.2624	20.0331	19.0548	6.38747	5.52501	17.0645	21.5016	6.1293	6.57036	19.4769	25.0373	5.62798	6.2247	19.0548	21.1123	5.76426	7.55989	17.7381	21.5058	5.49052	5.27937	19.5722	21.0044	6.55329	4.91659	18.983	19.4563	5.58785	4.62289	20.9174	19.5064	6.18452	5.68622	18.5979
FBgn0003044	17.3588	19.0159	4.51281	5.58543	23.1982	22.4842	4.84808	4.87535	24.5216	22.5818	4.72328	5.38392	23.9168	20.067	5.14287	5.44888	26.1819	28.2366	5.57538	6.62904	22.0946	25.1049	5.72086	5.16084	25.2288	35.7461	6.00053	5.55389	23.2361	21.8949	4.76102	5.47945	23.3473	21.0097	4.13763	4.28826	24.5807	20.2911	6.05978	5.10849	18.839	20.2056	5.36656	5.4066	21.6869	22.9678	4.12242	5.50876	18.0788
FBgn0003046	10.2257	10.4659	1.50634	1.82242	7.13881	10.4365	4.85033	4.2117	5.78872	8.98291	1.84929	2.98336	7.32287	9.96501	3.08838	4.28338	3.91287	5.38819	3.29367	1.5135	2.66079	4.56551	3.35808	3.26573	7.97726	6.55805	2.01366	3.18842	6.62488	4.41299	2.61319	2.62976	16.5569	11.8353	2.54655	2.42591	9.41161	12.0929	8.38813	2.88806	5.78661	5.52947	2.16591	1.4043	4.46497	10.3547	1.16137	2.13622	5.73807
FBgn0003048	7.06989	7.35379	6.83958	7.47109	9.9484	7.57749	7.51828	8.36772	8.3357	8.11671	6.08248	6.10799	8.36146	6.64064	7.83005	7.99878	11.4745	11.3349	9.92344	10.2641	7.69691	6.61065	9.45291	8.80452	11.6427	11.8027	8.29172	8.5457	7.8831	6.88047	7.67529	8.70494	9.24271	8.3385	6.66365	6.93392	8.85521	7.30427	7.81536	7.61542	7.78247	8.25279	7.20806	7.93557	9.43781	9.17831	7.60034	7.88802	7.52223
FBgn0003053	7.95071	7.69155	8.94336	10.3097	10.2869	7.65669	8.18814	8.91368	6.70486	5.29342	8.55829	7.60536	6.24221	5.31843	8.19047	8.82348	10.3039	10.3564	10.8556	10.7512	7.59049	6.62723	10.8943	11.7387	10.3982	10.6167	11.7284	10.8366	7.2429	7.06302	9.42785	11.6835	7.00775	6.77044	9.41297	9.62265	7.21421	6.50756	7.8732	9.41292	8.15275	6.77352	9.85739	10.211	8.71499	8.09701	10.1633	10.0332	8.78749
FBgn0003057	0.250264	0	0	0	0	0	0	0.0799612	0.708473	0.991012	0.150887	0	0	0	0	0	0.213956	0.775826	0	0	0	0.12417	0	0	1.03102	0	0	0	0	0	0	0	0.140965	0	0	0	0.151065	0	0	0	0	0.720611	0	0	0	0.137005	0	0	0
FBgn0003060	0.360521	0	3.06872	2.05623	0.468295	0	0.570062	0.660003	0.874741	0.35535	0.612627	0.467514	0.404985	0.562173	2.31866	0.823793	0.220742	2.01159	1.54843	1.60095	0.197493	0.894242	0	1.24999	0.212246	0.205538	2.32317	1.74864	0	0	0.61421	0.37089	0	0	2.85203	5.24702	0.435207	0	0	1.2485	0.220572	0	1.40988	1.69523	0.209908	0.789403	2.12132	2.70424	0.238022
FBgn0003062	91.6282	87.9332	9.04972	11.5382	75.7257	61.5611	8.40565	11.3538	82.2614	79.1673	14.3149	14.2467	69.4155	60.7269	10.181	10.5273	87.4481	99.7493	13.1917	14.3386	68.3493	60.8998	13.6848	13.3085	91.0005	104.458	10.7793	10.8066	69.4981	59.3974	7.44794	8.50711	95.744	86.6653	8.88521	10.0036	74.796	69.6339	12.0992	9.9587	95.5482	86.144	11.0104	8.25126	81.2299	81.5435	8.23124	10.4481	106.694
FBgn0003065	0	0.0774516	0	0	0.176919	0	0	0	0.165235	0.134826	0	0.0883118	0	0	0	0.103741	0.0833953	0.591082	0	0.100804	0	0	0.162661	0	0	0.776512	0.0894111	0	0	0	0	0	0.230139	0.0750731	0.0678434	0.19886	0.164418	0	0	0.355116	0	0	0	0.213785	0.317208	0.223673	0.103153	0	0
FBgn0003067	52.9886	44.1375	87.435	108.739	112.665	77.0717	441.694	471.131	86.4151	63.6663	208.188	208.64	64.2571	70.3097	409.967	339.374	83.919	76.5272	245.006	164.777	58.6236	54.8641	361.687	348.39	97.7206	93.7008	318.219	349.799	92.9158	103.611	476.503	534.376	59.2205	57.1276	166.261	120.36	96.484	95.502	458.557	386.034	145.642	122.64	376.845	321.152	105.672	111.386	322.674	310.058	133.656
FBgn0003068	1.74446	1.85154	4.20475	4.88199	2.76636	1.56704	4.90547	5.35145	1.14948	1.22291	3.3872	3.13644	1.15282	1.01809	3.28208	3.8347	1.90365	1.7124	4.78553	6.31158	1.44605	0.787831	3.88158	4.24632	1.72429	2.52976	5.72774	5.54206	1.54816	2.37418	4.55042	4.87705	1.73755	1.25759	3.79688	4.83168	1.4379	1.25712	3.9596	4.88583	1.96762	1.42552	5.10768	4.00667	2.26276	2.35293	6.50505	7.56156	2.18979
FBgn0003071	64.3345	61.9519	157.632	155.447	31.4037	30.733	66.267	66.9239	49.9926	47.5792	131.826	141.927	35.6283	33.7815	72.8052	73.9547	43.9968	46.6469	123.786	116.122	36.8466	34.6482	63.0082	65.6604	39.0006	30.5077	101.695	104.043	29.458	30.0915	64.6882	64.5339	58.0354	57.7472	146.051	142.001	33.5879	33.3587	71.7983	72.8898	39.9737	45.0934	109.922	101.359	33.2407	35.6705	58.6814	68.6754	36.2926
FBgn0003074	156.911	146.751	312.818	307.269	118.646	115.047	270.557	256.191	160.846	163.053	348.773	357.245	142.336	147.237	300.645	270.475	122.826	128.573	285.909	271.674	145.689	143.096	265.137	238.104	118.798	111.405	281.468	294.526	138.411	119.933	284.562	257.309	168.862	161.597	342.271	368.931	150.717	148.293	293.181	241.351	121.76	125.039	307.9	272.471	103.222	119.338	222.646	214.341	124.502
FBgn0003076	162.738	149.368	226.369	221.112	140.494	130.778	243.615	225.435	143.966	146.985	264.121	268.28	144.992	142.292	257.57	223.806	119.959	120.317	263.238	231.739	143.041	143.367	290.482	265.327	134.598	104.46	250.527	263.433	138.774	139.932	275.267	254.277	175.405	163.642	315.692	331.551	138.228	147.24	271.897	224.444	139.673	133.177	291.672	271.646	120.197	121.229	234.421	221.079	137.94
FBgn0003079	16.5792	17.301	7.70759	8.26819	19.6669	22.2404	10.0598	9.2707	20.5985	20.1783	7.22759	8.33395	21.6859	21.4606	9.96989	8.93105	19.608	18.8871	8.82565	8.35421	20.6987	23.4083	9.82084	10.2031	20.1892	21.8835	8.77951	8.51959	21.5215	20.5011	8.77541	9.30503	20.4029	20.5826	7.63032	8.27612	22.6208	23.1027	9.20816	9.96571	21.6316	23.9891	9.25194	10.4282	23.461	25.3276	10.4227	10.0961	20.1446
FBgn0003082	9.67956	10.4343	1.598	1.75268	11.5478	13.7531	1.96806	1.57212	13.6898	14.3221	1.28151	1.68483	12.8346	15.1048	1.4084	0.851188	10.0301	14.0278	0.922086	1.49141	13.2069	17.3332	1.19471	0.797897	17.0144	13.5327	5.26226	4.82011	17.5016	16.8521	4.97354	4.21325	15.2421	11.7361	1.18826	1.3165	15.584	16.9658	1.37839	1.04487	12.0538	13.2525	1.25403	1.43458	15.8071	14.1775	1.82121	0.982275	11.102
FBgn0003086	0	0	0.176984	0.192708	0	0.164712	0	0.494843	0.218614	0.133786	0	0.350523	0.303661	0	0.653151	0.411762	0.165504	0.335156	0.580473	0.400107	0	0	0	0.313936	0.159155	0.308209	0.177443	0	0	0	0	0	0.152242	0	0.403921	0	0	0	0	0	0.165377	0.129934	0	0.212136	0.314761	0	0	0.376486	0
FBgn0003087	67.8364	75.5909	28.0309	19.8324	82.3285	141.118	18.5657	13.7268	111.249	116.062	18.08	20.6116	112.641	146.261	12.9462	11.9656	90.0302	90.1505	21.1414	20.1873	125.488	177.89	12.5122	16.5738	89.8593	115.738	14.7019	17.5188	138.679	142.366	12.001	11.7124	80.9772	91.7863	14.2126	14.1059	120.988	145.556	14.3697	13.5011	86.737	97.3171	19.4263	18.9938	109.138	95.7054	15.8684	14.4645	83.9439
FBgn0003089	4.36797	4.82847	3.60992	3.86243	4.39979	5.2367	2.22972	2.56963	3.7187	2.79025	0.665108	1.22186	2.34725	2.49895	0.595282	0.614241	4.93035	3.56417	3.65692	2.71047	2.09149	2.15601	1.53684	2.94511	3.57504	5.49355	1.13219	1.17179	2.50179	5.18555	1.1132	0.929404	3.52141	2.95019	0.713352	0.505282	1.86227	2.09167	1.81361	1.78381	3.25675	3.11439	1.19151	1.01636	2.79572	3.30592	1.26769	1.38501	2.60986
FBgn0003090	0.704041	0.42213	1.31555	1.61758	0.434156	0.367974	0.915983	1.74643	0.190874	0.452973	1.48418	1.341	0.441367	0.287924	0.985205	1.07136	0.740385	0.853352	1.91902	2.37319	0.294466	0.271298	1.72857	1.60218	0.598868	0.612898	1.41545	1.72628	0.2483	0.285374	1.10127	1.5806	0.471894	0.560413	1.75997	1.82803	0.364328	0.413018	1.29601	2.06699	0.304946	0.44355	1.70333	1.62311	0.351385	0.429759	1.29893	1.94231	0.654323
FBgn0003091	5.97977	5.41453	19.375	20.1053	5.14145	4.73349	18.778	19.9826	5.04844	4.47163	18.1305	16.9118	4.26052	4.29124	17.3761	19.5368	5.49683	4.68085	20.3462	18.0295	4.51624	5.09705	14.2009	15.9748	5.11011	5.06749	18.8907	17.0639	3.35008	4.71404	18.1815	18.9131	4.44388	4.20956	16.4642	16.2746	3.33968	3.058	14.9401	17.6284	4.4944	4.0311	15.6589	15.7202	4.11918	4.12425	17.2764	17.622	3.20436
FBgn0003093	11.7742	11.386	17.3055	19.8068	11.7337	9.61937	18.3792	20.6725	9.5675	8.64684	15.9082	15.3061	8.04056	8.0451	16.4607	18.2908	13.2918	12.9569	22.031	23.2544	8.61335	8.09658	16.8708	18.0352	11.1859	14.3284	18.5063	16.8294	8.17641	8.53671	15.3107	19.9692	10.2367	9.83703	15.3177	17.4775	8.33834	8.24503	15.2701	18.5887	9.51094	8.54976	15.9956	15.7063	9.47081	10.0696	16.7267	17.6585	9.57876
FBgn0003114	48.2808	40.7733	2.29521	1.13597	39.7382	58.8345	1.51168	1.45849	60.9543	70.031	0.960599	1.85962	59.4261	59.6304	1.54007	0.728172	50.5364	57.0967	1.3687	2.59439	56.2135	63.7118	1.52232	2.59081	46.3428	32.8844	0.836786	0.441633	50.3198	57.2501	0.542936	0.327842	50.4356	56.0323	1.26987	1.39582	62.3201	54.0927	0.950651	1.93869	60.2462	70.1593	0.830819	1.00039	63.0849	64.7185	1.20642	1.5535	58.9107
FBgn0003116	16.7566	14.9818	11.36	11.8458	16.8725	18.8563	12.6283	13.9486	17.4473	20.4914	11.0132	12.4399	17.7918	20.8037	12.0521	12.5156	17.1994	17.9272	12.321	9.71552	17.5539	22.0912	12.7172	14.6065	15.0303	12.9269	11.0279	13.6783	20.6953	19.166	15.017	11.2383	19.182	19.8851	13.6262	13.5369	19.6698	19.2638	13.5098	9.49393	20.2191	20.5192	18.2488	17.1465	17.8517	18.3918	16.0611	15.8546	19.1519
FBgn0003117	0.561213	0.582882	0.833571	0.912597	0.331277	0.155584	0.899827	1.3684	0.539889	0.227214	0.864093	0.892958	0.573116	0.238594	0.657344	1.19247	0.663609	0.479469	0.879678	0.60546	0.195639	0.319589	1.09211	1.01478	0.302459	0.741395	1.13846	0.5678	0.278433	0.13759	1.09206	0.794967	0.461742	0.506036	0.867141	0.717019	0.249649	0.312324	0.65937	0.797937	0.504594	0.343245	0.804142	0.842438	0.387361	0.570905	0.74188	1.06795	0.249648
FBgn0003118	4.82072	4.55881	5.55606	6.51349	5.40907	4.11739	6.96201	6.86892	3.0057	2.95375	5.74144	5.80372	3.93864	3.19812	5.78618	7.91684	5.20524	4.84646	4.59077	6.33407	3.42141	2.40359	8.1608	8.92615	4.82841	5.42019	5.86376	5.424	3.334	2.46775	6.10942	7.13119	3.24721	3.17501	4.75187	5.69578	3.69537	3.22138	6.25312	7.43662	4.08857	3.8222	5.30278	5.12171	4.34656	4.50517	5.43716	6.9903	4.47778
FBgn0003124	96.5229	94.9847	27.4938	26.1988	113.676	133.39	18.3437	16.354	129.442	134.761	25.6137	25.776	124.049	139.751	17.996	19.1409	121.478	120.513	19.9749	24.7592	122.126	159.226	14.5154	18.5924	123.447	132.394	21.7942	22.5397	139.045	136.319	14.1274	13.7981	126.494	125.234	20.1248	19.3391	143.013	146.09	19.8749	17.5551	116.35	133.026	18.6734	19.5279	124.964	120.857	16.2133	17.8915	114.171
FBgn0003129	1.56151	1.2365	2.84749	2.86198	1.08634	1.15552	2.99748	3.52144	0.811678	0.965858	2.82351	2.92823	0.751753	0.985331	2.91903	3.86449	0.648628	0.345661	3.11307	2.80601	0.366598	0.691638	2.73004	3.56154	1.01802	1.01718	3.25748	3.28454	0.268876	0.932463	3.32538	3.38418	0.753668	1.50585	3.49928	2.44213	0.437486	1.05522	3.10474	3.92495	1.05748	0.964851	2.94354	2.71294	0.811567	0.610411	3.12513	4.11584	0.993888
FBgn0003130	0.0933699	0.106166	0.153017	0.17747	0	0	0.147605	0.227857	0.150996	0.0308019	0.0750364	0.201754	0.0656456	0.0646941	0.32941	0.0474004	0.228626	0.0771636	0.200465	0.129722	0.0340988	0.0308794	0.148644	0.610703	0.146616	0.283838	0.122559	0.129392	0.112542	0.0335739	0.159072	0.120211	0.035051	0	0.216989	0.181723	0.0705283	0.0692824	0.185648	0	0	0.029915	0.22848	0.240421	0.136068	0.0340663	0.188549	0.086679	0.123261
FBgn0003132	0.0780144	0.0887068	44.5328	39.7035	0.0506571	0	23.9263	21.704	0.0946234	0.0386048	38.6055	37.4238	0.131454	0.0405414	24.5011	24.3574	0.0477571	0.0967112	38.776	32.5001	0	0	20.3066	22.5564	0.0459385	0.266806	32.1037	32.7039	0.094033	0	15.75	18.9369	0	0.0859828	34.6553	30.2348	0.141234	0.0434162	24.0434	23.0475	0	0.0374933	28.7229	29.015	0.090826	0.0426961	21.5631	21.8904	0.154487
FBgn0003134	49.2658	50.2631	52.613	49.9796	60.9272	66.6932	85.1058	81.5011	60.0058	54.4449	58.5979	52.3136	59.4878	69.5965	75.5048	72.8407	59.0378	52.4122	56.283	57.4432	58.3409	69.0297	84.2746	75.4357	57.7523	69.784	63.5492	56.3249	61.1144	68.2557	84.1533	80.7874	54.4914	54.6223	54.5271	52.9448	58.869	65.9194	70.8851	71.0856	56.7563	59.3414	64.4589	71.6212	69.2543	60.7511	79.0129	82.5575	60.1682
FBgn0003137	20.5448	17.7628	28.7962	29.0311	14.5126	10.0168	32.2043	33.8792	14.8887	14.5095	31.4225	29.2473	21.057	15.7598	37.2661	32.3479	8.4785	8.59366	12.9536	11.9793	11.9845	11.3996	26.6274	26.2989	11.2628	10.7567	20.4214	17.0123	13.9666	14.6528	41.2039	36.3208	14.236	12.4522	26.2301	24.8342	12.4569	13.0909	28.533	24.17	16.9604	13.4412	27.9094	23.682	11.2544	15.015	23.9562	27.9125	15.443
FBgn0003138	41.45	46.0012	30.5949	29.009	51.1058	58.7488	30.0108	32.1001	53.5419	53.3376	31.9743	31.5815	54.0036	57.7538	30.8158	32.5105	56.7554	60.2189	29.1481	36.9294	60.0822	69.5317	29.627	32.4601	51.8105	56.6082	31.5265	34.7468	56.8221	56.7752	29.3085	30.0057	56.2049	55.9552	25.9068	28.0043	67.3301	61.9144	30.7369	31.077	48.9146	54.8047	25.3972	29.905	58.2502	60.5035	27.2679	26.6569	52.2073
FBgn0003139	31.5221	30.3345	12.3015	12.7376	30.6305	32.6167	15.6257	16.0556	33.5274	32.8607	11.3812	13.1615	31.7415	34.1141	12.6379	14.0964	31.4523	28.2402	9.12974	11.8317	33.343	37.4661	15.4676	15.6635	34.1314	38.7344	12.119	12.8399	36.2638	36.738	15.4786	16.8738	32.9008	37.0422	12.5706	12.0275	38.8873	34.95	13.8362	13.5939	37.1307	40.3947	14.177	14.1892	38.057	35.0357	15.3519	14.2356	36.3577
FBgn0003140	0	0	25.3019	25.5209	0.0973008	0.0913082	14.4438	11.9297	0	0	23.7539	19.9079	0.0841598	0	15.329	17.0021	0.18347	0.835992	22.5148	19.5119	0.0820824	0	13.2338	13.3966	0	0.170833	22.4192	19.7239	0.0903031	0	11.3608	12.1774	0	0	17.3091	17.8258	0	0	13.1112	12.1092	0	0	17.2806	16.808	0	0	13.497	13.4595	0
FBgn0003141	41.3331	34.1745	38.3582	29.8947	42.5709	46.0381	32.5534	29.0985	44.9322	45.6292	38.6951	36.8071	47.2811	46.3446	30.848	26.865	46.9	37.7274	29.095	27.7851	45.4505	50.3977	32.7223	32.7015	44.6633	58.6002	29.8122	35.3537	46.8089	41.9772	31.8558	29.9009	48.3429	49.8961	38.6818	43.0985	43.5832	44.8254	32.0625	33.8114	44.6413	43.7333	31.1783	33.7402	42.9233	41.3498	29.3491	28.6749	41.9762
FBgn0003145	0.0619492	0.105661	6.27092	5.26027	0.0402217	0	5.37074	6.14737	0	0.0613093	6.35243	5.35897	0.0347919	0.0321899	6.04239	6.39148	0.11377	0.0767948	5.32997	7.06636	0.0339331	0	5.37027	5.42606	0	0.211872	6.24885	6.84009	0.0704062	0	6.07047	7.81026	0.0348807	0.0682758	4.74151	6.01114	0.0373798	0	5.05216	5.48142	0	0	5.83918	5.95816	0.0721216	0.101713	7.14195	7.80861	0.0408874
FBgn0003149	138.491	119.801	332.242	338.679	39.0788	34.1564	96.9719	112.589	65.8324	62.4623	245.319	248.034	20.112	18.1625	75.866	84.5691	73.3165	74.8264	283.798	295.788	22.6656	20.0005	97.4092	115.21	45.4886	46.3766	161.634	175.935	20.7068	18.1691	73.7888	86.5766	77.6835	69.1556	266.621	249.873	19.8131	19.5624	69.056	81.8685	49.9537	40.8617	166.273	172.963	19.5	23.4525	67.7589	72.1401	44.6164
FBgn0003159	10.7988	10.7995	20.2009	20.9912	14.9706	10.0667	14.6535	18.0153	6.40892	5.88347	17.2979	17.1254	9.12852	7.75375	16.9528	19.2613	12.6505	11.4899	24.0141	29.109	8.85455	7.15355	15.9504	20.0152	10.0262	11.794	19.8841	20.3364	8.55693	7.64322	15.667	17.9841	7.35266	6.42369	16.9634	18.7859	7.28128	7.16333	16.043	19.6163	14.7874	12.5785	18.585	17.9119	17.6843	18.742	17.4602	18.7606	15.4452
FBgn0003162	17.5602	15.4868	50.6959	48.8751	9.5757	9.97839	32.4165	31.6345	14.8141	14.0928	52.1983	46.0469	9.60077	11.1276	32.2165	31.4866	11.5517	9.65271	28.6839	22.2243	8.20978	11.5181	33.0797	32.6142	11.1615	10.2062	37.2219	32.9659	8.02421	12.7358	40.7696	32.9833	17.2624	20.2427	67.6018	56.4476	7.86637	11.5346	33.8353	31.1548	12.0198	10.8627	33.2164	32.9969	8.10759	8.54624	28.2358	28.5968	8.92573
FBgn0003165	19.4345	20.8512	14.3261	15.6487	25.4072	19.7065	13.6792	15.6563	24.3419	23.5529	13.7128	15.7032	21.8278	18.6723	14.2356	16.7123	35.3486	35.7432	17.9818	21.5918	19.2285	19.7049	13.2763	15.5398	30.247	35.4081	17.7589	18.4264	21.1665	20.8794	14.6122	17.3233	24.1788	21.2817	13.1071	14.413	21.7562	19.8483	14.9397	16.2157	20.4269	23.6514	13.5437	15.1324	24.0846	23.7579	15.1656	16.0536	19.5007
FBgn0003169	45.8857	47.3985	24.3983	22.7867	47.2836	54.2001	27.1364	26.614	54.7631	57.181	20.7247	20.724	52.2244	60.5138	25.9546	27.142	50.1039	50.1794	21.7509	20.393	48.8934	64.4881	26.6377	24.0763	48.4457	50.8422	18.7414	21.1339	53.2206	52.5293	24.3265	24.2958	49.1351	52.7133	22.1159	19.6178	54.9049	58.8163	22.4924	25.1776	52.2818	52.532	18.9515	20.8006	50.3956	49.1337	22.7781	22.5139	46.5402
FBgn0003174	0.8049	0.930367	0.345358	0.376042	0.793286	0.437371	0.219526	0.101565	0.87251	0.577906	0.451274	0.269603	0.425059	0.455116	0.094753	0.443488	1.26865	0.877979	0.281799	0.533484	0.531356	0.288936	0.140492	0.387697	1.21041	1.37545	0.275889	0.310194	0.449659	0.469598	0.140316	0.285655	0.980555	0.759734	0.362225	0.34407	0.481223	0.298603	0.476461	0.217241	0.978099	0.627014	0.521617	0.479439	1.54585	1.36323	0.378028	0.174079	0.782531
FBgn0003175	6.35117	6.36797	10.5096	12.9933	6.84193	5.07879	11.1193	16.0311	5.58383	4.66471	10.68	10.1011	5.30407	3.88288	11.0102	12.8419	9.58273	8.29846	16.0515	18.0155	5.5796	3.71258	13.5703	16.0199	7.52159	10.9268	15.5586	16.0725	5.85097	4.78118	13.3382	16.531	6.27164	5.42825	10.4732	12.023	6.14377	5.23339	13.9256	14.4058	5.48624	4.65509	11.9891	12.8735	5.9662	6.80002	12.859	15.3641	6.30664
FBgn0003178	388.791	386.732	588.897	561.812	259.538	263.033	329.837	313.784	361.075	372.02	527.078	544.963	298.449	295.419	328.717	289.141	290.385	319.086	453.617	404.714	280.191	284.224	297.922	297.802	304.567	274.101	368.053	377.23	287.825	278.98	324.581	305.117	404.068	380.064	551.074	535.104	318.856	302.622	324.009	286.919	313.695	322.548	481.501	437.924	260.001	279.652	284.495	277.65	311.339
FBgn0003187	29.0619	32.4959	50.1554	45.0268	35.6707	49.415	29.5442	23.8641	44.4612	48.2274	42.9919	45.176	45.1806	53.6117	31.9452	30.1747	37.915	40.009	42.4275	40.526	45.226	59.5152	23.7134	25.7376	37.6096	39.6454	40.253	38.6339	47.4391	52.5288	27.2674	23.0206	45.2306	45.2316	35.1572	32.7502	55.9942	61.6768	24.6779	26.365	36.4374	43.4833	32.6686	32.6195	48.2195	43.5257	26.5716	25.9168	38.0689
FBgn0003189	25.5911	27.6916	6.14289	6.12089	27.1879	17.5264	6.56622	7.26782	19.3331	19.2116	6.10807	6.95084	18.3831	13.85	6.09472	6.86761	33.866	33.4204	7.39244	7.61244	16.0542	11.7147	7.41601	7.68096	35.0263	25.6367	6.92683	7.42175	19.4005	16.5118	6.66703	7.01469	23.3237	20.8635	5.91808	6.44188	18.2877	15.218	6.48067	5.98157	24.2891	24.2278	9.10965	7.27241	24.1892	25.3625	8.41726	8.17951	27.099
FBgn0003204	70.1159	70.4067	20.8436	19.9152	67.34	63.6521	23.8081	22.9249	75.0817	73.6505	22.9053	21.5605	63.6586	68.8788	23.4664	23.7893	83.549	83.3151	20.1813	19.8571	65.862	68.982	24.7476	27.0421	83.5867	75.7482	21.538	20.999	71.7816	68.4773	23.6385	21.4072	71.4051	68.9339	23.5054	23.6948	68.2301	64.289	24.193	22.3012	81.3761	82.9786	23.6875	23.9268	69.1958	70.913	21.1327	20.5292	81.7244
FBgn0003205	59.6523	62.7056	34.798	31.4142	61.4283	78.4701	37.0327	33.5308	69.8476	68.771	33.2169	31.8797	65.0694	72.6501	35.9746	35.334	59.8421	62.7793	30.2253	31.1671	62.6817	77.3611	36.2176	37.314	59.5088	65.9913	30.9461	29.6536	69.9097	66.5772	36.7755	34.056	53.2713	62.8901	30.9968	29.1529	72.2209	75.0024	34.2613	35.7506	66.6852	68.5591	27.5452	34.9936	69.055	62.0884	33.6588	33.9797	66.2611
FBgn0003206	33.0555	33.5687	49.3649	42.4174	29.5245	37.908	39.4686	37.6968	35.2626	36.0738	41.4736	40.3854	30.6041	38.7532	40.8087	44.1132	30.1112	26.8576	40.1275	39.8372	29.0336	38.8852	41.9669	47.9388	30.8254	38.7963	36.4331	38.5278	32.726	38.0163	38.8112	41.9852	28.7456	31.2569	38.6193	34.0684	30.749	32.4968	39.7499	43.4672	32.3063	32.4879	28.7811	35.3121	32.4762	29.9735	35.3464	35.2841	32.2228
FBgn0003209	18.0183	17.2937	21.0296	23.7103	20.5242	14.7891	27.4957	30.9686	15.434	14.8599	19.3877	19.7486	15.9172	12.7833	24.7197	31.7023	18.175	16.6195	24.4846	25.3693	14.3449	12.1173	26.8298	29.4385	16.4188	21.1921	21.0664	22.4239	14.8158	14.0178	27.1555	33.0042	16.0336	13.8739	19.028	18.9227	16.3205	13.4813	24.1983	29.4657	13.6166	14.1239	20.3271	19.3983	15.8565	17.0479	22.8	25.4729	14.9406
FBgn0003210	27.5787	27.9837	16.6853	16.8944	32.0135	33.1324	22.2665	21.1541	30.1646	30.0452	16.127	16.8529	30.1565	30.6154	20.6195	19.6603	29.511	32.1701	17.2037	17.3966	30.6684	32.0768	20.3115	20.126	30.7872	30.9057	17.5506	17.2947	29.8037	32.4225	19.0617	20.8695	30.8744	31.2159	16.8963	15.7092	33.6201	33.0021	18.6171	18.382	32.6752	30.9858	17.3215	18.6876	32.8981	33.1946	20.2431	19.554	30.5503
FBgn0003218	16.4039	17.2403	24.1791	24.2221	18.9127	19.8135	27.149	25.027	18.7141	17.9255	19.0039	18.1404	18.0999	18.0805	19.5624	18.6374	19.1424	22.1	26.1966	26.9561	16.3552	20.0481	19.7218	21.0233	21.2188	18.22	25.2129	24.7488	21.407	19.692	20.4924	22.2291	21.8117	20.3648	21.2175	23.9599	21.5779	19.3973	22.3485	22.691	19.3492	20.6934	21.5354	20.9152	20.9292	23.3056	22.5016	21.502	16.6729
FBgn0003227	7.75061	8.71722	6.56703	4.85468	7.58148	9.42638	3.65979	3.96088	10.6212	10.6589	5.80393	5.69838	9.62991	10.1823	4.26887	5.21208	9.69426	9.19186	5.54673	6.20655	8.3813	11.6347	3.8458	4.67505	9.4245	10.5756	6.25376	5.37038	9.82734	9.50079	5.20178	5.55595	7.59496	9.70678	5.17965	4.40778	8.56429	10.4192	4.46964	5.2475	8.90696	10.2875	3.82607	5.21248	9.92152	8.81382	6.1743	4.90571	8.79214
FBgn0003231	118.264	121.106	172.153	160.772	148.292	154.685	208.511	213.24	140.434	144.87	200.642	185.393	157.146	160.866	221.365	227.324	141.029	154.649	227.399	241.722	178.269	187.402	308.087	252.076	135.957	146.503	264.721	271.835	159.247	165.106	256.486	240.823	146.322	138.358	189.502	217.198	162.026	171.997	264.748	250.945	132.065	127.11	185.257	204.23	145.53	146.499	240.115	227.055	148.015
FBgn0003248	6.74594	5.54356	14.5473	15.8398	4.49089	3.17818	23.9286	14.8377	5.36322	4.76895	15.6496	16.0227	5.79489	5.00819	31.7734	22.9663	2.91508	2.45967	14.971	12.081	3.41595	2.98095	20.5773	18.8265	2.6704	3.36055	15.6268	16.733	3.07478	2.81311	25.014	23.44	4.78838	3.62387	15.9792	13.985	3.62623	2.90243	22.7692	14.876	6.79664	5.28553	23.4947	21.9738	5.67599	6.14308	29.7053	31.2612	7.93302
FBgn0003249	19.1298	17.5279	52.1248	52.9617	17.1385	14.5972	71.8809	67.5924	12.644	12.9512	43.8497	48.7419	15.5095	12.6788	64.5679	54.4707	10.1832	12.9917	50.002	53.093	10.6919	12.1031	62.1027	56.2741	13.3865	14.0331	55.317	55.9399	17.31	16.8683	75.0064	81.1006	16.9235	17.3563	52.6878	54.8782	23.1553	20.86	86.8794	85.2796	15.9415	15.2432	56.4401	54.0372	20.2706	24.8238	91.9533	87.2536	13.8353
FBgn0003250	32.9933	24.9673	96.3285	105.706	42.699	39.0906	190.193	182.851	25.6565	23.7793	107.889	120.953	46.4894	44.9261	231.535	209.143	12.0342	20.0945	83.1808	87.7884	21.2855	24.3515	142.619	117.072	24.0982	24.3764	140.718	145.928	47.5967	53.0788	269.201	290.999	29.6491	22.1733	117.594	132.404	55.5688	55.0199	269.043	248.429	27.9879	24.9179	126.754	122.136	41.8925	46.8734	221.72	213.078	24.89
FBgn0003254	0.263375	0.598926	1.26399	1.3516	0.0684019	0.171207	1.08251	0.899804	0.340732	0.278024	1.75978	1.25199	0.118343	0.145987	0.87661	0.962658	0.292429	0.646737	1.58327	2.80624	0.0384715	0.121945	0.545061	1.44029	0.593916	0.651442	1.45195	1.65459	0	0.11364	0.747842	1.228	0.237285	0.251564	1.24162	1.17895	0.0423783	0.0977126	1.04732	1.29439	0.451075	0.523166	1.55601	1.15723	0.122647	0.384364	0.904165	1.17358	0.231789
FBgn0003255	0.330578	0.318045	0.46608	0.453115	0.429291	0.170469	0.763775	0.558492	0.287855	0.377486	0.49045	0.412092	0.299935	0.251068	0.798592	0.813269	0.498112	0.110327	0.81892	0.564464	0.139301	0.227068	0.48578	0.856263	0.359386	0.391334	0.400533	0.651932	0.168577	0.342882	0.801474	0.732309	0.286374	0.224202	0.557181	0.556767	0.19948	0.226427	0.606713	0.773307	0.41996	0.427721	0.546806	0.359133	0.577276	0.361827	0.481427	0.46032	0.570673
FBgn0003256	71.3901	75.9654	42.2764	46.7277	67.9405	93.501	57.6883	59.4747	83.7511	78.3054	38.7836	41.9421	79.7819	104.91	67.9965	83.711	78.8301	66.8412	47.1569	43.7241	77.7454	108.29	64.1967	67.9374	77.0415	86.926	48.3955	42.1926	85.2734	103.566	57.8052	66.206	51.0455	72.742	39.713	32.8013	71.2641	93.5708	53.3975	61.7116	78.2762	86.3478	36.7585	42.701	83.1557	64.596	59.2245	54.0328	75.9405
FBgn0003257	47.0095	44.3123	11.4166	11.6124	45.4839	38.6638	12.8776	9.85204	45.9041	47.2346	10.1658	10.375	43.7373	42.406	11.3856	11.6411	46.3948	52.4034	8.70618	6.85067	38.3329	39.2711	9.76908	8.41704	52.4047	43.2402	9.46786	9.00104	42.8641	39.9884	10.9435	10.4822	46.3549	44.8895	9.11407	9.63826	42.7466	44.3348	11.7016	11.6615	54.7005	53.5664	10.3825	8.39071	48.7967	46.388	10.435	10.294	55.4272
FBgn0003261	182.638	181.412	103.667	104.169	178.432	177.777	124.706	125.901	153.759	157.143	91.8278	88.8384	158.227	174.086	134.23	130.227	209.185	209.202	105.673	116.187	156.786	171.012	129.814	131.054	174.328	194.657	99.3983	106.234	156.811	162.407	117.728	132.867	150.704	159.254	81.0851	85.3248	171.059	173.028	128.138	133.184	191.153	168.604	112.874	118.668	192.334	199.582	139.953	137.113	202.557
FBgn0003267	0.0681746	0.0775219	0.415416	0.486005	0.0885396	0	0.215574	0.124786	0	0.0674743	0.082187	0.411373	0	0	0.109804	0.103835	0	0.507126	0.585571	0.403621	0.0746922	0.0629805	0.162809	0.158332	0	0	0.53701	0.377875	0	0.0735467	0.116147	0.140248	0	0	0.252822	0.199052	0	0	0.406713	0.473962	0.083407	0.122132	0.177719	0.213992	0.147761	0	0.576614	0.284841	0
FBgn0003268	12.9891	14.3269	2.18577	2.43985	15.5722	18.2892	2.48988	2.22931	19.5107	20.0975	2.24039	2.57289	18.5425	18.4757	2.38443	2.57464	16.1206	17.2077	2.11911	2.2376	17.36	20.305	2.18145	1.97515	17.9319	17.9069	2.19144	2.22638	18.9088	18.746	1.71738	2.15994	18.3409	18.8978	2.18572	2.31438	19.5283	18.3959	2.08775	2.66405	16.3009	18.0353	2.0116	2.05968	19.0455	19.8944	2.29014	2.07626	16.2735
FBgn0003270	0.112928	0.128421	0.147867	0.161004	0	0	0.178546	0	0	0.223552	0	0.146428	0	0	0.181898	0	0.276551	0	0.242487	0.334282	0	0	0	0	0	0.257503	0.14825	0	0.136116	0	0	0	0.381587	0.746861	0.449958	0.164862	0.136309	0	0	0	0.552678	0	0	0.354472	0	0.123622	0.171013	0.47182	0.298199
FBgn0003274	3562.19	3310.64	1520.79	1478.54	2409.93	2363.09	1798.69	1553.45	2313.29	2656.89	1177.08	1329.79	2209.9	2339.99	1581.07	1349.38	1948.03	2315.7	909.195	881.735	2300.26	2107.51	1361.65	1302.48	2541.71	1972.53	1127.87	1261.24	2254.71	2562.24	1609.54	1323.89	2506.57	2801.59	1396.76	1437.78	2380.1	2535.03	1619.37	1402.49	4469.18	3817.27	1614.82	1454	3303.36	3161.96	1870.39	1558.56	4593.68
FBgn0003275	104.908	102.048	85.6408	70.4924	93.5449	108.623	64.9387	68.4143	98.3865	110.401	85.1904	88.0885	96.4198	113.512	65.5309	64.9335	113.455	116.083	73.9832	84.7035	102.569	106.789	60.9019	62.3919	118.021	150.693	77.1744	75.7925	118.238	98.7057	66.3189	61.2728	106.556	112.647	73.1012	79.57	105.497	100.735	58.4506	62.2503	128.849	124.812	70.7885	67.5173	123.072	119.758	63.0676	55.304	134.673
FBgn0003277	23.0094	24.8888	12.1365	11.7194	27.9937	23.2871	15.9782	17.9453	26.3693	26.4947	11.7463	12.123	24.4534	20.6844	16.1645	17.6055	34.7395	35.425	14.077	15.6143	24.8002	24.3203	19.0053	18.9277	32.9324	30.8519	13.8231	14.6641	26.2627	22.3285	16.2405	17.5128	26.9347	26.3145	12.4377	12.7069	29.8628	25.1162	16.2456	16.0041	23.0515	26.1681	13.5799	14.1355	27.7616	29.3136	15.9657	17.3051	24.0494
FBgn0003278	21.3311	20.5535	3.87586	3.96868	23.9075	21.937	4.37008	3.696	19.1184	18.9179	3.94685	4.88028	21.5173	20.4783	4.42056	4.26983	21.5067	20.0506	4.58813	3.48165	19.2033	21.1056	4.5413	5.00831	22.1667	18.0586	3.21681	4.34715	20.0395	21.2972	4.60947	3.62968	22.8083	21.9967	3.24146	2.86181	24.0639	23.0439	4.40494	4.22469	25.5196	23.2916	3.50049	3.50733	25.541	23.9701	4.00871	3.49451	27.3831
FBgn0003279	617.458	591.343	292.169	330.994	629.861	375.535	299.283	410.061	522.605	526.573	322.752	315.44	543.698	298.973	319.881	371.724	742.709	772.892	386.966	409.091	611.673	343.656	318.431	360.796	682.57	704.79	368.561	428.446	624.976	387.43	345.212	421.022	641.236	519.626	283.658	354.831	666.124	385.154	345.562	407.509	764.761	698.563	426.898	379.218	727.269	824.956	351.381	463.49	771.351
FBgn0003285	2.48453	2.90614	1.47674	1.68931	2.65164	1.16609	1.60263	1.6202	5.40336	5.48291	1.30807	1.24019	4.97246	4.39266	1.28771	1.32652	2.8669	2.93815	1.74732	2.09168	2.06503	2.12509	1.87513	1.45868	3.59883	4.08563	1.68684	1.74128	2.51279	2.20265	1.11902	1.90908	1.83321	1.08586	1.37941	1.22964	1.24075	1.73235	1.93047	2.10891	3.31896	4.07617	1.52582	1.50127	3.72365	3.70405	1.79499	1.47115	2.20544
FBgn0003292	9.15852	9.1668	0.900684	0.612942	9.01783	10.8221	0.679723	0.511528	11.0907	11.1914	1.11438	0.947663	11.2299	10.3452	0.657862	0.785809	9.37017	9.03453	0.738518	0.540859	9.63367	10.5799	0.410705	0.499263	12.0269	13.2587	0.479729	0.417103	12.5679	10.5984	0.695915	0.530687	12.2511	12.0129	0.792256	1.00421	14.7635	12.9216	0.512949	0.821915	11.0199	11.5511	0.560363	0.775946	12.6145	11.8834	0.651223	0.778361	10.5861
FBgn0003295	0.330441	0.234832	0.540785	0.942131	0.268208	0.201372	0.391792	0.68041	0.133597	0.204396	0.746893	0.589073	0.0927987	0.0858599	0.532197	0.503266	0.0505707	0.409636	0.620784	0.855786	0.090508	0.0819629	0.0986375	0.671475	0.0972892	0.7534	0.704843	0.286203	0.0497863	0.178233	0.422224	0.594781	0.32563	0.136573	0.822803	0.542646	0.149554	0	0.739158	1.22027	0.25266	0.238213	0.915146	0.777834	0.192354	0.226058	0.875798	0.805262	0.272647
FBgn0003300	0.235147	0.164955	0.303878	0.381804	0.0753546	0.141452	0.371674	0.318665	0.0938384	0.172309	0.113285	0.347605	0.0325907	0	0.378652	0.20395	0.245876	0.467563	0.215634	0.38643	0.0733571	0.0332146	0.239838	0.310991	0.197134	0.267979	0.266584	0.185577	0	0.036113	0.197721	0.238732	0.228724	0.224139	0.231177	0.439821	0.0404031	0.111787	0.665665	0.23306	0.0709864	0.0321774	0.349571	0.262684	0.116928	0.146577	0.456982	0.444413	0.0883915
FBgn0003301	3.74642	3.99067	7.65459	9.47399	3.50342	3.08661	6.66803	8.73278	3.27695	3.6451	8.73524	8.91146	2.98876	2.6685	7.98684	10.2187	4.13394	4.01003	11.6881	12.5724	2.74235	1.99307	7.57213	8.68336	3.61519	3.71607	10.4001	10.0665	3.10445	2.94306	8.04477	10.1627	3.68157	3.08217	8.12086	8.86996	3.23653	3.07926	7.03788	8.61922	2.57399	2.41013	8.20004	8.58126	2.9823	3.37754	8.65726	8.66944	3.94328
FBgn0003302	18.2748	18.4659	22.466	24.5997	19.8776	19.5015	11.6418	13.1556	24.7328	24.1023	23.8168	22.9855	23.3892	21.4193	15.9836	16.9036	23.1145	25.625	24.7603	31.9213	21.874	26.1323	15.0568	18.1061	19.2106	19.9994	20.1969	21.3498	21.4058	20.0849	12.175	12.8285	26.3709	21.6968	20.0586	21.5107	27.2424	22.2445	15.9539	16.4602	19.8387	25.4315	21.0332	26.9814	26.3315	25.9882	16.4043	19.3629	22.3547
FBgn0003308	4.03291	4.16863	10.4554	9.47555	6.62412	5.51782	17.236	17.0963	5.86445	5.45828	14.2577	15.6234	7.71762	7.30594	17.5853	16.1924	5.63994	4.8807	15.4689	15.3566	8.29554	6.48433	17.7	16.5839	4.93743	3.88863	13.6419	13.1878	5.11076	4.83182	16.1314	15.2144	5.61885	5.27037	16.7969	16.52	5.27115	6.42265	16.5441	14.0163	3.04206	2.66588	12.3813	9.95557	3.28467	3.5069	10.2607	11.1871	3.43001
FBgn0003310	17.4325	19.1741	8.15292	10.841	21.2167	20.0591	8.58607	10.2546	20.7839	21.8292	9.20577	8.91993	21.8274	19.9307	10.2181	10.5673	24.4784	28.1476	12.3594	13.5022	21.9627	22.0058	12.1764	11.7103	25.1516	27.4808	9.03318	10.3882	21.9831	21.0873	9.92251	11.1095	24.8813	23.1048	8.54732	10.2131	25.0795	22.2811	10.7663	11.7553	23.7449	24.4864	8.38388	8.36996	24.2963	23.6031	9.46861	8.1623	22.8577
FBgn0003312	1.84636	1.76542	0.219757	0.358923	1.1444	1.17632	0.398028	0.460827	1.25545	1.53661	0.455269	0.217618	1.41414	1.52647	1.08134	0.958644	2.15778	2.08078	0.540571	0.186302	1.14936	1.45718	0.400831	0.48726	2.22385	2.15267	0.275409	0.232607	1.31505	1.85596	0.571926	0.517928	1.98488	2.2662	0.25077	0.183761	1.06355	1.35447	0.41718	0.0729231	1.74544	1.85537	0.054689	0.395108	0.879372	1.42387	0.444869	0.350606	1.21874
FBgn0003313	1.8617	5.89784	0	0	0.172719	1.29643	0	0.486845	5.59219	2.36927	0	0	0.298759	2.3499	0.214192	0.202548	3.90797	2.63795	0	0.196816	0	1.18772	0.635191	0.617721	4.54102	3.63879	1.36079e-06	0.368555	0.480842	6.37817e-05	0.453096	0	4.19396	3.81115	0.264928	0.000113882	0	0.644873	0.000155613	0.693364	2.11518	4.23078	0	0.00583964	1.13802	3.6394	0.000118123	0.113071	1.75578
FBgn0003317	25.9699	27.1054	18.5046	18.6129	28.0957	29.2409	16.6798	18.4799	30.58	30.5406	17.6305	16.6067	28.3529	30.6098	18.1643	17.4686	27.5898	29.4719	16.2566	17.6475	29.0458	33.8444	17.5096	17.123	28.1431	32.4133	15.4997	16.4055	29.5282	28.5367	17.0747	15.8097	29.5669	29.3808	15.3423	17.001	31.6008	32.6307	17.3117	13.6191	27.0829	30.7596	14.7957	16.5567	27.3648	28.8086	16.3477	17.6144	27.6018
FBgn0003319	0.147333	0.12564	0.293441	0.393246	0.0717464	0.0224444	0.203794	0.284004	0.148912	0.0911294	0.274217	0.238764	0.0413737	0.0765604	0.17796	0.367613	0.225472	0.159807	0.333158	0.340435	0.100885	0.200996	0.123514	0.427685	0.0650674	0.251933	0.145044	0.167254	0.0443939	0.119197	0.0881215	0.248262	0.103701	0	0.312326	0.276853	0.0222237	0.0204956	0.146467	0.288032	0.180238	0.177016	0.360021	0.2601	0.0643192	0.161261	0.613655	0.16806	0.121559
FBgn0003321	29.6384	28.9759	27.0273	24.2389	30.313	35.1849	25.4579	24.4576	28.3285	28.9292	21.9684	20.4064	28.3382	30.2247	22.0387	24.2651	30.1246	30.9003	21.7013	23.3564	28.4598	33.9318	21.6825	22.8268	27.0873	30.3688	20.2387	21.6641	28.1353	27.5593	22.5473	23.127	29.3748	28.7233	18.8547	20.2559	35.3303	32.4164	22.5669	23.5937	25.6216	28.1169	19.6758	21.7426	29.6432	30.7059	22.4445	21.7986	26.8569
FBgn0003326	0.567294	0.813271	1.5371	1.23434	0.255834	0.330672	0.811796	1.14128	0.623368	0.391015	1.36866	1.27901	0.226623	0.400283	1.19231	1.34071	0.573504	0.750253	1.9055	2.22501	0.135223	0.109183	1.47226	1.14995	0.734392	0.647244	1.77943	1.57206	0.326633	0.296757	1.21748	1.05633	0.454513	0.424473	1.5021	1.69111	0.154939	0.35671	1.56849	1.65726	0.381442	0.475954	1.5536	1.61173	0.517858	0.782816	1.50223	1.30818	0.48869
FBgn0003328	20.5393	19.9704	20.0364	21.8851	26.1182	23.4448	32.483	32.9748	14.8486	13.7452	16.0625	17.8537	21.8705	18.6223	26.0863	29.7742	13.0761	11.466	18.8492	16.408	21.1811	15.8658	32.0023	32.1269	14.2576	16.1651	18.8032	16.2179	22.9155	20.7133	28.2552	30.3715	16.011	16.4319	20.7566	17.1238	19.841	19.4926	30.9707	30.8116	17.0625	15.7152	18.9598	22.3274	21.3969	21.9478	24.298	26.5936	20.1651
FBgn0003330	15.5959	17.8456	7.72963	6.03174	16.8039	16.8495	6.3778	7.29401	19.4934	20.694	5.15988	7.46304	17.1325	16.3119	6.25983	7.7928	16.8659	20.5537	4.64781	7.71784	19.0274	16.3035	5.75693	7.99802	17.9614	21.4811	8.58922	6.68156	21.5854	16.8244	7.04074	6.8821	20.9445	20.3342	6.12532	7.54079	20.9607	16.8112	5.77165	6.4124	18.7189	21.1386	7.82266	7.56632	22.797	20.5715	6.2589	5.96048	20.8492
FBgn0003334	19.8911	23.2914	14.6191	15.3379	24.1782	24.9009	15.2549	16.8762	24.1399	23.7867	14.6414	13.7345	22.2232	23.6341	16.4646	18.0479	29.3347	29.2678	17.6625	20.4109	21.7352	25.4594	15.8916	18.9752	26.2805	34.4807	15.0449	15.578	22.5307	22.3733	14.8981	15.8588	23.1543	25.1028	13.8835	14.7356	25.728	23.17	15.4389	17.7041	22.4369	24.8777	15.8301	16.1596	25.6361	23.9605	15.538	16.8067	23.0653
FBgn0003339	0.493634	0.209344	1.34708	1.65045	0.282569	0.268091	1.22713	1.34287	0.399138	0.347858	1.64557	1.41522	0.117374	0.271483	1.14166	1.38678	0.535718	0.770505	1.54522	2.00154	0.0935943	0.224614	0.919821	1.89777	0.460704	0.484831	1.88637	2.2671	0.309479	0.198609	1.34025	1.5681	0.176502	0.390876	1.52284	1.11593	0.0420288	0.27136	1.73097	1.82073	0.210434	0.278181	1.23644	1.69877	0.412893	0.285907	1.40909	1.82456	0.287246
FBgn0003345	20.4994	19.5581	23.893	25.5212	19.3158	18.7158	26.5577	28.1633	15.5976	15.3064	24.8452	21.2611	15.9809	16.473	25.9069	29.6635	20.0515	16.8073	25.9469	27.145	17.3632	16.288	26.5762	28.3067	18.2246	24.9333	23.3256	22.8326	16.7926	18.3861	27.85	29.4045	17.473	16.5214	22.8358	22.2037	18.5838	20.1308	32.0839	36.22	17.0489	15.4886	22.4363	23.7485	17.8136	17.5413	26.6007	25.6308	16.4044
FBgn0003346	57.2807	59.2909	11.4949	12.6946	60.8081	70.5057	13.977	11.2648	72.8447	75.2542	15.0368	15.033	71.4119	79.2801	14.6101	13.1927	60.4042	63.0105	15.513	15.9113	71.6732	86.4253	13.3745	12.4234	70.865	68.8556	16.3177	18.1468	74.7178	72.3507	12.0222	12.0029	74.4166	73.8412	18.2303	18.6394	77.8546	74.942	18.5604	17.5135	68.0877	70.686	20.4789	18.7841	76.6852	68.044	18.4703	18.5585	64.0651
FBgn0003353	5.96749	5.61487	7.70846	6.82196	5.52895	6.58126	6.47163	6.8875	6.40267	7.64443	7.20967	7.62764	6.05803	7.22731	7.48045	7.02857	6.0369	5.26278	7.02601	6.41521	6.10088	7.36204	7.13342	7.32119	7.32799	7.02458	6.87979	6.45684	8.0143	9.07374	8.20067	8.57115	6.94869	6.48354	6.61739	6.80154	8.22509	9.28423	7.39531	7.06573	7.53875	6.91006	6.86303	7.67863	8.4198	7.15301	8.27839	7.53488	6.86967
FBgn0003356	468.211	444.375	578.257	613.536	171.686	114.463	82.7769	79.7423	583.296	556.287	895.616	1086.05	324.934	253.929	178.319	183.083	182.778	252.58	416.216	386.116	249.043	175.368	102.847	85.1671	364.16	389.474	698.2	842.419	242.07	225.401	266.404	167.94	550.424	411.566	686.038	857.973	223.112	177.381	178.818	137.533	589.967	417.329	701.296	460.244	207.893	304.723	305.801	219.579	339.294
FBgn0003357	727.512	713.085	1011.36	1083.71	229.513	173.937	114.872	109.63	462.216	466.177	1002.93	1061.64	269.855	264.563	192.418	162.512	299.013	417.646	720.447	757.785	296.355	214.674	135.818	131.852	325.7	401.057	435.355	514.522	238.449	215.777	178.542	145.572	616.562	491.814	782.909	1283.1	264.627	207.646	240.304	177.179	391.405	266.976	465.461	348.39	142.913	213.21	208.706	163.307	314.983
FBgn0003358	69.6843	69.6688	151.619	143.087	61.2266	64.6342	103.073	82.6959	141.445	147.756	277.29	307.442	174.629	195.71	226.288	214.414	12.0253	15.6549	101.826	76.9698	80.3429	69.6022	64.111	76.4686	55.8448	47.9874	282.414	290.482	76.6643	113.121	288.432	198.778	83.1212	74.8493	346.498	328.669	97.3181	98.6948	196.412	173.615	57.3341	44.2373	172.263	121.694	36.1566	41.5704	144.625	121.404	36.8007
FBgn0003360	2271.23	2037.23	3378.92	2981.68	892.262	861.969	759.199	746.286	1553.59	1489.07	2493.56	2503.28	879.304	936.752	781.449	748.65	1120.25	1130.83	1879.37	1807.38	843.717	895.656	749.987	675.233	1170.99	1384.72	1336.93	1394.69	924.251	935.996	777.747	716.235	1513.87	1404.68	2444.38	2216.75	816.82	853.509	628.565	636.691	1160.37	1131.05	1548.59	1510.17	858.05	830.324	725.844	679.042	1099.69
FBgn0003366	3.61437	3.5171	10.4382	12.4857	4.30696	3.34691	18.7098	15.8792	2.72181	2.49647	11.256	11.87	3.44693	2.80222	15.8509	15.2034	3.17946	4.33683	16.6027	15.1892	2.94501	2.56849	19.434	17.7856	3.50675	2.86618	15.1877	15.9318	2.69166	3.26537	15.965	16.6728	2.98989	2.82572	12.2325	13.4126	3.73314	2.93663	19.7005	16.8014	4.1787	3.1798	18.1837	17.9755	4.7373	5.12378	20.4063	18.1851	3.5157
FBgn0003371	41.892	40.7896	51.8062	55.4953	47.5411	39.7229	54.4755	65.0285	43.4186	39.258	49.4241	47.871	39.3305	34.1549	50.2427	58.5783	50.4604	47.8184	73.8942	81.3627	41.5475	38.2007	63.4242	72.0386	48.0264	53.6299	64.848	63.4941	42.5557	36.649	57.8319	68.8416	37.9556	39.3065	51.1941	52.5347	40.6228	36.3349	52.9772	59.4611	42.4084	42.1223	57.3566	59.174	47.6677	44.7358	60.0096	65.7832	41.9243
FBgn0003372	0.140692	0	0	0.0250697	0	0.0214352	0.111205	0.193125	0.0284398	0	0	0.0684	0.0197554	0.0731103	0.0283231	0.0535668	0.0215307	0.043601	0	0	0.0192678	0	0.125986	0.0816808	0.0207121	0.140334	0	0.0731138	0	0.0189708	0.0599233	0.108527	0	0	0.0875778	0.0256704	0.0212244	0.0587228	0.244766	0.122243	0.0215142	0.0169034	0	0.0275971	0.0204739	0	0.0532715	0.0489776	0.0232161
FBgn0003373	0.0726956	0	0.0951808	0	0	0	0	0.133062	0	0	0	0	0	0	0	0	0.178014	0	0	0.107587	0	0	0	0	0	0.0828763	0	0	0	0	0	0	0	0	0.144817	0	0	0	0.14455	0.379011	0.177877	0	0	0.114085	0.0846381	0	0	0	0
FBgn0003374	0	0.168078	0.0645099	0.140483	0.0639887	0.0600524	0.155789	0.270552	0	0	0.296988	0.191646	0.221395	0.0512109	0.0793569	0.300171	0.120651	0.0610815	0	0.291675	0	0.0488859	0.117664	0.343285	0	0.224682	0.0646772	0.0682811	0	0	0	0.202717	0	0.0543056	0.147227	0.0719244	0	0	0.391883	0.171253	0.0602793	0	0	0.0773228	0.114729	0.161798	0.223866	0.343069	0
FBgn0003375	0	0	0	0	0	0	0	0	0	0	0	0	0	0	0	0	0	0	0	0	0	0	0	0	0	0	0	0	0	0	0	0	0	0	0	0	0	0	0	0	0	0	0	0	0	0	0	0	0
FBgn0003377	0	0	0	0	0	0	0	0	0	0	0	0.708541	0	0	0	0	0	0	0	0	0	0	0	0	0	0	0	0	0	0	0	0	0	0	0	0	0	0	0	0	0	0.525295	0	1.71524	0	0	0	0	0
FBgn0003378	0	0	0	0.598118	0	0	0.663284	0.767933	0.339261	0	0	0	0	0	0	0	0	0	0	0	0	0	0	0	0.493558	0	0	0	0	0	0	0.863087	0	0	0	0	0	0	0	0	0	0	0	0	0	0	0	1.16852	0
FBgn0003380	4.36227	4.57148	14.622	16.4409	3.60738	3.08692	12.406	14.593	2.22707	2.7913	13.0296	14.3144	1.72269	1.87013	10.7909	14.9426	5.97842	5.1498	26.3694	26.989	1.9827	1.82647	13.5789	17.8527	3.84229	5.23683	19.248	17.8652	1.50082	1.99557	11.0526	16.1721	2.75792	3.04202	15.4734	14.7852	1.99927	2.14402	12.5748	15.9334	2.20971	1.84278	12.4772	13.3183	2.25762	2.72153	12.9624	13.7641	2.17637
FBgn0003382	0.058102	0.0396178	0.197842	0.248567	0.0603511	0	0.0550811	0.127621	0.037577	0.0114866	0.238224	0.135616	0.0390133	0.0120629	0.0932241	0.0707769	0.113837	0.124402	0.174668	0.206424	0.038175	0.0115159	0.0554483	0.134927	0.041037	0.197964	0.228877	0.144399	0.0419984	0.0125204	0.098618	0.167351	0.03924	0.0384012	0.150508	0.0678357	0.0280236	0.0387823	0.0230773	0.155016	0	0.0670206	0.19694	0.237137	0.0541035	0.0254153	0.123267	0.191251	0.0767004
FBgn0003386	1.49863	1.58934	6.63888	6.13303	2.20636	1.54962	4.46815	7.03185	1.20112	0.984906	5.95944	5.26161	1.2393	1.09855	6.26828	8.17183	3.00881	2.92603	9.00808	8.6164	2.04253	1.70497	7.23554	8.79364	1.17243	1.19923	6.34004	5.46843	0.946717	0.984356	4.67439	6.26737	1.00597	0.881152	5.19259	5.63508	0.908531	1.4152	5.64677	6.93519	1.40417	0.931085	4.73471	5.04637	1.62505	1.22359	6.11004	5.99062	1.03065
FBgn0003388	1.37778	1.57037	5.80183	5.10165	1.31663	1.34745	2.981	2.44427	1.11689	0.93248	4.98244	3.35557	1.2258	1.14839	3.41132	3.14582	1.06816	1.08432	2.16979	4.01532	1.31066	1.04971	3.15273	2.98689	1.07343	1.25949	2.65687	2.93003	0.597188	1.29161	3.44509	2.36794	1.03651	1.31079	3.25189	3.35765	1.22241	0.69653	3.15499	2.79825	1.01329	0.655513	2.95079	2.37285	1.12109	0.806508	3.41508	3.58671	1.51943
FBgn0003390	2.71781	2.68479	10.5129	10.0394	4.60757	8.27088	21.5733	23.085	2.34386	2.64809	11.1153	11.4094	6.7033	6.14199	16.8485	18.1112	1.68853	1.43553	10.1162	11.9489	7.03346	4.25979	24.8275	21.5028	2.59641	2.11069	11.4668	9.66788	6.33201	5.12347	18.8063	17.5013	3.01401	1.92198	12.1838	12.1446	5.53368	5.42086	19.4145	16.5529	4.31633	2.94305	14.4274	13.6543	4.74031	7.07885	18.4645	23.6687	5.4812
FBgn0003391	21.5132	22.5744	14.2424	15.7504	24.0704	24.8865	13.9193	14.5973	25.3742	24.8475	13.8701	14.0073	25.0624	24.4914	15.4823	15.2723	29.4494	27.8543	15.0685	15.7212	23.8495	26.7256	17.3185	19.0648	28.18	29.8697	15.9544	14.6191	24.5974	25.5695	15.8708	16.5155	23.5088	23.8619	13.5463	14.2651	25.7707	26.8803	16.0903	16.687	22.8962	23.8664	13.9835	14.9686	27.682	26.1772	16.0098	16.5108	24.3565
FBgn0003392	36.0677	37.7112	65.7546	65.5743	35.867	34.8094	50.0558	48.5346	39.1849	38.1628	60.5315	57.6101	34.5282	34.6076	48.6368	52.2748	39.4038	40.5394	65.4089	72.5736	33.6077	36.2488	45.2693	52.5071	37.29	34.2319	60.515	60.4749	33.2601	34.4314	44.6816	50.6004	37.2771	35.8234	60.4467	57.1948	35.9321	34.0641	50.8003	52.3434	35.4011	35.8196	51.6491	53.6196	37.8785	37.5034	48.3682	50.5387	35.1135
FBgn0003396	8.26761	7.72886	12.5282	13.2776	10.6233	6.70754	13.9611	16.2337	5.86798	5.47143	11.0996	10.6788	6.62584	5.37605	14.1192	17.5453	11.5097	10.5044	16.4631	19.1029	6.38879	4.87322	16.1855	18.6794	9.62092	13.6392	14.807	15.3062	5.96305	6.05945	15.7598	18.4168	6.39456	6.29467	10.1976	11.8298	6.66086	6.18226	15.0661	17.7816	6.82529	5.52221	12.0051	12.7762	8.33589	8.46151	15.0759	15.4719	7.22268
FBgn0003401	32.6528	30.5467	1.04129	1.38576	29.2647	41.8436	1.53674	1.61745	37.2645	35.7271	1.75774	1.71859	32.9573	40.8258	1.77908	1.74966	32.2958	35.275	0.853804	1.24241	33.354	45.2416	1.26618	0.923522	37.8302	45.3841	1.10199	1.46956	38.5585	41.7069	1.20443	1.18161	32.4947	38.5205	1.45229	1.16097	36.156	43.0319	1.14212	1.45893	29.3521	32.4475	0.633443	1.45612	33.8486	29.8406	1.53912	1.046	30.1574
FBgn0003410	27.931	30.6831	18.1496	20.6369	35.35	39.4607	14.5703	15.5572	37.7924	36.5109	18.9027	17.2407	38.3442	38.5739	16.062	17.1271	35.9062	35.8775	20.0064	22.6906	36.3948	41.1419	13.4316	18.0767	32.0195	37.7817	17.8263	18.6529	36.948	32.291	14.3923	18.0011	32.2056	36.892	17.6762	17.9472	42.8754	37.8239	14.6496	17.1086	34.143	38.5884	16.0463	17.9709	40.7175	35.5013	13.8276	13.8115	32.7398
FBgn0003411	0.342898	0.25996	0.299324	0.651837	0.148453	0.139293	0.180714	0.209226	0.831895	0	0.551207	0.296411	0.128396	0.118809	0	0.174098	0.699772	0	0.245431	0.507511	0.250453	0.340211	0	0	0.94216	1.04252	0.15005	0.633582	0.551073	0.369944	0.194729	0.470302	0.25748	0.377965	0.910842	0.834319	0.551855	0.127219	0	0.397305	0.699236	0.219752	0.446941	0.89694	0.79851	0.875861	0.346177	0.318366	1.05637
FBgn0003415	12.2079	12.5586	10.1501	9.94916	16.089	10.8658	11.0406	12.3101	12.6673	12.8954	8.80992	8.69935	12.5572	10.7308	11.4611	12.2847	28.4345	27.592	13.1155	15.2654	11.9761	9.92918	11.0794	13.2486	20.8029	25.4998	11.8221	11.4636	12.9423	10.9413	10.1264	14.0077	13.1306	12.3526	8.59761	8.49088	14.0978	11.0685	10.3566	11.1266	11.6883	13.1393	10.7512	11.1948	15.326	14.8425	13.0344	13.0513	11.2195
FBgn0003416	13.9262	15.9575	5.94077	6.62301	16.1465	17.6196	7.24947	6.91727	17.4987	17.5223	4.99117	5.27437	15.2652	16.7751	6.57142	7.62567	15.4137	16.6215	6.58961	5.52174	14.6378	19.1433	6.58195	7.60287	16.8409	13.6523	6.41434	5.72129	15.6541	18.2683	6.74658	7.72486	15.1682	16.4358	5.82611	5.60457	17.1846	18.7424	7.39487	7.27885	15.2694	18.1169	5.53724	5.96856	15.5119	16.6259	8.45881	6.53659	13.4901
FBgn0003423	67.238	69.7722	87.2463	85.8118	61.7036	61.3951	50.8462	51.7979	65.9826	68.6898	81.8159	85.6425	54.905	62.179	55.8586	54.1529	70.5393	73.9531	96.0542	96.8839	54.921	61.6602	46.4667	49.0282	73.6972	66.2408	75.9156	75.1639	63.7214	63.4112	46.5681	47.4314	68.5951	67.1177	88.6752	87.9135	53.3728	57.0306	53.3216	54.2799	66.0521	69.5364	72.0357	75.185	64.7584	61.0001	50.7608	50.1899	67.5347
FBgn0003429	6.84621	7.06757	23.4667	26.1878	5.46711	4.51338	21.3737	21.2326	4.82497	4.86036	22.5564	23.8836	3.33608	3.14724	18.1952	23.1768	5.34803	6.27051	28.6362	31.1669	2.53532	2.6072	18.1379	19.8214	4.32019	6.0521	25.1333	26.073	2.79192	3.41272	20.3682	25.5505	5.74469	4.90322	25.2017	24.9509	2.54482	3.14445	20.8882	21.8187	5.69692	4.20797	25.0764	28.5483	5.62341	5.83774	25.7483	24.9423	4.25861
FBgn0003430	0.539066	0.612963	0.988095	1.61383	0.210024	0.262802	1.27833	1.57868	0.741026	0.640221	1.7546	1.67739	0.12111	0.336169	1.30233	1.06733	0.792003	0.7351	0.81019	0.638224	0.354361	0.106968	0.901128	1.87789	0.444388	0.43018	1.41522	1.64348	0.389852	0.348919	1.74495	0.99804	0.36427	0.356484	1.34231	2.4394	0.195184	0.299999	0.64312	2.52939	0.263799	0.103631	1.33488	1.09975	0.376564	1.06211	1.55117	1.72657	0.498167
FBgn0003435	12.4853	12.5846	212.673	219.858	13.9414	10.9241	128.93	133.778	10.5048	9.48387	211.605	196.937	10.7451	7.65776	139.171	160.128	19.6663	14.9128	198.096	238.808	11.5496	9.10335	119.63	164.345	14.839	22.2468	199.112	189.994	9.77149	9.97236	112.737	127.857	10.9931	12.3812	176.41	181.116	10.5238	10.6404	139.439	175.683	10.5612	9.60263	159.716	168.547	11.2711	11.3324	126.771	152.289	11.4176
FBgn0003444	16.262	16.9346	5.60028	5.57941	19.0715	26.0479	8.78815	7.89252	20.7807	21.7325	5.3026	5.27634	20.8356	26.0986	6.41503	7.51693	18.0858	20.4163	5.35419	5.38201	20.53	26.1864	6.82361	6.15335	19.0095	16.6624	6.29676	5.35196	21.0623	23.2213	7.0812	7.62362	19.8741	19.812	6.2095	5.40974	23.0747	24.9238	7.3688	6.22967	18.6227	19.4089	5.75533	6.22343	21.4723	19.4106	7.65911	6.27005	19.3186
FBgn0003447	29.3508	29.6297	9.26948	7.88985	34.0818	41.5522	9.04713	7.9128	39.5883	38.6686	9.67972	8.98978	37.4717	43.3281	9.45198	9.61733	36.2838	34.7962	8.29186	9.09874	36.4199	46.7903	10.0748	8.97296	36.3125	49.6591	10.8483	9.16759	37.48	40.6468	8.37186	8.50288	32.7311	37.7648	8.50787	8.13986	38.1924	40.966	8.18074	8.92068	35.8058	39.7946	10.2414	10.5259	41.606	35.8856	9.11166	9.48113	32.4292
FBgn0003448	0.269813	0.204531	0	0	0.0583999	0.0548081	0	0	0.109086	0.0445054	0	0	0	0.0467381	0	0	0.16517	0	0	0	0	0	0.107387	0	0.105918	0.512644	0	0	0	0	0	0	0.050645	0.0495625	0.0447895	0	0	0	0.0894139	0.234443	0.165043	0	0	0	0.157063	0.0984442	0	0	0
FBgn0003449	86.1581	86.4846	35.1943	36.9844	86.7335	106.778	35.9078	29.9403	97.8976	109.098	42.3277	41.3358	104.742	115.762	38.26	31.5783	89.2946	97.2591	32.6605	31.7638	110.489	117.423	42.7955	33.8756	107.96	109.75	35.2855	32.4842	110.128	112.959	35.6758	27.0058	108.541	95.7715	36.6326	39.3914	112.168	110.391	34.3899	36.7561	105.287	105.556	36.1202	33.8457	102.258	101.386	37.0757	30.1787	106.601
FBgn0003450	5.79003	4.66224	0.572077	0.313771	4.06374	6.97855	0.26093	0.201369	6.16618	6.14822	0.711682	0.564209	4.90052	6.40821	0.798074	0.570635	5.176	7.06416	0.590823	0.489069	5.41375	6.13237	0.131327	0.895388	5.08336	3.84339	0.506092	0.532475	5.95711	6.6363	0.467576	0.440332	6.93409	6.7193	0.328036	0.721159	5.96505	6.17443	0.436762	0.669679	6.20491	6.43714	0.645807	0.950781	4.60155	6.59416	0.730667	0.459934	5.9153
FBgn0003459	16.4072	17.1349	7.07495	7.45795	17.6232	20.114	8.12215	7.68833	19.9379	20.8873	6.27422	7.11664	20.3399	20.5318	8.00024	6.86473	14.933	14.656	5.53615	7.22669	16.0084	18.286	6.79572	7.14982	20.0003	24.2834	7.36683	6.58878	22.7458	21.3247	8.36292	9.11724	20.2447	17.9564	7.3744	6.69447	19.4792	20.6728	8.01224	8.81505	19.978	20.0838	6.72375	6.95518	20.7546	20.5503	7.02585	8.12575	16.5405
FBgn0003460	1.07141	0.75414	5.44381	5.20017	0.662555	0.497473	2.45994	2.98812	0.886946	0.934102	5.59666	5.52311	0.659084	0.8484	3.32781	4.04046	0.999401	1.10679	4.87442	4.94537	0.950248	0.658054	2.37573	3.02129	0.871252	1.07596	3.95113	5.55015	0.645699	0.550361	3.69412	3.25343	0.603303	0.787211	4.16678	4.61728	0.584954	0.567862	3.34757	3.50206	0.624147	0.56394	3.22481	3.48269	0.861251	0.781804	2.9363	4.01401	0.875577
FBgn0003462	347.585	340.772	524.726	532.271	317.849	352.067	611.392	551.256	383.132	399.309	617.413	619.922	369.374	397.797	572.444	501.491	371.421	391.006	595.056	567.137	399.208	421.968	673.411	528.542	397.497	485.621	657.524	699.163	403.045	400.334	714.036	569.242	426.163	405.502	651.069	709.801	396.361	402.216	692.688	606.557	470.309	486.615	701.99	706.203	390.516	424.717	727.317	611.98	451.467
FBgn0003463	5.74421	5.70382	14.793	16.5597	5.55612	5.20136	19.2913	23.4181	3.64503	2.88406	15.5638	14.0739	4.02238	4.42123	19.849	21.7885	6.16486	7.26134	20.3556	23.8312	5.61503	4.85104	20.6471	23.0537	4.34667	4.68225	17.4713	16.6644	4.30926	3.98419	19.0091	21.8246	3.58003	3.39172	14.3978	14.4373	4.42026	4.23614	20.436	22.4627	4.1629	3.21933	14.8617	15.0293	4.51277	5.05005	18.151	19.1073	3.67698
FBgn0003464	14.7756	16.5939	7.77885	8.71527	16.7993	15.894	10.2759	9.75194	17.0471	19.3911	7.55082	8.6478	16.2892	16.7989	9.99966	9.42579	16.4166	19.2284	8.34479	9.08059	14.9445	15.5518	9.66788	8.73616	16.1407	15.4576	7.58872	8.91119	16.8942	15.1392	8.99898	10.2844	17.895	18.043	7.15588	7.05543	19.2693	16.5147	9.49616	7.80249	17.085	17.453	8.78454	8.26926	17.1458	19.6658	9.75462	10.0829	15.8903
FBgn0003475	13.7017	12.5148	29.2808	29.4617	17.5073	10.691	20.2562	26.9104	13.6084	13.5036	29.1756	30.0686	14.1569	10.936	24.4715	30.2677	19.2623	18.7035	34.2496	44.8598	14.4159	9.13378	21.3201	28.7363	15.3231	20.1729	28.835	28.4737	14.3721	9.55397	20.6699	26.0269	13.2038	12.5202	27.879	28.1442	14.4739	11.1073	21.2352	27.714	13.6817	14.143	27.1026	28.7353	15.5179	14.7336	22.0056	29.4469	14.5164
FBgn0003479	14.4111	15.4361	6.95666	6.45807	17.0136	25.337	9.0803	8.2594	22.9772	26.5247	6.64186	5.62094	22.8306	26.2779	9.03676	5.96716	20.3118	21.4011	7.22912	6.13774	22.8576	28.1715	7.89434	7.93265	21.0351	15.8421	7.07151	7.63507	25.0125	24.765	7.90222	6.52085	20.739	20.5114	7.54886	6.25536	24.6038	23.1663	9.0333	8.36229	21.7404	27.3371	7.40129	10.3755	24.8494	24.5921	9.26851	8.08305	21.8678
FBgn0003480	8.86856	10.338	1.24147	1.59031	10.2137	11.4886	1.14633	0.510457	11.005	11.9791	1.94996	0.795482	10.5262	14.3192	1.25769	1.27427	13.3166	15.143	1.07782	0.742918	12.0386	15.1078	1.332	1.29537	10.8383	8.45704	1.39112	1.93239	13.3787	11.7935	1.90052	0.80319	13.3803	11.0042	1.16666	0.97705	12.1175	12.2922	1.10906	1.35705	10.5769	14.851	1.52659	2.4509	10.52	12.1496	1.35157	1.32044	11.34
FBgn0003482	6.88185	8.09853	0	0.228165	8.00239	8.87478	0.63256	0.732362	7.37685	8.7913	0.385882	0.207508	8.00026	8.15106	0.644437	0.975046	11.4634	7.44041	0	0	10.3453	14.2116	0.191104	0.185849	10.2716	5.10883	0.315136	0.110894	8.58425	8.80552	0.272661	0.493865	8.56205	5.90942	0.398532	0.233632	9.27208	8.63944	0	0.13907	9.69236	10.9227	0.104296	0.251168	9.87586	8.2339	0.605931	0.557195	8.45179
FBgn0003483	21.5587	23.4242	2.17852	2.35108	25.2617	29.4179	1.81576	1.61711	30.4696	31.7992	2.11238	2.02368	27.5921	30.41	1.80242	1.97355	31.3515	32.5658	2.52925	2.11382	27.395	33.7501	1.89887	2.4964	29.6221	33.0865	1.79759	1.87745	30.0854	28.3546	1.53037	1.48427	29.2705	28.726	2.11197	1.78407	31.4032	31.4695	2.40086	2.20071	23.9775	26.2553	1.9383	1.73311	27.1553	25.9498	2.20803	1.45588	23.4054
FBgn0003486	5.60521	5.07293	0.217388	0.0946791	7.33685	6.32354	0.262492	0.303906	6.87524	5.76225	0.208472	0.0430523	5.472	7.24942	0.37439	0.859808	7.76428	4.64512	0.427796	0.0982879	3.89321	5.20652	0.475812	0.385605	11.3051	10.7773	0.348725	0.0920391	5.21756	6.76545	0.396039	0.751443	6.89712	10.2292	0.132302	0.0969477	4.55704	6.42415	0.264116	0.634809	5.15113	5.56888	0.259678	0.156338	4.81236	3.15486	0.150885	0.323706	4.38383
FBgn0003495	15.4534	17.1364	9.3153	11.5609	20.6801	24.2394	11.5825	12.7117	23.442	21.6718	10.4337	12.9169	21.8717	23.7167	13.7732	13.7035	24.2772	25.0269	11.8114	11.7755	24.2373	27.0526	17.2573	18.7299	20.4019	34.8067	10.0498	12.0468	24.1083	21.3413	15.017	15.639	21.561	22.4568	13.163	12.6151	25.6594	25.502	13.443	14.3274	19.3502	22.5039	11.7755	12.1509	22.9335	22.0832	14.6408	16.8685	19.217
FBgn0003499	1.34054	0.735905	2.90399	3.49236	0.903207	0.646027	1.94822	2.52191	0.811412	0.513548	2.46596	2.74147	0.412696	0.529874	2.45993	2.6899	1.02357	0.86881	3.48576	4.22197	0.359372	0.358288	2.29299	2.47499	0.697658	0.876062	2.66591	2.47023	0.359226	0.357792	2.86685	3.42362	0.534573	0.706971	2.93535	3.25479	0.523218	0.530046	2.74867	3.1303	0.557765	0.342579	2.16457	2.16843	0.541692	0.559744	2.39791	2.47565	0.627805
FBgn0003502	44.1699	46.0766	14.9473	15.9342	46.6018	59.6315	14.3931	14.714	59.8028	60.1258	14.5755	15.0045	60.106	68.2177	15.9619	15.3119	49.7436	50.4677	15.4949	14.5298	51.7432	71.2009	15.2525	16.2323	53.3713	56.1135	15.9702	14.1593	59.4655	59.2541	17.9768	16.6426	52.0208	59.7505	15.9097	14.5737	56.5919	64.665	19.7694	17.6558	48.0549	55.9813	14.2275	14.8523	54.6496	53.7117	19.4599	17.2006	44.9889
FBgn0003507	8.62186	8.26098	6.99313	9.17709	11.5249	8.89849	11.0606	11.9618	8.91104	7.3266	7.82654	5.58108	8.9155	8.94975	10.8205	10.9201	13.8779	11.1157	10.2915	8.92526	7.65199	6.54158	13.9893	12.0585	11.1011	12.7643	9.88909	9.27216	8.09585	9.15873	11.5129	12.3769	7.92697	8.47059	8.04819	7.12007	6.46958	7.60327	11.2652	10.6287	9.65937	7.36043	10.4194	9.31528	10.3211	9.23895	12.156	11.0294	10.1895
FBgn0003510	2.47259	3.94515	0.887624	1.25075	2.43419	2.52755	1.57616	1.38687	3.16024	4.26267	0.673055	1.34433	2.23995	2.6942	1.86267	1.39698	3.56433	2.7191	0.94187	1.41646	2.62159	2.49278	1.42853	1.01878	2.91195	2.50048	0.837577	0.828994	2.21118	2.32315	0.679435	0.902417	3.8626	3.73609	1.23135	0.815001	2.50286	2.57452	1.42732	1.594	2.92734	2.03164	0.571728	0.625837	2.55364	2.35721	0.905992	1.1107	1.7374
FBgn0003511	14.8937	15.0223	7.5063	6.5741	14.7294	19.2912	6.99481	6.84373	16.1755	20.0447	5.8597	7.99881	15.3305	16.1277	7.02578	5.78963	16.2515	17.7684	6.69	7.56248	17.0003	23.3711	4.76218	9.69661	15.7049	15.061	6.62594	8.54946	20.2051	17.2772	4.67136	6.53797	17.8268	16.2094	7.13801	7.45936	20.6835	21.0856	8.42592	8.01404	18.6024	19.3478	7.63454	6.84569	19.154	21.4869	6.88945	7.54992	16.3718
FBgn0003512	19.817	21.8641	9.18372	10.0696	18.665	23.6148	9.15049	11.6716	24.195	28.1571	9.8751	11.7018	21.0488	23.1459	10.5073	9.56259	21.5601	26.8166	10.953	9.94525	23.3776	28.6652	10.0739	10.1386	24.2045	20.6343	8.94998	10.9442	26.9605	25.5583	12.201	10.5951	28.5611	25.1934	7.96364	9.23681	25.6936	28.281	11.6065	10.6555	24.004	27.205	8.88616	8.08264	24.271	23.8928	9.88042	9.35811	25.9029
FBgn0003513	0.273787	0.293375	0.720753	1.0627	0.202956	0.183752	0.634892	0.803698	0.0841922	0.196484	0.732589	1.10461	0.100018	0.198455	0.767408	1.13504	0.161978	0.410209	0.918474	1.09073	0.043487	0.0787605	0.745457	0.967006	0.109082	0.712707	0.746775	1.05555	0.104636	0.131208	0.983099	0.912376	0.117325	0.131228	0.824453	1.18007	0.220423	0.117804	0.654171	1.29957	0.19175	0.0834393	0.745421	0.944534	0.138622	0.247104	0.640981	0.72789	0.183102
FBgn0003514	99.8888	92.0093	97.6458	95.3926	107.797	109.092	131.534	127.195	94.1428	82.6587	91.3243	91.9276	99.2584	106.942	122.434	124.236	78.911	69.1773	74.964	74.8636	96.2339	94.8406	118.529	111.879	85.0836	90.0712	82.9273	78.6384	97.5491	99.7151	126.357	119.562	92.1653	88.8402	85.2644	85.7321	93.0261	99.1132	115.29	112.152	87.9336	78.9774	72.6313	74.0098	90.3141	94.5521	90.7693	93.3369	93.1338
FBgn0003515	4.34043	3.54723	9.14545	7.68602	4.00734	3.26504	10.9893	11.2957	2.98867	3.28883	8.66595	11.0348	3.69489	3.20712	13.3256	11.8781	4.40067	3.61509	11.503	12.0939	2.78636	3.5326	12.7132	9.92237	2.5958	1.93281	10.8161	9.25738	2.90193	3.14586	11.4386	11.1607	4.00985	2.91508	8.71362	8.11767	3.47864	3.39682	11.1248	9.89985	4.14839	2.9008	12.0205	10.4298	2.84241	3.63738	12.1716	11.7577	3.17835
FBgn0003517	1759.84	1594.75	705.933	710.62	1464.22	1276.92	841.294	791.14	1444.38	1498.22	699.254	733.227	1373.74	1274.45	863.605	745.962	1424.16	1599.07	636.611	667.306	1358.45	1186.12	840.962	683.369	1608.57	1431.33	686.706	755.386	1485.66	1394.8	928.335	778.091	1864	1560.66	675.638	854.666	1438.82	1288.94	914.567	743.871	1937.63	1693.75	809.699	751.102	1460.04	1728.17	897.447	843.525	2043.7
FBgn0003520	17.7725	16.9478	16.3672	19.4838	20.8826	17.2673	19.3731	24.5952	19.5086	18.8389	14.9624	15.0616	17.3392	16.3515	19.117	20.2534	28.5431	31.4837	29.6747	30.7653	17.8991	17.8387	23.0535	26.3356	25.2041	31.7374	20.0372	23.4095	19.6809	16.0821	18.1657	24.2498	19.3022	17.8377	14.1533	18.6827	20.0648	17.1492	17.0396	19.4	16.0436	16.5751	16.9649	18.1027	18.302	20.0513	20.0279	20.8464	15.5727
FBgn0003525	44.0855	46.4451	1.12079	0.984165	57.1497	42.4239	0.742147	0.657064	61.0374	53.6927	1.2317	1.16113	52.7734	40.5068	0.711606	0.504576	77.0305	66.642	1.24508	1.26688	55.3071	47.4224	0.395667	0.961966	61.828	80.3654	1.40055	0.866237	56.9642	37.9301	0.94095	0.372957	48.2428	54.1568	0.899193	0.991047	61.7684	45.3773	0.658889	0.937124	41.3468	49.3921	0.604523	0.476689	52.2459	48.2188	0.501894	0.538361	45.007
FBgn0003527	13.3363	10.3678	6.68158	6.7902	13.5203	12.522	4.73315	3.9854	15.8462	14.5462	11.6479	11.0276	13.911	11.3862	4.93161	7.87616	12.663	16.1958	6.86648	6.34412	16.5495	15.3246	2.4374	4.58272	14.6637	15.6693	7.23482	5.65758	17.2229	10.4968	2.55029	3.49939	15.7099	15.8241	6.70957	7.44953	16.2606	13.1776	4.05891	6.50373	13.569	14.9122	3.72464	4.37807	16.2401	14.7472	3.50359	4.73776	15.2712
FBgn0003545	24.4666	25.284	15.41	14.0886	28.6985	40.0257	11.3922	8.22778	34.1287	35.6249	14.437	13.9253	32.8809	38.1614	9.39486	10.5566	27.3084	31.1384	14.8825	14.7779	35.9421	47.188	9.09596	7.88951	30.2692	32.4683	13.9635	13.4104	37.3902	37.3874	9.47049	8.47078	32.8495	32.9034	12.5092	13.9252	36.9421	40.6764	10.7116	11.6285	29.2602	34.2037	10.8228	10.7701	33.4787	33.8421	8.93916	9.41367	27.6336
FBgn0003557	27.3538	30.7447	24.6883	23.3968	29.8477	27.3299	25.6424	26.5524	32.4425	28.7168	22.6665	20.3717	30.7538	26.3337	25.266	24.8659	34.1986	34.3521	26.015	25.9283	28.3188	27.2299	24.9664	26.5428	32.5969	36.9905	24.4311	25.8742	31.5053	27.3651	26.6485	28.1613	31.3402	28.2788	23.3399	26.2937	32.7636	27.3081	23.9666	27.2792	27.2911	33.7175	23.5903	23.6302	29.7137	31.4581	25.0595	23.8965	30.1795
FBgn0003559	12.7948	12.757	9.33366	8.58691	12.7252	10.7204	10.948	11.5843	13.513	13.5424	8.87408	8.86299	14.1556	13.4442	12.3158	12.5347	13.3727	13.4488	9.30769	9.41721	13.2226	12.7599	11.2588	11.5597	12.1186	12.0916	8.69308	9.542	13.0767	13.6813	10.5107	12.0578	13.1466	12.6309	9.30525	8.69934	12.5178	12.375	12.2566	10.2137	14.3945	13.4425	9.85477	8.62353	13.7105	13.717	9.96713	11.3448	13.7559
FBgn0003567	36.7506	40.953	12.4751	11.4684	40.2892	56.8289	12.0221	10.6442	49.2758	48.6689	12.5063	12.591	48.1962	53.3362	10.7471	12.0875	41.9712	44.2412	11.4307	9.73914	45.743	59.8305	11.0828	10.0554	46.866	48.6167	12.3636	12.7659	51.6191	51.7202	10.6607	11.4103	47.4764	48.0571	10.854	10.4523	51.1213	55.2531	9.86621	10.7763	40.6884	47.0454	13.0507	13.0002	51.0902	43.7663	11.1866	11.9627	39.8014
FBgn0003575	19.9491	20.7778	15.0591	15.3778	21.6897	23.3529	15.7959	15.8975	21.65	22.059	14.9638	15.5861	23.2991	22.6843	14.3498	15.1623	21.7162	21.7544	14.8819	15.3124	22.6693	22.2847	16.9495	16.9509	21.2756	19.8099	14.8737	13.8649	22.9492	21.696	14.8789	15.8279	23.9333	22.0996	14.1875	14.2827	22.8923	23.1408	14.8177	15.6955	19.5119	20.4116	15.4363	16.8115	22.199	21.9952	16.6151	15.6731	19.3752
FBgn0003598	21.9463	23.4054	5.93108	6.31765	28.1601	26.7576	6.17559	7.24048	29.8114	30.3192	4.82696	5.3197	28.5149	25.725	6.26496	6.33932	30.889	32.1789	7.26006	7.94207	29.3331	27.9157	6.34513	6.67024	30.2175	36.5891	7.47654	7.11975	32.7523	25.1324	6.32033	7.96865	27.8223	28.4041	5.78735	5.31896	36.9341	27.9794	7.53941	7.04546	24.7178	28.8146	5.84012	5.7767	31.2267	30.8857	6.5386	6.88029	25.5057
FBgn0003607	168.696	174.465	52.3029	57.3949	171.264	218.931	66.3785	64.2517	211.956	216.252	58.4432	59.7244	201.301	245.85	73.0292	69.3416	188.996	195.863	51.5109	51.4203	193.884	246.191	66.344	60.8215	202.528	217.324	58.6771	58.574	218.599	223.588	65.4908	67.8646	178.274	195.856	59.2871	54.9364	202.988	229.675	59.9999	68.6902	203.057	207.767	64.8441	58.4506	219.85	207.868	64.1665	66.0071	215.988
FBgn0003612	54.6098	56.5838	23.5348	24.7091	70.0073	64.1048	17.6178	21.4	72.3905	72.9853	27.2778	23.2661	72.6685	62.4148	18.8983	23.306	77.2672	77.8364	25.8644	30.2034	72.2312	71.6169	19.6372	20.7797	73.7284	93.5181	22.6223	24.6904	77.1239	58.5648	17.8377	22.4587	76.9904	70.5851	22.9901	21.7121	84.3821	68.2477	20.9395	25.3272	65.5358	70.898	20.9164	22.7775	77.2161	75.6435	17.6309	21.2978	66.0015
FBgn0003638	14.3604	17.0936	42.5727	41.7233	18.4767	17.2068	23.0655	23.106	18.297	18.6786	35.4555	35.4762	16.992	16.8749	23.6968	23.9038	22.7484	21.7633	35.7749	47.6531	16.9743	17.257	23.0718	24.0379	20.5858	22.9686	34.5635	38.2336	16.4971	18.2641	25.9107	25.5001	18.9882	17.5276	34.928	37.8679	16.8603	17.3183	25.5967	25.8315	16.7618	17.4477	33.6246	33.8431	19.2178	18.3842	35.0952	31.8044	17.454
FBgn0003651	5.53741	4.57226	12.7754	13.9675	5.26928	4.49958	14.7304	17.9911	2.89239	2.82643	11.5719	12.5673	3.43426	3.24667	14.2939	14.9983	5.61438	5.27078	16.6021	16.9631	3.95991	3.44173	16.7372	16.2346	5.19676	5.53916	14.8638	16.3979	4.59124	4.26223	18.532	21.1501	2.49377	2.74061	12.0572	11.8764	3.48043	3.70335	14.5926	16.601	4.07918	3.71194	14.2265	14.5064	4.04352	4.03465	15.6888	15.4987	5.4242
FBgn0003654	6.74744	6.62769	8.94118	7.95791	9.42098	6.70531	9.67564	9.66405	6.27709	5.6359	9.29943	8.34818	6.97573	6.1212	9.89842	10.0541	8.00462	8.49151	7.56799	10.3575	8.11727	6.05988	10.5507	9.74582	8.6579	9.78147	9.37492	8.82511	8.23178	7.80842	8.73091	11.5335	7.05381	6.37511	7.3356	9.66779	8.04635	6.93489	9.33446	10.4548	6.52889	7.62338	8.21396	8.72585	8.58876	7.94279	9.59105	9.38617	7.84357
FBgn0003655	111.74	121.412	0.569051	0.413073	119.946	146.874	0.916156	0.596645	139.175	145.645	0.567618	0.798309	133.129	146.438	0.291674	0.551636	127.093	132.592	0.466594	0.750431	135.042	169.98	0.691955	0.672926	133.643	125.647	0.380351	0.401553	146.82	134.293	0.740494	0.968607	142.281	138.641	0.757583	0.951683	154.705	148.115	0.864214	1.0071	131.426	150.016	0.283229	0.909434	132.282	134.954	1.20684	1.05919	130.108
FBgn0003656	23.2473	24.1311	32.2217	36.1743	29.3895	24.441	27.3412	29.4217	25.7325	24.1866	31.4193	32.8096	26.6185	22.6508	28.0582	30.7343	34.9309	33.0728	39.7287	44.6518	23.9471	21.9974	30.7502	29.9714	30.1347	34.2832	37.1683	38.0481	26.3086	23.2062	29.0349	31.9726	27.6137	26.8233	31.38	34.0883	26.5198	23.9782	29.1891	31.8756	24.5135	23.9499	33.3455	31.9439	27.3607	27.604	28.4589	30.2911	22.9199
FBgn0003660	103.039	99.3985	109.085	114.32	121.539	104.483	122.151	146.339	106.282	97.1176	119.66	110.348	115.157	100.777	116.298	135.985	103.015	93.0627	109.317	100.257	119.124	98.579	123.054	142.542	105.114	105.752	118.793	111.457	119.172	93.5097	123.241	141.28	83.7796	102.299	118.825	101.687	112.757	94.9026	111.441	141.548	107.62	110.948	100.799	104.16	124.861	101.077	102.621	121.367	109.988
FBgn0003676	174.512	177.558	26.6239	27.7485	154.126	175.575	33.2928	30.1303	193.268	199.863	32.8059	35.4577	173.377	188.177	35.41	31.5659	183.823	188.847	25.2186	29.0275	174.479	196.948	36.2123	30.9117	193.842	160.105	30.758	29.8381	186.07	189.9	35.3908	31.2564	190.112	195.162	26.625	30.5781	180.401	190.926	37.8182	30.9913	198.147	211.939	28.2674	25.5285	176.413	177.553	32.0269	29.2224	197.204
FBgn0003683	0.26017	0.946669	0	0	0	0.126837	0.164522	0.0952398	0.336603	0.772474	0	0.134926	0	0.108163	0	0.237749	0.191122	0.645057	0.11172	0	0.0570086	0	0	0	0.245115	0.593193	0	0.0721086	0.0627181	0	0.0886491	0	0.23441	0.344099	0	0	0	0.0579155	0	0.0904266	0.127317	0	0.0678159	0	0.121161	0.227824	0.0788047	0	0.412166
FBgn0003687	22.8107	22.395	5.09897	5.55199	27.0952	29.4964	5.98099	7.53563	25.5533	28.5228	7.17647	6.85267	29.1238	32.7871	7.79582	6.94834	25.5441	24.7606	5.256	5.10491	26.3934	32.5127	4.91591	6.97726	28.5668	32.0934	6.28069	6.0138	28.9697	30.7296	6.35062	6.5237	30.0765	26.9195	6.3727	6.57838	32.7686	35.1731	7.08002	7.63824	26.001	27.0598	6.45344	5.41324	27.3994	26.491	8.42591	7.82511	22.1084
FBgn0003701	17.7779	19.0597	3.59144	3.32342	23.8074	30.5602	2.53182	2.52536	28.1215	30.2913	3.68978	3.35102	28.0048	32.124	2.65719	2.60971	26.5216	28.9181	4.31689	3.84813	30.1808	40.6903	3.1055	2.76773	24.3181	24.6593	3.53846	3.4499	30.6617	28.3128	2.24222	2.47889	25.9332	28.1924	2.65276	2.96262	31.6189	32.003	2.36449	3.00406	22.6988	26.5078	2.41794	3.06055	27.7128	27.0091	2.5696	2.59989	21.3547
FBgn0003710	1.4082	1.48106	4.0655	5.0628	1.20575	0.66566	3.39925	4.01741	1.25773	1.18552	5.00954	4.61665	0.727587	0.439676	4.52002	5.22709	1.12322	0.843	5.6044	6.52552	0.410271	0.255441	2.27163	3.51992	0.635365	1.05518	4.15162	4.69752	0.653302	0.551921	2.83446	3.66272	0.870758	0.917584	4.33999	4.45058	0.462744	0.679981	3.26534	4.55431	0.92518	0.840819	3.26099	3.50842	0.896185	0.684559	3.37273	4.21216	0.995041
FBgn0003714	101.357	88.7417	43.1113	43.444	82.1322	94.7112	33.8237	31.9043	93.5464	95.9961	40.7913	38.3089	89.088	94.6985	28.716	26.5461	98.2564	100.123	36.8386	39.7435	96.9416	105.256	37.0311	37.6517	101.35	81.5076	30.4396	36.435	98.7353	97.0413	34.3312	26.1835	99.7416	95.9599	40.0433	38.3471	93.845	83.0205	32.6063	27.4116	90.3424	94.7119	34.2658	34.3293	81.3734	81.9263	31.8532	29.2046	92.1513
FBgn0003716	20.6316	18.7046	18.4906	19.5511	23.2609	12.5533	17.7	21.0794	17.4468	15.1637	15.0203	14.7159	18.2011	9.77452	17.8517	23.0685	24.0106	20.4706	20.1848	19.4087	17.8852	9.63292	17.6144	24.1379	22.2993	27.0208	17.8822	16.3856	19.2477	10.9397	15.4839	24.3242	14.9825	15.5185	16.4664	16.6891	19.6519	11.5255	18.3513	22.2767	16.6939	16.9966	15.635	15.9673	19.2556	20.4237	18.4079	21.6634	18.9055
FBgn0003719	0.542856	0.593502	1.28474	1.25007	1.19302	1.19607	3.16861	3.5539	0.523352	0.537241	0.679555	1.02862	1.03198	0.629292	3.76612	3.4024	0.792419	0.69882	1.83789	1.69939	0.777756	0.600748	3.73936	3.29712	0.590155	0.737838	1.23326	1.56245	0.553656	0.833341	2.73898	3.35002	0.470273	0.506243	0.977366	1.00573	0.705553	0.883085	3.44561	3.01147	0.434219	0.381296	0.870733	0.917397	0.534759	0.617031	1.5495	1.13388	0.468569
FBgn0003720	0.0373917	0.255098	0	0	0	0.13672	0	0	0.0604695	0.185029	0.1803	0	0	0.0777246	0.0602214	0	0.137337	0.139058	0	0	0.0409664	0.0741973	0	0	0.044036	0.341008	0	0.103635	0	0	0	0	0.0421109	0.123632	0.0744842	0	0	0.0416181	0	0.0649792	0.045744	0.0359404	0	0	0.0435321	0	0	0.104138	0.0987254
FBgn0003721	485.129	456.826	973.164	889.073	227.4	226.252	296.641	320.248	313.184	315.102	684.433	724.323	182.287	210.116	305.508	280.162	255.751	256.885	525.394	510.046	186.685	203.041	271.699	281.831	249.942	241.011	439.649	463.753	192.589	194.312	283.631	290.692	367.007	354.193	933.949	844.908	178.014	194.227	255.081	269.763	240.334	230.726	418.608	446.116	198.895	187.98	268.951	260.457	209.066
FBgn0003731	19.8166	17.4678	25.5086	25.5928	21.1144	16.0028	31.8061	34.4065	14.3707	14.0911	26.3902	28.3649	16.9698	15.7614	36.6849	33.4956	19.7726	18.0749	28.8265	27.9685	15.2385	11.4045	35.0311	32.73	19.3796	20.2816	31.2152	32.3113	15.7443	15.1792	36.4446	37.0087	15.77	15.9869	29.5722	28.7689	15.0141	14.6274	37.8843	35.8891	17.9963	15.4042	32.049	31.627	18.4629	17.9248	35.1475	34.2562	19.6973
FBgn0003732	89.1616	101.402	13.2576	13.4447	117.52	114.116	17.2894	16.3811	117.283	126.309	15.703	16.199	114.94	109.87	18.0238	18.3719	119.283	122.028	17.6285	16.4259	111.291	115.562	18.0232	19.5229	129.228	116.658	16.7504	16.2323	123.3	107.561	15.0782	18.2837	111.503	115.07	14.3589	13.347	121.76	110.363	15.3077	17.8624	100.14	113.026	16.6458	15.9591	121.562	114.552	16.2825	18.0867	102.514
FBgn0003733	25.4895	27.9726	2.74007	2.66271	29.5148	38.5817	3.84232	2.84207	34.5832	38.3355	1.9261	2.17011	34.9546	41.7292	2.47721	2.50199	38.4901	38.8904	2.60911	2.8119	41.9444	48.3298	3.92304	3.29862	31.8746	35.003	2.88008	2.90859	36.9357	35.4451	3.02893	2.46614	33.141	32.7549	1.90883	2.62799	37.1826	40.9163	2.92334	3.53779	30.9942	35.4672	3.15434	2.9665	35.3863	35.5984	4.29483	4.74616	30.4693
FBgn0003741	10.3522	8.61121	4.04459	5.12823	11.8966	6.27975	4.89711	6.40138	12.6648	10.0246	6.02298	5.18216	11.0344	7.66664	5.84818	8.06626	8.07839	8.38315	4.37931	8.42919	9.78885	9.71296	8.41242	7.89014	10.9879	13.6166	8.15522	8.16942	10.0447	7.24541	5.61747	5.96116	11.1092	10.2623	5.07668	7.85903	10.123	5.99281	6.15929	10.0718	11.9005	9.79657	6.60093	7.68399	13.1312	12.5362	7.26297	6.26175	12.4427
FBgn0003742	35.3188	36.7075	17.0015	17.0439	34.1228	39.6639	18.0735	16.5757	40.8341	42.9445	19.7094	19.2354	34.8215	46.0702	19.5857	19.9154	40.0941	43.1311	15.7989	19.9006	37.4622	49.6858	17.9295	16.5505	39.7369	38.7132	18.4592	15.8605	37.7113	40.2052	18.857	18.4713	39.7436	38.4158	17.9998	18.3451	41.7138	44.4348	18.4288	19.533	38.865	39.8987	18.0511	19.4255	37.4121	32.5058	17.7618	18.7117	35.8059
FBgn0003744	23.8786	25.4759	15.9908	16.5679	28.5643	36.804	18.1646	18.211	31.5212	28.6952	15.7944	15.4728	29.5017	35.488	17.6431	17.1807	31.4348	35.6791	20.3344	21.7205	33.9333	44.8748	21.0923	17.7068	30.0417	31.5211	17.1464	19.4045	29.4177	30.7561	16.2038	18.671	28.0151	29.6827	16.2726	15.1328	31.1068	36.851	15.4777	17.8174	29.7317	31.8153	16.5776	16.7353	32.8453	31.5141	19.7573	19.0752	28.6058
FBgn0003747	0.0511854	0.0582018	0.26806	0.291877	0.132947	0.311921	0.161839	0.187373	0	0.0506583	0.308521	0.199089	0.114996	0.0531996	0.0824387	0.0779571	0.0626682	0.126907	0	0	0.112158	0	0	0.237744	0	0.116704	0	0	0	0	0	0.105295	0	0.0564145	0.152945	0.224153	0.0617769	0.0569709	0.101775	0.266855	0	0.147599	0	0.562279	0	0.0560271	0.310078	0.42767	0.0675739
FBgn0003748	86.0378	88.576	146.309	155.475	93.7829	86.9192	166.807	153.494	79.5844	78.629	139.191	144.962	88.0871	91.725	164.559	160.231	69.9405	66.5876	128.833	137.602	76.0118	75.9341	135.935	135.021	65.7876	77.8608	139.009	151.462	82.316	81.0335	147.75	151.547	88.931	82.4181	152.151	156.243	84.3646	89.7245	156.513	157.388	77.8149	74.3622	143.442	146.685	86.9367	89.2347	152.388	151.954	84.6932
FBgn0003751	4.94581	5.07278	0.761861	1.24432	4.78613	4.13651	0.459965	0	5.41112	6.52696	0.467656	0.628704	7.0809	5.64479	1.0934	0.590836	5.10584	5.8912	0.624689	0.574112	5.41864	5.38813	0.694805	1.3514	6.28094	4.86472	0.509224	0.80634	6.312	6.382	0.165217	0.598522	5.57052	4.81011	0.965974	1.13257	5.38438	7.44773	1.54271	1.01125	7.59357	6.80514	0.75839	0.913181	6.54891	7.11253	1.17488	0.810327	6.01767
FBgn0003861	36.339	33.022	104.066	105.865	26.295	23.0591	103.739	93.64	23.099	23.4489	97.5168	100.256	19.2576	16.9559	98.4193	90.308	17.9805	22.4246	96.229	95.8467	10.2797	11.3697	77.4471	72.0328	21.5409	16.9085	95.8356	100.888	16.0575	16.6349	89.9263	94.6622	24.9657	19.842	90.1755	94.6969	16.2561	16.7951	92.8112	88.0862	18.5168	14.9712	74.777	79.2366	17.4106	17.4854	99.4242	89.8778	16.4853
FBgn0003862	16.5159	17.0244	18.9734	19.1891	21.8864	19.592	23.7125	26.0836	15.9509	16.1633	14.683	15.3442	17.0865	16.8827	25.8695	26.4415	22.1065	23.3675	20.9821	22.0753	16.5761	16.7286	25.6424	27.9956	20.3711	22.876	19.389	20.0674	17.2585	18.1604	22.8307	27.636	16.4717	16.7408	17.2046	18.7792	17.3576	17.3346	23.6768	26.4841	16.6275	15.4074	16.634	19.1821	20.6143	21.2508	24.3119	24.9317	16.4115
FBgn0003863	1653.14	1505.85	2012.08	2151.55	721.244	530.572	958.792	897.445	1168.52	1178.35	2163.51	2471.48	940.954	827.026	1586.18	1338.75	544.602	791.356	1584.92	1355.59	879.626	650.308	1053.38	765.111	1243.68	1212.77	2312	2479.11	973.159	929.862	1992.75	1509.88	1759.47	1620.45	2543.26	3062.22	1180.65	996.914	1634.59	1408.77	1850.2	1446.84	2749.84	2192.3	813.564	1156.88	1770.88	1346.32	2157.34
FBgn0003865	0.192537	0.328417	0	0	0.125031	0	0	0.176215	0.233548	0.571701	0	0	0	0.200127	0	0	0.235746	0.238701	0	0	0	0.191028	0	0.447175	0.113365	0.219509	0	0	0.116035	0.207717	0	0	0.650569	0.424442	0	0	0	0.2143	0	0	0.117783	0	0	0	0.224175	0.105382	0	0.134068	0.1271
FBgn0003866	1.32408	1.17462	2.83832	3.17346	1.5872	1.18822	3.08219	3.75489	1.01178	0.791982	2.49061	2.47114	1.0951	0.998055	3.49156	3.70062	1.33601	1.92993	3.65493	4.39256	1.21154	0.880613	3.82195	4.12232	1.6965	1.94063	3.39953	3.0044	1.10489	1.14578	3.22257	3.86099	1.21257	1.0263	2.76789	3.01587	0.878007	1.31179	4.0791	4.62709	1.40619	0.96497	2.88227	3.63039	1.49064	1.71998	4.4736	4.39662	1.42139
FBgn0003867	13.5716	10.7522	20.857	20.7468	14.1804	13.872	41.791	33.991	11.3362	11.2392	27.7876	24.7094	15.8678	17.9387	33.2557	27.7553	9.35735	7.85469	28.6251	23.2831	19.0301	16.2428	39.6705	36.8214	12.0438	10.254	29.3268	28.9295	15.9961	16.3816	44.1567	31.7045	13.5452	12.6355	28.4703	26.9936	13.4357	14.7724	37.6086	31.6774	12.1681	12.2405	28.9737	30.0955	12.1312	15.4059	28.5733	30.5426	15.4562
FBgn0003870	34.011	35.0934	17.8184	19.0184	42.6963	32.9295	22.2888	26.0544	34.8335	32.1912	18.2808	18.3437	35.5354	30.4455	21.4838	25.7486	44.2626	38.5858	22.3868	23.7773	31.7491	28.9229	22.5625	29.2483	42.1022	51.0671	22.6246	19.8591	33.7205	31.1365	21.8185	24.9472	37.3075	40.1864	17.7649	17.9425	35.6084	31.588	20.2624	26.4842	32.3675	31.9603	18.8802	22.4845	36.5279	36.7833	23.3875	26.1156	33.4366
FBgn0003882	32.4125	34.5279	16.2661	13.2835	37.1573	46.0518	17.5614	17.4562	42.3119	40.3235	15.77	14.7813	39.8991	45.4227	15.7724	18.0872	33.4196	39.8632	14.8281	13.5194	41.6366	54.6368	19.5466	16.8875	36.3646	39.1158	15.8766	16.3565	41.4902	46.4359	19.2991	17.9655	40.3716	41.8849	15.4317	13.9752	49.6148	49.7826	17.9462	17.5901	36.7468	42.6046	15.0491	15.1961	37.0545	38.0774	16.8796	15.927	35.7945
FBgn0003884	525.389	515.864	572.096	593.943	513.013	506.035	439.462	437.102	580.243	590.856	588.284	624.482	513.361	484.259	467.51	451.746	580.134	641.552	534.2	551.626	544.677	560.727	430.334	407.24	590.343	507.69	521.325	517.491	518.999	475.969	424.323	385.573	612.874	545.117	542.565	571.545	560.744	514.808	414.885	401.782	557.94	572.414	516.776	481.757	519.374	552.965	429.962	434.425	555.362
FBgn0003885	45.6037	48.6499	92.0345	90.0106	44.8751	43.0199	55.1546	52.1846	43.5604	43.9589	89.0763	86.3799	38.4002	38.4573	55.593	53.9825	47.9802	48.4895	79.7624	86.6377	39.2396	42.4506	47.4564	50.2843	46.2406	44.5909	71.2976	72.9596	35.8406	39.7959	47.1848	44.4647	54.1987	47.8097	78.8409	88.5953	35.2608	41.8447	59.4179	49.2252	42.6819	39.1296	74.1233	64.5827	38.3734	40.2983	53.0641	51.7843	44.6389
FBgn0003886	0.922378	0.717608	31.0806	28.0979	0	0.0591678	8.90262	7.55271	0.471059	0.480461	19.488	20.0152	0.327201	1.86689	7.81878	7.31979	0.17831	0.481453	9.79775	10.4174	0	0.0481658	4.75316	4.17147	0.457374	0.940829	13.8919	13.5896	0.117028	0.0523701	5.45867	6.39138	0.492067	0.321033	16.7301	18.4248	0.0585914	0.216134	8.01178	6.7492	0.356347	0.559954	12.7805	10.9704	0.113039	0.425104	9.26388	8.85598	0.384537
FBgn0003887	566.963	571.74	201.479	219.313	542.247	531.312	173.804	191.772	628.261	657.187	235.645	255.762	567.382	522.025	192.335	194.059	639.032	691.82	198.04	201.356	628.134	626.14	196.641	190.898	634.224	652.942	176.935	184.339	618.582	521.808	192.355	186.247	696.718	632.258	232.616	269.44	628.884	545.999	183.218	176.856	624.051	673.369	198.529	174.478	607.37	656.441	180.784	187.631	656.748
FBgn0003888	11.7887	10.3927	20.5423	21.0664	16.1656	12.5293	25.2943	28.824	9.81012	8.59295	18.744	18.8293	16.728	14.3256	33.3429	30.1048	17.0178	17.5777	29.6545	30.6727	14.2273	10.7113	39.386	33.0614	17.0026	16.0729	25.981	25.6146	14.1427	13.6077	27.9959	26.7176	13.3718	11.0129	16.6496	21.6954	15.0182	13.2163	30.4041	24.746	12.4394	10.5925	21.5637	21.4529	15.9756	17.8273	23.979	27.7254	12.5595
FBgn0003889	0	0.182936	471.827	442.648	0.104468	0.049022	246.137	213.931	0.162614	0.119419	411.356	411.959	0.903635	0.167213	264.686	248.95	0.147731	0.498607	367.704	394.104	0.264399	0.159624	202.087	219.321	0.378945	2.52185	350.353	350.874	0.0484799	0.173555	192.004	182.687	0.0452977	0.620613	328.897	338.884	0.14563	0.223838	249.837	241.703	0.0984117	0.0773206	325.472	333.644	0.14048	0.132075	248.779	246.721	0
FBgn0003890	24.9359	24.3032	55.1031	49.5915	17.4197	14.9011	37.8218	34.4518	15.1491	17.7583	49.4109	51.5448	13.8327	11.8843	38.6028	32.3515	16.7455	18.8636	41.2633	39.8967	18.5505	15.3592	34.7624	30.436	16.8327	12.3835	38.8512	41.0773	16.0087	16.4151	38.8114	36.4589	26.4489	23.9932	51.6877	60.5377	21.1252	20.9505	34.978	35.2328	23.2429	20.1215	50.668	43.1346	16.1796	18.2444	41.6286	32.5807	18.9273
FBgn0003891	56.584	59.1439	71.1291	75.4871	71.5743	64.9545	97.2482	98.5977	55.3623	56.0116	65.3893	66.2265	58.8077	63.1484	94.5098	99.739	65.8784	65.0645	78.5281	84.4924	57.4739	60.3922	95.787	100.429	63.6624	67.4876	77.8793	80.3291	54.4923	62.6099	89.7662	100.915	56.3421	58.8491	65.5599	65.7212	55.7227	59.5015	89.9007	95.1009	55.3233	51.6975	67.1497	81.2997	62.4939	62.2752	96.8311	93.0245	51.7231
FBgn0003892	1.69768	1.05672	3.19597	3.6389	0.949434	0.740089	3.21262	3.60609	0.891743	0.797126	2.73357	2.57044	0.779526	0.553784	3.21307	4.34057	1.24401	1.30568	4.49615	3.66757	0.841743	0.39343	3.16619	4.20142	1.29889	2.03414	3.54583	3.46885	0.67213	0.454483	3.18786	3.5941	0.935002	0.669191	3.11013	2.83979	0.897306	0.579284	2.9812	4.02679	1.01567	0.797997	2.90687	3.1696	1.02426	1.31563	3.69736	4.03773	1.0633
FBgn0003896	1.22393	1.23274	2.75175	3.4085	0.786208	1.04823	2.48781	3.09667	0.928732	0.91387	3.70756	3.13864	0.728539	0.648403	3.4469	3.42059	1.05295	0.789453	4.37845	3.89469	0.698314	1.00811	2.73758	4.16699	0.750557	1.08997	2.81231	3.74989	0.46075	0.652966	2.69533	3.53874	1.11253	0.667174	3.30024	2.92951	0.615271	0.567469	2.94798	2.79825	0.570065	0.590444	2.42916	2.84912	0.805375	0.801753	2.60923	2.97711	0.883694
FBgn0003900	0.334788	0.437251	5.41976	5.68229	0.0509245	0.128317	2.96637	2.29253	0.25477	0.232803	4.15285	3.9581	0.0440493	0.0547092	1.57899	2.90553	0.188936	0.486133	2.39571	4.47889	8.0224e-17	0.0522271	1.29598	2.16707	0.415657	0.644527	3.02205	2.84582	0.141805	0.0984892	2.06642	2.0912	0.237131	0.347667	5.20001	5.68358	5.58087e-15	0.247646	4.28834	4.28609	0.336998	0.113062	3.12154	3.77882	0.283528	0.300455	2.84862	3.47611	0.32313
FBgn0003916	0	0	0	0	0	0	0	0	0	0	0	0	0	0	0	0	0	0	0	0	0	0	0	0	0	0	0	0	0	0	0	0	0	0	0	0	0	0	0	0	0	0	0	0	0	0	0	0	0
FBgn0003920	87.8079	73.6371	6.78302	11.0785	74.0104	37.6601	0	0	67.0281	128.186	6.24548	0	101.538	72.693	8.34414	0	149.062	189.465	11.1235	0	101.861	38.4352	6.18601	6.0159	97.039	5.90615	0	3.57894	52.9187	95.0112	4.39989	5.32878	46.6783	102.781	5.16018	0	62.5283	100.607	0	0	41.1982	64.7376	10.1282	0	42.2219	76.5565	3.89976	7.21453	123.112
FBgn0003922	0	0	0	0	0	0	0	0	0	0	0	0	0	0	0	0	0	0	0	0	0	0	0	0	0	0	0	0	0	0	0	0	0	0	0	0	0	0	0	0	0	0	0	0	0	0	0	0	0
FBgn0003923	28.9218	26.9896	3.45295	15.0389	6.85011	3.19493	4.16937	24.1359	14.928	20.8813	12.7172	13.6774	5.90705	13.7055	8.4953	20.0837	25.8318	49.0417	11.325	0	11.5225	2.60865	6.29808	12.2498	27.7843	0	3.46191	7.28724	6.33825	14.2254	0	10.8506	2.97024	11.627	7.88049	3.84982	9.54916	20.4851	41.9518	9.16648	29.0385	12.6751	6.87444	16.5551	0	0	7.94014	3.67262	17.4087
FBgn0003926	0	0	0	0	0	0	0	0	0	0	0	0	0	0	0	2.8671	2.30481	0	0	5.57189	0	0	0	4.37187	0	6.43817	0	0	0	0	6.39936	0	0	0	0	0	0	0	3.74309	0	0	0	0	0	0	0	0	0	0
FBgn0003930	18515.7	12172.5	12828.4	14651.4	17799.4	4035.63	16294.3	20497.9	9377.59	17088.9	13642.7	14309.4	13986.8	7946.27	20233.8	12654.8	26475	38642.7	34809.1	23436.7	21120.4	5253.93	25863.6	18800	19446	7740.87	18968.4	22126.8	13754.2	13703.7	21362.6	19837.7	6418.45	14350.2	8951.46	12860.8	12154.9	10508.1	18881.4	16105.2	25273.1	17100	32544.8	18373	7562.09	19351.9	14956.1	23695.7	26075.2
FBgn0003931	4056.91	2734.83	871.409	1132.13	4636.16	1082.52	753.285	941.351	1950.94	3705.29	838.822	774.673	2126.72	2067.43	925.787	403.172	5213.42	8232.22	1916.19	1399.14	4288.37	1550.42	1318.5	1036.33	2267.79	1138.14	546.043	718.373	2019.35	1354.41	588.771	388.968	1277.71	2459.12	323.928	717.633	1834.8	1588.78	827.127	552.04	6217.99	5038.05	1291.3	854.58	1752.3	4826.51	452.153	874.183	5541.64
FBgn0003933	384.389	199.198	0	55.4979	25.2788	138.82	92.3167	0	204.615	674.257	46.9302	25.2367	0	182.078	62.7	0	810.276	241.303	83.5849	0	0	152.55	46.4833	0	402.409	621.325	25.5508	26.6342	23.1657	251.978	0	40.0418	0	407.616	0	113.655	0	149.743	38.7035	0	214.321	355.487	0	0	22.6619	0	28.7499	27.1059	385.458
FBgn0003934	785.91	854.817	212.813	347.581	527.733	280.187	160.604	130.161	501.097	1578.54	342.909	210.742	282.961	570.174	114.534	139.253	2425.42	3576.67	632.549	466.071	585.069	689.78	315.383	235.931	1118.25	2779.52	293.376	335.111	400.773	624.677	120.161	83.5935	57.207	1086.09	172.016	266.932	98.0892	459.801	121.199	194.201	1031.57	986.256	397.206	350.737	212.896	77.8397	181.651	113.176	1569.17
FBgn0003935	564.403	271.951	59.6442	97.415	147.906	231.861	90.0239	125.073	405.205	991.901	82.3762	44.2977	164.843	307.763	73.3713	34.6913	822.687	889.471	244.527	50.564	61.8361	212.792	217.578	185.146	566.688	584.254	89.6983	31.2859	122.452	454.582	134.618	70.2852	0	728.038	34.0307	116.374	0	301.535	90.5812	79.168	1017.12	766.296	44.5293	125.109	66.2971	24.9323	67.7917	111.017	481.132
FBgn0003936	0	0	0	16.717	0	0	0	0	0	0	28.2725	0	0	0	0	0	0	0	0	17.3542	0	0	0	27.2332	0	0	0	0	0	0	0	0	0	0	11.6797	0	14.1529	0	0	0	14.3461	0	0	0	0	0	0	0	0
FBgn0003938	2590.33	2871.87	1091.06	1279.38	33.2998	1195.83	3121.3	3472.97	1441	2106.3	1545.53	149.6	14.2637	1145.96	3985.21	2479.83	4457.88	333.763	5064.91	132.815	0	1045.65	6000.8	5418.93	2473.92	263.081	2810.45	263.946	30.6098	2378.85	4283.29	4193.41	28.878	2091.29	1264.19	411.726	15.4735	1017.57	4945.47	2851.85	4156.45	3364.25	568.108	2011.95	14.9263	14.0333	3143.36	4606.17	1997.21
FBgn0003941	1764.39	1690.79	970.691	959.88	1650.98	1472.33	1122.64	1058.27	1669.46	1753.18	989.594	968.408	1725.01	1665.79	1227.2	1107.23	1510.25	1607.36	803.436	799.275	1663.14	1590.25	984.372	987.529	1761.76	1749.43	1018.85	1046.37	1798.21	1734.44	1294.13	1161.91	1786.91	1746.37	1068.99	1090.65	1730.29	1684.95	1171.03	1089	1910.25	1670.18	1036.38	993.249	1727.62	1836.38	1130.6	1195.76	1953.75
FBgn0003942	3448.79	3324.14	1679.28	1575.47	3346.8	3387.15	1949.86	1840.99	3557.54	3692.68	1705.49	1862.11	3882.11	3935.96	2290.57	2009.64	2844.08	2901.11	1317.53	1263.95	3701.4	3560.39	1817.73	1675.8	3510.9	4162.45	1722.28	1834.56	4222.58	4146.74	2408.12	2186.4	3976.3	3840.96	1891.07	1951.81	3802.76	3965.13	2206.5	2114.01	4140.31	3936.82	1683.76	1725.54	3866.83	3877.54	2078.85	1911.92	4627.99
FBgn0003943	218.771	212.644	574.363	563.928	225.416	252.428	481.599	448.87	240.984	241.458	548.844	476.409	245.753	275.745	542.142	458.546	225.512	185.816	430.837	539.396	252.097	293.855	509.998	491.595	219.356	223.43	473.911	479.442	258.11	265.014	402.865	400.985	240.099	236.578	501.129	440.165	235.567	251.617	461.291	468.647	223.364	211.294	407.018	482.576	231.125	172.586	404.133	420.948	176.726
FBgn0003944	3.13671	2.70477	4.71926	5.64494	2.34191	2.47852	7.72181	7.56395	2.16748	1.26316	4.66365	4.31254	2.13023	2.17469	6.18605	7.11659	4.17505	4.12403	6.43828	8.2928	2.53548	2.32941	7.31897	9.77895	3.69537	3.30136	7.07116	5.60462	2.83135	3.84423	8.03313	9.57441	1.63932	1.58218	5.35745	4.82679	2.42403	2.3724	7.95086	8.59436	2.9228	3.27596	5.84085	7.36448	3.68042	3.5913	9.54962	8.99717	2.66929
FBgn0003950	0.915056	0.855557	1.41379	1.23747	0.804873	0.579746	0.808676	1.0495	0.512796	0.731419	0.91563	1.24362	0.842149	0.754466	0.594477	0.865033	0.696155	0.88372	1.5975	2.04167	0.884343	0.800829	0.962435	0.899965	0.711999	0.624492	1.24118	1.39634	0.886034	0.884247	0.607427	0.860952	0.940857	0.635499	1.27884	0.950343	0.713909	0.561534	0.862896	0.754256	0.722931	0.969787	1.01011	1.046	1.29958	1.09317	0.610434	1.29495	1.0465
FBgn0003961	41.3623	39.3238	39.9037	49.6561	48.063	48.7433	92.0392	99.2745	46.8253	57.7428	70.1087	76.0469	89.5734	89.4078	134.64	109.322	59.9331	50.1204	80.3956	99.5995	73.6651	63.9949	146.903	116.14	73.6883	88.5648	93.8945	107.054	64.6244	74.078	190.317	179.775	50.017	50.2504	69.4487	59.3807	75.371	75.2524	161.274	130.469	39.1892	30.4317	38.3438	39.142	37.2218	35.4035	69.1413	61.2381	20.2003
FBgn0003963	2.21805	2.20712	1.37071	1.89451	3.43918	2.30062	1.47771	2.51355	1.52557	1.7528	1.54256	1.37423	2.3484	1.61005	2.32972	2.29062	4.40135	4.64308	1.7282	2.21156	1.97345	1.83057	1.73524	2.20678	3.50305	4.25002	1.94545	2.2088	1.9719	2.01509	1.95436	2.23866	2.28992	1.83734	1.23228	1.57007	2.47312	2.08556	2.36718	2.0096	2.34894	2.02702	2.16134	1.54575	2.87011	3.13927	2.30956	2.27112	2.68473
FBgn0003964	30.6004	31.0027	15.0346	15.3965	34.7831	35.6634	18.2013	18.0976	34.702	36.0686	13.9805	15.1473	32.3279	33.2805	16.3846	17.8795	35.2361	35.4902	17.6814	17.9633	31.876	34.2076	16.6013	19.6536	37.6167	41.0903	13.4295	14.0598	33.2747	30.4277	17.5702	19.2856	35.2674	35.1694	13.8233	13.6447	37.9315	34.7619	17.1122	15.4481	33.8478	35.1107	14.779	13.7725	34.0355	34.5276	16.9606	18.0533	32.1989
FBgn0003965	14.5847	13.3217	22.6172	23.4336	18.0873	15.5171	40.8229	38.9488	12.8085	12.0092	27.7424	30.3019	20.345	20.8745	36.6795	31.5902	13.3195	10.5964	32.7264	22.9999	22.0039	17.0798	48.2475	43.3114	16.5422	12.4702	30.9144	28.0806	17.5794	19.0869	44.3998	28.4045	19.1188	20.2913	33.6975	33.5932	20.6329	19.2271	38.3895	38.0192	9.5066	9.6525	21.5014	18.4794	11.6914	13.7399	25.528	22.8906	11.8369
FBgn0003969	27.0479	28.0145	11.9986	10.6731	32.689	37.9375	16.3162	15.5786	35.2628	35.4154	11.2992	10.7746	35.0369	40.6257	15.8448	14.6037	30.1307	27.8737	11.9761	10.9179	33.6704	40.0915	14.5175	16.3323	30.4973	29.9156	11.5715	9.93042	36.6204	37.3443	14.5462	15.5223	31.3162	33.6269	11.168	11.2095	33.7627	36.2186	15.0781	14.432	29.0243	31.9395	10.0946	10.9847	32.5031	31.7091	14.7323	13.2111	28.8613
FBgn0003975	1.8394	1.24107	4.1547	3.94755	1.23371	1.15792	3.96224	4.66138	1.20944	1.20024	3.75235	3.90462	1.02177	1.07139	4.39473	4.12504	1.41055	1.45329	3.55854	4.60652	1.28444	1.02279	3.66835	3.89606	1.09505	0.806472	2.81236	2.32494	0.950176	1.11202	2.58275	3.86685	0.910545	1.00247	3.94582	3.45204	0.707443	0.697433	3.45628	3.58279	1.03856	0.932549	3.31915	2.79128	0.329446	0.508854	1.95929	1.94211	1.41424
FBgn0003977	5.00301	5.74139	4.02131	4.46152	7.44882	5.02019	5.29707	6.02634	5.43758	6.65533	4.60024	4.34419	5.51548	4.12338	5.26536	5.5107	7.46397	7.71615	5.72028	5.90569	5.68527	4.45588	5.36215	5.18767	7.00218	7.71912	5.32984	5.17568	6.64733	4.7818	5.29251	6.2226	7.01002	6.44985	4.61199	4.92506	7.04889	5.10231	5.13555	5.15568	5.35172	6.12822	5.57993	4.43661	6.08173	7.04229	5.42756	5.28161	6.1437
FBgn0003978	16.304	15.968	2.64883	4.58074	15.6873	12.7637	3.66876	3.70303	17.1293	15.3118	3.80184	3.70313	15.3069	15.1522	2.97095	3.17195	17.0477	17.1876	4.47158	4.22697	13.9511	14.9955	2.98409	4.56033	18.0092	14.7203	5.3114	3.71069	15.9939	14.1221	3.34537	4.16187	20.7749	17.7075	4.85993	4.42991	17.3079	16.4249	3.19455	4.23975	15.2147	15.8433	4.42045	3.8286	14.0633	17.2602	2.97383	2.65161	16.3397
FBgn0003979	476.263	440.712	0.393512	0	563.243	346.304	0.237574	0	431.297	415.143	0	1.36391	353.7	299.942	0.242035	0.457764	700.948	706.772	0	0.222398	350.233	214.629	0	0.698015	593.576	576.188	0.197261	2.29053	282.661	280.024	1.02397	0.618292	669.32	638.069	0.299365	0.219366	345.315	299.48	0	0.522324	435.163	308.88	0.783446	0	439.176	518.417	0.455058	2.72059	413.731
FBgn0003980	41.4677	33.6842	0	0	60.5425	29.0759	0	0	36.2942	32.3956	0	0.202125	28.8887	18.8049	0	0	82.4399	81.2103	0	0	42.8523	16.401	0	0.362089	69.7297	86.7552	0.409394	0	23.8721	17.1445	0	0	67.4405	57.4025	0	0	46.4797	25.1685	0.310012	0.270951	30.5309	24.1334	0	0	40.1317	43.8357	0	0.217111	27.1613
FBgn0003983	805.857	714.763	0	0.651248	997.297	631.883	1.08331	0	742.858	755.499	0.550709	1.77686	692.079	553.623	1.47153	0.695765	807.368	718.662	0.49042	0.676071	593.436	458.564	0.545466	0.530465	893.669	1037.93	0.899489	2.84805	550.756	505.873	1.16712	0	1196.2	1169.12	0.682515	1.00028	622.207	526.882	0.454172	1.19084	582.078	500.143	0	0	792.204	941.826	0.691492	2.22655	696.575
FBgn0003984	3.46607	2.46799	10.1112	9.36179	4.71046	3.52819	10.0045	12.556	1.54001	1.36336	6.95148	6.17254	1.72833	2.98412	9.63122	9.3204	1.55629	1.58914	5.42879	6.62038	0.960022	0.820124	5.7445	7.15959	1.14844	1.6703	4.68022	4.58694	0.947163	1.26528	4.69375	4.86461	1.19236	1.16854	4.59649	4.19146	0.845904	0.973187	5.34704	6.2633	0.941534	0.937938	3.252	4.04805	0.955803	1.19811	4.91038	3.96693	0.812497
FBgn0003996	4.87494	4.7412	8.63026	8.52288	3.10568	2.65321	6.01017	7.239	3.09891	2.97364	8.50072	8.38726	2.75531	2.70857	6.41929	6.30379	3.79124	4.67491	8.03088	8.53013	3.0568	2.43358	7.46798	6.62179	2.70814	2.44661	7.52578	8.62517	3.0673	2.679	6.84275	5.36091	3.24575	2.6695	6.77922	6.84741	3.29328	2.55942	8.2298	5.80756	4.9886	3.65424	9.47001	8.13117	4.46182	5.13454	7.94048	8.32539	3.52136
FBgn0003997	2.6531	2.41573	5.37997	3.39919	3.14299	2.44218	3.3586	4.20468	2.05307	1.57757	2.99754	3.56739	1.82514	1.9388	3.81114	4.18285	3.20758	2.38456	2.84816	3.77776	1.95008	1.73091	3.25853	5.01421	2.01396	3.63004	3.39461	2.66505	2.47926	2.53405	2.64851	4.72564	1.75506	1.99901	3.8323	3.7265	1.44645	2.09557	4.73939	4.89264	2.63667	1.62701	3.0244	4.1107	3.24194	2.10433	4.63052	4.85858	2.71901
FBgn0004003	18.078	15.2618	78.3864	72.8425	13.5623	10.5867	17.6817	21.6686	19.8021	16.8296	62.8307	72.6097	9.59754	13.675	25.1418	20.8323	11.0484	10.8855	63.9558	66.5191	8.25191	7.65533	24.9353	23.6407	18.4049	19.0542	74.312	74.2727	9.63076	11.4145	35.8318	24.0023	16.1102	19.3285	78.8155	71.2759	9.07819	11.5105	25.4184	28.021	15.879	16.1616	65.9068	66.9972	13.173	13.1238	70.2736	42.967	13.083
FBgn0004009	0.412433	0.358609	1.11169	1.27962	0.37807	0.236559	1.30398	1.2877	0.353102	0.21609	0.701888	1.10087	0.436046	0.327788	1.17218	1.25625	0.594044	0.721786	1.04175	1.18479	0.292382	0.36106	1.62214	1.23949	0.285724	0.470158	0.955344	0.773272	0.438634	0.34022	1.23998	1.44726	0.218577	0.267382	0.676571	0.743675	0.204958	0.216024	1.39889	0.88535	0.415512	0.34978	0.916914	0.989848	0.367176	0.398318	0.955346	1.11484	0.224191
FBgn0004028	545.971	479.941	1267.05	1110.12	176.813	187.855	534.305	546.68	243.073	243.21	907.774	867.173	108.618	121.339	511.611	507.421	168.441	168.95	649.523	635.502	116.075	114.94	510.623	533.655	146.886	135.846	540.358	538.258	99.1425	109.54	433.825	488.765	324.087	335.008	1221.21	1054.31	86.3151	111.594	433.413	484.117	177.71	146.35	565.468	656.447	113.554	115.415	476.495	456.535	145.58
FBgn0004034	0.610379	0.694033	1.08117	0.409472	0.186511	0.262567	0.113521	0.262864	0.75484	0.675148	0.56267	0.51205	0.524327	0.671701	0.115653	0.109366	1.40667	1.82488	0	0.21254	0.43271	0.463103	0.428702	0.0833825	0.507418	0.941405	0.0471295	0.14927	0.519324	0.271124	0.0611699	0.0738588	0.566105	0.593577	0.822502	0.524104	0.303333	0.199815	0.14278	0	0.263549	0.34511	0	0	0.459809	0.4716	0	0.049998	0.142199
FBgn0004045	3029.96	2985.42	1.40899	1.44269	3363.2	2802.8	10.0563	2.29325	3137.86	3005.39	0.522832	3.87373	3119.34	2681.25	2.25081	2.34854	3635.89	3336.98	0.930939	3.32798	3806.13	2992.14	4.48818	4.69711	3714.13	4035.01	2.27705	5.41524	3264.48	3027.51	6.81444	5.25411	4313.31	3942.94	2.39991	3.09515	2916.07	2650.32	3.83216	2.34492	3291.3	2801.74	5.40136	0.75624	3099.32	3306.12	6.13051	6.30815	3846.32
FBgn0004047	4581.45	4572.46	5.77226	6.65052	5722.11	5214.42	23.016	6.94243	5709.19	5517.51	5.62382	12.0304	5852.1	5705.51	9.24652	8.50983	6272.69	6365.42	6.38401	9.18006	6603.61	5371.23	14.2	10.7137	6374.97	7067.26	8.27709	12.8588	5341.74	4884.86	15.0223	14.1304	8551	7856.09	8.06694	10.2522	5714.92	4940.41	13.1463	10.2454	5216.72	4876.15	14.0303	6.9975	4526.45	5143.46	13.5862	16.4909	5643.8
FBgn0004049	10.1838	10.753	8.92343	9.0027	12.4102	14.0637	9.02408	10.6162	12.3787	11.1836	8.39376	7.43771	12.3829	12.5027	10.1713	9.02779	14.597	15.5678	8.58753	10.7391	10.899	12.3335	9.51379	10.4723	12.1069	16.7417	9.31646	9.0214	10.7371	10.9567	8.96988	9.78418	10.7642	10.5749	7.31997	8.43852	12.2479	12.0688	10.1288	10.715	11.0079	10.084	7.983	8.57124	12.1666	12.2613	8.12574	9.09372	9.91908
FBgn0004050	17.9806	19.976	11.8714	13.1387	17.3534	20.6107	9.99642	9.22612	20.8123	22.7856	12.5107	12.3359	21.5073	22.2552	9.7998	8.76242	18.478	21.5936	9.98693	12.887	21.8265	23.9374	10.8266	9.19905	21.2876	21.3195	10.2173	10.251	22.9014	19.9132	9.70533	7.35475	24.9904	23.5626	9.94877	10.2752	23.5767	25.5631	10.4379	8.91536	22.2222	23.1012	10.3768	11.0458	20.8352	22.3637	9.80291	8.63633	20.234
FBgn0004052	1.05191	4.1877	1.37766	1.12505	0	0	0.83175	0.48149	3.82886	2.86387	1.90273	0	0.295409	1.64048	0.423684	0.400651	1.61038	1.63056	0	0.38931	0	1.30458	0	0	2.47682	0.899675	1.03593	0.728864	0	0	1.79211	0	2.96268	4.34903	0.786042	0.384002	0	0.878103	0.523062	3.2001	0.321829	0	0.685694	0.412824	0.306267	2.01561	0.796297	0.366326	0.694576
FBgn0004053	0.495255	0.84473	0.0810537	0	0.562792	0.528151	0	0	0.550655	0.919056	0	0.0802648	0.556335	0.386064	0	0.188576	0.378981	1.61167	0.13292	0	0.339127	0.737061	0	0	0.729048	0.705755	0	0	0.671564	0.467491	0	0	0.557782	0.545859	0	0	0.298873	0.0689043	0	0	0.530167	0.595063	0.161369	0	0.432455	0.609874	0	0.08621	0.653836
FBgn0004054	0.17977	0.101605	0	0	0.233479	0.109399	0	0.164311	0.289019	0.0890399	0	0.11639	0.401484	0.0933035	0	0.408279	0.440425	0.222871	0	0	0.0983474	0	0	0.20752	0.105938	0.204952	0.117838	0	0	0	0	0	0.202646	0.393941	0.0894136	0	0	0.099912	0	0	0	0	0	0.140878	0	0.196786	0	0	0.118514
FBgn0004055	13.9936	15.6796	29.6568	29.9636	12.8346	12.0458	26.6846	24.4384	14.5684	13.907	31.7694	29.9729	12.7724	15.0594	30.7543	28.0609	11.3139	10.6251	27.9787	23.2108	10.3489	12.6407	22.0694	23.8995	11.1933	12.5957	25.6003	23.7556	11.6668	13.7434	26.8704	24.1081	12.5749	11.9849	31.6205	27.1496	10.3447	12.3632	24.114	27.6616	13.0892	12.8623	26.6723	29.5996	10.7596	11.3602	28.3026	27.7278	10.8147
FBgn0004057	12.3139	11.1501	28.5822	29.5383	12.1909	9.39713	30.7069	36.8577	9.62108	8.70519	30.4554	34.5314	11.8737	7.10827	29.8743	31.1138	15.6814	16.4793	46.6173	47.7116	11.6185	7.44721	34.4996	35.9027	12.6154	14.632	39.8722	44.0056	11.5631	8.0894	26.6555	29.7493	11.4787	9.96364	34.006	40.4049	11.7177	8.58659	31.3555	33.8862	10.312	9.75944	36.3539	32.3486	9.3821	10.8556	24.884	31.3318	10.869
FBgn0004066	158.199	154.256	73.2085	66.0092	141.718	186.288	74.0572	61.8281	190.765	197.509	71.1608	73.637	169.725	200.1	64.2178	63.2012	174.88	189.155	73.1085	74.5362	174.139	215.256	80.3444	71.0603	185.983	178.732	81.1292	85.9289	183.257	193.668	87.4179	66.704	172.379	174.29	76.73	82.611	179.745	196.046	71.8776	59.9976	178.058	203.86	78.4333	76.0634	171.024	167.091	88.7803	75.9804	166.584
FBgn0004087	58.5224	50.7482	18.4107	17.2064	39.171	55.4812	19.205	16.9358	54.9627	60.516	18.3257	20.9134	55.7192	61.9357	16.6346	18.5894	54.0611	65.2665	14.7832	15.1593	64.1744	65.4817	16.38	15.1364	57.1023	48.8849	19.7782	17.2885	63.546	59.4127	21.7428	15.1643	66.4117	53.083	20.0856	26.4694	64.1825	59.4277	24.0924	21.3209	68.4711	66.79	19.1118	21.2973	63.3757	56.4099	20.4837	17.7768	66.1441
FBgn0004101	6.58163	7.31746	3.45541	3.69025	7.79235	8.07035	4.5212	4.42858	8.79283	8.94365	4.23267	4.19707	9.12618	8.10649	3.65642	4.53647	9.10575	11.6879	3.39979	4.40492	8.43967	9.47903	3.85226	4.83902	9.13268	10.2819	4.2567	3.95046	8.56487	8.14509	3.57123	3.47365	8.61445	8.74861	3.88123	4.33847	9.16901	9.09322	2.91875	3.83819	8.2001	7.9054	4.31605	3.32127	7.42551	8.49605	3.26185	3.75784	8.01716
FBgn0004102	0.569289	0.973307	1.84475	2.18819	0.533985	0.524913	2.03901	2.48827	0.530362	0.248352	1.91231	1.75785	0.265534	0.332569	1.67665	2.33095	0.373934	0.557038	2.33897	2.50682	0.291081	0.303079	2.25465	2.2248	0.63605	0.834622	2.26286	2.61989	0.349603	0.329475	1.443	2.51652	0.250211	0.431432	1.9951	2.14831	0.225525	0.463637	2.33591	2.70241	0.424606	0.315329	1.4906	1.86247	0.463905	0.425493	2.18193	2.16626	0.312048
FBgn0004103	75.5723	73.9801	65.4289	63.0236	87.8314	80.2642	67.3904	76.0331	81.6447	76.4547	69.7747	63.9378	81.8211	84.57	77.2509	78.9717	91.0715	86.3729	58.7764	67.0346	82.7972	81.5171	75.0499	78.8004	87.605	109.209	63.0472	64.7359	79.5743	78.9287	67.9674	78.4064	83.3659	81.584	67.8212	69.8233	81.9834	83.931	69.1045	81.0069	81.8935	75.5518	66.0753	63.0186	86.9082	85.6392	67.7058	72.0225	86.6322
FBgn0004106	94.6328	94.0619	10.6932	9.61369	98.5751	152.317	9.47655	7.40591	126.692	128.738	8.76184	8.35471	121.707	152.642	7.72359	8.55904	110.729	102.549	10.9398	8.64944	130.031	182.727	10.0204	6.09054	111.884	119.76	9.14721	6.85302	139.261	153.662	8.04204	8.4777	102.701	121.977	9.03041	7.0002	129.321	161.455	9.08826	8.72444	104.778	122.367	8.20308	9.52461	129.372	108.263	7.48914	8.03445	101.592
FBgn0004107	41.5768	42.3451	3.22122	2.20378	50.8989	59.444	1.77492	2.25284	56.8487	58.9468	2.79579	3.91049	54.2554	58.3079	1.69822	1.43049	50.2061	56.4986	3.31954	2.3272	63.192	64.6316	2.02472	1.96506	54.4466	64.6901	2.54957	1.9937	56.6118	50.4909	1.31729	1.3518	61.5207	60.3101	1.67948	2.56528	61.1088	60.4629	2.65515	1.9568	45.4672	53.5623	2.32256	1.87531	57.2214	61.4459	2.87386	2.44559	45.2996
FBgn0004108	8.08251	9.32221	6.41827	7.21951	8.14488	10.7646	6.90277	6.46613	9.40593	9.45156	5.59444	5.42945	8.04878	10.0608	4.18746	5.19474	9.67163	8.34073	6.051	6.63807	8.02405	10.3385	8.24684	6.42548	9.65404	10.2716	4.55916	4.86843	8.66023	9.97721	3.85486	3.83782	9.50061	8.71073	5.65472	6.05504	8.79104	10.5597	5.40646	5.27771	7.25996	8.22221	4.96637	5.51286	8.79306	9.40426	4.92998	5.49996	8.01776
FBgn0004110	0.045092	0.102545	0.118073	0.128564	0	0	0.0712856	0.33013	0.109385	0.0446272	0.0543581	0	0	0	0.217872	0.068676	0.165622	0.0558992	0	0.0667321	0	0.0447386	0	0.20944	0.159312	0.0514047	0.0591898	0.0624883	0.108701	0.0486435	0.153644	0.0927591	0.101567	0.0496981	0.0898242	0	0.0544221	0	0.268976	0.156723	0.055165	0.0433423	0.0587677	0.141525	0.0524975	0	0	0.0627924	0.0595289
FBgn0004117	290.157	260.866	658.877	637.039	84.6832	73.7792	215.976	228.563	136.663	145.694	489.308	516.288	60.8485	64.2276	248.486	237.362	119.862	129.718	436.085	463.594	51.6887	52.8728	227.054	236.063	110.397	114.826	334.695	365.198	57.3434	59.0471	233.177	234.205	215.073	187.981	690.044	695.936	54.0906	54.7191	222.784	236.973	104.759	90.1771	333.4	363.49	57.7864	71.6745	221.365	219.569	90.3678
FBgn0004118	2.34218	1.7021	6.44691	6.24553	1.11382	0.807806	5.06605	3.53611	1.11331	0.848775	5.70978	4.76978	0.5956	0.624242	4.34893	3.16686	1.25085	1.25671	5.32322	4.49772	0.640883	0.322576	4.72535	2.82022	0.854026	1.40459	3.77258	4.75222	0.570595	0.504526	3.49184	3.66909	0.966335	1.17107	5.53321	5.75338	0.611539	0.780971	3.47469	3.07582	1.0873	1.12386	4.81229	4.89226	1.37901	0.597868	4.0378	4.03957	0.926356
FBgn0004132	62.1469	59.1694	27.0108	26.6007	56.8276	54.2793	29.7067	24.292	59.2906	61.5144	31.2066	34.0738	59.7752	59.9568	30.0528	25.417	60.6533	56.5263	23.135	28.198	63.6258	63.2242	27.9284	25.3293	59.1009	48.6858	32.6005	30.4071	62.5549	55.8518	32.0097	25.4098	68.5205	65.0283	30.7572	32.8008	61.8523	56.3023	25.8668	28.0883	70.2524	72.5004	34.2519	36.2938	69.4562	62.8557	31.2371	32.5719	70.6055
FBgn0004133	4.18543	4.38584	12.3642	14.9613	5.64492	4.40451	13.4208	14.5083	3.96272	4.38215	12.7057	14.0536	4.67076	4.22896	12.9519	14.9479	4.88201	6.72953	15.5143	17.0527	5.14937	3.3673	12.3619	16.9505	4.95184	6.10814	14.2657	12.8597	5.16605	4.93756	12.2924	12.8776	4.5296	3.89423	12.8522	11.7094	4.22328	3.7537	13.9139	16.4697	4.115	4.48884	11.5353	12.1567	5.92033	5.709	10.7282	11.8149	4.87597
FBgn0004143	0.409604	0	0.13408	0	0	0	0	0	0.165618	0.304063	0.246909	0	0	0	0	0.311944	0.250766	0	0	0	0.112191	0.101598	0	0.237833	0.120585	0.350241	0.537711	0.141907	0	0	0.348916	0.421336	0.115336	0.338613	0.612008	0	0	0.113975	0	0.355939	0.125287	0.295308	0.266939	0.160711	0	0.112096	0.155073	0	0
FBgn0004167	39.9852	40.907	59.3508	62.7288	45.1341	34.1072	65.9673	74.5627	29.8543	30.0691	53.502	57.9636	36.2333	26.6442	66.4665	69.2213	38.0313	37.7543	63.1832	62.5997	35.5914	26.4504	69.9335	77.8146	42.5938	40.0212	69.7053	69.155	35.3129	31.2569	68.1314	83.2358	31.5434	30.7326	57.5601	57.4621	35.2165	29.2807	68.5508	76.3082	35.652	29.0189	59.3428	60.1973	42.1198	41.7566	59.4069	62.3298	39.4009
FBgn0004168	0.875732	0.606767	2.99164	2.55524	0.337617	0.33356	1.79536	1.9534	0.531066	0.717707	3.33187	3.4415	0.322789	0.398187	1.71888	2.60487	0.871107	0.42405	3.37839	3.94858	0.269847	0.298674	1.63373	2.22433	0.531806	0.748714	2.55039	2.59784	0.296872	0.354248	1.79502	2.13915	0.57016	0.377009	2.95729	2.79622	0.247707	0.411209	2.17648	2.23513	0.318045	0.420856	2.31822	2.25457	0.414175	0.37442	1.94809	1.88631	0.523839
FBgn0004169	536.756	466.073	1298.33	1249.41	161.203	170.11	465.17	518.585	241.96	247.585	971.106	968.56	100.653	104.359	460.386	440.312	164.159	180.94	704.818	734.616	96.2928	87.1095	414.488	440.09	158.057	109.27	563.558	588.113	92.6416	94.1317	386.415	404.36	359.499	303.081	1261.07	1169.21	71.3441	86.1762	355.904	391.732	157.716	129.988	571.012	642.571	88.1084	104.95	369.05	385.911	143.057
FBgn0004170	0.640074	0.909771	0.139671	0.0760403	0.346357	0.130019	0.3373	0.292888	0.215656	0.950226	0	0	0.419425	0.720702	0	0.324952	1.50203	1.32248	0.114524	0.315754	0.467511	0.264607	0.509512	0.4955	1.00506	0.972922	0.21005	0	0.321458	0.115083	0.0908732	0.109726	0.660802	0.764255	0.0531273	0.0778622	0.257508	0.474948	0.318177	0.185391	0.261023	0.307623	0.0695174	0	0.434702	0.583851	0	0.0742783	0.211254
FBgn0004171	0	0	160.172	156.995	0.0991131	0	74.0802	81.7172	0	0	144.811	140.407	0	0	81.617	92.0582	0.0934392	0.47305	124.861	158.123	0	0	60.8721	77.8083	0	0.609023	127.128	131.245	0	0.164659	65.3982	67.8223	0	0	123.447	133.129	0.0921102	0	88.6211	96.1555	0	0	119.259	108.628	0.177706	0	70.5001	80.4516	0
FBgn0004172	0	0	1270.78	1127.29	0	0	681.455	580.33	0	0	1030.62	971.041	2.84394	0	707.169	742.028	0	0	886.521	976.57	0	0	548.464	579.464	0	9.62594	900	861.318	0	0	508.239	493.304	0	0.465318	890.633	884.985	0	0.469644	665.695	677.931	0.516504	0	900.736	823.539	1.96611	0	685.311	620.253	0
FBgn0004173	0	0	1405.82	1431.71	1.6107	0	739.686	603.843	0	0.613743	1142.29	1226.92	3.13351	0	820.992	716.386	0	1.15314	1318.81	1264.65	1.01872	0	581.254	564.549	0	6.36257	1022	1037.71	0.373583	0.668977	569.757	472.641	0	1.36696	1061.14	1105.74	0	0.689952	752.158	620.206	0.379333	0	1165.44	1077.3	0.721981	0	718.85	690.85	0
FBgn0004174	0	0	1232.63	1161.5	0	0	572.915	475.908	0	0	1164.34	1041.88	2.29792	0	718.958	691.648	0	2.02985	1041.41	1037.77	0.918643	0	528.948	536.044	0	8.98141	1039.5	960.488	0	0	574.203	483.141	0	1.80467	943.305	967.349	0	0	723.949	576.445	0	0	1086.94	995.776	0.488275	0.459063	717.435	706.541	0
FBgn0004175	0	0	1140.74	1001.18	0.805352	0	500.477	396.13	0	0.920614	972.961	976.871	1.74084	0.322266	647.705	583.215	0	1.53752	928.691	849.83	1.01872	0.615027	451.675	429.893	0	5.65562	834.774	862.471	0	0	457.284	410.77	0	0.683481	850.519	808.37	0	0	488.902	478.491	0	0	811.85	855.419	0.36099	0	510.045	493.526	0
FBgn0004177	175.46	176.395	108.315	106.247	176.787	213.575	110.622	112.189	197.351	199.046	104.922	103.976	190.159	206.598	107.752	108.923	198.402	192.872	97.962	96.9449	196.217	219.813	113.964	115.296	205.54	245.226	104.255	104.107	207.226	206.308	118.762	122.63	194.837	198.943	106.674	101.334	202.002	223.563	105.405	117.292	183.773	191.76	95.8914	102.156	192.936	180.206	102.801	99.7477	183.907
FBgn0004179	48.4124	49.917	56.6007	57.4053	58.1582	60.8145	49.2573	48.5662	52.6541	53.6619	53.7304	49.9091	50.7963	57.0594	43.9136	50.7822	53.1409	53.7033	51.8492	58.6944	50.5638	57.9323	47.9223	50.5836	56.1761	72.253	50.3608	49.1019	52.734	53.1636	48.3801	46.9052	63.4793	58.381	50.1034	50.0485	54.7099	58.6898	46.5901	52.4212	47.0707	53.1156	44.6885	50.0981	52.0192	54.8571	46.4026	44.1569	45.5471
FBgn0004181	0.592857	0.525112	5267.68	4745.3	1.11345	0.0803534	1043.37	811.776	0	2.67421	4355.35	4550.14	5.25793	0.413089	1080.56	1008.78	0.608292	6.28836	5169.6	3918.57	0.721737	0.980321	1149.69	1066.68	0.292538	27.4124	4613.88	4056.9	0.317879	0.482356	1026.26	963.689	0.148512	4.49883	5270.48	4697.32	0.0599606	1.7695	1412.84	1345.38	0.244581	0.190127	4182.01	4121.76	0.751926	0.0543798	2484.86	1926.75	0.196762
FBgn0004183	192.637	51.1755	41.2474	83.4081	128.587	32.6133	21.3452	24.7129	80.0636	120.265	37.9786	75.8567	75.4865	51.4549	14.4973	41.1275	181.839	323.601	154.61	153.193	122.705	44.4481	75.234	31.3564	120.8	107.745	76.8009	99.3321	86.3965	126.233	68.691	64.8083	65.8936	163.693	58.2751	98.5461	124.934	79.7807	71.591	86.0345	159.675	99.4985	158.372	49.4399	31.4388	152.716	67.543	37.604	172.307
FBgn0004185	0	0	0	0	0	0	0	0	0	0	0	0	0	0	0	0	0	0	0	0	0	0	0	0	0	0	0	0	0	0	0	0	0	0	0	0	0	0	0	0	0	0	0	0	0	0	0	0	0
FBgn0004186	8.95984	0	0	0	0	0	0	0	0	0	0	0	0	0	0	0	0	0	0	6.66056	4.90821	0	0	0	0	0	0	0	0	0	7.63233	0	0	0	0	6.56974	0	0	0	0	0	0	0	0	0	0	6.7543	0	0
FBgn0004187	2499.8	1371.5	1384.73	1860.64	1987.26	684.879	747.08	955.565	1823.27	4547.8	1616.8	1919.76	1841.87	1595.1	971.318	527.803	4650.67	6884.89	3932.88	2524.35	3632.08	1151.21	1343.46	585.32	3156.56	631.08	1730.97	2446.05	2753.89	1752.7	656.381	648.083	1490.21	3224.26	1035.5	2437.37	3487.28	1695.34	1038.07	445.815	3314.64	2249.53	3337.55	1878.72	665.455	2773.52	756.481	889.962	3214.41
FBgn0004188	0	0	0	0	0	0	0	0	0	0	0	0	0	0	0	0	0	0	0	0	0	0	0	0	0	0	0	0	0	0	0	0	0	0	0	0	0	0	0	0	0	0	0	0	0	0	0	0	0
FBgn0004189	0	0	0	0	0	0	0	0	0	0	0	0	0	0	0	0	0	0	0	0	0	0	0	0	0	0	0	0	0	0	0	0	0	0	0	0	0	0	0	0	0	0	0	0	0	0	0	0	0
FBgn0004190	0	0	0	0	0	0	0	0	0	0	0	0	0	0	0	0	0	0	0	0	0	0	0	0	0	0	0	0	0	0	0	0	0	0	0	0	0	0	0	0	0	0	0	0	0	0	0	0	0
FBgn0004191	5333.04	3693.64	1841.59	1846.42	5318.66	1371.46	2240.06	3371.06	2741.87	4135.28	1530.14	1353.48	2344.09	2350.41	1789.82	1601.78	4950.75	6030.76	2853.18	1403.09	3766.05	1401.6	2270.27	1726.56	5437.22	1591.71	2842.66	2326.31	5223.39	5695.08	3863.1	3687.52	2214.3	4622.3	1364.87	1467.15	4824.06	4472.72	4043.27	3299.73	2849.01	2245.9	1654.27	829.286	796.185	2033	1177.73	1067.75	1159.31
FBgn0004192	0	0	0	0	0	0	8.19036	0	2.09463	0	0	0	0	0	0	0	9.51457	3.21127	0	3.83359	0	2.56235	18.558	0	0	0	0	3.57894	0	0	0	0	0	0	2.58009	11.344	0	2.8745	10.3013	0	0	4.97982	3.37606	0	0	5.67085	0	3.60726	6.83958
FBgn0004197	0.504458	0.412745	1.75524	1.7361	0.415841	0.257005	1.92242	1.39578	0.298452	0.289706	1.2751	1.67488	0.23496	0.217382	1.44652	1.49905	0.452229	0.217744	2.00759	2.09354	0.202182	0.23194	1.64479	1.24571	0.262251	0.295129	1.82413	1.53429	0.237281	0.252171	1.75557	1.64509	0.237451	0.219382	1.39558	1.27512	0.267279	0.328669	1.48406	1.15005	0.21487	0.281365	1.66735	1.93043	0.231769	0.413759	1.39763	1.76371	0.309176
FBgn0004198	2.62785	2.65988	4.64327	5.62118	3.43379	2.12153	5.36293	6.65676	1.63354	1.71931	4.51909	4.38114	1.90633	1.70649	5.28314	6.71102	4.03898	3.44605	7.47202	9.57871	1.69232	1.45356	5.75488	6.91666	2.91695	3.48776	6.07044	6.45892	1.70459	2.14622	5.45716	7.30626	1.46099	1.50293	4.4962	4.81512	1.4837	1.54563	6.2537	6.88344	1.59217	1.49694	4.94205	5.53057	2.4551	2.38614	6.426	6.38964	1.61892
FBgn0004227	12.5741	14.7236	8.98813	10.6277	16.4317	12.9421	7.92957	11.3162	16.7173	16.2055	9.30426	9.19482	12.8477	9.39524	8.07058	11.3321	22.7458	16.461	13.5203	15.6251	15.6595	10.8771	9.24706	14.6397	20.1961	19.6374	11.2523	12.2619	14.4954	9.64791	7.26999	13.0142	12.9364	12.0528	9.75692	9.85914	15.7782	9.96151	8.07234	13.4884	12.2582	12.2522	9.20605	8.62705	17.0614	15.5151	7.91184	13.5124	13.1453
FBgn0004228	31.7566	28.6462	43.3115	48.4596	33.5395	26.189	52.2798	42.8488	34.1618	23.9296	56.1595	54.1259	36.3378	38.1203	50.1908	48.0417	9.0448	12.3464	31.6786	26.6848	27.1089	30.6916	52.6898	50.551	22.2346	27.7204	51.8866	38.9691	36.1698	36.1713	61.3503	72.3755	24.4128	27.0956	59.6405	50.1967	30.6989	35.4774	54.0504	57.8713	32.4685	30.7758	49.3188	53.5445	37.2907	32.1315	52.5566	53.9394	36.8027
FBgn0004237	65.1503	65.6935	29.3429	25.8821	78.4907	65.8756	25.4407	28.0145	75.0159	79.5325	29.1985	28.5126	69.4179	66.3561	26.864	27.7728	95.7076	90.8675	39.7646	39.456	64.9601	60.7	32.0081	29.2337	92.5002	97.7338	33.4526	34.7197	70.2408	59.5375	29.4656	29.3496	75.8337	77.8167	30.5724	29.132	74.7868	69.8759	28.4566	31.182	69.5807	57.7756	30.9307	27.5996	79.4814	71.7555	23.914	29.0474	73.6356
FBgn0004240	94.2749	81.9515	84.9544	115.228	467.119	485.469	647.785	578.21	36.8551	110.661	198.667	154.282	786.196	547.226	1097.86	993.042	42.0586	6.12342	200.057	67.12	436.268	748.066	1930.23	1174.78	178.123	76.5316	57.4708	478.413	575.737	434.281	883.377	783.337	358.563	193.514	532.686	205.169	472.594	208.863	464.739	275.47	2.19745	7.55347	7.0229	36.9963	153.964	28.7541	22.4308	59.7182	4.74258
FBgn0004242	11.8648	12.3319	41.4622	43.4305	7.42707	5.73496	28.3995	30.4833	7.58983	7.66604	39.6312	38.7711	4.68659	5.4753	32.4892	38.2041	12.7068	10.1285	56.2069	54.1949	4.11911	3.87902	26.8007	36.0472	9.10873	10.7032	46.9321	43.0418	3.95208	4.97057	28.7323	36.7711	7.04434	6.41517	40.7871	40.8107	3.59309	5.35774	33.3989	38.3384	6.71427	5.48864	28.5341	34.8526	5.24561	4.61386	32.0125	31.2742	5.69884
FBgn0004244	1.75483	2.10705	6.47268	7.25784	1.65577	1.14027	5.78408	6.30381	1.07191	1.14341	6.26667	6.36269	0.531515	0.653855	5.05255	8.1479	2.71104	2.14411	10.9919	12.9228	0.678029	0.561615	5.86859	8.51328	1.54321	2.70735	8.84136	8.10688	0.644466	0.890733	5.13498	8.08526	0.628805	0.937561	6.57922	6.3369	0.825664	0.796538	5.72278	8.35937	1.00589	0.642309	4.57567	5.5374	0.997504	0.912429	6.52675	6.72294	0.725924
FBgn0004359	12.1188	13.2779	9.85852	11.0279	13.3314	15.9538	12.6015	10.8211	14.7462	14.9629	9.96371	10.7541	13.5473	16.539	11.5116	10.2138	12.8203	14.3301	9.4096	11.4047	13.2129	15.4675	9.48238	10.0413	11.7782	13.0773	9.92269	10.5167	13.0117	13.3268	10.273	10.5282	15.4701	14.9125	9.63852	10.5193	16.117	15.8786	10.8781	10.3253	14.3938	14.3625	10.542	11.3089	14.3484	15.1642	12.6965	11.5506	12.0376
FBgn0004360	0.905668	0.698783	3.09135	2.62825	1.09213	1.41923	4.602	4.79528	0.654259	0.832293	2.57663	3.31287	0.835692	1.54639	3.96401	5.46803	0.634981	0.361541	3.2653	3.9301	0.923487	0.804126	3.93924	3.7558	0.685677	0.55428	2.25165	1.57142	1.05264	1.01187	3.69209	2.52965	0.728545	0.714565	3.09357	2.55565	0.939024	1.54936	4.4388	5.62498	0.674163	0.559613	1.43659	2.13184	0.67782	0.779848	2.54737	2.75093	0.556263
FBgn0004362	387.404	410.018	41.3116	37.9113	422.505	599.232	47.6225	42.6503	530.48	455.617	35.9164	34.2851	484.599	569.26	46.7593	44.6574	484.685	456.72	27.7001	33.6019	509.113	684.15	53.2596	55.8786	525.118	521.585	30.065	31.8639	585.517	622.69	55.7223	45.1592	466.932	471.635	32.4026	34.869	494.778	542.03	43.4322	44.6113	513.533	551.678	27.6714	33.8328	571.633	483.362	40.4502	40.6999	530.621
FBgn0004363	733.423	701.71	827.323	775.313	530.554	561.425	387.7	359.531	674.626	690.767	689.13	709.45	544.662	551.399	364.847	320.799	681.043	724.988	646.048	596.628	564.953	603.315	350.455	310.023	681.108	634.875	485.663	505.311	575.812	568.444	374.553	305.393	727.883	685.343	708.904	687.265	586.143	568.92	350.121	315.23	690.765	661.658	597.653	570.307	559.551	559.848	352.539	322.907	611.518
FBgn0004364	6.71748	6.64723	12.7784	11.8797	7.69035	5.97145	11.5972	12.7336	5.59488	4.97344	11.4917	9.92022	4.45382	4.84237	10.6151	10.4996	10.0481	10.6436	18.3257	16.35	6.47431	4.9861	15.6488	13.811	9.51752	11.7454	12.5298	12.7212	5.29639	5.08051	12.3049	12.9088	6.58383	5.88647	12.2237	12.6804	5.63834	5.45298	13.2305	12.0682	6.51854	7.01479	14.8923	15.574	7.46753	7.2419	15.3568	15.9122	7.73429
FBgn0004367	5.67737	6.18258	1.07623	1.12302	7.09463	7.23307	1.92221	1.55157	6.14836	6.48293	1.38318	1.66524	6.52186	6.13179	1.97209	1.91705	7.40137	8.04609	1.93037	1.46995	6.67985	7.3066	2.20838	2.04822	7.32187	6.52064	1.32629	1.81562	6.46121	6.70613	2.04244	1.76144	7.34834	6.5684	1.45838	1.32492	7.0584	7.05299	1.58338	1.60708	6.37957	6.83126	1.66278	1.65279	6.69913	7.60113	1.95841	1.70511	6.28512
FBgn0004368	14.2842	16.026	8.96648	9.38984	17.6645	17.8201	12.3808	11.3117	17.6738	17.6252	8.29791	9.37122	16.686	16.7103	10.7152	10.7966	19.6447	20.7118	10.5953	10.461	16.8287	17.2297	11.8652	11.7475	20.6651	22.5031	9.57783	9.1871	17.3535	16.8705	9.94809	10.8447	18.2523	17.8469	8.13814	8.77344	18.9288	18.2012	12.0775	11.4483	15.8053	17.3094	9.36675	10.1761	17.8433	19.171	10.5726	10.2012	15.6138
FBgn0004369	6.51356	5.43513	9.55666	10.6272	6.87796	5.39638	9.91218	9.56848	4.96602	4.43295	8.24566	7.58123	4.95309	4.57887	10.4482	10.4005	9.01018	8.79409	12.9963	13.9281	4.45114	4.07188	10.7823	11.1919	6.72056	8.62582	10.9779	10.5103	4.64402	4.45896	10.4675	13.1834	5.58818	4.41015	9.40684	9.31644	5.6249	5.5759	9.90906	11.3312	5.21366	4.70836	8.13609	9.31368	4.95973	5.26915	10.3935	10.6264	4.70951
FBgn0004370	11.7106	10.9733	10.0405	11.4439	14.1772	12.1095	9.38024	10.1259	14.9448	14.0444	11.5383	12.2414	15.4296	14.5345	10.9764	12.0971	20.4718	18.9195	12.5027	13.2725	13.2316	14.4385	9.94617	11.2321	17.3343	20.8626	12.1635	11.8009	13.0289	13.9622	10.9001	12.3673	14.2978	13.9367	10.666	11.8499	15.663	14.7577	10.966	12.4321	12.4128	12.4045	10.6853	12.1024	15.6982	15.2769	10.8033	12.057	13.3093
FBgn0004372	0.041908	0.0476517	6.80192	6.09393	0.653971	0.102157	4.167	3.59556	0.0338868	0	6.81243	7.17003	0	0	4.65591	5.29266	0.15393	0	6.0287	6.75862	0.0349741	0	5.00401	4.57241	0	0.327515	4.56375	5.03962	0	0.103313	2.42462	2.1457	0.0471975	0	5.91939	5.13106	0.202321	0.186584	4.40723	3.42085	0.0512695	0.0805647	5.18885	4.73148	0.146374	0.18349	4.18914	3.38129	0.165979
FBgn0004373	28.0326	29.1656	40.3809	38.7415	37.0813	35.4104	38.1802	38.8864	32.4543	31.9311	35.9593	36.6026	32.8384	33.9575	40.2296	41.9924	33.9563	34.5944	39.8568	39.1453	32.0846	32.8134	43.3242	42.5577	35.2381	39.0087	39.157	37.6252	34.1822	35.0498	36.3364	40.4385	32.999	32.3682	35.1829	33.9202	34.7574	32.6112	38.2041	41.8056	28.6809	27.6088	31.0754	35.6394	35.098	33.5078	40.4095	40.071	26.9175
FBgn0004374	8.47753	10.4572	7.45858	7.42831	9.29209	8.50797	6.94667	7.7224	11.9171	11.5841	7.85192	7.28515	10.9428	8.99258	7.92259	7.10694	10.7121	12.0997	7.05494	8.05674	10.8005	9.37567	5.89671	6.00548	12.549	11.5037	7.40136	6.41297	13.0774	9.35462	4.10763	5.11957	12.7004	10.6932	7.12652	6.69808	14.1032	9.4574	6.68813	6.58878	10.8942	11.8486	7.60198	6.95672	10.5485	12.1521	6.00757	5.79412	9.72823
FBgn0004378	15.4141	17.7304	2.79887	2.07438	18.5939	24.9186	1.90279	1.57827	23.6921	23.5931	2.66369	2.74834	22.9052	26.2143	2.40144	1.55953	19.6849	20.132	2.35279	2.02052	21.277	26.7187	1.71599	1.58536	20.9254	23.2646	2.61748	2.58919	24.3607	24.8637	1.89762	1.77383	21.891	22.0566	2.16502	2.75344	25.1939	25.5346	2.28605	3.12189	19.6698	21.5842	2.3881	2.3117	23.2572	22.1214	2.77535	2.22644	19.1151
FBgn0004379	25.9815	30.7513	13.6014	12.421	29.232	40.5194	11.0875	9.55307	37.7429	41.0057	13.5676	13.1332	37.0312	42.9992	10.6864	11.2912	29.2342	35.024	12.1683	13.6987	39.4465	47.2909	10.7127	9.8156	33.4573	36.1962	12.3997	11.9109	39.8237	41.3992	8.8492	9.56832	35.5033	36.208	10.23	11.9265	40.5535	42.6604	10.3285	11.6115	32.5418	37.4414	9.97147	10.5991	39.1938	39.4203	8.12552	8.64834	29.4546
FBgn0004380	20.5941	23.9639	17.6904	18.2122	22.8816	27.6556	19.7487	17.5761	25.9058	31.3149	18.5764	18.8771	28.0344	30.5305	18.4771	19.9317	21.1902	23.4574	17.2117	15.9719	25.5734	31.8154	20.0907	17.6962	21.2513	17.1473	16.9183	16.3306	26.6323	26.5853	16.457	18.9964	24.2138	23.7587	17.3233	17.7803	27.9658	28.9125	17.6856	16.7371	22.6988	25.8118	14.9887	17.47	24.5693	22.7584	16.6035	15.6601	18.885
FBgn0004381	21.6701	19.5991	13.9864	12.1733	22.0431	28.6662	15.0193	11.6502	25.6673	26.8588	15.1473	15.6796	25.2153	30.1453	15.7189	15.6902	21.6537	22.8235	9.81939	12.0364	24.0469	29.4778	10.6401	11.1139	24.079	25.4327	10.2118	12.5841	28.6557	28.2614	11.9376	15.2275	25.6863	25.1559	15.0313	13.7993	25.4364	28.0243	14.5779	15.1172	22.7842	26.4336	11.8689	14.2062	24.9485	24.2663	13.1754	13.3283	23.2794
FBgn0004387	9.94477	8.41615	13.1061	12.9439	10.3181	9.83154	13.3893	14.7638	9.9186	10.4021	11.4355	12.2235	11.0597	9.61057	16.0063	15.6543	12.8341	12.8123	14.1483	14.3441	10.5937	9.61599	15.8716	16.8635	10.8277	12.8749	12.9896	13.5545	10.05	9.22952	16.2411	17.8067	9.941	9.14835	12.7082	14.1075	11.3053	9.75613	14.9971	15.1431	10.2606	9.82059	12.6863	14.2691	11.4601	11.5975	13.8636	15.7408	9.77636
FBgn0004389	0.718449	0.544645	0.731639	0.682837	0.518377	0.389155	1.00964	1.02282	0.839182	0.632072	0.866132	1.13853	0.448364	0.0829726	0.642876	1.09427	0.293221	0.692756	1.19982	0.354432	0.262378	0.158404	0.190641	0.741594	0.752053	1.0921	1.46707	0.331875	0.481093	0.344478	0.816003	0.821114	0.539451	0.79188	0.23854	0.582665	0.0963501	0.355403	0.952402	1.2486	0.585992	0.53714	1.04044	0.501118	0.557657	0.786442	1.32982	1.11169	0.316174
FBgn0004390	16.7108	17.2721	8.81847	9.29775	20.9037	17.0964	10.4076	11.2129	18.475	18.418	7.39975	7.6452	18.2576	16.0525	9.47495	10.9935	20.4436	21.2568	10.6175	10.2173	17.0759	15.6503	11.0656	11.7506	21.0353	25.3463	8.30034	9.46984	19.7961	15.4362	10.6521	11.9211	18.8486	18.1809	8.92999	8.68847	21.1762	16.3222	10.3707	11.421	15.4532	18.7925	8.55362	7.62613	17.8291	18.7385	9.23752	9.83567	16.8786
FBgn0004391	7.19052	7.74601	4.13653	4.41426	8.77874	7.17773	4.14848	3.93847	9.62491	8.79895	3.68218	3.76966	9.81071	7.65848	3.65159	3.88471	12.3886	11.8802	4.30448	4.78446	9.28103	8.58183	4.71243	3.9978	12.0909	11.7985	4.21615	4.97503	9.99546	8.88877	3.84499	4.40488	11.1831	10.7937	3.09459	3.58538	10.6035	8.89123	3.46456	3.6847	9.43841	8.77767	5.1984	4.54632	9.43417	11.0757	4.26085	4.39968	7.85704
FBgn0004394	0.675701	0.73989	1.08341	0.987507	0.922376	0.4565	0.912944	0.857453	0.563693	0.332972	0.836346	0.726098	0.564008	0.522106	0.778125	1.1768	0.477201	0.663813	0.778049	0.911347	0.513196	0.266561	1.01103	1.16707	0.867045	0.848313	1.14542	0.806078	0.453728	0.716311	0.655709	0.870919	0.238382	0.399399	0.41506	0.589916	0.618818	0.372449	1.87453	1.23557	0.410739	0.456945	0.605263	0.612866	0.890912	1.03315	0.699527	0.667823	0.356303
FBgn0004395	20.1578	22.3477	12.7245	12.2163	21.2936	23.0021	18.1741	18.209	26.0179	25.752	10.6907	9.96602	23.8407	24.7967	19.2102	19.9636	23.2487	23.4208	10.6723	11.8055	25.1907	25.77	16.8191	19.2272	23.3483	27.7904	11.1591	12.3398	26.9805	23.765	16.9256	20.1741	25.6026	23.3104	10.7435	11.1323	27.1097	25.173	16.7166	18.3218	22.8917	23.0621	10.176	11.8459	23.9819	24.6688	14.841	15.2446	23.4239
FBgn0004396	11.8927	11.8113	19.123	20.1812	14.4135	9.76182	15.135	18.1336	8.38668	7.6209	19.6815	18.3016	8.205	8.70663	14.8939	19.4179	14.6328	11.8161	22.3343	25.3384	7.9535	6.89984	19.0231	22.9461	13.8095	19.1124	21.558	20.6702	7.02172	8.10982	17.1998	22.6571	11.7295	11.6486	17.8656	18.7715	9.90672	8.90942	18.2425	23.1975	11.1757	10.5836	18.3179	21.5707	13.6145	12.7279	22.5175	26.2079	9.64178
FBgn0004397	12.4211	11.0611	15.7093	16.6063	12.7569	9.76067	14.6768	15.8584	10.1743	10.2897	14.1323	15.144	11.7381	7.67042	12.751	15.6929	17.6081	18.9828	20.2398	21.8711	10.8994	7.1519	17.4447	15.9341	14.6266	14.2281	16.3567	18.1479	10.2724	8.17116	13.3474	17.8792	11.6007	9.68352	14.0779	15.3877	12.0038	8.79993	14.1977	15.9408	10.8262	9.16888	13.0154	13.2666	11.1079	12.3279	13.4173	13.4385	10.3519
FBgn0004400	18.7464	19.4529	0.694042	0.824406	20.2775	25.3149	0.533299	1.05847	23.8094	22.5596	0.522851	0.624806	20.3005	21.8381	0.853776	0.587173	25.3119	26.7642	0.724285	0.356595	25.8184	33.5173	1.03575	0.783426	20.4313	22.0302	0.569325	0.467483	23.4088	23.9141	0.492614	0.793081	17.5306	21.0332	0.479992	0.703466	25.3009	28.0529	0.670751	0.41874	22.5805	25.5695	0.628073	0.680639	23.4523	19.8865	0.729853	1.00663	21.5675
FBgn0004401	91.4882	101.922	43.0419	48.0672	107.682	101.012	44.635	58.4253	115.47	127.591	44.7615	49.8447	116.709	106.903	57.8136	62.3725	99.5767	99.5623	46.7361	54.1129	99.1618	90.8202	47.6839	60.991	106.759	117.383	47.781	50.785	110.042	89.6483	47.1768	52.9278	135.496	122.666	47.5131	52.6075	138.087	115.715	57.5559	64.2951	109.385	108.499	51.6386	51.8022	116.324	120.332	46.4285	57.3237	102.487
FBgn0004403	1150.32	1066	593.873	542.932	970.142	970.644	812.1	671.903	982.557	1003.47	518.037	562.919	1027.35	1035.56	779.542	605.393	863.315	970.118	511.043	394.613	738.565	988.134	640.924	548.599	1003.44	502.563	552.905	532.203	1029.65	1101.58	797.965	623.641	1033.91	956.497	624.397	543.289	980.721	1033.11	672.13	606.691	1258.55	1103.48	615.247	541.778	1035.1	1068.15	719.456	623.561	1291.23
FBgn0004404	506.568	487.314	317.792	290.114	395.251	455.625	416.74	317.334	414.355	442.305	318.375	343.73	441.811	472.857	392.235	308.775	327.676	412.119	222.262	253.009	488.801	470.924	346.638	258.809	415.542	286.69	255.42	303.19	523.86	494.249	414.596	327.566	568.774	444.885	283.673	350.384	516.294	472.994	415.721	305.414	558.476	533.176	338.936	302.982	444.867	554.812	377.323	326.758	603.553
FBgn0004406	10.9194	11.4672	3.99584	4.29681	11.6937	12.847	2.57727	2.49815	13.5349	13.2079	4.38759	4.17814	12.1596	11.5062	3.72478	4.59052	11.2332	13.3714	5.08757	4.88139	12.9187	14.0877	4.02893	3.34582	12.5922	10.3514	3.88178	4.15081	13.1158	12.1675	3.55268	3.86057	14.3894	12.5358	3.34192	4.09538	14.1163	12.8921	4.03307	2.8331	10.5984	12.7183	3.3847	3.39132	11.1011	12.6779	3.3593	2.87735	10.1605
FBgn0004407	17.3489	14.9596	14.5749	13.4653	14.5197	13.0979	12.8754	13.1427	14.0674	14.6423	18.2998	16.4949	15.6991	16.9296	17.1531	14.1655	12.2724	12.4262	12.8302	13.6219	11.5629	12.4793	13.2345	10.968	18.2747	19.0635	14.1699	17.8311	15.5091	16.9478	13.8753	11.8962	18.1276	18.4306	14.6398	13.5769	16.7509	13.6241	12.6484	14.0697	17.6871	17.0463	13.5036	12.7053	16.4391	14.6116	15.035	12.0795	18.0047
FBgn0004414	1.50751	0	5175.81	4371.44	0.489685	0	468.704	474.971	0	1.8659	3691.78	3621.19	4.23358	0.3919	811.352	727.789	0	6.0767	2746.05	3204.03	0.412906	0.373916	835.218	578.567	0.887241	15.4341	2663.71	2543.64	0.45426	0.813529	1150.51	748.821	0	2.46327	3742.98	4620.05	0	0.838951	995.03	935.777	0	0	2026.3	1969.58	0	0	1805.28	1336.36	0
FBgn0004419	920.499	940.555	76.4245	71.693	1096.96	1408.95	66.1374	58.8148	1192.37	1218.72	74.2457	75.2323	1204.69	1441.63	70.3616	64.0203	1082.15	1034.94	68.7286	68.6042	1292.85	1587.22	59.7324	69.9836	1097.25	1099.5	70.0962	70.4251	1285.83	1365.1	69.4744	65.1343	1098.37	1200.96	67.6553	62.4185	1283.24	1422.05	60.9692	67.206	1115.72	1231.61	64.2805	69.5704	1242.81	1127.43	72.012	61.1641	1079.93
FBgn0004425	443.317	420.837	119.297	147.118	162.624	22.3584	40.0542	44.2465	552.723	621.214	172.604	221.484	338.736	236.677	43.0434	48.1464	88.7751	121.011	106.291	107.316	149.177	89.6726	56.0588	64.2386	153.721	178.267	93.9733	107.227	129.086	102.29	74.4222	49.2468	572.532	513.351	50.9338	65.1468	106.01	80.4163	6.93272	6.46314	200.474	165.769	167.522	115.998	124.194	165.614	98.5093	85.13	456.836
FBgn0004426	253.329	245.467	149.506	169.724	110.998	35.5508	53.462	60.6251	120.805	107.284	74.8325	74.4761	106.389	90.2776	23.8754	31.3968	116.271	119.451	137.259	133.687	187.484	129.348	78.5451	82.8402	125.41	192.76	123.138	162.695	149.602	146.174	125.453	81.9551	5.73901	0.255288	0	0.338114	0	0	0	0	0	0	0.905631	0	0	0	0.350603	0	115.282
FBgn0004427	1433.19	1215.9	774.782	878.826	576.7	171.532	230.88	246.879	1036.33	992.5	584.561	684.729	704.567	570.137	205	215.195	486.41	571.106	622.537	606.927	931.926	624.417	339.685	349.645	718.042	984.592	623.74	811.287	718.799	751.101	549.653	451.864	1456.5	1277.49	286.429	401.412	227.278	218.258	93.0182	85.4247	456.985	341.927	394.911	324.214	221.176	296.58	243.7	205.687	1089.1
FBgn0004428	21.4676	19.254	52.7956	55.4955	6.12106	1.70144	39.4641	35.7856	77.2124	96.7502	62.2903	70.6144	53.9161	37.7386	28.9589	26.587	2.56473	4.11172	47.2253	41.3351	5.16291	4.15597	29.598	30.0003	12.9468	14.5275	47.4331	41.8431	10.3081	10.5457	33.6003	28.7283	83.5558	111.592	43.6416	48.4161	12.4306	14.5696	32.6275	24.5727	52.7503	35.7401	68.0259	52.324	26.4208	25.4134	50.4774	42.5411	69.8289
FBgn0004429	26.1955	19.0737	13.1772	17.5363	14.7305	11.2893	8.58697	10.819	24.5442	31.622	53.3462	55.7167	31.0411	24.4081	32.9344	45.4994	25.8184	18.8143	12.6912	14.4219	14.3499	7.28993	8.01158	9.64632	17.115	16.7552	10.2755	9.73946	10.5889	8.61695	8.4359	12.4882	18.1721	14.2621	19.8899	27.9842	16.5819	11.9115	15.8826	16.1024	77.9823	65.4156	165.109	178	80.7212	85.8594	135.93	128.141	65.3806
FBgn0004430	0.227564	1.03531	3.87428	1.298	0.591227	2.49552	3.59854	3.33304	0.920304	2.47809	0.548807	0.590241	0	0.236583	0	0	0	0.846548	0.488726	0	0	0	0	0	0	0.259495	0	0.630716	0.27429	0	0.387696	0.468254	1.2818	0.752639	0.680158	0.332275	0.274727	0	0.452603	0	0.556954	0.87518	0.593327	0.357214	0.530022	1.24578	0.344552	0.63396	0
FBgn0004431	29.7076	23.8372	15.2747	17.1516	14.4411	13.3252	11.5275	16.3491	6.63315	6.13409	16.4815	4.7269	12.6935	11.1784	8.51432	9.71728	37.049	28.022	39.922	26.708	32.5477	36.7079	80.5347	111.765	33.4768	30.7565	54.3181	28.5403	60.1917	66.8614	43.7811	44.6247	4.72197	8.03659	13.9806	11.7084	9.90056	11.5628	34.0715	31.3625	30.5532	27.6848	17.3434	18.5947	29.7125	27.9349	23.1814	14.4695	20.4559
FBgn0004432	935.266	921.596	389.846	382.484	916.827	1030.19	474.595	443.394	999.448	994.918	401.213	399.562	959.353	1066.49	426.319	420.189	996.257	989.843	383.531	364.41	1035.11	1138.92	462.678	459.067	920.37	901.824	408.758	404.248	962.938	973.291	508.153	453.741	958.011	1017.15	428.301	412.775	1041.94	1068.69	491.91	436.86	1041.22	1064.58	433.509	434.874	1023.07	980.382	497.5	463.376	1061.68
FBgn0004435	65.9514	63.5397	127.698	133.125	48.7252	64.052	106.137	104.354	51.2749	50.6076	106.622	104.171	42.3526	55.6363	100.468	102.824	50.7035	42.4772	105.843	109.259	43.2143	65.4897	99.0247	106.002	54.8653	69.7364	117.491	112.054	53.5161	65.7826	110.741	116.759	55.4903	58.9015	120.755	103.83	54.0509	55.1306	112.635	117.818	51.1466	54.4855	99.7551	117.291	57.4428	56.5456	136.151	121.558	49.6781
FBgn0004436	100.58	100.341	138.322	123.239	96.7784	91.4125	99.5713	110.176	85.986	89.8445	114.017	99.0944	88.0435	88.9654	98.8134	102.857	78.6887	78.8885	93.1148	102.233	88.9448	87.996	101.219	101.823	74.2125	119.051	87.1579	87.354	79.9345	83.4836	87.1078	94.3823	91.3757	81.5078	93.1347	91.5153	89.4446	80.368	73.6778	92.1327	80.0134	76.2195	78.5174	92.2429	83.0062	79.9589	75.418	77.8226	85.2315
FBgn0004449	9.61663	9.53704	20.1629	20.652	10.4206	9.04424	21.0526	23.347	7.69219	7.56264	21.0165	21.5073	9.49106	7.89084	22.0027	24.305	10.2451	10.7532	23.6169	24.5099	7.8977	7.14997	22.6573	23.259	9.55535	10.9406	21.5698	22.1914	7.06802	7.26874	21.3163	26.2681	7.13403	6.73458	19.3452	19.8983	7.8649	7.61389	20.4383	21.8791	7.58196	6.82611	17.8411	18.5871	7.93999	9.16939	18.7179	20.6671	6.6954
FBgn0004456	12.8195	12.1506	14.9284	16.1483	10.3933	10.3693	17.6369	18.042	9.71376	9.15997	14.9417	16.8232	10.1173	10.4708	18.8696	17.8029	8.47903	7.96789	16.0996	14.7338	9.35258	8.36805	17.9636	17.61	9.57317	9.70207	16.0541	14.9227	9.55568	9.61269	16.3065	16.5408	10.4975	9.3491	16.5539	17.2335	8.5769	10.2406	18.2197	19.1069	10.267	8.91457	14.2536	15.1897	10.9205	10.3459	16.5895	17.28	10.421
FBgn0004462	25.5489	24.393	19.5891	19.8109	30.2665	31.9242	19.5198	18.4581	26.8501	27.9113	16.2467	14.0969	30.7868	32.1079	19.6038	18.0991	24.5619	25.929	16.5606	15.2449	27.4549	32.1171	18.9644	18.2662	25.6987	24.3877	15.0656	14.4724	28.8362	29.3284	18.1032	18.722	29.3596	29.8366	16.1981	16.7259	30.2986	31.8953	16.8217	17.2147	29.161	31.2679	15.0611	17.2989	29.5015	31.1945	18.2294	17.2292	28.4693
FBgn0004463	15.202	15.8671	5.3125	4.85334	16.5285	16.0439	6.75894	6.55734	15.3969	17.7089	5.89366	6.80054	14.9645	15.7789	7.14088	6.69239	14.4433	14.9433	4.71722	5.74135	14.0096	15.1614	7.32647	6.98708	17.624	14.9829	6.49546	4.96498	15.8421	16.1638	7.72257	6.71837	17.8781	16.3179	5.5595	4.94073	17.3673	16.2373	6.1396	6.26035	17.7013	16.6283	5.15932	6.08811	16.177	15.6859	6.71541	6.86324	15.5478
FBgn0004465	39.7748	38.2883	25.8239	27.4192	31.7007	38.6486	23.6017	24.3336	35.0263	37.3162	20.6246	18.0845	27.6038	33.8083	19.3061	18.5885	38.6249	44.9854	24.6839	24.11	36.9512	46.5988	20.8186	23.1564	46.7772	30.6847	24.1744	21.8969	41.3087	39.6753	25.156	23.2016	44.305	40.3553	26.7548	25.6106	40.5744	41.6628	24.3762	20.0739	44.9278	45.5641	26.5584	23.7706	41.4866	35.6648	22.1148	19.5757	51.0714
FBgn0004507	147.632	132.982	261.471	247.467	92.4499	78.4637	103.459	110.925	120.966	115.181	298.608	299.513	75.6699	67.3518	102.702	97.6582	124.094	128.929	258.138	267.632	78.0983	70.0478	110.001	108.537	116.29	126.416	181.87	191.177	81.4591	65.1635	98.8251	105.404	172.093	160.984	373.405	452.355	109.371	89.8271	107.502	104.657	97.8806	93.2551	206.717	203.41	78.2825	87.6004	104.855	108.573	95.1061
FBgn0004509	25.2058	24.5281	27.0935	29.5394	29.3338	29.3526	35.8659	37.9525	25.3843	24.0198	29.5618	29.448	31.5054	30.586	39.8447	42.8398	24.055	22.8387	30.3796	30.7217	26.4484	25.7458	40.4731	45.7021	25.4025	30.7843	28.4656	26.0726	26.5275	26.9887	34.7965	37.7553	21.4987	20.2017	24.2844	22.708	23.6567	23.1498	27.0539	31.6419	22.5315	21.1269	24.1067	26.129	26.3053	26.4188	28.3673	32.8919	24.6789
FBgn0004510	18.6303	22.089	5.83728	6.80989	18.6628	26.3941	8.4329	7.43184	25.5258	26.2388	8.39794	7.38041	24.5054	27.2241	9.68116	9.09424	22.7119	23.2432	7.09396	6.00904	22.8101	29.9777	8.08033	7.85811	23.0659	23.7796	7.99482	6.78544	23.8951	27.226	9.15575	9.1716	24.2544	24.1309	7.25579	7.2636	24.9833	26.0087	9.73571	8.2323	22.3536	26.7461	5.13623	6.49691	22.9411	24.5316	7.65684	7.53904	25.9087
FBgn0004511	0.085094	0.0774028	0	0.048521	0	0.0207434	0	0.0311485	0.0137609	0.0168427	0.0410304	0.0220641	0.0191177	0.0353752	0	0.0518377	0.104178	0	0	0.0503704	0.0186458	0	0.0812795	0.0395221	0.0200436	0.32981	0.0223387	0	0	0	0	0	0.0383323	0.0187565	0.0169502	0	0	0.0378849	0.0338379	0.118297	0.0416394	0.0490732	0.0443588	0	0	0.055883	0.103104	0	0.0449334
FBgn0004512	6.4554	6.09205	22.288	26.0843	5.58206	3.83994	21.3248	22.6665	8.98896	8.44978	34.7696	41.1304	9.23077	9.24584	45.393	39.1095	4.04224	4.94209	20.6442	20.403	6.71335	5.83878	24.3596	22.9451	7.22857	5.08472	31.3269	32.7146	8.63739	8.70635	39.8238	37.9906	6.4536	6.73399	32.3094	32.4799	5.92975	6.13404	32.6909	29.2182	8.28233	6.2773	45.182	39.7851	6.53405	6.96609	40.6444	35.0656	8.89959
FBgn0004513	3.201	2.99171	6.29706	5.59034	1.56699	1.83842	6.3054	5.73589	2.61533	2.02345	6.14147	5.82295	1.76965	1.6721	7.47642	6.07457	2.25696	1.84897	4.5696	5.82823	1.70761	1.86231	5.96293	5.72111	2.11194	1.89135	4.88353	4.57528	1.23222	2.02477	6.45279	5.61925	2.62345	2.14255	6.65994	6.38479	1.31469	1.97727	5.86461	5.94111	2.33724	1.90076	5.19816	6.12764	1.28771	1.6876	5.88881	5.11075	2.41151
FBgn0004514	0.530347	0.538408	1.83501	2.16005	0.369545	0.461723	1.22889	1.17866	0.382879	0.450681	1.57543	2.03816	0.447121	0.354336	1.22019	1.70193	0.37163	0.470401	1.50462	2.24239	0.249021	0.282337	1.94488	0.791748	0.379854	0.582979	1.93922	1.78489	0.365282	0.266014	1.1962	1.55848	0.383956	0.355463	1.94306	1.43768	0.366343	0.316733	1.54405	1.84322	0.231969	0.29176	1.55512	1.42669	0.353524	0.353022	1.49326	1.266	0.500947
FBgn0004516	14.4622	14.595	67.0068	60.3015	4.84116	4.37965	24.4126	24.4025	9.03824	8.25023	51.0281	50.228	3.58448	3.097	23.2273	24.1465	10.378	8.57722	62.4052	52.7217	3.72754	3.46746	23.0425	22.8631	7.88829	6.52871	51.7523	50.3013	2.8455	3.51285	25.7286	27.3392	8.92435	8.92482	58.7573	56.3524	3.42765	4.2643	25.8157	28.8029	8.77092	6.77956	42.3505	42.7581	4.34192	3.41577	29.8029	24.7793	9.0745
FBgn0004552	3.16083	2.24682	15.781	12.1127	1.53969	0.962884	21.5542	17.36	2.87601	2.93341	15.245	11.2722	5.32598	4.3128	19.7312	24.6775	1.69347	0.979822	14.0003	10.8198	3.03013	2.54804	14.1561	15.1435	1.6282	1.57682	9.33752	13.9621	2.38115	2.77109	15.8185	13.4138	4.45078	3.7023	7.87237	11.826	3.81573	3.07834	16.1086	16.4827	2.90086	2.65903	11.3311	13.0237	2.76059	1.94658	22.1352	15.1339	2.60862
FBgn0004554	0.767198	0.218127	0.251157	0.54696	0.249128	0	0.800361	0	0.46537	0.759459	0	0	0.215443	0.398785	0	0.292165	0.234866	0	1.09029	0.249745	0	0.334805	0.458102	0.891037	0	0.218689	0.221517	0.702488	0	0.546146	0.653516	0.39462	0.190088	0.42287	2.23568	0.995299	0.694605	0.213468	2.28871	1.46708	0	0.324423	0.499444	0.301041	0.785892	0.839947	0	0.47	1.26078
FBgn0004556	24.1082	28.047	3.87013	4.02669	27.9384	31.7455	4.8808	4.74913	30.3825	31.0756	4.63246	4.81187	31.2876	34.3413	3.91447	4.55206	27.0628	30.415	3.66695	3.88853	31.7028	34.5754	5.33347	5.26307	28.6244	26.8837	5.47535	4.55164	30.6419	32.5967	4.92423	4.99976	31.4045	30.0817	4.74343	3.78757	30.2059	34.5468	5.48571	4.68036	30.6182	32.6117	4.02372	4.17493	31.0878	28.3652	4.62624	4.48223	32.6935
FBgn0004567	0.461187	0.454471	1.32835	0.964248	0.399279	0.224843	1.31233	1.18174	0.298328	0.182569	1.03777	1.07626	0.276302	0.223683	1.08938	1.03016	0.188211	0.381138	0.528089	1.092	0.134741	0.0915146	1.54183	1.21382	0.217257	0.210296	0.847507	0.681719	0.148235	0.132667	1.1	1.01194	0.380885	0.271086	1.04116	0.718074	0.22264	0.273768	1.65057	2.19061	0.188066	0.295522	1.24216	1.35095	0.250561	0.100959	1.02444	1.15597	0.243532
FBgn0004569	7.06971	6.83702	8.76167	8.39243	4.73751	5.42767	6.24431	6.72298	4.31275	5.52759	6.79353	7.99141	4.71976	4.34059	5.91584	6.97364	4.28149	3.74257	6.48193	7.14856	3.33529	3.41979	6.36837	5.49212	4.26677	5.96554	6.76992	6.5547	3.66933	4.45094	5.52933	5.84814	4.44842	4.65835	6.38979	5.69229	3.0364	3.47236	5.60265	5.68369	4.40132	4.59461	5.93472	7.69876	3.30979	4.04807	4.80118	5.78061	6.0116
FBgn0004573	0.47938	0.295294	1.69528	1.40804	0.336798	0.242995	1.5628	1.6896	0.339118	0.243627	1.49983	0.993105	0.277718	0.18683	1.2248	1.38298	0.367024	0.544587	1.97459	1.89024	0.275296	0.139191	0.906644	1.52844	0.258703	0.596331	1.49301	1.30705	0.074245	0.129277	1.60687	1.49998	0.202046	0.176285	1.82833	1.4154	0.192426	0.244491	1.27178	1.20617	0.225933	0.221824	1.39805	1.66993	0.216487	0.134724	1.26582	1.50037	0.367884
FBgn0004574	42.0619	41.7403	61.4338	65.8578	36.6757	42.1014	57.5692	51.689	41.7369	45.0451	59.377	63.3021	38.9551	43.5456	58.9138	52.2591	35.0545	42.3817	53.0906	53.3548	41.125	46.0351	52.0692	49.1874	36.507	37.5829	52.6298	53.0557	45.0483	40.3063	56.3392	49.445	46.0846	38.6894	60.8345	65.1871	42.2921	44.4447	55.2338	49.5822	44.1893	44.158	54.004	58.4382	41.5209	41.1229	53.5129	48.2873	41.4439
FBgn0004575	3.6245	3.65279	15.052	15.6847	2.30756	2.25191	12.2778	13.2673	2.12186	2.07299	12.4406	11.9915	1.33514	1.27194	11.2196	12.1689	4.9416	3.25302	20.1866	19.9048	1.18615	1.45946	10.5096	15.5496	3.27084	3.9305	17.5006	15.7371	1.31913	1.94219	11.9089	16.0974	2.21318	2.4512	13.5604	12.9515	1.47702	1.9909	11.9093	14.0896	2.36094	2.20558	11.8395	13.3327	1.80838	1.75171	13.9735	14.1906	1.98845
FBgn0004577	0.389863	0.127419	0.468284	0.463081	0.0421889	0.0791937	0.044287	0.102551	0.0262685	0.128611	0.473255	0.252724	0.132805	0.101297	0.0451185	0.148438	0.274552	0.402743	0	0.0961563	0.153491	0.0644664	0.0775781	0.150894	0.164764	0.350862	0	0.0388226	0.156636	0	0.143192	0.200491	0.182942	0.0358046	0.226504	0.286374	0	0.0723199	0	0.146058	0.0685457	0.0269269	0.0423388	0.0509803	0.0378215	0.177802	0.0492022	0.0452383	0.0428872
FBgn0004580	16.7997	16.2263	54.6227	49.5089	6.55568	5.89614	28.5518	27.2194	10.7935	9.57824	45.4985	46.8071	5.18166	5.34953	27.5821	25.6385	8.41126	9.19695	39.296	39.1641	5.47382	4.63048	19.8746	25.1788	7.56636	6.36453	36.7599	37.5114	4.83772	4.91469	24.5617	24.3054	9.40581	8.82999	51.079	43.9935	4.17998	5.0134	24.2334	26.4373	7.58353	6.34127	34.3997	34.6544	5.88052	5.29459	25.3413	23.762	7.90947
FBgn0004581	0.15044	0.171053	8.31853	8.19827	0.0650523	0.12222	4.54643	4.62108	0.148682	0.115786	7.80039	8.67112	0.15021	0.156352	6.57069	5.85698	0.10229	0.145031	6.03102	8.04191	0.0548826	0.0663033	3.91297	4.73729	0.216564	0.152432	8.384	7.06738	0.0402324	0.126206	4.44397	4.16181	0.263577	0.128942	7.11102	7.24885	0.121017	0.279111	5.38576	6.21811	0.143126	0.0481478	6.03615	5.35272	0.0972694	0.128057	4.68509	4.91281	0.198597
FBgn0004583	4.55368	4.29727	8.66898	8.62597	4.93888	3.38979	7.9876	8.77949	2.55347	2.16756	6.65574	6.57713	2.92956	2.71038	8.60815	9.06047	6.1486	5.61951	8.8141	9.10551	3.25905	2.51673	10.8008	8.96122	4.64319	6.34058	9.09261	8.00456	2.99606	3.03296	8.53901	10.75	2.84517	2.69454	6.70652	7.19698	3.12278	2.42648	8.38543	8.9044	3.16541	2.66326	5.68053	6.76202	3.98484	3.71299	8.34726	8.51889	3.34858
FBgn0004584	31.3835	38.5536	9.23581	9.02308	40.6192	48.2182	7.06864	8.37677	45.3801	44.9059	7.41712	7.16481	44.6199	45.4894	7.0253	7.98317	36.5167	39.336	8.96393	7.34053	43.3661	50.1204	7.74056	9.52841	42.6581	41.0318	7.39445	8.92068	49.6213	52.185	6.96625	6.89555	40.8861	41.643	7.98024	8.36128	42.5474	44.6848	8.06075	8.05247	38.8943	44.5745	6.83631	7.23053	46.8532	41.6806	6.80262	7.01154	40.7537
FBgn0004587	96.1374	100.796	36.0741	36.9798	102.354	86.2416	37.1338	38.274	90.7195	94.6164	33.5455	35.7767	85.6637	74.5248	33.5219	35.9467	96.7432	107.137	36.8378	42.4482	111.539	111.312	41.4106	40.1842	108.176	114.727	40.7597	42.085	115.547	100.274	43.02	43.0129	128.799	120.631	36.7568	40.8567	127.906	109.402	39.9612	42.949	95.5822	103.476	40.9984	33.9146	96.7988	109.592	37.0157	39.581	81.2488
FBgn0004588	0	0	0	0	0	0	0	0	0	0	0	0	0	0	0	0	0	0	0.675236	0.465425	0	0	0	0	0	0	0	0	0	0	0	0	0	0	0	0	0	0	0	0	0	0	0	0	0	0	0	0	0.415187
FBgn0004589	0	0	3.8774	3.7997	0	0	1.15969	1.08409	0	0	2.8561	3.45569	0	0	1.9079	3.15734	0	0	6.35856	3.94453	0	0	3.53612	6.18999	0	0	1.94372	2.05126	0	0	1.45147	1.82765	0	0	3.53968	3.45844	0.295113	0	2.35542	2.5733	0	0	2.70181	1.39425	0	0	3.1373	1.64962	0
FBgn0004590	0	0	0	0	0	0	0	0	0	0	0.181997	0	0	0	0	0	0	0	0	0	0	0.149766	0	0	0	0.172109	0	0	0	0	0	0.310568	0	0	0	0	0	0	0	0	0	0	0	0.236921	0	0	0	0	0
FBgn0004591	0	0	0	0	0	0	0.490183	0	0	0	0	0	0	0	0	0	0	0	0	0.458872	0	0	0	0	0	0	0	0	0	0	0	0	0	0	0	0	0	0	0	0	0	0	0.404106	0	0	0	0	0	0
FBgn0004592	0.20538	0.0583832	0	0	0	0	0	0.0939783	0	0.0508162	0	0	0.0576773	0	0	0.0782	0.188591	0.254605	0	0	0	0.0509425	0	0	0.0604674	0.468269	0	0	0	0	0	0.105623	0	0	0.0511405	0	0.0619694	0	0.306278	0.267687	0	0	0	0	0.0597779	0	0.233283	0.0715005	0
FBgn0004593	0	0	0.793285	1.29565	0	0	1.43681	0	0	0	1.09563	0.785564	0	0	0	0	0.370915	0	0	0	0	0	0	0	0	0	0.397671	0.419668	0	0	0	0	0	0	0	0	0	0	0.602379	1.05296	0	0	0	0	0	0	0	0	0
FBgn0004594	0	0	0	0.427954	0	0	0.474581	0	0	0	1.80943	1.16763	0	0	1.45047	1.37162	0	0	1.28908	2.22133	0	0	0	0.697168	0	0	1.57621	3.32682	0	0	0	0	0	0	0.299	0	0	0	0	0.52169	0	0	0	0.942197	0	0	0.908602	0.418037	0
FBgn0004595	2.90792	2.8525	9.85138	11.5062	2.07625	1.707	7.4154	10.5526	1.93367	1.67717	10.6637	11.02	1.33839	1.09566	8.2571	11.2169	5.07737	3.77454	19.2366	21.2527	1.1269	0.867446	8.93247	10.8004	2.95444	4.01154	14.5211	14.876	1.1882	1.1236	7.56275	11.4626	1.99657	2.16044	11.9966	14.0052	1.56414	1.76494	9.33784	12.592	1.90545	1.66457	9.07432	9.86877	1.43898	1.60087	8.0392	9.53876	2.28601
FBgn0004597	21.9546	23.928	8.63274	10.4997	22.9561	24.6201	10.2021	9.11554	28.1897	29.5739	11.0773	12.0046	29.6263	29.1619	11.0715	7.79877	25.3348	26.3479	12.199	8.92754	25.0525	32.5694	8.20794	7.65642	24.3677	19.1917	10.6808	11.956	29.8443	30.1166	13.2645	12.2652	26.9387	26.8267	10.4798	9.82973	25.2284	30.4476	8.22892	8.77677	26.6884	29.2618	9.59902	9.68689	27.7662	26.7961	11.26	9.86567	26.855
FBgn0004598	47.7191	49.5548	13.1756	13.9142	56.9189	57.3926	16.602	17.7646	56.3607	56.97	14.3048	14.9473	55.5676	52.1049	17.313	16.6782	62.5581	62.7014	14.7581	16.0354	55.3866	56.0549	18.2376	19.4238	63.6588	68.2919	16.3597	15.8604	57.1225	54.9808	18.5523	18.9832	64.775	56.4414	15.649	16.0573	59.277	55.109	19.1808	19.348	54.8669	56.4865	17.5431	17.1565	61.9712	65.2864	16.9796	18.0648	54.2355
FBgn0004606	4.06958	4.44985	3.25025	3.36419	5.39312	3.87789	3.34439	4.25987	4.01582	4.89284	2.48352	2.62293	4.2995	3.14238	3.66074	3.3208	6.54993	7.2584	4.51391	4.55448	4.13003	4.06597	4.34716	4.06874	6.68633	7.73049	3.60545	3.17275	4.60094	3.65481	2.89621	3.73275	5.23263	4.90303	2.51407	3.08905	6.7718	3.94134	3.10207	3.40708	3.94708	4.3354	3.10886	2.91213	4.56928	5.21046	2.41731	3.02155	4.26708
FBgn0004607	2.88145	2.46618	7.89078	9.20021	3.00916	2.45255	11.5675	12.1793	1.83303	1.60109	7.95168	7.93005	1.96395	1.97712	11.6618	13.4402	3.71545	3.76429	11.0289	12.104	3.52744	2.99002	13.5393	16.3805	1.83991	2.30012	8.92477	8.28695	1.67647	2.23408	8.98174	11.2967	1.98611	1.78097	8.78766	8.65843	2.04377	2.25411	13.0823	14.948	2.18092	1.70422	9.0782	9.79469	2.40371	2.71893	12.9107	12.9723	2.05503
FBgn0004611	14.065	14.4941	15.3368	17.7498	17.8036	13.9214	19.0833	19.6712	15.0812	14.9251	13.9205	14.9741	14.1198	11.2072	15.3477	18.4114	19.2761	18.6623	21.4698	24.3495	14.5555	12.5062	16.5215	19.7732	16.3381	16.3185	17.5944	17.4527	14.3877	11.9082	15.9888	19.8871	13.639	14.3479	14.8825	14.3592	14.9916	12.9283	16.962	19.0646	13.3037	13.8733	14.4799	14.6079	16.5865	15.8584	15.4928	16.6158	12.9279
FBgn0004618	0.61186	0.835083	1.83964	2.39172	0.397624	0.40185	1.41368	1.42986	0.646965	0.465795	2.15812	2.25773	0.449402	0.342413	1.93293	2.26162	0.46098	0.583445	2.52625	2.50713	0.257828	0.51367	1.40425	1.09301	0.581686	0.72504	2.16863	2.77174	0.34038	0.590849	1.96455	2.61993	0.407772	0.648404	1.85526	1.93565	0.511227	0.392896	2.24521	2.4537	0.259101	0.407145	1.99351	2.14151	0.356162	0.180305	2.03903	1.71346	0.403864
FBgn0004619	0.913446	0.810114	2.65486	2.63031	0.332141	0.400807	2.25264	1.77214	0.59087	0.560477	2.51053	2.51059	0.287309	0.455685	1.88303	1.89195	0.760452	0.45293	2.54947	2.51428	0.340263	0.181258	2.2685	1.31519	0.344253	0.478991	2.32603	2.12663	0.264241	0.335019	1.49397	1.54077	0.596647	0.302014	2.329	2.64	0.308674	0.305008	1.88882	2.03179	0.335236	0.54434	1.88088	1.8921	0.340294	0.259948	1.60482	1.67899	0.482341
FBgn0004620	2.13885	1.67042	5.65696	5.42041	0.67335	0.974304	4.64485	5.2986	0.925854	0.898007	4.84405	5.57389	1.0193	0.89815	4.52329	4.93545	0.978655	1.63368	5.19504	5.69096	0.828451	0.943151	4.69474	4.51547	3.25686	5.17194	9.01789	6.85616	3.35924	3.70555	6.33084	6.75509	1.53283	0.976236	4.73388	4.47807	0.964735	0.76949	4.81107	3.56663	1.18934	0.851387	4.50495	4.27174	0.930618	1.22965	5.00635	4.27195	0.798578
FBgn0004622	0.393827	0.280327	1.48284	1.36844	0.319647	0.180206	1.51754	1.39656	0.219302	0.268416	1.18685	1.24719	0.304669	0.511635	1.82743	1.5778	0.392466	0.336212	0.953093	1.5663	0.323608	0.171141	1.70809	1.82916	0.31942	0.196636	1.10081	1.05742	0.207911	0.292072	1.34191	0.962016	0.443522	0.244516	1.42507	1.11613	0.118959	0.109585	1.32411	0.900048	0.331229	0.331833	1.60391	1.62228	0.286557	0.242837	1.56573	1.71376	0.260254
FBgn0004623	38.0228	29.4757	100.998	100.379	15.1052	12.2688	52.2773	48.4967	27.2874	29.114	96.7667	93.6584	12.2453	11.6552	66.3636	52.1907	15.4538	16.9406	87.3489	71.9404	8.91445	10.5568	49.8221	44.0913	21.9899	19.8002	97.9736	98.445	13.3907	13.5601	69.6659	65.6645	26.7862	27.7658	120.005	113.215	11.7717	12.8878	68.0329	64.5366	29.2886	22.3599	96.1194	96.5027	14.8167	11.4183	62.4825	59.1226	24.9952
FBgn0004629	141.821	142.142	369.627	329.382	215.242	200.463	602.491	580.148	111.493	105.184	384.923	400.022	236.34	190.995	431.698	395.395	112.351	122.465	529.253	445.523	317.939	229.873	660.213	582.255	93.406	79.5269	357.372	363.883	173.48	171.975	651.889	451.222	142.368	148.097	654.486	635.593	183.647	199.789	581.831	480.857	192.454	181.585	638.867	533.047	164.07	228.563	501.741	512.127	190.372
FBgn0004635	4.04712	3.47563	13.3755	12.1417	2.53595	2.20771	10.9615	10.6713	2.42586	2.3248	9.79154	9.72298	2.09839	1.82373	13.264	11.7245	2.42552	2.66651	8.93241	10.7226	2.13938	1.90947	13.3143	13.2111	2.59997	3.12939	9.36178	10.7075	2.62683	3.0835	14.8996	15.9518	2.07187	2.43282	9.69671	9.25393	1.67372	2.20508	11.6481	11.9018	2.21599	2.80199	10.9546	10.5671	2.20757	2.91205	10.159	11.0742	3.2879
FBgn0004636	36.255	37.6427	23.8224	21.5995	45.7778	46.865	31.5156	33.2867	44.1739	38.183	22.3478	20.0211	44.0809	48.7948	31.1159	33.651	55.8207	45.5068	35.5356	31.7439	46.2413	52.8939	35.55	41.6776	53.5888	65.1747	33.4821	28.6844	53.5976	54.4365	31.7589	41.979	38.0971	42.5258	23.2933	20.5131	48.275	51.9888	28.7232	32.5299	41.9847	40.1516	23.2035	25.0618	46.9865	40.5377	28.5571	32.4292	40.2048
FBgn0004638	60.3038	63.7826	43.4482	46.9192	65.585	74.1799	49.0337	46.8839	63.6656	60.9073	40.5708	41.868	58.9812	74.981	53.291	50.4123	64.089	53.4439	39.9587	43.4292	64.596	83.1838	47.5182	51.6219	62.5621	69.8853	37.7046	29.8312	65.9336	73.7007	48.4558	49.8626	61.1207	61.7026	39.6467	37.4441	63.2184	71.8147	49.2563	50.4823	61.0493	62.1137	36.3596	36.3891	64.9145	57.2335	41.6631	43.8597	57.1445
FBgn0004643	32.5548	35.0829	7.37115	8.90017	34.9653	43.4496	8.90051	7.44801	43.6543	46.645	7.49258	9.61209	40.2957	44.8426	7.94539	8.99917	36.5808	41.6346	7.6597	8.24948	42.8128	50.5512	7.98698	7.50843	40.9006	28.4691	8.37807	8.30444	44.245	45.2504	8.97473	7.51086	44.9499	42.361	8.43915	8.29973	47.0603	44.3004	7.14898	7.65284	38.0872	45.436	10.2435	9.57876	42.6704	45.4259	9.96242	9.23731	40.217
FBgn0004644	0.820946	1.10631	2.58748	2.12386	1.18457	0.926472	2.69173	2.55991	0.565464	0.842557	2.45573	2.3652	0.751417	0.758422	2.20361	2.45427	0.521154	0.113075	1.76257	2.69977	0.732869	0.482674	2.46865	1.90649	0.680364	0.79721	2.07535	2.06465	1.02616	1.37758	2.02024	2.37674	0.68485	0.469148	2.02899	2.61858	0.770613	0.710685	2.23684	3.22311	0.669542	0.467599	1.50579	1.66999	0.672565	0.79873	2.07225	2.20167	0.521811
FBgn0004646	31.6771	28.9675	27.5509	28.7879	32.4841	24.4891	25.4101	26.3226	26.1112	22.1508	30.1258	28.7565	24.5373	19.714	27.6586	27.983	31.9791	25.0358	29.7752	29.7859	20.8691	18.5987	28.8583	32.0587	31.2758	31.8424	31.9432	27.6669	21.2562	25.8812	30.1093	33.3093	22.0388	23.2266	31.8133	30.7514	18.1699	19.8202	29.8035	29.9067	29.7685	21.3923	29.2722	28.0973	24.4878	21.8138	26.0543	28.2578	28.1774
FBgn0004647	15.1669	18.7954	5.35413	5.61051	20.3116	16.4114	4.09828	4.92623	20.8442	22.3551	5.08175	5.56795	20.3718	14.5447	3.95094	4.90387	26.8013	27.0562	6.18361	6.05459	16.945	15.2266	4.39836	4.07727	26.6135	25.1044	5.34313	5.12496	20.0437	16.5773	3.60076	4.65509	19.7531	20.0015	6.98451	6.44062	21.988	17.6745	4.2566	4.97376	16.1776	18.8845	5.36717	5.9924	21.0552	22.1036	5.11452	5.07284	16.1745
FBgn0004648	36.8087	37.1726	42.4169	43.8818	41.3541	38.3587	43.8288	43.8898	35.8099	33.8342	40.2107	41.0875	34.2191	33.978	45.7471	46.4272	39.7318	39.4173	49.9424	45.7541	37.0744	35.9473	53.6425	49.7047	36.9491	41.3708	49.3984	49.2563	35.3361	35.3907	51.5812	50.4915	32.4252	33.6716	45.1673	44.8375	35.3103	34.9376	49.9757	48.1441	39.4016	35.3692	45.6144	46.9278	39.3728	37.338	48.5667	47.0337	36.7941
FBgn0004649	206.885	224.947	0.270001	0.572528	245.719	212.678	0.686385	0.278123	231.79	242.306	0.222434	0.830295	228.06	201.622	0.349623	0.380212	331.115	371.033	0.186421	0.530085	232.205	233.101	0.207345	0.554554	316.975	252.361	0.170965	0.676914	239.582	221.776	0.499307	0.558201	278.18	252.183	0.248647	0.672799	259.723	223.866	0.302137	0.339534	239.446	272.752	1.08927	0.170324	246.301	278.15	0.608305	0.589492	247.134
FBgn0004650	42.8697	47.8034	2.71896	2.47447	54.3424	48.2348	1.47004	1.28594	50.6701	52.5386	2.51594	2.78627	51.7898	50.4064	1.66405	1.98272	57.9105	61.2875	2.17396	2.84402	48.6209	48.7667	1.13496	1.24772	57.3772	46.7251	2.45477	2.44852	49.6795	47.9602	1.37306	1.63656	57.0054	53.0539	2.04786	2.14163	53.4955	49.1069	1.76675	1.54414	49.0813	53.0916	2.69311	2.30238	49.7513	52.6783	2.09702	2.18693	51.0544
FBgn0004652	4.37933	4.0195	12.0927	12.8894	3.45453	2.74504	7.451	8.93451	3.42449	3.15283	10.4693	10.5438	2.40921	2.36777	9.08876	9.36458	5.5332	5.20198	13.3872	17.4208	2.23541	1.92447	8.69908	9.49309	3.87659	4.79045	11.3968	11.356	2.25832	2.47508	8.0347	9.81028	2.87508	2.938	10.4738	12.8029	2.03331	2.43681	9.3612	9.52007	3.13595	2.41576	10.1269	11.0853	3.30024	2.6922	9.97233	9.06455	3.82304
FBgn0004654	90.0835	91.9227	133.239	131.278	83.1262	86.8949	159.989	143.212	104.522	109.849	183.16	183.552	95.3882	92.9791	149.298	123.677	94.6974	120.223	145.445	152.782	97.152	93.2291	161.207	137.106	111.368	65.8803	167.612	176.471	104.863	98.7209	174.228	125.829	126.108	113.959	168.508	213.697	104.445	93.513	164.059	128.583	131.125	142.188	180.185	154.452	119.705	131.527	140.118	137.117	118.531
FBgn0004655	13.7073	15.4554	5.21388	5.90895	19.9027	15.7449	5.45952	6.14756	15.657	16.5291	4.35975	4.72394	17.6195	12.636	4.9522	6.84645	25.8852	28.5333	7.0263	8.19869	17.25	16.641	6.27786	7.28739	23.9695	24.6615	6.09856	6.70679	21.2965	14.206	5.3541	6.60584	19.3118	16.9411	4.57348	5.65553	22.3469	15.7842	6.11349	6.32436	13.7674	17.5121	5.18102	4.89257	18.0367	19.4386	4.9862	5.71531	14.0748
FBgn0004656	16.7696	19.8393	15.2712	16.4492	23.1224	18.1614	17.3308	20.0378	18.2804	18.7607	13.7886	14.3203	19.1106	14.81	17.7989	21.1495	33.9611	37.311	21.4665	23.8153	17.4855	15.6257	19.2912	23.8791	28.1867	32.9039	19.576	19.9752	18.5357	15.409	17.381	22.4668	18.4941	16.7733	14.3133	15.7577	20.1165	18.4524	17.461	20.2133	16.5613	18.9252	16.3322	16.4959	22.8165	21.9869	19.5999	20.3575	16.1533
FBgn0004657	32.3117	29.5218	32.9692	35.3426	38.1296	37.2133	38.6455	39.8436	31.0317	28.3365	31.6714	29.9038	33.8186	32.4858	38.3828	40.5879	32.9385	31.4302	33.6934	35.0021	32.3671	31.073	39.3667	44.4544	33.2865	36.0299	33.6042	32.3074	34.011	32.9091	36.6675	45.9898	30.3778	29.7056	33.1923	33.1173	32.2018	34.2845	40.6288	40.8096	28.8787	26.9291	27.4088	29.2331	33.2373	31.5553	29.6937	30.2981	29.8574
FBgn0004666	4.4633	4.27114	0.787194	0.787928	6.13258	4.09295	0.84514	0.786996	4.69987	5.91133	1.07376	0.749195	6.00712	4.26695	1.39421	1.38829	7.56147	7.2186	1.46555	1.28023	5.609	4.79948	0.957119	1.44801	5.57554	6.85606	1.3155	0.844597	4.66557	5.00323	1.13757	1.60127	5.39142	4.32154	1.19994	0.648438	5.41318	4.95112	1.50621	1.95074	5.55733	5.70474	1.31951	1.11101	6.96064	7.09852	1.58519	1.59191	6.13674
FBgn0004687	122.63	121.109	99.0337	89.4554	112.943	124.6	115.599	110.633	102.215	88.2089	83.7039	73.5919	86.2477	102.315	100.505	102.685	86.9981	63.6777	64.8545	60.5311	90.2258	102.223	99.0489	101.95	104.097	114.977	78.997	71.2295	103.308	124.063	103.031	111.602	83.7716	107.25	91.1953	73.6512	85.6384	106.271	105.251	119.681	126.675	111.479	89.1977	93.134	122.364	95.8548	119.371	111.562	126.051
FBgn0004698	44.1231	51.8163	27.642	25.9683	54.6594	66.9552	30.9096	27.7595	57.832	60.2226	25.0243	22.0149	58.7332	64.9983	30.5221	27.8793	50.2842	53.4843	25.3128	22.0508	53.764	69.7608	29.85	27.882	50.8148	56.3621	24.4737	26.2888	56.4765	66.5004	29.1612	28.9037	56.3262	55.7542	25.2847	23.1905	57.4545	66.1412	31.4274	31.6998	52.9883	53.324	23.2426	27.4836	58.3291	54.4092	28.1625	30.2525	53.8543
FBgn0004777	0.0736707	0	0	0	0	0	0	0.134847	0.357439	0.0729146	0.266441	0	0	0	0	0	0.270603	0.639319	0	0.218062	0.0807138	0	0.175936	0.342195	0.086757	0.251964	0.0967077	0	0.0887975	0	0	0.151555	0.0829732	0.0811997	0.29352	0.107544	0.088918	0	0.14649	0	0	0.0708152	0.0960182	0.115616	0	0.322568	0.11157	0	0
FBgn0004778	0	0	0	0	0	0.21268	0	0.319514	0	0	0	0.678984	0	0	0.281154	0	0	0.649218	0.374804	0.258344	0	0	0.416873	0	0	0.199007	0	0	0	0	0	0	0	0	0	0	0	0	0	0	0	0	0	0	0	0.191078	0	0	0
FBgn0004779	0	0	0	0.170346	0	0	0.188906	0	0.193245	0	0	0.309847	0	0	0	0	0	0.148132	0	0	0	0	0	0	0	0	0.156852	0.662297	0	0.128904	0	0	0	0	0	0.174428	0.144218	0	0	0	0	0.344569	0	0.187519	0.139118	0	0	0	0.315501
FBgn0004780	0	0	0	0	0	0	0	0	0	0.124825	0	0	0	0	0	0	0	0	0	0	0	0.125121	0	0	0	0	0	0	0	0	0	0	0	0	0	0	0	0	0	0.219182	0	0	0	0	0	0	0	0	0
FBgn0004781	0	0	0.10062	0.109559	0	0	0	0	0	0	0	0	0	0	0	0.117048	0.188186	0.381088	0	0	0	0	0	0	0	0.175224	0	0	0	0.0829058	0	0.158095	0.0865533	0	0	0	0	0	0.15281	0	0	0	0.300483	0	0	0.0841216	0	0	0
FBgn0004782	0.208693	0	0.136628	0.148767	0	0	0	0.191004	0.253148	0	0	0	0	0	0	0	0.255531	0.129367	0	0	0.114322	0	0	0	0	0.356896	0	0	0	0	0	0	0.235056	0	0	0.152331	0	0.116141	0.414992	0	0	0	0	0.163765	0	0	0	0	0.137767
FBgn0004783	0	0	0	0	0.152148	0	0	0	0	0	0	0	0	0	0	0	0.143438	0.145235	0	0	0	0	0	0	0	0	0	0	0	0	0	0	0	0	0	0	0	0	0.232948	0	0	0	0	0	0.272794	0.128237	0	0	0
FBgn0004784	26.2572	25.0424	80.2385	71.9754	15.8145	13.9826	76.5683	70.6272	18.6269	18.2448	73.7688	74.3274	16.0571	15.1113	88.4792	79.2312	11.9423	12.5483	62.433	55.6532	7.49431	9.49537	49.5167	52.5003	16.2564	12.7982	76.7826	77.3226	14.7521	19.2581	89.1016	82.6596	16.1327	13.9622	62.5689	55.3869	10.6989	11.9154	58.1233	58.689	18.2	15.0071	73.077	72.637	11.4633	12.2212	70.1968	63.4306	11.5814
FBgn0004795	33.5175	39.8723	12.7268	13.9063	41.7925	46.2602	14.7769	13.7749	49.0403	49.0792	14.7571	14.042	44.2339	49.7454	16.761	18.1153	42.5537	50.1432	14.0533	15.5221	41.9281	49.9479	13.9338	13.488	48.7462	68.8817	14.1816	14.1544	54.8075	48.9297	15.4425	14.0074	50.5903	49.8563	11.9024	12.5618	54.7881	54.3602	13.7987	15.8017	43.5722	52.7281	12.279	13.962	49.9534	49.9807	16.1608	16.6903	39.0958
FBgn0004797	28.1348	27.0911	15.2092	12.3903	29.9003	34.9868	26.9702	21.551	38.7631	36.9341	25.8788	25.6756	32.3926	36.7022	29.4518	25.5255	32.6823	28.9761	22.1291	17.6107	34.691	41.7224	29.1721	31.82	32.5793	34.7101	19.4178	19.7266	33.5991	37.4496	25.8061	22.7525	31.3177	33.1873	23.6862	21.5527	29.0161	35.2575	26.7461	24.9532	36.364	34.3855	24.9982	24.2534	33.1874	31.4053	23.507	24.253	34.411
FBgn0004811	24.6957	26.8368	15.2999	14.393	25.7254	36.1754	15.2318	13.1459	35.0433	36.3934	16.7309	15.9052	29.0263	36.5201	14.8099	12.4236	30.8144	31.5334	13.9456	16.4481	28.7106	35.3195	11.2228	11.4706	32.8006	37.5058	18.1362	18.693	35.5344	32.6749	15.1605	14.9181	33.5575	33.0718	15.2601	15.0963	37.0115	38.511	14.1759	15.8898	31.5983	35.028	16.0577	16.7699	33.1973	31.3443	15.3722	15.9388	27.904
FBgn0004828	431.862	426.61	272.436	262.453	410.651	460.457	298.675	276.291	419.669	401.158	278.4	274.376	407.993	437.733	308.532	307.269	432.717	457.396	269.507	274.018	439.963	491.684	285.99	268.799	436.301	434.874	248.948	258.361	451.762	450.481	287.43	297.278	438.285	439.786	253.419	278.381	434.521	445.836	306.565	288.057	456.375	467.831	267.28	265.232	449.487	467.431	301.146	264.639	488.889
FBgn0004832	14.6593	14.8256	10.4369	10.2085	15.0025	20.9947	9.71877	8.03725	16.3334	18.4534	11.32	11.2988	15.936	16.9217	10.9893	9.2601	15.3016	17.5033	9.42805	12.4972	17.9111	22.8555	6.61442	9.25656	15.2745	14.4017	11.1734	13.1999	18.6464	15.6686	9.09216	9.31107	17.4993	16.3062	11.1697	12.9185	16.7962	19.3238	10.6118	9.74429	17.2734	17.8572	12.7666	11.7678	21.1573	21.1486	9.92383	11.3831	16.6778
FBgn0004837	10.3014	11.3776	4.96927	5.02423	11.619	13.0849	4.41359	5.80851	13.8131	15.1596	5.42549	5.76461	12.8832	11.2733	4.54334	5.16332	11.152	12.7712	5.99539	4.37387	12.0302	14.9562	4.72615	5.1023	12.0686	14.867	4.41304	4.84665	13.1045	11.5255	4.66432	5.35819	12.5502	13.1464	5.18452	4.66965	13.3836	13.3367	4.85347	5.22871	10.7455	12.2238	5.29987	6.1269	11.5831	12.9098	5.58879	5.36338	9.7709
FBgn0004838	222.335	227.416	134.564	138.349	267.032	250.188	151.669	164.097	262.549	235.703	140.023	135.089	243.733	238.274	167.957	171.651	307.083	286.525	141.772	145.296	243.886	266.562	171.818	183.28	294.213	356.649	145.015	144.339	250.515	249.606	171.014	183.218	277.811	258.279	134.004	130.566	248.316	255.997	164.545	177.834	233.042	251.183	136.381	140.633	250.453	232.818	157.796	172.323	235.298
FBgn0004839	1.16516	1.17388	2.29778	1.68197	1.24495	1.15051	1.98181	1.94355	0.500866	0.481676	1.54677	1.12814	0.62958	0.582475	0.973869	1.10063	0.613926	0.877582	1.58326	2.13896	0.678676	0.614594	2.0075	1.95228	0.781664	0.638885	1.78104	2.20741	0.693315	0.906859	1.98506	1.78998	0.647782	0.731458	1.79904	2.10979	0.569587	0.443225	1.70082	1.81971	0.739756	0.949791	1.84523	2.407	0.686815	0.678012	2.36785	2.27966	0.798274
FBgn0004841	0.375908	0.183353	1.2415	0.899236	0.13936	0.0653974	0.802572	0.922205	0.108803	0.151157	1.22894	0.971429	0.030136	0.0907145	0.777382	0.717256	0.361856	0.265623	0.693882	0.985876	0.0587854	0.0266172	0.448456	0.773214	0.175276	0.248915	0.750725	0.89229	0.0970113	0.202584	0.669127	0.35871	0.211497	0.177722	0.667813	0.697524	0.131831	0.149303	0.800143	0.793053	0.0800784	0.283432	0.559425	0.84201	0.127182	0.264285	0.713289	0.933966	0.247918
FBgn0004842	0.467755	0.157549	1.00617	0.987617	0.148971	0.25331	0.930936	1.33144	0.196062	0.189216	1.21676	1.03961	0.15565	0	1.06001	0.949627	0.327243	0.257648	1.48744	1.06548	0.0759008	0.0758726	0.579026	1.04379	0.367209	0.51336	1.27315	1.01882	0.334024	0.276797	1.06229	1.28264	0.429133	0.252856	1.41456	1.44324	0.167223	0.26989	0.689636	0.541779	0.223688	0.133181	1.21893	0.723446	0	0.294418	0.94433	0.916507	0.091448
FBgn0004852	6.06423	5.86352	14.6037	15.3784	4.92691	4.42384	14.8484	16.0033	4.48445	3.87313	14.6229	14.3313	4.37571	3.46336	13.8557	13.1873	6.15775	6.68253	19.0214	21.4744	4.55985	4.41448	15.1815	15.7958	4.79019	5.61822	14.9842	15.6303	4.13797	4.09367	14.5065	15.4248	4.5487	4.26548	14.0706	15.6704	3.75166	3.4346	13.5462	12.959	3.75302	3.55557	12.3718	14.028	3.96653	4.33146	12.3162	12.2483	4.54691
FBgn0004854	0.409117	0.36182	2.4444	2.89474	0.236118	0.249314	1.91393	2.09924	0.294059	0.247441	2.1216	2.85524	0.229796	0.212591	2.5416	1.92168	0.417394	0.281763	2.5108	2.37309	0.273911	0.202947	2.51633	2.19745	0.214153	0.466395	2.72741	2.43001	0.136984	0.0980582	2.11608	1.93708	0.204764	0.250506	2.10832	2.50268	0.329181	0.379482	2.76458	2.27981	0.417074	0.305841	1.23907	1.39106	0.370463	0.298525	1.68683	1.6859	0.330043
FBgn0004855	37.7286	35.1904	13.3159	14.5058	40.3567	55.3631	15.2891	18.4688	51.8924	48.9629	22.3616	24.3184	49.5585	55.7292	19.2552	19.1691	43.7695	43.1282	16.8646	16.6665	48.5893	57.1291	16.2082	17.4924	46.0902	60.1541	17.7933	18.7818	50.1084	47.514	15.5103	19.0128	56.4692	48.2095	19.8494	17.8272	54.8927	50.9715	21.5084	17.2024	41.6535	45.8003	20.4813	21.2772	42.4263	52.584	18.5018	18.1944	44.5991
FBgn0004856	53.017	53.4835	22.2024	21.9763	49.6609	62.5106	25.5002	23.191	58.1026	61.5141	21.4842	23.8389	58.7531	62.4487	24.3434	21.9318	43.8255	46.7069	17.9193	19.5323	48.1596	51.7431	19.9319	17.8109	56.4598	55.638	18.9524	21.312	59.8243	55.7308	22.2925	21.1149	59.1159	55.4469	20.2229	22.4499	61.2173	61.1441	23.099	21.9542	59.0647	62.8867	20.7774	20.1194	58.7479	59.1425	22.6644	21.0476	57.4817
FBgn0004858	4.37046	3.19385	7.51893	7.85643	2.82497	2.36656	9.14421	9.89563	2.2019	2.27717	7.07578	6.87174	2.5375	2.80785	9.7606	10.0001	3.30967	3.35023	7.97712	9.24957	2.08252	2.40861	9.22609	10.0055	2.46247	3.53788	6.65014	6.64319	2.26346	2.39171	8.6699	9.98844	1.68873	2.46614	7.27485	6.72057	2.52311	2.39773	9.48585	11.9596	3.09925	1.96718	7.09943	7.75527	2.58047	2.79711	7.32057	9.52697	2.56455
FBgn0004859	9.40989	8.96006	14.7505	14.5244	7.74782	7.45348	16.1869	17.0312	7.42932	6.42805	10.5661	11.4114	6.35893	5.94103	11.0773	12.1783	8.30474	6.91374	11.9171	12.2276	5.90374	5.77644	13.7281	13.9632	6.47034	10.3581	10.7184	9.84925	5.75971	7.83721	12.1288	14.9697	5.44008	5.78701	10.8132	8.93278	4.62477	5.98799	11.2486	14.0876	7.49643	6.95436	10.8655	12.0615	7.82931	6.58284	12.993	12.1766	7.52624
FBgn0004860	2.95952	3.20313	2.09126	2.6808	3.95286	2.80314	3.05355	3.98102	3.12764	3.29848	2.81339	2.39403	3.37291	2.75517	2.90098	2.98482	3.88963	3.92674	3.23489	3.35299	2.59663	2.87763	3.57092	3.31492	3.776	5.71354	3.0335	2.74743	3.1591	3.00686	3.04953	4.07814	3.62641	3.49163	2.65154	2.53006	3.69653	3.11454	3.69406	3.2286	3.43852	3.53215	2.95282	3.05773	4.30571	4.16733	3.60329	3.40744	2.76707
FBgn0004861	2.77959	2.34627	4.72738	4.99399	2.39334	2.23406	5.1203	5.23036	2.04149	2.20309	4.98857	4.74368	2.05595	1.91032	4.54815	5.62055	2.73315	2.56801	5.01142	5.95922	1.52966	1.55893	4.91855	5.70422	2.34244	2.76314	5.30168	4.73217	2.07492	1.92184	5.16694	5.98729	1.99179	1.88007	4.47671	5.37702	1.66585	1.92293	4.75618	5.55757	2.39876	1.82003	4.13297	4.43699	2.04435	2.47846	4.95782	5.22326	1.71555
FBgn0004862	0.105738	0.300581	0.830632	0.9798	0.0686601	0.128871	1.08655	0.774143	0.128252	0.156974	0.956007	0.479819	0.118778	0	0.425751	0.724691	0.517836	0.393244	1.24864	0.78242	0.289616	0.0524545	0.757524	0.491128	0.31131	0.180813	0.902185	1.24551	0.191173	0	0.630499	0.761307	0.535885	0.29135	0.737219	0.926101	0	0.117689	0.840984	0.73502	0.25872	0.101636	0.757944	1.24451	0.307761	0.0578699	0.72062	0.883473	0.488575
FBgn0004863	0.199282	0.0906381	1.25236	0.681813	0.05176	0.0971546	0.504065	0.510645	0.0966835	0.157781	0.816787	0.568411	0	0.124272	0.449338	0.728419	0	0	0.256718	0.589834	0.0873335	0.039544	0.475888	0.18512	0.0469385	0.0454358	0.627803	0.883726	0.14412	0.128986	0.27161	0.819883	0.314208	0.17571	0.555759	0.814508	0.0962057	0.221807	0.475487	0.138525	0.097519	0.191548	0.623326	0.562913	0.0464017	0.218128	0.362178	0.444009	0.0526167
FBgn0004864	7.5379	7.55148	4.85425	5.01448	9.87698	7.13489	5.68964	6.46304	7.75315	6.98941	4.45319	4.64853	7.85728	6.63427	6.58392	5.70889	14.8652	15.2872	7.93134	8.44153	9.80609	7.69443	6.48645	5.77189	12.6847	13.702	6.18605	6.56875	9.03655	7.0324	5.78475	6.25809	7.87713	6.79569	4.57212	4.85708	9.50694	7.57361	6.12993	5.35756	7.51	7.51921	5.45164	5.24295	9.86645	8.9194	6.50031	6.80843	7.92479
FBgn0004865	1.33796	1.43114	3.67136	3.09915	1.4207	1.08778	2.55866	2.44989	0.904093	1.13742	3.3594	3.25168	0.68351	0.988476	2.19946	2.70389	0.978064	0.968836	3.27936	4.3236	0.656507	0.537087	1.57927	2.46058	0.916413	1.58244	3.25823	3.23192	0.771425	0.670649	1.77712	2.45783	0.891527	1.23504	3.50695	3.78781	0.569776	0.715092	2.03259	2.54881	0.750935	0.818636	2.97646	2.47732	0.892673	0.921882	2.19736	2.5976	0.896894
FBgn0004867	1472.83	1370.99	546.721	519.78	1208.01	1038	598.113	554.054	1298.48	1339.14	517.728	563.618	1139.67	1075.24	611.049	517.613	1198.57	1292.99	432.732	497.883	1138.57	950.049	515.736	428.626	1329.78	1022.85	444.572	490.877	1146.41	1023.97	528.363	463.648	1571.6	1403.89	543.53	635.16	1204.92	1005.37	550.318	500.092	1569.08	1479.22	591.819	493.116	1181.49	1445.06	567.873	559.228	1602.51
FBgn0004868	168.558	168.905	124.802	122.169	163.646	186.002	132.402	125.762	179.639	186.27	125.643	120.13	177.871	190.626	119.613	110.344	178.96	187.964	125.061	120.073	181.456	194.93	128.164	106.957	190.222	159.486	128.799	131.693	184.02	188.018	145.524	121.854	190.673	183.035	118.53	126.011	182.121	186.803	125.688	112.882	190.509	190.892	122.258	121.236	180.248	174.964	125.412	122.312	170.899
FBgn0004870	0.630996	0.571049	0.977888	1.12003	0.551859	0.439478	1.48646	1.39006	0.593539	0.280358	0.683039	0.734583	0.43397	0.602282	0.788108	0.902068	0.536028	0.604476	0.884715	1.27236	0.309206	0.242737	0.888638	1.63903	0.363988	0.601883	1.11133	1.23096	0.667455	0.597089	0.965326	1.29825	0.493082	0.326408	0.949035	0.789492	0.341892	0.587675	1.35225	1.29799	0.456846	0.530362	0.753231	1.05085	0.764616	0.519822	1.20504	1.28615	0.594996
FBgn0004872	63.009	64.1681	1.71333	1.96374	58.1604	71.7435	2.10511	2.5633	70.8456	69.643	1.66059	1.23539	63.4755	72.9137	1.66394	1.50355	62.0043	62.6347	0.936565	1.26914	60.4471	73.6714	1.53512	2.77253	62.647	68.76	1.11505	1.43191	64.6629	70.8221	1.48638	1.74744	65.5686	66.1878	1.76076	1.2866	63.1361	69.442	1.32384	2.11458	68.193	70.566	1.25671	1.34583	73.0497	64.2217	2.32979	1.56656	69.7521
FBgn0004875	13.2547	14.5947	13.2584	14.1475	16.9909	14.6099	11.1112	13.1339	16.8127	16.076	14.4669	13.3207	16.3675	14.7008	13.3116	14.1813	24.629	24.0806	17.0413	21.6999	15.0985	15.659	13.296	15.607	19.2041	26.9999	13.8797	14.0791	14.8309	14.4113	11.8287	14.5383	17.2563	15.8337	12.7597	13.9866	16.9188	15.3484	12.175	13.4941	13.9533	15.0843	13.1976	14.0876	16.1387	15.82	11.7441	12.0643	14.0295
FBgn0004876	21.6325	23.3274	32.3767	35.1549	22.8614	21.2321	28.4268	29.9758	24.4995	23.3712	38.8695	36.6262	22.8511	23.1405	41.0107	38.2989	22.3113	23.974	37.488	39.5244	21.1968	22.0919	27.583	30.5453	22.7133	23.0744	35.5178	35.4837	21.6166	20.8235	29.4392	30.9894	22.5857	22.3534	29.7609	30.1628	21.759	21.9359	31.266	30.366	21.4069	22.3736	32.4628	31.1975	22.3625	22.477	29.8404	27.9304	21.5091
FBgn0004878	0.27434	0.22686	0.195909	0.213315	0.259102	0.121589	0.354835	0.286369	0.0806628	0.0493627	0.0300618	0.0289784	0.0840457	0.0518391	0	0.189913	0.366819	0.15458	0	0	0.0546468	0.074232	0.106751	0.0579134	0.210645	0.458986	0	0.0691212	0.210425	0.12056	0.212446	0	0.140434	0.219895	0.0248378	0.145616	0.080928	0.0832752	0.0991726	0.0776846	0.0610185	0.119857	0	0	0.116139	0.218383	0.0377698	0	0.0987697
FBgn0004880	1.5822	1.62161	5.51395	6.2368	1.83278	1.43053	5.92995	6.87915	1.21925	1.0146	5.90972	5.68178	0.959601	0.887798	6.02933	8.68809	2.82823	2.23765	10.2863	10.5967	0.642932	0.648557	5.97762	8.10746	1.65347	2.14231	8.39475	6.61901	0.823736	0.881406	5.78343	9.53453	0.928696	1.18704	5.69655	5.87664	0.977297	1.16576	5.96667	8.2999	0.999574	0.749654	4.38526	5.57172	1.09825	0.944775	5.85031	6.8577	0.745249
FBgn0004882	61.0747	63.8003	47.821	53.548	70.5805	54.3072	25.5895	26.383	61.9996	56.2575	45.9446	46.8698	60.3119	47.6429	27.7317	34.7976	94.6872	89.925	54.7753	62.7823	57.4788	48.4575	25.5255	30.1248	83.9411	97.3447	45.0473	47.337	58.7779	49.484	22.9531	23.5601	62.8031	64.4097	41.4727	43.5091	64.9905	54.5497	28.0194	35.496	72.93	70.7069	39.2628	39.6778	72.8358	68.997	29.4167	31.8738	74.0158
FBgn0004885	9.98097	8.83696	19.9844	19.3943	17.0743	15.1527	39.3241	38.1216	8.11267	7.50374	18.9543	19.4282	13.3342	9.85577	31.657	32.9187	9.84409	9.71588	24.8001	21.8705	14.1104	9.48547	39.6121	35.9246	10.0108	11.4344	28.5977	28.8321	11.169	10.7263	39.5092	37.9886	9.65983	8.45498	23.6939	23.9243	11.8151	10.6123	33.7753	31.7814	6.74556	5.66813	21.9238	18.5239	8.58842	9.9458	17.7059	20.3161	6.52091
FBgn0004888	218.535	206.518	249.079	234.779	148.776	165.987	205.756	189.176	183.264	187.263	209.424	210.577	144.81	160.491	183.011	154.584	167.883	189.18	189.106	171.374	155.715	179.532	171.985	168.095	167.745	148.49	175.519	166.912	155.878	161.51	182.418	167.269	182.342	173.775	243.067	227.33	161.133	161.583	178.102	164.812	192.132	201.472	215.513	203.031	154.953	160.206	158.173	153.706	188.043
FBgn0004889	36.7755	36.3275	23.3172	23.3747	45.007	40.6682	28.3524	30.3357	45.4286	40.5697	20.8154	18.6259	42.6403	41.6324	30.5584	31.2598	65.4695	62.6027	28.4796	34.4766	49.2663	44.9519	36.6402	34.9812	53.9739	71.0924	24.6874	25.2361	52.3676	45.988	30.5542	33.902	42.3294	44.918	23.0827	23.3674	51.7779	43.6172	27.232	31.6967	41.68	42.7877	23.4504	25.7645	49.7077	46.1519	27.5117	30.2356	42.6544
FBgn0004892	0.79353	0.528919	2.29275	1.71631	0.568556	0.566967	2.8117	1.85303	0.376131	0.243723	2.04508	2.76709	0.614756	0.5119	2.33567	2.042	0.301504	1.08545	2.40868	2.02469	0.65954	0.760163	3.33246	2.79599	0.708969	0.935791	2.5142	2.57854	0.659631	0.472279	2.19104	2.58922	0.431426	0.422204	2.04399	2.63615	0.429312	0.45684	2.12183	2.37754	0.836871	0.762719	2.24664	2.40462	0.637123	0.778709	2.27934	2.32429	0.541844
FBgn0004893	5.701	5.15086	8.89473	8.36551	5.18208	3.73357	11.589	12.6429	3.75433	3.37926	9.33084	10.2632	3.78593	3.09702	11.85	12.8254	4.79243	4.51564	8.32914	9.70813	3.16576	3.13518	13.0054	12.3482	4.87997	4.28187	10.7102	8.61026	3.41895	4.21055	10.9582	13.6486	3.85107	4.20261	10.0056	8.76832	3.22038	3.90599	13.0306	13.5199	4.94932	4.23885	8.54989	9.70321	4.21889	4.06747	11.6101	12.2981	4.09949
FBgn0004895	0.163188	0.123706	0.147533	0.160641	0.146341	0.137336	0.534478	0.92803	0.0455525	0.055754	0.135841	0.423156	0.0632814	0.175686	0.272245	0.257444	0.133228	0.209548	0.24194	0.0833702	0	0	0.403663	0.523427	0.132703	0.128461	0.369819	0.234245	0.13582	0.12156	0.287977	0.579561	0.0634454	0	0.336737	0.411258	0.204011	0.0627012	0.672229	0.979239	0.137858	0.162477	0.146861	0.353696	0.131192	0	0.341335	0.784679	0
FBgn0004896	0.52059	0.406955	1.36314	1.20595	0.380285	0.158627	0.97729	0.952827	0.26309	0.257607	1.059	1.39206	0.109649	0.169081	1.15285	0.693747	0.39835	0.403342	1.39714	0.722261	0.178237	0.161409	1.08777	0.755609	0.191594	0.482186	1.40938	1.39777	0.156871	0.175494	1.05321	0.937029	0.47636	0.0717197	0.907381	1.32984	0.235611	0.0724291	0.517548	1.18738	0.278631	0.312738	0.848081	1.02118	0.340918	0.249295	1.03484	0.67962	0.300673
FBgn0004897	0.131847	0.0999454	0.345242	0.187957	0	0.053564	0.0694771	0.241321	0.0355366	0.0869915	0.15894	0.17094	0.11147	0.045677	0.353916	0.0669337	0.215711	0.108964	0	0.325203	0	0	0.419806	0.20413	0.103516	0.113124	0.230758	0.0609025	0	0.0948198	0.149749	0.180814	0	0.0484373	0.0875468	0.128307	0	0	0.349544	0.172442	0	0	0.171834	0.0689673	0	0.0962109	0.199682	0.0611994	0
FBgn0004898	0.297678	0.0846237	0.097438	0.21219	0	0.0906983	0.705926	0.408652	0.120357	0.0736556	0.628013	0.385958	0.0835976	0	0.479453	0.680084	0.182235	0	0.639155	0.220278	0	0.295345	0.355448	0.172836	0.0876385	0.678734	0.976906	0.10313	0.1794	0.160569	0.38036	0.612382	0.167633	0.082025	0.741258	0	0.179644	0.165662	0.295957	0.388	0	0	0.48497	0.934328	0.259936	0.0814617	0.33811	1.03637	0
FBgn0004901	39.0497	36.7979	4.21775	4.69124	36.0871	39.3988	4.8764	5.51595	39.1972	45.4322	4.97034	6.38341	39.8576	37.6371	5.24635	6.22755	39.841	44.1143	3.79303	3.99964	38.3465	41.7354	6.28881	4.98964	44.6481	40.3285	5.00302	4.41719	40.7232	38.9465	6.07985	5.91611	41.7581	38.3396	4.90065	4.24819	42.8697	40.8453	6.06689	4.99729	44.9802	46.4322	5.01519	3.9157	40.3024	39.8677	5.45693	5.54856	46.4755
FBgn0004903	16.7902	17.5704	27.7722	28.6164	18.2055	19.3579	24.8077	20.1759	19.3133	21.1568	27.777	26.0864	17.5953	19.1192	23.9413	24.9329	18.9525	20.0457	28.0768	30.3553	17.9694	21.0026	23.659	25.0839	18.9594	23.4946	24.9825	27.0884	20.3238	17.3476	22.2928	22.2742	20.3195	20.1215	25.3171	26.3971	22.0896	19.9746	21.9691	24.3049	18.3478	19.8762	26.2402	25.4758	18.8934	21.4769	22.6872	21.5822	18.7674
FBgn0004907	512.149	517.716	570.307	537.721	506.951	521.337	591.037	552.029	448.02	441.428	525.523	549.467	445.83	488.016	546.166	533.878	416.661	395.917	491.706	469.161	472.322	514.639	565.258	544.24	474.747	492.689	502.254	487.47	475.229	525.575	580.597	554.309	436.344	472.192	585.19	538.113	422.414	495.234	542.211	532.409	497.568	460.357	489.57	517.615	495.33	439.614	562.973	531.022	515.758
FBgn0004908	20.7767	20.654	33.6746	24.4443	23.5894	22.3089	19.9861	25.5332	27.0254	25.8869	32.057	32.0281	23.6655	25.8263	26.4464	19.0332	23.1285	19.2751	23.3996	24.5159	22.6038	30.8488	24.638	24.6354	24.978	30.8123	28.9933	25.3694	25.9184	24.7679	20.545	20.6259	24.3847	24.9846	30.1047	25.8785	23.8519	26.1977	26.582	25.2529	25.0663	23.4655	27.2715	27.3648	26.8995	24.0177	26.6214	24.485	24.5553
FBgn0004910	26.3926	27.7868	60.4884	53.0153	12.9057	14.1052	49.3578	50.6888	15.3635	14.6581	49.0528	43.5621	10.1092	12.4769	45.0335	39.0379	14.8924	11.5993	48.5302	43.0116	13.6226	13.4506	42.119	45.5237	14.1094	12.4759	42.4712	41.3425	11.3164	16.1488	40.5437	39.8717	12.6632	14.8258	47.8092	48.1008	10.4566	14.4048	36.504	42.7759	16.9825	15.3519	45.5392	56.5753	9.42635	14.7937	42.5879	42.4568	18.2765
FBgn0004911	0.491561	1.04804	2.49392	1.92713	0.239397	0.374437	1.55425	1.12467	0.695606	0.851387	2.37036	2.86798	0.138046	0.510913	2.47411	1.77811	0.601847	0.533215	2.37472	2.09152	0.201958	0.792527	2.93474	2.71133	0.578889	0.980687	1.37118	1.61786	0.44437	0.331432	1.88429	1.13762	0.415216	0.744958	1.46884	1.43513	0.222482	0.478733	1.71049	2.98993	0.751732	0.885937	2.16223	2.60355	0.643844	0.538067	2.88475	1.96804	0.486719
FBgn0004913	35.3961	37.848	15.5493	15.5357	43.1397	52.8573	13.4499	14.3027	50.5004	54.5274	15.4973	16.1103	50.9055	49.5433	16.0443	16.4671	44.8941	46.7991	14.8609	16.9144	48.2891	56.0077	13.217	15.0079	45.7174	40.3634	13.4258	15.6145	55.2158	49.7213	11.6409	13.3202	47.2168	44.7092	13.5137	14.8099	53.0524	50.0005	12.9422	13.6569	43.529	46.5719	13.7934	13.778	50.2573	48.4711	11.4246	13.6008	43.1512
FBgn0004914	27.2175	28.0068	33.0942	33.8535	28.9837	26.6273	32.8198	34.2546	25.8114	26.4552	31.5279	34.6467	26.7692	27.0017	37.1749	36.5711	24.8022	26.8545	34.2086	35.8413	24.8185	26.2428	34.5303	33.7669	23.1598	29.4196	36.2089	35.0935	26.1231	24.5411	35.831	33.8244	23.6798	24.0941	31.2667	34.6417	24.4644	22.7305	34.4383	37.4286	28.1303	26.7593	39.7726	41.7451	27.2844	26.4683	44.5992	44.6596	26.0993
FBgn0004915	34.8196	33.3871	26.0096	25.5973	33.0998	37.8479	23.0369	21.2773	40.1594	36.2437	24.4089	24.3413	35.3129	37.0976	24.5242	21.1961	39.4907	35.8584	27.1856	23.8269	35.9361	46.8384	24.2417	24.589	34.193	33.6597	23.7129	20.8743	37.6275	38.6812	22.5012	20.0965	35.8961	39.3996	23.7006	23.024	39.7853	41.3674	23.4399	22.2886	36.9232	40.551	23.3304	23.4673	35.3284	31.3629	24.0524	21.5842	36.0974
FBgn0004919	7.07478	8.09206	28.5452	26.5806	8.30278	8.17155	24.2768	23.4387	4.53426	4.55959	20.8124	19.9182	4.71883	3.75131	21.0662	23.7116	4.28271	5.3827	21.5009	23.3864	2.73836	2.31946	16.075	15.7127	3.7819	4.40979	24.0054	25.1765	3.27123	3.07495	16.7088	18.9684	4.35956	4.82992	25.5322	25.5016	3.74841	3.8849	20.2665	21.0279	4.43957	4.11166	20.1251	23.6388	4.58424	4.64909	30.8679	28.8229	4.27371
FBgn0004921	165.339	156.083	335.327	299.534	140.67	136.398	321.998	324.742	136.996	118.934	339.269	300.581	123.813	144.651	342.479	364.734	154.093	121.186	308.807	322.124	117.264	130.186	338.012	345.719	131.912	187.383	314.897	283.452	124.436	138.027	362.165	344.553	75.9728	125.171	300.167	269.063	113.824	135.763	326.925	343.116	132.531	126.726	272.162	314.486	128.402	101.091	306.662	306.082	134.44
FBgn0004924	92.8393	98.4645	24.1082	27.2754	108.419	119.851	21.5515	22.8984	124.481	124.726	21.2069	22.2921	116.869	117.094	24.6838	24.2821	105.633	112.377	26.7477	33.2941	98.4803	114.163	23.1706	28.039	113.412	107.521	26.7099	27.71	109.48	105.093	21.1477	25.3819	124.438	119.922	20.5941	22.0757	124.952	127.775	20.8747	24.6554	101.22	113.653	24.2086	23.5878	111.462	107.297	24.9657	26.1399	99.985
FBgn0004926	422.521	447.096	188.132	188.402	462.923	534.213	201.95	204.357	268.082	282.453	118.972	120.938	264.91	287.668	118.238	109.099	381.15	380.983	164.349	169.555	392.627	437.436	162.391	184.218	288.198	277.537	117.49	119	286.393	285.059	126.16	99.1663	290.463	274.837	117.447	120.677	258.249	289.665	117.514	111.369	288.605	272.747	105.609	100.457	287.582	270.845	111.068	110.858	294.327
FBgn0004956	0.48469	0.200666	0.828454	0.616182	0.0763935	0.133905	0.48148	0.459763	0.254834	0	0.521057	0.560396	0.198251	0.183427	0.404566	0.576014	0.201757	0.272414	0.0631449	0.919524	0.0928168	0.175105	0.322562	0.273232	0.161735	0.81332	0.567373	0.299516	0.177272	0.2074	0.150333	0.181511	0.198756	0.226927	0.269069	0.433775	0.106493	0.256549	0.429737	0.955021	0.323863	0.237601	0.528118	0.381545	0.300696	0.321956	0.286412	0.827618	0.398844
FBgn0004957	10.1247	8.379	6.17577	5.16444	7.89009	9.01934	6.70578	5.8371	8.73752	8.3655	5.53277	4.90856	8.33753	9.13911	6.33387	5.51721	8.94615	11.2636	6.38235	5.69928	6.54705	9.52314	4.93135	5.60863	8.02223	6.74422	5.46375	5.42437	7.16545	7.31469	5.48608	6.55001	9.29002	9.93032	5.59075	4.26213	9.0705	9.8562	4.43298	6.64401	8.97268	10.7371	4.871	5.25104	9.11984	8.30311	6.65742	4.55689	7.15535
FBgn0004959	1.94642	1.7956	0.432623	0.628237	1.61873	0.984124	0.104158	0	1.87082	1.3763	0.354166	0.666586	0.783828	0.992399	0.0530569	0.223724	1.88741	2.13973	0.0788428	0.108693	1.00537	0.546554	0	0	1.68625	1.75725	0.0482024	0.101782	1.1509	0.792336	0.0625624	0.151086	2.48159	1.69944	0.329199	0.107211	1.68428	0.858393	0	0.127636	0.943491	1.02368	0.239309	0.17289	1.11111	1.44712	0	0	2.08405
FBgn0005198	8.03717	8.92396	6.98904	8.55074	11.4625	7.51402	7.65669	9.79217	9.03409	8.94525	7.45798	8.20438	9.6903	6.50354	7.80046	8.41735	12.3789	13.4689	9.41197	9.20801	9.51566	7.05048	7.93583	7.55328	11.4088	11.6337	8.60041	9.09648	9.95732	7.50022	7.36838	9.98737	9.82201	8.88369	7.15963	8.37719	10.9228	8.05368	7.96652	8.5601	9.48609	8.47249	8.01803	7.56355	10.0701	10.5124	7.51435	7.64698	8.83637
FBgn0005278	289.557	287.264	156.103	153.499	280.486	283.514	211.564	184.647	296.895	289.808	195.029	196.5	261.824	306.572	203.626	185.657	336.041	312.784	215.577	209.694	288.077	305.382	226.76	229.41	334.904	345.61	220.687	205.876	287.334	309.963	270.418	245.835	270.772	294.799	157.033	143.05	259.182	289.094	202.76	195.41	316.171	309.971	153.475	150.161	323.018	280.538	206.34	189.759	319.069
FBgn0005322	66.0939	63.3593	37.0992	41.0819	68.831	82.4988	40.9863	41.203	71.0564	77.4414	38.8165	40.2289	73.6125	84.068	39.9337	35.3833	63.1441	71.8881	34.9313	35.356	72.8892	86.1365	36.5537	39.2742	69.9327	48.7313	38.2189	34.9382	85.1774	77.4088	40.2641	34.7004	77.2325	67.7549	41.2467	41.8055	82.5235	80.9947	39.6261	34.0104	80.2481	80.2479	41.3995	43.3732	79.0977	80.7062	43.3492	39.792	71.5935
FBgn0005355	24.0717	24.6288	12.2597	10.6521	26.9008	30.2607	11.8875	12.7243	29.5984	29.4871	11.1741	10.7301	30.0686	33.1782	12.263	11.0922	29.356	32.6552	9.34156	12.7379	27.3057	32.0005	12.31	11.5321	27.7918	23.1827	12.5398	11.7967	29.6414	30.1511	11.1187	10.6041	30.7853	29.2411	12.8593	13.7378	32.9339	33.9513	12.0363	10.1088	25.5149	30.4564	13.3133	12.6909	28.4656	28.8333	12.6774	11.6566	26.2222
FBgn0005386	10.6377	12.9966	8.4796	9.35998	16.3015	14.2907	8.57704	10.3542	14.8756	16.0017	8.94599	7.73868	15.4424	14.0731	9.12362	10.7732	16.2613	15.9695	11.1513	12.1822	13.8021	13.4686	9.21184	10.4275	16.4816	21.3276	10.6984	10.1488	15.077	13.1951	8.31782	11.1791	15.109	15.1013	7.92236	7.43852	16.9776	15.2215	7.90034	11.472	13.2095	13.854	7.88098	9.87021	16.2216	16.7139	10.1878	11.039	11.5847
FBgn0005390	53.7336	53.23	0.283024	0.462255	61.0448	53.6216	0.664505	0.373683	60.3831	60.2254	0.130297	0.217987	57.7702	57.5298	0.174081	0.182908	69.9453	68.0973	0.0773553	0.28437	55.1863	58.7224	0.315472	0.251015	68.9138	64.0186	0.252229	0.266299	53.3739	56.9782	0.409229	0.39528	67.3163	66.3274	0.239234	0.2279	57.2244	58.3367	0.119396	0.459151	63.6474	65.4406	0.250431	0.113079	63.7716	60.9029	0.527519	0.284305	66.5896
FBgn0005391	4595.51	4448.12	2.04443	2.85216	5239.46	4044.66	13.0411	3.66532	4502.99	4466.28	1.41181	5.9471	4537.82	3972.66	3.46041	2.69879	5292.13	5404.43	1.90295	4.62186	5556.81	4118.42	8.15852	3.8588	5560.62	6771.23	2.43558	7.50775	4565.51	4192.76	8.56521	6.02296	6786.04	6315	3.88848	4.84377	4531.65	3891.47	5.15459	3.22247	4477	3901.14	5.53971	1.99103	4563.09	5166.09	5.46836	8.3593	5123.03
FBgn0005411	90.8333	93.4419	45.2886	40.1044	85.7883	101.727	43.2051	40.5213	105.721	112.068	40.8507	46.3859	98.1928	114.374	45.2799	42.0248	92.4658	97.0675	35.5253	40.1632	102.438	121.537	43.2904	37.1716	95.6017	99.013	36.3627	41.6777	107.251	106.395	41.1115	40.7092	114.217	109.158	42.175	44.8266	107.852	108.47	41.2523	38.8433	106.206	112.01	37.4904	41.5197	101.336	98.5435	42.2548	38.7248	107.78
FBgn0005427	22.8139	25.8478	15.6146	14.3587	24.7355	23.7249	17.2114	18.022	22.5417	23.4014	13.0768	13.9695	20.1103	22.7591	17.9125	17.4385	24.0152	25.1092	14.4157	12.1035	19.9825	21.7765	15.1201	15.2816	24.4442	22.5148	13.2011	13.8131	21.4754	24.1191	17.7975	18.5899	22.6049	20.0584	15.1223	15.5171	19.2066	19.172	17.7763	17.053	23.4599	23.3909	13.4997	16.1942	24.3693	20.716	16.4115	15.4699	26.5407
FBgn0005533	2138.98	1968.05	1076.07	1019.11	1881.49	1794.17	1203.15	1078.1	1817.98	1903.23	1077.29	1054.29	1905.31	1848.75	1274.58	1081.53	1719.43	1882.74	931.477	903.089	2008.51	1764.03	1162.4	996.491	1908.16	1713.97	998.477	1148.61	2045.82	1926.35	1373.26	1187.23	2168.24	1967.9	1097.55	1256.75	2016.94	1867.77	1261.43	1106.28	2373.01	2194.39	1197.74	1118.74	2007.91	2241.17	1268.8	1189.24	2659.11
FBgn0005536	31.9797	34.9547	74.0005	77.0368	27.1268	26.0301	54.0045	57.603	23.278	22.5115	53.2463	53.9594	20.5929	21.5499	44.7675	51.2471	33.2327	28.836	73.8779	80.6874	21.2889	21.2209	48.0006	52.0353	29.9647	35.0815	66.1111	64.4714	23.5146	22.9967	52.9093	60.1043	25.2129	24.7664	64.609	60.2735	22.1361	23.0674	53.2796	59.91	23.1834	22.8785	52.7388	53.9727	26.8001	23.2622	51.1984	54.019	23.5764
FBgn0005558	0.632999	0.756553	1.90058	2.51794	0.805965	0.619305	2.86144	3.32581	0.714532	0.63539	2.23647	3.35523	0.519273	0.746853	3.1264	3.05458	0.681753	0.476225	2.88088	3.52102	0.354618	0.266465	2.5709	2.8206	0.504656	0.916401	2.81064	2.83002	0.562015	0.517289	3.14048	2.90917	0.632352	0.491147	2.12475	2.21553	0.64661	0.619319	2.46724	3.16299	0.655005	0.550027	2.63321	2.47487	0.612718	0.774592	3.38069	2.641	0.620852
FBgn0005561	1.67318	2.10599	5.04641	6.04664	1.22104	1.57457	4.51234	5.59811	1.26539	0.993864	5.72659	6.31799	1.0351	1.53368	5.56713	6.99059	1.29437	0.987071	5.62594	6.03363	1.07106	1.15151	4.86214	5.90717	1.97529	2.04586	6.56691	5.48412	1.00359	1.79012	4.99252	6.3211	1.30261	0.986007	5.67327	5.20309	1.57847	1.4929	5.4639	6.56938	1.34597	1.27679	4.46936	5.92241	1.58174	2.36536	6.50548	7.43179	1.16839
FBgn0005564	3.96963	3.35822	9.79692	11.7287	2.78635	2.10748	6.55659	7.47138	2.54452	2.27095	8.64074	8.96861	1.27297	1.60812	5.80286	6.52629	2.48255	3.47135	9.41297	9.66931	1.78484	1.83293	5.70005	6.75339	2.68976	3.32712	8.17881	8.82219	1.81346	2.04296	6.31595	7.59538	2.18319	2.3	8.0348	9.51248	1.57249	1.16323	7.18797	7.39861	2.16208	1.72574	8.81336	9.0121	1.73112	1.80295	8.30754	7.42382	2.06582
FBgn0005585	404.314	414.927	457.659	474.364	414.013	429.172	373.106	368.492	419.314	434.634	508.31	504.994	394.535	426.253	394.465	369.749	388.733	383.687	431.223	462.575	415.853	422.398	368.855	368.433	468.054	426.712	542.426	532.622	440.094	429.156	467.84	378.148	488.488	441.595	474.415	522.802	422.342	433.402	401.912	396.521	443.539	429.244	479.575	475.262	440.72	433.806	511.667	454.552	485.999
FBgn0005586	4.72804	3.45743	17.2833	17.418	2.81714	2.2825	11.7243	13.065	3.11834	2.60563	16.4724	14.9516	1.89535	1.52233	12.8402	13.4976	4.04055	3.79239	18.2318	18.713	1.34072	1.34291	12.53	12.0562	2.53305	3.74111	15.8435	15.2111	1.51969	1.70007	11.1823	13.7685	2.15072	2.34997	15.2165	14.1817	1.49925	1.89861	11.3913	14.5635	2.54042	2.42368	13.435	13.8204	2.35282	2.07	13.367	13.7354	2.96168
FBgn0005590	0.231331	0.591454	0.373112	0.577124	0.308414	0.14097	0.0914291	0.173869	0.280328	0.171713	0.229029	0.299928	0.0649653	0.0987309	0.65202	0.616575	0.707898	0.286779	0.815822	0.598907	0.0520375	0.172138	0.453696	0.134311	0.204322	0.461084	1.13805	0.329104	0.139415	0.374333	0.404595	0.683943	0.213968	0.573674	0.403222	0.168844	0.139601	0.0643696	0.566642	0.495245	0.353926	0.228269	0.226122	0.894437	0.609631	0.316681	0.262758	0.330709	0.125408
FBgn0005592	1.24365	2.00503	3.47512	3.33404	1.32579	1.0181	3.66795	2.88772	0.720416	1.06547	2.72984	3.4413	1.00086	1.00317	3.43787	2.85516	0.931728	1.1735	2.7498	3.10403	1.56593	1.01292	2.39357	2.6725	1.39409	0.99452	2.97248	2.59807	1.20817	1.04121	2.59317	3.16914	1.35878	0.981958	4.1042	3.79326	0.985689	1.5082	3.17397	2.61277	1.02185	1.32025	2.61261	2.91283	1.10209	1.36124	3.45796	2.63643	1.17619
FBgn0005593	1876.51	1789.87	944.202	909.572	1728.99	1717.37	1118.72	1059.98	1540.88	1683.82	844.696	899.538	1648.73	1689.43	1159.83	987.489	1594.46	1696.05	784.592	822.692	1819.13	1700.47	1053.51	950.405	1715.42	1434.09	893.377	944.686	1846.19	1761.41	1195.53	1105.16	1815.55	1771.57	911.75	1057.73	1820.39	1755.81	1140.35	992.251	2116.79	1852.87	973.249	913.993	1832.61	1974.56	1092.81	1044.41	2176.8
FBgn0005596	22.0746	23.2428	5.13016	4.77134	26.3765	30.846	4.72335	4.33303	30.6018	30.9756	4.34965	5.44008	29.309	31.3417	4.25984	4.20232	26.4257	30.5416	6.13445	5.38812	27.6911	32.2368	4.17178	5.08079	26.4018	27.3229	4.73627	5.00044	29.0475	28.2153	4.42283	4.26538	31.1851	29.4749	4.01659	5.05249	31.1534	31.0574	4.12281	4.76662	25.3668	28.436	4.7025	4.71432	26.5542	30.72	4.52538	4.72898	25.3043
FBgn0005612	6.17963	6.36567	8.96955	8.02053	9.00162	5.69197	10.7808	13.2708	4.89716	3.82918	6.87817	5.69385	5.6362	4.70835	9.52294	10.3887	7.07512	6.84107	7.79455	9.74318	5.91369	4.06733	11.1846	12.7373	6.21437	8.87794	7.53238	7.81731	5.36449	5.49553	11.0741	12.7681	4.85712	5.01208	7.98992	7.58765	5.31126	4.80158	9.97394	8.71713	5.20389	4.27775	6.74102	8.91319	5.99296	6.26309	7.98195	9.2683	5.58662
FBgn0005613	0.324891	0.347678	0.900734	1.22595	0.322637	0.372698	1.32931	2.13367	0.169981	0.264789	1.01365	1.13974	0.279087	0.297935	1.29271	2.27024	0.327565	0.165835	1.14887	1.07471	0.146568	0.26546	2.14491	1.77526	0.112539	0.435718	1.20409	1.13882	0.299459	0.391697	1.85588	1.57249	0.236749	0.189563	1.10399	1.33901	0.207582	0.255257	2.3179	1.95942	0.187036	0.0734758	1.04607	1.43952	0.22249	0.230097	1.62092	1.83623	0.176603
FBgn0005614	16.5228	15.9947	46.4074	54.4092	10.0869	6.99027	37.2817	40.8507	11.3209	12.059	48.453	50.5948	8.8815	6.4594	41.2485	42.7341	12.7842	17.2514	68.5852	68.6538	7.0877	7.33288	46.1765	45.8542	18.2427	17.0722	75.8239	86.3593	12.6094	12.7107	60.5096	72.7828	11.6199	11.7525	48.0436	50.773	10.041	9.29808	53.7737	55.8008	12.0313	11.4766	52.0022	54.0027	11.7275	12.8949	62.3808	61.6613	10.3626
FBgn0005616	2.48016	2.60279	6.80661	7.19207	2.01836	2.14035	8.50907	7.86791	2.32505	2.59059	7.07685	7.62212	2.07428	1.55978	8.21676	8.96818	2.64288	2.87286	9.26084	8.64364	2.20159	1.75061	8.50906	8.80094	2.08945	2.33197	8.02145	7.24083	2.14492	1.80431	7.50211	9.377	2.1368	1.81573	7.24352	7.00698	1.62781	1.55152	7.89976	8.8472	2.75509	2.04014	7.35882	8.444	2.21358	2.24398	8.32986	9.63413	2.63192
FBgn0005617	43.6782	44.7091	11.894	12.7111	53.8824	61.6662	14.0948	14.1506	57.099	58.7318	11.3296	12.1609	58.5852	60.9056	11.7049	14.9088	50.1814	52.0769	11.6636	12.7287	52.7926	64.9317	13.0577	13.8615	53.1887	59.3873	11.8009	12.357	62.4134	55.9159	15.317	14.4549	57.5879	57.5185	11.0409	11.879	65.3592	64.6494	12.7524	12.5976	50.826	52.4605	10.1468	12.1888	57.6931	56.9017	13.8974	13.603	45.4239
FBgn0005619	0.936126	0.952787	2.83954	3.71447	0.580313	0.22753	2.54713	2.26788	0.399538	0.552808	3.20407	2.91695	0.579229	0.223188	2.04741	2.63563	0.62785	1.06523	3.20149	3.27563	0.305981	0.358818	1.84646	2.14542	0.632555	0.595843	3.01067	3.33294	0.284835	0.321267	1.93965	2.57959	0.532144	0.424433	3.59601	3.03944	0.466703	0.357776	2.27993	2.62424	0.314083	0.578164	2.30156	2.93985	0.475212	0.423265	2.7602	2.78695	0.482136
FBgn0005624	3.56712	3.99658	1.32337	1.3432	4.90165	3.0852	0.991106	1.40673	3.54683	3.39711	1.25434	1.18363	3.42631	1.77946	1.2393	1.28148	5.17914	6.2255	1.26762	1.66721	3.53829	3.08503	1.46919	1.37332	4.97262	7.4812	1.6154	1.55507	3.57333	2.56329	1.31893	1.54825	4.29265	4.60765	1.09278	1.44242	4.35974	2.95678	1.43853	1.85013	3.04389	3.24358	0.992395	1.03348	4.12953	4.15175	0.967395	1.20365	3.13205
FBgn0005626	8.73003	8.36177	20.3253	21.1396	5.6246	3.41278	10.841	13.4185	10.5379	9.71143	46.7663	53.1989	4.78936	4.05487	17.8747	22.0222	10.5776	10.7382	43.4434	42.8974	4.20175	3.91671	19.4464	23.3122	8.07646	8.46161	35.9463	33.6684	3.34443	5.25625	19.562	23.2481	6.35127	5.44457	25.6352	25.4534	4.13824	3.94194	15.8774	22.0701	8.38937	7.77011	26.694	24.0362	3.36159	4.34568	8.13132	10.1394	6.22397
FBgn0005630	207.253	216.852	113.563	117.408	237.766	240.566	115.151	127.613	230.795	230.248	97.9807	106.027	213.304	215.608	110.384	124.294	276.162	271.945	118.216	141.109	220.799	247.772	121.443	132.182	263.617	336.883	120.782	116.127	250.064	233.582	124.66	137.642	249.287	251.816	103.136	113.378	268.1	247.795	125.654	139.884	229.491	245.248	105.853	118.049	256.916	257.773	132.506	133.655	208.205
FBgn0005631	1.72154	1.64639	3.89546	4.74952	1.5803	1.14481	3.72241	4.79326	0.870863	0.771872	3.84218	4.41969	1.19876	0.856287	3.52183	4.41253	1.68247	1.68952	5.24309	6.45008	0.816619	1.09213	4.98851	5.60272	1.41709	1.71147	4.37827	4.56774	1.07788	1.10574	4.30087	4.70515	0.951767	1.02634	3.89287	4.12308	1.10239	1.21695	4.30839	4.48762	1.15895	0.838699	3.34362	3.98578	1.1458	1.19946	4.73991	4.65737	1.05764
FBgn0005632	34.1141	37.2863	30.3234	32.5737	46.5072	36.4833	33.5196	38.9246	36.4565	38.3524	29.1001	29.1994	38.0971	30.0996	34.1506	36.327	47.5521	48.1289	39.2415	40.7938	39.5988	32.066	37.1985	41.969	45.3844	50.0883	36.8552	37.9013	40.7103	33.3382	34.3681	40.3356	38.4451	36.1615	30.6174	31.7778	42.9298	32.0276	33.4031	37.2865	35.844	35.4953	31.0035	33.95	44.4513	44.461	33.8403	37.3732	34.167
FBgn0005633	104.681	83.625	179.287	122.802	4.14702	3.72774	10.3785	13.4854	37.25	33.7844	112.036	94.9811	1.9728	2.15729	7.92492	8.67778	9.41924	9.34681	37.5467	37.3788	2.34855	2.13785	3.70239	2.22643	5.01926	5.25191	13.3575	14.022	2.40547	2.92806	5.6165	4.26266	70.6099	63.1204	148.611	138.309	1.7343	2.07831	3.80961	6.30549	10.5287	11.9225	36.3664	36.7164	0.6506	1.39812	3.38499	4.22442	13.9111
FBgn0005636	1.32894	1.25533	7.07329	6.12353	1.06203	0.77253	5.30055	4.64006	0.829561	0.870049	6.99362	7.59891	0.486475	0.8712	6.8472	6.14761	1.14241	1.34327	6.05752	8.93192	0.895997	0.63313	3.95501	4.45067	0.842878	0.722504	6.26146	6.55252	0.591473	0.661642	4.70241	4.82307	0.920998	0.721083	6.44305	6.98534	0.592195	0.557298	6.18429	4.99704	1.33689	0.766395	5.84117	6.24204	0.666468	0.760924	5.93013	5.15719	1.02562
FBgn0005638	0.8866	1.03966	2.08948	2.31715	0.496924	0.280621	0.524257	1.07387	0.536297	0.822654	1.38156	1.356	0.529113	0.518353	0.836915	0.738242	1.3717	2.2603	1.66482	1.79422	0.335383	0.37965	0.913745	0.770133	0.881067	1.26257	1.06552	1.69686	0.491962	0.448881	0.424813	0.780634	1.09215	0.590417	1.54461	1.45693	0.267482	0.340758	0.862622	0.886601	0.436904	0.588461	1.63106	1.32824	0.207893	0.474679	0.787186	0.714165	0.475517
FBgn0005640	18.8532	19.701	23.8065	25.0876	20.8857	22.4526	24.8023	23.8595	21.5279	19.9954	23.1557	22.0781	21.6434	21.602	21.9878	24.7323	21.573	20.7512	22.7165	23.1113	19.754	22.3751	22.1899	22.4016	20.0914	24.7627	21.0019	20.0339	20.4483	22.0566	23.8282	23.5538	19.6812	20.0793	21.6587	23.1078	21.0315	22.1837	24.3691	25.2283	20.2891	20.4114	18.4878	21.6979	21.6931	19.4716	24.3131	23.3316	17.7063
FBgn0005642	22.9003	24.7062	8.13196	7.84612	25.2322	28.0465	9.08536	9.50738	29.6159	32.3545	7.88721	7.62295	29.0271	26.5572	10.8935	9.7627	26.0609	27.785	7.83053	8.93026	24.8474	28.9274	9.71236	8.93193	30.3284	35.7815	7.71783	7.04545	31.2259	25.8953	9.60304	9.59414	30.1712	26.6517	6.82483	7.776	33.5868	29.5237	9.05371	9.60309	26.69	28.0024	7.6628	8.35964	28.6933	30.5091	8.93875	9.38801	24.2783
FBgn0005648	31.2937	30.9147	18.0726	19.5038	34.6548	34.1066	23.431	21.9574	34.0576	32.6638	19.7515	19.148	33.3151	33.9376	19.2039	22.1995	39.5149	34.8156	19.4838	22.8095	32.9372	36.5432	22.2808	23.8314	43.6459	44.6109	23.4068	22.5564	36.2146	37.0739	22.5524	21.0762	33.825	32.1041	20.7855	21.4309	33.4874	37.6969	21.0059	23.4538	41.0098	36.1476	20.3042	18.7713	39.3586	34.4484	20.9174	22.4985	38.2477
FBgn0005649	66.9564	71.7003	35.3262	34.2449	85.5605	96.7146	38.6075	36.7411	88.0341	88.7884	34.7999	32.7804	84.9016	90.8115	35.6584	37.8628	88.9582	90.1173	35.413	39.1303	80.9968	100.12	34.5133	41.8463	86.6113	114.836	36.4684	36.9809	90.519	88.1626	39.2176	40.0793	80.6723	83.1963	32.0584	32.0293	88.2949	96.2522	34.8842	38.1264	75.6184	79.0264	32.1016	33.7722	82.1255	77.7862	35.7275	37.5921	72.1766
FBgn0005654	17.4213	19.3356	21.1237	20.5556	20.0806	23.0424	13.6235	11.6263	22.8454	24.7888	21.7469	22.2749	20.5042	23.381	15.6867	16.0916	20.1303	21.7324	19.8663	22.5611	20.45	22.379	12.9709	14.2109	21.9138	19.5092	18.9272	18.9557	22.0717	21.5466	11.6519	11.3715	23.8321	25.1525	18.2209	17.5555	24.1059	23.0247	17.4717	14.7551	21.0225	24.8742	19.427	19.438	21.6297	23.6172	15.4255	15.3911	20.5694
FBgn0005655	96.0237	94.1361	4.22778	3.47689	108.163	112.493	5.16421	3.07524	135.195	132.676	5.29864	4.2742	110.126	130.453	2.3409	3.70238	138.295	143.267	3.38364	3.0724	117.022	141.515	5.1217	2.64644	148.788	131.477	3.68956	3.90795	142.173	129.496	4.66307	3.43803	142.011	139.199	4.31354	4.10299	140.061	138.699	5.93734	3.31524	113.729	122.4	4.01511	2.95576	105.319	103.759	2.26073	4.15796	123.367
FBgn0005658	0.750683	0.413439	2.37626	2.34474	0.323626	0.289534	1.21945	1.41983	0.422495	0.197121	1.97754	1.98	0.149429	0.198707	1.33223	1.9099	0.682599	0.508861	2.19105	2.8368	0.260958	0.164941	2.35881	2.28482	0.47949	0.741665	2.10102	2.22833	0.194072	0.143496	1.49581	1.66684	0.512608	0.316445	1.81073	2.13564	0.369371	0.253884	1.92986	2.41803	0.373938	0.191676	2.22645	2.17353	0.271257	0.414762	1.41862	1.60789	0.345186
FBgn0005659	3.37234	2.67	8.29452	7.55821	2.40747	2.53574	7.18499	7.83388	1.99251	2.20167	6.65456	7.34393	1.55031	1.81969	7.18139	7.3405	2.54706	2.19596	8.86901	7.92654	1.69259	1.9824	8.79884	8.66474	2.32949	3.32648	8.77687	8.76342	2.39278	2.57752	8.77329	11.6123	2.20378	2.15668	7.72263	7.06579	1.86448	1.78829	9.18754	7.85463	2.29311	2.16771	6.91274	8.13294	2.06233	2.61985	8.32481	8.77151	2.8824
FBgn0005660	0.819945	0.301613	0.909584	1.40063	0.746451	0.587963	2.01599	1.79708	0.38456	0.234935	1.13308	0.998444	0.333319	0.277524	1.1913	1.92441	0.256584	0.424412	0.557182	0.904328	0.324701	0.40021	3.25544	2.27126	0.115554	0.575093	1.09405	0.627014	0.537068	0.569776	1.72028	2.09424	0.459894	0.163525	0.870739	1.12142	0.465658	0.435747	2.064	2.15491	0.145234	0.112558	0.724242	0.653823	0.853724	0.487263	1.40262	1.44463	0.313383
FBgn0005664	4.54064	3.1158	7.79026	8.37026	2.08434	2.09932	3.03185	3.94071	2.12079	2.36275	6.69978	9.5918	2.3746	1.79018	4.16006	6.14085	1.10233	1.11614	2.94167	2.95455	1.28619	1.67009	2.71016	5.18191	1.65968	1.78505	4.10972	3.68891	3.30243	2.19591	2.80108	5.39469	2.20435	1.68264	6.7842	7.48565	1.98432	1.08927	3.18998	5.30621	0.814138	0.790164	4.59113	4.60734	1.59424	2.61374	4.80137	4.90559	1.60205
FBgn0005666	108.256	101.915	290.233	311.6	57.1866	54.4405	148.119	170.238	51.0938	55.1125	204.823	231.637	27.3161	27.658	129.514	158.817	66.5552	68.4821	272.818	313.003	32.2389	28.8565	141.504	184.158	53.025	58.2299	231.661	251.768	24.5801	26.1855	138.559	181.007	57.4402	55.8551	241.794	218.633	24.4798	27.4016	123.058	152.003	36.3352	30.3087	135.2	171.618	28.7292	30.4352	121.054	122.457	28.7394
FBgn0005670	5.64934	4.35458	5.17984	4.18251	4.50295	3.7966	2.81706	2.60363	3.73829	3.3919	5.20667	6.6279	5.29319	6.5145	3.44227	4.22565	0.870805	1.26747	3.8259	2.50567	7.06594	5.16665	3.40625	3.21128	2.4127	2.90409	5.13492	4.37986	4.28998	6.09021	4.31684	3.03535	4.9063	5.10278	6.47144	8.53361	5.36512	5.29844	4.80874	5.1985	6.39136	6.34324	9.31667	7.64551	7.6869	9.63699	15.5211	12.5239	8.59404
FBgn0005671	172.518	164.726	190.047	194.223	162.064	123.618	134.679	138.114	142.259	141.584	167.763	163.794	128.379	114.392	129.785	134.326	175.924	188.717	198.554	202.703	136.825	119.404	142.785	142.99	163.138	157.336	163.59	165.986	127.936	115.068	123.565	138.784	155.298	140.91	151.221	175.689	130.737	119.866	144.375	130.608	157.768	139.456	178.226	162.081	141.923	160.904	141.643	147.92	156.732
FBgn0005672	26.8169	24.6652	32.1869	29.3386	22.3614	26.9173	36.3704	32.143	23.9483	22.2663	30.4575	24.2959	23.7536	26.3057	39.0488	40.211	21.4014	22.6034	20.7133	24.5015	22.6676	25.4204	33.4807	33.1972	21.6831	28.7719	26.0206	25.4731	22.8381	25.0916	35.5023	35.0766	23.1979	19.8504	26.0927	26.5561	21.37	23.3531	36.1435	35.1697	22.6726	23.6492	25.868	31.9338	24.6506	23.1309	30.9331	34.3077	24.651
FBgn0005674	38.7007	39.1516	21.2585	23.1067	56.8573	38.0915	31.8838	33.8952	37.5977	37.4125	22.3792	24.1724	39.6719	29.1331	25.4326	27.4775	51.0205	46.8483	24.2491	26.8183	39.7698	28.2425	28.6831	27.4962	54.1051	49.3076	25.6415	25.4535	40.548	33.4194	24.569	25.0072	43.4629	37.5229	25.3343	25.6108	41.1358	33.2642	26.2564	25.2879	41.244	38.9233	23.7111	22.4123	45.4524	44.2257	25.2595	24.4587	40.5371
FBgn0005677	0.836688	0.628585	2.58185	3.36361	0.450214	0.339872	2.71492	2.35745	0.437303	0.411202	2.88508	2.38814	0.297571	0.374725	2.59161	2.86865	0.409671	0.395735	2.47089	3.83481	0.25967	0.235154	1.94273	2.33166	0.558341	0.301972	2.49701	2.72277	0.285677	0.270709	2.30188	2.39315	0.298323	0.364731	2.91006	2.93492	0.501944	0.277831	2.59156	2.71967	0.494656	0.46651	3.40577	3.08621	0.324625	0.379144	3.27409	3.12655	0.273049
FBgn0005683	12.8469	14.5239	2.73151	2.71217	15.6854	18.9592	2.66173	2.41175	18.0828	19.6691	2.73566	3.22692	19.4482	21.1514	2.41696	2.39706	15.5053	18.785	2.59333	2.87088	18.6061	23.8231	2.62219	1.53004	14.5701	20.2373	2.78568	2.5869	18.6179	20.8072	2.12019	1.95764	18.4675	17.5887	2.58837	2.56459	18.9955	21.7958	2.2561	2.48069	14.8657	17.7317	2.00352	2.69964	17.7271	18.8701	2.2174	3.00621	15.3177
FBgn0005694	26.2884	26.2822	12.2521	11.2186	32.2302	30.2599	10.0102	11.4978	31.7039	27.7444	11.1368	11.3588	28.8756	27.6066	11.0985	12.7365	39.6432	34.6943	12.9184	15.8638	28.3609	29.0551	12.0631	12.3723	34.9162	53.3452	11.2566	12.6597	29.141	26.8399	11.743	13.0392	31.3974	31.0755	10.4787	8.91947	32.5004	33.2093	8.8014	11.0158	27.7198	29.4819	10.9219	12.1824	31.1941	29.0119	10.7776	12.3208	26.8723
FBgn0005695	66.4197	67.9134	9.5382	9.25428	76.401	94.1678	9.52798	9.16716	85.9102	89.4108	8.60667	8.93321	85.4145	92.8558	9.61115	9.22271	73.2427	82.8546	9.06125	8.84082	88.175	101.851	10.0905	7.91807	76.6806	84.1808	7.87986	7.18842	88.6708	89.559	10.4757	11.1728	83.3553	83.1467	8.33009	8.72027	92.4606	96.2136	8.97336	9.30657	75.8724	87.0619	9.64666	8.23152	83.1448	86.3855	8.87135	8.76526	72.6194
FBgn0005696	22.4569	24.5294	1.43534	1.3612	24.1118	30.6036	1.00634	0.712015	31.0553	35.3502	1.10843	0.962862	29.4376	30.581	1.25307	1.18495	24.8097	30.3815	1.59452	1.1514	33.0505	36.9126	1.52014	1.06769	29.0714	31.6075	0.882005	1.02919	39.4724	33.9917	1.02427	1.09124	34.2127	34.8066	1.02148	1.3422	35.3835	35.8987	1.6173	1.22915	23.8822	29.5735	1.38271	0.832463	28.0386	28.8386	0.964105	0.590961	27.6389
FBgn0005771	11.6624	11.1339	21.4369	21.7207	9.25114	9.85489	22.9036	24.2691	7.58276	6.91848	20.7168	20.8253	7.7341	8.43001	22.0846	22.4323	9.41574	8.79821	22.7412	23.5695	7.39641	6.54746	22.8086	25.3539	7.63585	11.6489	19.6193	20.1487	6.67167	9.78625	21.3626	22.2614	8.83257	9.20363	20.1133	18.9507	6.15017	8.28891	19.0378	22.5915	9.86386	8.87676	21.6263	20.9851	8.04655	9.22766	21.334	20.703	8.90822
FBgn0005775	1.3349	1.19811	5.76916	5.77447	0.986466	0.777305	4.0599	4.3547	1.20015	1.10833	5.46872	4.65298	0.760762	0.683924	3.94765	4.1128	1.42887	1.6695	6.29357	7.03275	0.43561	0.507009	3.90623	4.57514	0.906412	1.05776	5.99254	5.27106	0.600559	0.658338	3.57253	4.97674	0.940196	1.01999	5.4989	5.53611	0.78295	0.845496	4.47705	5.56891	1.24063	1.23429	4.55421	5.27544	1.23275	1.06743	4.41889	5.10861	1.0541
FBgn0005777	50.2473	50.6383	25.0664	22.9975	53.2604	59.7287	22.7557	20.9851	60.0711	63.6518	26.5024	25.912	56.8653	61.9687	20.6052	21.8535	57.5013	54.3982	27.322	26.8323	58.5498	67.7633	23.4437	25.2847	56.7266	60.7724	23.8048	23.503	61.2912	59.9417	21.914	21.2464	56.0425	57.2061	25.1789	21.6837	64.13	62.8985	23.3838	24.3366	55.4763	56.6919	24.6147	25.7493	59.0158	57.2334	22.8851	22.0829	53.0456
FBgn0005778	0	0	9.61802	7.5926	0	0	7.06492	4.81811	0	0	10.4794	6.03213	0	0	6.60599	4.28889	0.149903	0	10.778	14.5862	0.0670693	0	8.47911	7.25073	0	0	6.66972	5.85356	0	0	5.11039	4.28172	0	0	10.0607	7.23835	0	0	8.52065	6.2768	0	0	11.888	9.99123	0.213817	0	9.92005	11.6791	0.0808185
FBgn0005779	0.29302	0.466467	10.205	12.0306	0.380545	0.571401	7.96778	7.18684	0.189554	0.232005	10.3147	9.11786	0.263327	0.121822	7.55106	8.3009	0.645768	0.58121	10.0662	11.7954	0.0642068	0.232579	7.55737	8.71057	0.552124	1.00215	11.6161	10.3953	0.211912	0.379327	6.29007	6.26899	0.26401	0.129184	11.4408	9.41027	0.282926	0.326141	7.34125	6.72179	0.071697	0.112663	6.64501	7.26554	0.477611	0.128296	6.83406	6.52881	0.0773688
FBgn0008635	41.6888	43.3804	43.9394	44.6808	40.8175	37.4263	40.3127	42.0902	40.7593	41.888	45.4879	47.7546	41.5995	41.0902	42.2016	38.8704	39.0725	43.3195	46.0255	46.8389	41.1983	37.0689	44.1632	38.613	45.3469	47.5485	43.8226	47.7883	43.2065	40.2556	47.4118	39.3083	48.557	45.6552	47.887	50.5606	41.7242	39.6779	44.3705	39.1615	43.6105	42.3498	43.9395	43.3603	43.2661	46.736	48.0035	43.6455	44.7697
FBgn0008636	0.165221	0.328765	1.18973	2.35533	0.107283	0.0503429	1.17538	0.982814	0.467591	0.0817584	1.79254	1.76722	0.0927987	0.12879	1.59659	1.69852	0.202283	0.307227	0.620784	1.34481	0.135762	0.0819629	0.7891	0.671475	0.0972892	0.329613	1.03016	1.54549	0.0995726	0.222791	0.422224	0.424844	0.186074	0.227621	1.35762	0.904411	0.0498515	0.137922	1.23193	0.933146	0.404256	0.198511	0.645985	1.16675	0.096177	0.135635	0.62557	1.03534	0.436235
[truncated: 16,159 more rows]
[truncated: 31 more columns]

## Sheet: S4 Table B.
FlyBase ID	B1_W1_F1	B1_W1_F2	B1_W1_M1	B1_W1_M2	B1_W5_F1	B1_W5_F2	B1_W5_M1	B1_W5_M2	B2_W1_F1	B2_W1_F2	B2_W1_M1	B2_W1_M2	B2_W5_F1	B2_W5_F2	B2_W5_M1	B2_W5_M2	B3_W1_F1	B3_W1_F2	B3_W1_M1	B3_W1_M2	B3_W5_F1	B3_W5_F2	B3_W5_M1	B3_W5_M2	B4_W1_F1	B4_W1_F2	B4_W1_M1	B4_W1_M2	B4_W5_F1	B4_W5_F2	B4_W5_M1	B4_W5_M2	B5_W1_F1	B5_W1_F2	B5_W1_M1	B5_W1_M2	B5_W5_F1	B5_W5_F2	B5_W5_M1	B5_W5_M2	O1_W1_F1	O1_W1_F2	O1_W1_M1	O1_W1_M2	O1_W5_F1	O1_W5_F2	O1_W5_M1	O1_W5_M2	O2_W1_F1
[truncated: 17,172 more rows]
[truncated: 31 more columns]
