# Supplementary material for: The Genomic Basis of Postponed Senescence in Drosophila melanogaster
Source: PLoS One. 2015 Sep 17;10(9):e0138569. doi: 10.1371/journal.pone.0138569 (PMC4574564; doi:10.1371/journal.pone.0138569)
Supplement: S5 Table — The variant with the smallest P-value from the genetic divergence analyses is also given. (XLSX) [file pone.0138569.s005.xlsx]

## Sheet: S5 Table
FlyBase ID	Chromosome	Gene Category	Gene Symbol	P-Value Population	FDR Population	P-Value Age	FDR Age	P-Value Pop×Age	FDR Pop×Age	P-Value Line(Pop)	FDR Line(Pop)	B Mean	O Mean	Week 1 Mean	Week 5 Mean	B Week 1 Mean	B Week 5 Mean	O Week 1 Mean	O Week 5 Mean	SNP From Divergence	Minimum P-Value From Divergence
FBgn0000003	3R	ncRNA	7SLRNA:CR32864	0.358506	0.591187	0.000897545	0.00578303	0.0606061	0.165721	0.000478043	0.00460209	71.3472	88.5644	94.3394	65.5722	78.1604	64.5339	110.518	66.6104
FBgn0000008	2R	protein_coding	a	0.0339641	0.188922	0.0130118	0.0491997	0.0368852	0.11812	0.188086	0.342769	553.698	497.778	549.131	502.345	596.42	510.977	501.842	493.714	2R:18053841	2.99208e-05
FBgn0000014	3R	protein_coding	abd-A	0.492509	0.697411	0.0871468	0.205518	0.00096615	0.0111572	0.144125	0.286998	76.9614	81.2651	75.037	83.1895	81.3629	72.56	68.711	93.8191
FBgn0000015	3R	protein_coding	Abd-B	0.0519453	0.22981	0.0444221	0.125179	0.00423563	0.0282731	0.7251	0.806725	26.8491	22.1024	27.1801	21.7714	33.5538	20.1444	20.8064	23.3985
FBgn0000017	3L	protein_coding	Abl	0.00174651	0.0408112	9.4676e-12	1.34147e-09	8.3823e-06	0.000516389	0.40249	0.566699	1982.7	1712.6	2159.94	1535.37	2448.2	1517.2	1871.67	1553.54
FBgn0000018	2L	protein_coding	abo	0.746437	0.869286	0.0209575	0.0711059	0.0312168	0.105817	0.0388622	0.117636	381.084	386.685	370.764	397.004	355.8	406.368	385.729	387.641	2L:10976224	0.00014669
FBgn0000022	X	protein_coding	ac	0.0239993	0.158054	0.325226	0.504882	0.0376858	0.119872	0.638198	0.749159	4.69104	3.02135	4.20093	3.51145	5.78686	3.59521	2.615	3.42769	X :265959	7.58913e-22
FBgn0000024	3R	protein_coding	Ace	0.0611579	0.247073	0.000455545	0.00328102	3.28501e-06	0.000276315	0.00168489	0.0119564	259.597	210.272	256.511	213.358	312.605	206.588	200.416	220.127	3R:9077860	0.000262923
FBgn0000028	X	protein_coding	acj6	0.163445	0.398769	0.0528373	0.142948	0.296239	0.467515	0.0319761	0.102505	6.81505	4.57489	6.61993	4.77001	8.22694	5.40315	5.01291	4.13687
FBgn0000032	3R	protein_coding	Acph-1	0.602332	0.778425	0.613154	0.750216	0.00297101	0.0228944	4.71919e-05	0.000758282	899.249	927.544	908.352	918.441	862.103	936.395	954.601	900.487	3R:25819359	0.000327163
FBgn0000036	3R	protein_coding	nAChRalpha1	0.0721046	0.266625	0.00025398	0.00202275	0.000291335	0.00528608	0.0483678	0.137121	70.0383	52.4136	72.9476	49.5044	93.3392	46.7375	52.5559	52.2713
FBgn0000037	2R	protein_coding	mAChR-A	0.424535	0.643972	0.105012	0.23385	3.32947e-05	0.00129733	0.000105416	0.00139475	50.8707	44.6843	50.2232	45.3318	60.5182	41.2233	39.9282	49.4403
FBgn0000038	3L	protein_coding	nAChRbeta1	0.0415506	0.20724	4.6312e-05	0.000496778	0.00421268	0.0282282	0.103848	0.230206	30.1743	20.3839	32.3675	18.1907	41.8516	18.4969	22.8834	17.8844
FBgn0000039	3R	protein_coding	nAChRalpha2	0.284325	0.527785	0.000662988	0.00450058	0.00175137	0.0162844	0.0304056	0.0989355	16.0043	13.2795	17.4752	11.8085	21.3974	10.6112	13.5531	13.0059
FBgn0000042	X	protein_coding	Act5C	0.768089	0.881939	0.025302	0.081732	0.00482928	0.0306971	0.291637	0.458813	19321.4	19214.4	19633.7	18902.1	20161	18481.8	19106.4	19322.4
FBgn0000043	2R	protein_coding	Act42A	0.00330862	0.057641	0.0133649	0.0501576	0.0140491	0.0620676	0.400285	0.564703	2578.26	2790.16	2619.21	2749.22	2448.77	2707.75	2789.64	2790.69
FBgn0000044	2R	protein_coding	Act57B	0.037426	0.197989	1.09378e-07	2.92914e-06	1.03508e-06	0.000129062	8.47237e-08	4.46116e-06	3115.23	1936.85	2979.98	2072.1	3968.24	2262.23	1991.73	1881.97
FBgn0000045	3L	protein_coding	Act79B	0.0254361	0.162841	2.27152e-08	7.76401e-07	1.53223e-05	0.000786034	0.00691134	0.0341969	1047.73	370.371	1220.36	197.739	1906.21	189.25	534.512	206.229
FBgn0000046	3R	protein_coding	Act87E	0.0156417	0.127907	5.90796e-13	1.73739e-10	4.54898e-09	2.02572e-06	0.00556334	0.0292841	648.83	433.793	773.115	309.508	1035.49	262.168	510.738	356.849
FBgn0000047	3R	protein_coding	Act88F	0.045466	0.216588	0.00338245	0.0169412	0.00509178	0.0316748	0.000316334	0.0033246	1683.3	132.568	1355	460.874	2554.67	811.938	155.325	109.811
FBgn0000052	2L	protein_coding	ade2	0.134808	0.363076	0.00245082	0.0130676	0.287427	0.458915	0.00928701	0.0425602	1788.88	1901.34	1907.34	1782.88	1871.39	1706.38	1943.3	1859.38
FBgn0000053	2L	protein_coding	ade3	0.00813431	0.0916634	0.232941	0.408531	0.0667083	0.177033	0.0281281	0.0933968	2005.03	1631.33	1858.45	1777.91	2108.32	1901.74	1608.58	1654.07
FBgn0000054	2R	protein_coding	Adf1	0.585838	0.765178	0.911419	0.951784	0.00336478	0.0246213	0.396381	0.56082	571.871	578.461	575.789	574.543	554.71	589.033	596.868	560.053
FBgn0000055	2L	protein_coding	Adh	0.764452	0.880184	0.000447515	0.00323616	0.0436708	0.132371	0.00483367	0.0263689	11656.1	11407.6	12363.7	10700	12929.9	10382.3	11797.5	11017.7
FBgn0000056	2L	protein_coding	Adhr	0.825199	0.914826	0.0121438	0.046734	0.131272	0.276675	0.0471599	0.134597	1718.15	1760.55	1902.74	1575.97	1786.82	1649.48	2018.65	1502.45
FBgn0000057	2R	protein_coding	adp	0.47305	0.681245	0.0575829	0.151808	0.646321	0.765296	0.0265058	0.0897624	401.61	412.844	398.159	416.295	390.417	412.803	405.9	419.788
FBgn0000061	2L	protein_coding	al	0.809714	0.90574	0.387309	0.563325	0.317954	0.489444	0.944228	0.958371	1.50314	1.44903	1.64063	1.31154	1.8582	1.14807	1.42306	1.475
FBgn0000063	3R	protein_coding	ald	0.0879565	0.293741	0.0717113	0.177836	0.789706	0.869799	0.0458935	0.132266	251.701	225.145	230.06	246.786	244.541	258.861	215.579	234.711
FBgn0000064	3R	protein_coding	Ald	0.0194516	0.142085	1.14525e-12	2.81691e-10	0.179936	0.341006	0.0019153	0.0131622	6715.44	4967.61	7604.18	4078.87	8677.88	4753	6530.48	3404.74
FBgn0000071	3R	protein_coding	Ama	0.00235121	0.0484532	0.0256816	0.0827183	0.0113004	0.0536725	0.975744	0.981193	9.91289	16.4488	16.6749	9.68678	17.4283	2.39744	15.9215	16.9761
FBgn0000075	2L	protein_coding	amd	0.716317	0.851083	0.348088	0.52637	0.170329	0.329129	0.0819005	0.197021	134.612	139.09	140.851	132.851	144.511	124.713	137.191	140.989
FBgn0000077	X	protein_coding	amx	0.568201	0.752308	0.587862	0.73188	0.00701054	0.0393894	0.447849	0.60692	247.679	252.912	247.903	252.689	232.586	262.773	263.22	242.604
FBgn0000078	2R	protein_coding	Amy-d	0.0124723	0.114619	0.000450392	0.00324841	6.70253e-06	0.000442651	4.11613e-07	1.6492e-05	1881.86	1050.75	1315.34	1617.27	1521.19	2242.53	1109.49	992.016	2R:13011759	9.75504e-05
FBgn0000079	2R	protein_coding	Amy-p	0.0940061	0.303367	0.0817817	0.196614	0.000733927	0.00947431	6.16966e-05	0.0009264	1812.68	1297.87	1461.26	1649.29	1521.24	2104.12	1401.27	1194.46
FBgn0000083	3R	protein_coding	AnxB9	0.24195	0.484834	0.000484647	0.00346024	0.00141783	0.0142569	4.79437e-05	0.000767198	1738.36	1644.49	1635.93	1746.92	1633.07	1843.64	1638.78	1650.2
FBgn0000084	X	protein_coding	AnxB10	0.00634918	0.0806506	0.0157301	0.0568048	0.551858	0.692923	0.207683	0.366014	495.318	553.109	507.572	540.855	474.779	515.857	540.366	565.853
FBgn0000092	X	protein_coding	CG2650	0.00199516	0.0439838	0.826742	0.89864	0.683249	0.792792	0.0235954	0.0827351	2.66138	9.21015	5.83836	6.03318	2.74576	2.57701	8.93095	9.48934
FBgn0000094	3R	protein_coding	Anp	0.0507677	0.228357	0.489218	0.653212	0.184717	0.346033	0.842588	0.884706	2.46691	0.552474	1.92103	1.09836	3.67645	1.25738	0.165611	0.939338	3R:26035438	0.000981643
FBgn0000097	2L	protein_coding	aop	0.340634	0.58112	0.0616404	0.159563	0.00506283	0.0316143	0.115497	0.247492	631.562	578.652	642.801	567.413	728.151	534.973	557.452	599.853
FBgn0000099	2R	protein_coding	ap	0.344368	0.582305	0.00308115	0.0157297	0.0440073	0.132926	9.93256e-08	5.0924e-06	547.857	320.894	334.249	534.502	382.541	713.173	285.957	355.831
FBgn0000100	3L	protein_coding	RpLP0	7.68902e-06	0.0043308	2.24092e-05	0.000269083	0.346826	0.513941	0.464416	0.618236	13809.2	17098.1	16281.7	14625.6	14793.2	12825.1	17770.1	16426.1
FBgn0000108	X	protein_coding	Appl	0.0521723	0.230618	0.0186156	0.0646567	6.31702e-05	0.00200523	0.0540785	0.147987	325.162	249.486	315.001	259.647	404.889	245.434	225.112	273.86	X :470239	0.000229392
FBgn0000109	3L	protein_coding	Aprt	0.92391	0.964383	0.552328	0.704808	0.103718	0.238078	0.154276	0.30038	176.898	176.062	178.465	174.495	173.334	180.463	183.595	168.528
FBgn0000114	2L	protein_coding	aret	0.737787	0.864142	0.893927	0.940523	0.00471492	0.0303539	0.592131	0.717387	11136.4	11048.3	11073.5	11111.3	10686.5	11586.4	11460.5	10636.2
FBgn0000115	3L	protein_coding	Arl1	0.133395	0.361346	0.575119	0.722733	0.452988	0.609929	0.12191	0.256596	489.662	512.056	503.702	498.016	488.691	490.634	518.714	505.398
FBgn0000116	3L	protein_coding	Argk	0.0711824	0.265136	1.20938e-10	1.0414e-08	1.54487e-05	0.000786034	0.00141895	0.0104913	7024.5	5609.84	7911.47	4722.87	9458.74	4590.26	6364.19	4855.48
FBgn0000117	X	protein_coding	arm	0.189536	0.428881	0.258669	0.435894	0.0441756	0.133176	0.0814773	0.196245	4530.3	4659.32	4631.35	4558.27	4500.06	4560.55	4762.64	4556
FBgn0000119	2R	protein_coding	arr	0.988735	0.99535	0.834473	0.903577	0.890521	0.936076	0.13599	0.276667	694.025	694.35	695.983	692.393	697.002	691.047	694.963	693.737
FBgn0000120	2L	protein_coding	Arr1	0.0879134	0.293661	6.31771e-06	8.9761e-05	0.00586203	0.0348059	0.0579014	0.155194	2495.31	2771.77	2898.84	2368.24	2903.39	2087.22	2894.28	2649.25
FBgn0000121	3L	protein_coding	Arr2	0.0206772	0.146822	0.221685	0.395456	0.00569422	0.0341084	0.0477789	0.135905	3831.45	4762.13	4163.87	4429.7	4016.97	3645.92	4310.77	5213.48
FBgn0000137	X	protein_coding	ase	0.109462	0.327966	0.000425892	0.00309318	0.0521812	0.14953	0.0195245	0.0723683	6.47461	4.05451	6.86036	3.66875	8.88047	4.06875	4.84026	3.26875	X :355612	4.45579e-06
FBgn0000139	3R	protein_coding	ash2	0.0111178	0.108369	0.0443419	0.125017	0.0363081	0.116824	0.0043557	0.0245437	352.483	404.034	369.708	386.809	335.002	369.964	404.413	403.655
FBgn0000140	3R	protein_coding	asp	0.187175	0.426133	0.303574	0.484369	0.539509	0.683575	0.0251201	0.0864477	2458.67	2304.17	2347.16	2415.68	2444.72	2472.63	2249.61	2358.74
FBgn0000146	2L	protein_coding	aub	0.00182202	0.0419469	0.00317803	0.0161099	0.445225	0.602727	8.27685e-05	0.00114976	1080.02	1323.6	1235.45	1168.17	1105.59	1054.45	1365.31	1281.89
FBgn0000147	3R	protein_coding	aur	0.855774	0.932788	0.00339111	0.0169675	0.00410859	0.0277945	0.0117647	0.0503472	692.477	697.944	668.854	721.566	640.392	744.562	697.317	698.57
FBgn0000150	3R	protein_coding	awd	0.561446	0.747859	3.64781e-05	0.000405526	0.295075	0.466198	1.86581e-07	8.86016e-06	6500.11	6780.21	6959.71	6320.61	6889.25	6110.97	7030.17	6530.25
FBgn0000152	X	protein_coding	Axs	0.22513	0.466668	0.0751382	0.18431	0.176099	0.336052	0.0119878	0.0510635	230.731	215.932	217.439	229.224	220.413	241.049	214.464	217.4
FBgn0000153	2L	protein_coding	b	0.445281	0.658832	6.73708e-12	1.01946e-09	0.891761	0.936653	0.0180876	0.0686088	212.175	186.852	304.145	94.882	318.084	106.266	290.206	83.4976	2L:13822326	0.000223547
FBgn0000157	2R	protein_coding	Dll	0.979308	0.990879	0.0650375	0.165592	0.00427116	0.0284299	0.455581	0.612833	26.8533	26.7918	29.0272	24.6178	32.6283	21.0783	25.4261	28.1574
FBgn0000158	3R	protein_coding	bam	0.135663	0.364183	0.000157949	0.00137438	0.0256571	0.0927623	0.00593578	0.030694	347.694	297.611	287.671	357.633	293.814	401.574	281.528	313.693
FBgn0000163	X	protein_coding	baz	0.0929536	0.301891	0.000167827	0.00143723	0.0722654	0.186787	2.89747e-08	1.7572e-06	3640.71	2540.34	2767.03	3414.02	3177.98	4103.44	2356.07	2724.6
FBgn0000166	3R	protein_coding	bcd	0.074799	0.270554	0.65667	0.782362	0.00182285	0.0166927	0.244112	0.407486	649.774	613.393	628.197	634.97	620.427	679.121	635.966	590.819
FBgn0000173	X	protein_coding	ben	0.0454447	0.216588	0.00523413	0.0241002	0.0267422	0.0956851	0.950322	0.962008	1389.41	1429.8	1455.07	1364.13	1399.77	1379.04	1510.38	1349.22
FBgn0000179	X	protein_coding	bi	0.525694	0.721978	0.0579296	0.152565	0.00116779	0.0126047	0.150644	0.295599	19.087	17.2555	20.2844	16.0582	25.0633	13.1107	15.5055	19.0056
FBgn0000180	2L	protein_coding	bib	0.0432835	0.211811	0.00288067	0.0148866	0.00110625	0.0121167	0.473289	0.626151	42.6871	36.195	43.9112	34.971	52.1333	33.241	35.6891	36.701
FBgn0000181	2R	protein_coding	bic	0.0015332	0.0381187	0.533673	0.690218	0.397724	0.560532	0.00367812	0.0215111	8775.88	9957.41	9326.26	9407.03	8790.53	8761.23	9862	10052.8
FBgn0000182	2L	protein_coding	BicC	0.430186	0.64794	0.581184	0.727071	0.0508578	0.1469	0.50407	0.650852	5607.4	5844.2	5643.53	5808.07	5224.41	5990.4	6062.66	5625.74	2L:16041252	0.000513608
FBgn0000183	2L	protein_coding	BicD	0.393118	0.618665	0.230249	0.405637	0.024388	0.0897758	0.0833138	0.199161	1033.14	960.913	1031.7	962.354	1135.08	931.197	928.315	993.512
FBgn0000206	3R	protein_coding	boss	0.999202	0.999523	4.17649e-05	0.000453938	0.00179664	0.0165891	0.00163426	0.0116522	56.651	56.6591	65.7204	47.5897	72.1639	41.1381	59.2769	54.0412	3R:21792820	0.000326534
FBgn0000210	X	protein_coding	br	0.307585	0.551002	0.0546809	0.146565	0.0025763	0.020881	0.0768801	0.188905	130.006	106.395	133.381	103.021	170.24	89.7727	96.5216	116.268	X :1519619	9.97727e-15
FBgn0000212	3L	protein_coding	brm	0.0312697	0.180592	0.784755	0.872807	0.0280725	0.0988544	0.271437	0.437969	827.82	713.703	765.521	776.002	866.6	789.041	664.443	762.963
FBgn0000216	3L	protein_coding	Brd	0.00847416	0.0934986	0.00535431	0.0245232	0.661896	0.777006	0.844486	0.885566	1.64111	3.255	3.44003	1.45608	2.77829	0.503922	4.10177	2.40823
FBgn0000221	X	protein_coding	brn	0.160572	0.395117	0.0164117	0.0586278	0.835003	0.90015	0.0417589	0.123435	97.164	106.282	106.588	96.858	101.628	92.6997	111.548	101.016
FBgn0000227	2L	protein_coding	Bsg25A	0.562312	0.748645	0.0945983	0.218076	0.00031634	0.0055722	0.244309	0.407644	6.55242	7.80494	8.69997	5.65739	11.6836	1.42127	5.71637	9.8935
FBgn0000228	2L	protein_coding	Bsg25D	0.423207	0.643397	0.648475	0.775979	0.607736	0.737995	0.155877	0.302552	1426.53	1397.47	1405.82	1418.18	1427.31	1425.75	1384.33	1410.61
FBgn0000229	2L	protein_coding	bsk	0.126427	0.351988	0.198236	0.365905	0.19745	0.361118	0.483758	0.634294	317.853	338.154	320.013	335.995	301.857	333.85	338.169	338.14
FBgn0000233	X	protein_coding	btd	0.839687	0.923012	0.388922	0.565303	0.0100183	0.0495445	0.778075	0.841166	3.39478	3.52537	3.81625	3.1039	4.87523	1.91433	2.75728	4.29347
FBgn0000239	2L	protein_coding	bur	0.759943	0.877557	0.241885	0.418426	0.0435815	0.132229	0.357128	0.523281	2596.02	2609.57	2626.6	2578.99	2577.74	2614.29	2675.45	2543.69
FBgn0000241	2R	protein_coding	bw	0.0413179	0.206603	0.0845512	0.201193	0.0538915	0.152912	0.669154	0.77061	113.711	92.4793	112.284	93.9063	112.56	114.862	112.008	72.9508
FBgn0000244	3R	protein_coding	by	0.0881424	0.29411	0.126973	0.268157	0.011955	0.0557708	0.00010694	0.00141013	510.978	575.761	532.938	553.8	518.374	503.581	547.503	604.019
FBgn0000246	3R	protein_coding	c(3)G	0.131003	0.35771	0.546056	0.700191	0.00275312	0.0217597	0.0118422	0.0505955	679.169	746.589	719.806	705.952	648.876	709.462	790.736	702.442
FBgn0000247	3R	protein_coding	ca	0.0111967	0.108798	0.0153465	0.0558204	0.00296578	0.0228944	0.10895	0.238128	837.694	734.562	815.963	756.293	905.134	770.254	726.792	742.332
FBgn0000250	2L	protein_coding	cact	0.11761	0.33922	0.00157977	0.00918058	0.0717676	0.185933	0.117041	0.249713	3349.17	3161.68	3116.42	3394.43	3135.82	3562.52	3097.02	3226.34
FBgn0000251	2L	protein_coding	cad	0.129594	0.355984	0.479129	0.644991	0.888935	0.935279	0.320198	0.488261	1314.96	1240.46	1291.99	1263.43	1332.04	1297.87	1251.93	1228.99	2L:20777803	0.000144396
FBgn0000253	2R	protein_coding	Cam	0.00130788	0.0355133	0.809905	0.888018	0.364066	0.529421	0.77327	0.838063	6203.12	5239.1	5752.52	5689.69	6353.9	6052.34	5151.14	5327.05
FBgn0000256	2L	protein_coding	capu	0.0309398	0.179818	0.781411	0.870492	0.594856	0.727855	0.00170577	0.0120627	459.722	507.045	482.166	484.601	456.166	463.278	508.165	505.924	2L:3877955	8.71471e-06
FBgn0000257	X	protein_coding	car	0.0775737	0.274706	0.439338	0.611768	0.0124806	0.0573984	0.370963	0.536746	518.951	548.216	538.905	528.262	506.16	531.743	571.651	524.781
FBgn0000259	X	protein_coding	CkIIbeta	0.999933	0.999933	0.877666	0.931325	0.961935	0.9787	0.110705	0.240716	1395.28	1395.28	1398.9	1391.66	1397.78	1392.79	1400.02	1390.54
FBgn0000261	3L	protein_coding	Cat	0.0325484	0.184071	0.00540071	0.0246776	0.00342499	0.0249133	0.295578	0.462399	2470.01	2267.96	2264.46	2473.5	2254.67	2685.35	2274.26	2261.66	3L:18818834	0.00021372
FBgn0000273	2L	protein_coding	Pka-C1	0.00070345	0.0244731	0.680935	0.801167	0.0511205	0.147467	0.133276	0.272725	1472.25	1264.72	1374.63	1362.35	1508.49	1436.01	1240.76	1288.68	2L:9687347	1.42964e-05
FBgn0000274	3R	protein_coding	Pka-C2	0.246797	0.490364	0.0402992	0.116079	0.000335691	0.0057877	0.0145425	0.0585685	13.3795	10.2278	13.3686	10.2386	17.9163	8.84261	8.82091	11.6346
FBgn0000276	3R	protein_coding	CecA1	0.00899463	0.0973311	1.90642e-07	4.69406e-06	0.00936136	0.0476637	0.0214366	0.0773048	80.9096	23.6822	17.9555	86.6363	32.5845	129.235	3.32653	44.0379	3R:26037692	0.000151857
FBgn0000277	3R	protein_coding	CecA2	0.000112836	0.00915972	5.09771e-07	1.07598e-05	0.00722165	0.0402132	0.586988	0.714176	72.3242	16.9027	16.3867	72.8402	31.4722	113.176	1.30117	32.5042	3R:26037692	0.000151857
FBgn0000278	3R	protein_coding	CecB	0.0281948	0.172225	0.000277451	0.00216977	0.332555	0.500841	0.073205	0.182643	5.2987	1.66035	1.51782	5.44123	2.87138	7.72602	0.164268	3.15644
FBgn0000279	3R	protein_coding	CecC	5.5191e-05	0.00677328	2.1215e-06	3.53266e-05	0.00727201	0.0404214	0.611853	0.731401	39.0707	8.94633	11.0359	36.9812	19.7811	58.3604	2.29067	15.602
FBgn0000283	3R	protein_coding	Cp190	0.211801	0.452334	0.00039357	0.00291134	0.520842	0.668399	0.242268	0.405671	3058.8	2937.97	2846.62	3150.15	2882.52	3235.09	2810.73	3065.21
FBgn0000286	2L	protein_coding	Cf2	0.0597921	0.245306	0.0167576	0.0595358	0.0155216	0.0660924	0.0334817	0.105909	369.22	314.743	361.904	322.059	409.325	329.116	314.484	315.002
FBgn0000287	2L	protein_coding	salr	0.0555324	0.237668	0.00256264	0.013544	0.142168	0.291787	0.000370607	0.00378277	58.4978	37.4624	54.6803	41.2799	62.1423	54.8532	47.2182	27.7065
FBgn0000289	2R	protein_coding	cg	0.350916	0.58562	0.316351	0.498045	0.116527	0.256017	0.189026	0.344178	2123.59	2055.69	2117.84	2061.45	2196.55	2050.64	2039.13	2072.25	2R:10061006	0.000829187
FBgn0000299	2L	protein_coding	Cg25C	0.0308422	0.179563	0.000943584	0.00601009	9.34729e-05	0.00259229	0.0203942	0.0746789	1902.34	1335.24	1857.98	1379.6	2436.32	1368.35	1279.63	1390.85
FBgn0000303	3R	protein_coding	Cha	0.0493041	0.225287	1.36847e-12	3.13662e-10	2.63581e-06	0.000243087	0.0149641	0.0597108	44.9565	36.8154	53.1399	28.632	63.1778	26.7353	43.1021	30.5287
FBgn0000307	2L	protein_coding	chif	0.22865	0.470027	0.938004	0.967042	0.0486498	0.14261	0.328084	0.495256	1389.14	1281.94	1338.47	1332.61	1469.08	1309.21	1207.86	1356.01
FBgn0000308	2L	protein_coding	chic	0.189213	0.42864	0.880759	0.932829	0.778564	0.861655	0.349174	0.515801	2657.19	2537.29	2591.4	2603.08	2662.3	2652.08	2520.5	2554.08
FBgn0000313	3R	protein_coding	chp	0.425852	0.645179	1.51497e-08	5.64889e-07	4.08642e-09	1.87326e-06	0.00187409	0.0129486	458.614	427.276	513.816	372.074	605.177	312.05	422.454	432.098
FBgn0000316	X	protein_coding	cin	0.792025	0.895112	0.0399192	0.115304	0.00685289	0.0386429	0.437552	0.597589	1305.51	1314.31	1275.65	1344.17	1224.84	1386.18	1326.46	1302.16
FBgn0000317	2L	protein_coding	ck	0.425364	0.644786	0.0267032	0.0852336	0.252913	0.424862	0.00770854	0.0370476	1864.43	1796.93	1779.58	1881.78	1838.83	1890.03	1720.33	1873.54
FBgn0000318	2L	protein_coding	cl	0.0134478	0.119497	0.795002	0.879161	0.0567502	0.158571	0.22226	0.382542	876.252	937.688	904.846	909.094	858.04	894.464	951.653	923.723
FBgn0000319	X	protein_coding	Chc	0.110665	0.329669	0.777096	0.867381	0.0817813	0.20339	0.0491431	0.138698	7689.27	7901.68	7806.64	7784.32	7770.91	7607.63	7842.36	7961.01
FBgn0000320	2L	protein_coding	eya	0.010702	0.106515	5.32306e-05	0.000561335	0.00481888	0.030681	0.158264	0.305473	150.804	185.049	187.162	148.691	182.408	119.199	191.916	178.182
FBgn0000326	2R	protein_coding	clt	0.00592342	0.077575	0.0671713	0.169461	0.860688	0.917431	0.22814	0.388993	193.508	224.863	215.911	202.46	199.608	187.408	232.214	217.512
FBgn0000330	X	protein_coding	cm	0.766835	0.88119	0.741521	0.844218	0.185422	0.346853	0.114678	0.246378	283.231	286.536	286.213	283.554	279.143	287.318	293.282	279.79
FBgn0000337	2R	protein_coding	cn	0.417686	0.639621	0.686734	0.805625	0.630394	0.754053	0.482144	0.632976	1.76853	1.41827	1.50839	1.67841	1.78501	1.75205	1.23176	1.60477
FBgn0000339	2L	protein_coding	cni	0.220293	0.461862	0.150466	0.302407	0.00652116	0.0374085	0.00750662	0.0363574	471.376	492.625	488.408	475.593	465.044	477.708	511.772	473.478
FBgn0000346	X	protein_coding	comt	0.357698	0.590844	6.4056e-08	1.86962e-06	0.387527	0.550441	0.00718972	0.0352609	282.567	304.517	337.748	249.336	321.439	243.694	354.058	254.977
FBgn0000351	2L	protein_coding	cort	0.207658	0.448152	0.898983	0.943495	0.694603	0.801219	0.0200349	0.0737691	585.901	610.723	599.004	597.621	584.452	587.351	613.555	607.891
FBgn0000352	2R	protein_coding	cos	0.134944	0.363163	0.952382	0.975284	0.191261	0.354669	0.0893166	0.208521	876.03	824.092	850.733	849.39	861.776	890.284	839.69	808.495
FBgn0000355	3L	protein_coding	Cp15	0.00228347	0.0478362	0.118463	0.255585	0.0952798	0.224902	0.0248866	0.085967	18767.3	25326.1	22778.5	21314.9	20283.5	17251.1	25273.5	25378.7
FBgn0000356	3L	protein_coding	Cp16	0.000668327	0.0237279	0.901617	0.945412	0.273969	0.445125	0.297111	0.464051	2931.49	4245.73	3575.08	3602.14	3038.98	2823.99	4111.17	4380.28
FBgn0000357	3L	protein_coding	Cp18	0.000149195	0.0107014	0.773177	0.865275	0.00365099	0.0257253	0.500031	0.647461	4893.07	6914.64	5858.73	5948.98	5339.83	4446.3	6377.63	7451.65
FBgn0000358	3L	protein_coding	Cp19	0.000972082	0.0298035	0.0103726	0.0413142	0.013489	0.0604657	0.357158	0.523281	5320.57	7152.95	6698.48	5775.04	6225.39	4415.75	7171.57	7134.33
FBgn0000359	X	protein_coding	Cp36	0.00489383	0.0712187	0.731848	0.837375	0.115368	0.254405	0.337143	0.504145	16142.8	20681.2	18598.7	18225.3	17206.2	15079.5	19991.3	21371.1
FBgn0000360	X	protein_coding	Cp38	0.129159	0.355542	0.126453	0.267495	0.00349919	0.0251492	0.438003	0.598069	11277.8	12729.6	12669.9	11337.4	13292.9	9262.64	12046.9	13412.3
FBgn0000370	2L	protein_coding	crc	0.195754	0.435027	0.933106	0.963777	0.326059	0.495075	2.0048e-05	0.000381058	5828.11	6290.58	6064.34	6054.35	5774.17	5882.05	6354.51	6226.66
FBgn0000376	X	protein_coding	crm	0.154834	0.387793	0.295865	0.47647	0.0244793	0.0900269	0.116878	0.249475	366.021	314.813	353.315	327.52	407.709	324.334	298.921	330.705
FBgn0000377	X	protein_coding	crn	0.0270635	0.168725	0.481884	0.647245	0.153999	0.308354	0.509311	0.655609	572.136	603.202	583.412	591.926	559.128	585.144	607.696	598.708	X :2144396	5.73275e-27
FBgn0000382	X	protein_coding	csw	0.0803521	0.280611	0.112232	0.245303	0.000407913	0.00660886	0.057267	0.154183	1338.62	1438.8	1416.29	1361.13	1433.66	1243.58	1398.92	1478.68	X :2001364	4.25179e-23
FBgn0000384	2L	protein_coding	cta	0.0685001	0.260782	0.176873	0.33767	0.00162399	0.0155	0.410094	0.573454	1104.07	1004.62	1022.72	1085.97	992.819	1215.32	1052.63	956.614
FBgn0000392	2L	protein_coding	cup	0.571427	0.75519	0.0324012	0.0986915	0.0813303	0.202527	0.179999	0.332992	3384.48	3238.32	3534.18	3088.61	3786.2	2982.76	3282.17	3194.47
FBgn0000394	X	protein_coding	cv	0.261653	0.505124	0.369538	0.547486	0.0816961	0.20321	1.39224e-13	6.78107e-11	367.441	299.052	329.261	337.232	355.563	379.319	302.959	295.146
FBgn0000395	2R	protein_coding	cv-2	0.419729	0.640762	1.23184e-05	0.000160419	0.000283057	0.00518443	0.00269708	0.0172706	139.397	132.057	124.355	147.099	136.928	141.866	111.783	152.332	2R:17250778	0.000102613
FBgn0000404	3L	protein_coding	CycA	0.628563	0.795231	0.00450654	0.0214013	0.00107451	0.0119198	0.214334	0.373759	13949.2	14145	13550.6	14543.6	12866.5	15032	14234.7	14055.3
FBgn0000405	2R	protein_coding	CycB	0.692828	0.836568	0.0309361	0.0954037	0.400588	0.562686	0.0264736	0.0897385	15162.4	15421	15731.9	14851.5	15437.3	14887.5	16026.6	14815.4
FBgn0000406	2L	protein_coding	Cyt-b5-r	0.258499	0.502903	1.8483e-09	9.63466e-08	0.00267705	0.0213316	0.000422727	0.00416474	1332.25	1460.15	1197.23	1595.17	1058.02	1606.48	1336.44	1583.87
FBgn0000409	2L	protein_coding	Cyt-c-p	0.378669	0.607677	1.80669e-12	4.02272e-10	0.00256135	0.0207945	0.000694018	0.00606068	2830.11	2653.29	3249.42	2233.97	3479.11	2181.1	3019.73	2286.84
FBgn0000411	3L	protein_coding	D	0.0910627	0.298586	0.264601	0.442877	0.00646767	0.0372525	0.887963	0.917697	21.1754	24.1746	24.0185	21.3316	25.9917	16.3591	22.0452	26.3041
FBgn0000412	3R	protein_coding	D1	0.207822	0.448221	0.0843179	0.200802	0.430723	0.590124	0.037058	0.113685	2287.77	2372.53	2294.87	2365.43	2236.73	2338.82	2353.01	2392.05
FBgn0000413	2L	protein_coding	da	0.0624987	0.249963	0.0475459	0.131953	0.818622	0.889566	0.826764	0.874098	1351.65	1308.39	1358.59	1301.44	1377.03	1326.26	1340.15	1276.62
FBgn0000414	3L	protein_coding	Dab	0.0390057	0.201218	0.598935	0.740461	0.0216724	0.0832139	0.453164	0.612019	729.085	643.608	695.539	677.154	780.298	677.873	610.78	676.435
FBgn0000416	3R	protein_coding	Sap-r	0.638474	0.801328	1.57996e-14	1.08844e-11	5.71682e-09	2.40817e-06	0.203376	0.360864	11772.4	11838.4	11004.7	12606.1	10515.8	13028.9	11493.5	12183.3
FBgn0000422	2L	protein_coding	Ddc	0.669004	0.821419	3.48435e-07	7.95126e-06	0.266251	0.437788	0.000528508	0.00492866	152.81	160.204	180.849	132.165	181.322	124.299	180.376	140.031
FBgn0000426	2R	protein_coding	SmF	0.125778	0.351196	0.19394	0.360023	0.047792	0.140757	0.510708	0.656649	367.594	381.009	368.873	379.73	353.724	381.465	384.023	377.995
FBgn0000427	X	protein_coding	1-Dec	0.0369052	0.197123	0.977264	0.988874	0.00494097	0.031115	0.216927	0.376674	17845.6	15149.8	16510.5	16484.8	19220.5	16470.6	13800.5	16499.1
FBgn0000439	3R	protein_coding	Dfd	0.0432174	0.21162	0.0156767	0.0566776	0.00871313	0.0457124	0.438241	0.598111	14.5074	18.0623	14.4058	18.164	14.6883	14.3266	14.1233	22.0014
FBgn0000442	2L	protein_coding	Pkg21D	0.000924569	0.0288784	0.118015	0.254874	1.29333e-05	0.000695096	0.166554	0.316043	48.2226	65.4416	54.6889	58.9753	53.095	43.3503	56.2828	74.6004
FBgn0000447	3R	protein_coding	Dhod	0.00855756	0.0941152	0.0540184	0.14516	0.172847	0.332223	0.451001	0.610024	733.03	793.432	745.766	780.696	703.418	762.641	788.114	798.75
FBgn0000448	2R	protein_coding	Hr46	0.0901011	0.296891	0.0197007	0.0675737	0.000387784	0.00644136	0.0387781	0.117427	78.7988	52.7053	76.4824	55.0217	107.01	50.5877	45.955	59.4555	2R:6104250	0.000882937
FBgn0000449	3L	protein_coding	dib	0.0635184	0.252165	0.0893329	0.209123	0.359373	0.525489	0.374378	0.540232	24.9905	30.6724	30.0166	25.6462	28.3326	21.6483	31.7006	29.6442
FBgn0000451	3L	protein_coding	ect	0.170756	0.408807	0.00769189	0.0328544	0.0120004	0.0559159	0.653263	0.759947	24.4466	28.2743	30.5963	22.1246	32.6452	16.248	28.5475	28.0012
FBgn0000454	3R	protein_coding	Dip-B	0.00784799	0.0897423	0.13031	0.273075	0.75593	0.846692	0.0154403	0.0611207	2826.74	3209.68	2968.99	3067.42	2767.62	2885.87	3170.37	3248.98
FBgn0000455	3R	protein_coding	Dip-C	0.00794007	0.090134	0.0121773	0.0468361	0.000905758	0.0106948	0.380666	0.546373	670.693	731.933	679.223	723.403	618.018	723.369	740.429	723.438
FBgn0000459	X	protein_coding	disco	0.104594	0.321144	0.239686	0.416055	0.205771	0.370883	0.0573024	0.154251	14.5308	19.1816	17.882	15.8304	16.6626	12.399	19.1013	19.2619
FBgn0000463	3R	protein_coding	Dl	0.361786	0.593859	0.0232403	0.077085	0.19048	0.353684	0.17453	0.326205	1001.4	968.213	1017.54	952.076	1052.42	950.38	982.653	953.773
FBgn0000464	2L	protein_coding	Lar	0.635488	0.79967	0.515498	0.675229	0.00432652	0.0286462	0.276382	0.442996	762.922	746.143	764.311	744.754	818.796	707.047	709.826	782.46	2L:19694638	2.79799e-05
FBgn0000473	2R	protein_coding	Cyp6a2	0.00453892	0.0683996	0.00215133	0.01179	0.00940015	0.0477545	6.51915e-12	1.88162e-09	80.989	300.514	173.633	207.87	77.9965	83.9815	269.269	331.759
FBgn0000477	3R	protein_coding	DNaseII	0.446666	0.660131	0.00451861	0.0214455	0.00964161	0.0484289	0.0274565	0.0919307	179.218	189.284	172.285	196.217	156.483	201.952	188.086	190.481
FBgn0000479	X	protein_coding	dnc	0.0594671	0.244617	0.0646604	0.165131	0.00109789	0.012097	0.0768904	0.188905	765.09	669	746.463	687.628	850.156	680.025	642.769	695.232	X :3097383	5.51466e-05
FBgn0000482	X	protein_coding	dor	0.629314	0.795757	0.0589122	0.154508	0.0838575	0.206587	0.623592	0.738718	317.201	321.09	327.784	310.508	333.703	300.7	321.864	320.316
FBgn0000489	3L	protein_coding	Pka-C3	0.834024	0.920647	0.280512	0.460052	2.86818e-05	0.00117641	1.68584e-09	1.612e-07	344.862	336.617	345.504	335.975	371.223	318.501	319.786	353.449
FBgn0000490	2L	protein_coding	dpp	0.0385745	0.200577	0.156916	0.311276	1.23363e-05	0.000669943	0.0415473	0.123039	118.878	139.058	125.133	132.803	129.007	108.748	121.259	156.857
FBgn0000492	3R	protein_coding	Dr	0.323001	0.565186	0.00352283	0.0175162	0.71107	0.812411	0.0131159	0.0542527	34.298	30.386	28.9613	35.7227	31.3143	37.2817	26.6083	34.1637
FBgn0000497	2L	protein_coding	ds	0.0952386	0.305568	3.1364e-06	4.91382e-05	7.53204e-06	0.000481124	0.0128414	0.0535292	87.9729	69.6804	94.8182	62.8351	119.066	56.8798	70.5704	68.7904	2L:700998	0.000161917
FBgn0000499	X	protein_coding	dsh	0.797816	0.898314	0.0103683	0.0413087	0.0463333	0.137789	0.0529999	0.146127	686.759	680.783	663.138	704.404	650.475	723.044	675.802	685.764
FBgn0000500	3R	protein_coding	Dsk	0.0355613	0.192622	0.030149	0.0935128	0.00479544	0.0305942	0.00137577	0.0102646	17.1536	24.7799	22.5969	19.3366	20.9702	13.3369	24.2236	25.3363
FBgn0000504	3R	protein_coding	dsx	0.366616	0.597832	0.312551	0.493858	0.00025355	0.00483928	0.000410735	0.00408012	327.671	301.022	320.556	308.137	359.168	296.175	281.945	320.098
FBgn0000520	X	protein_coding	dwg	0.615276	0.78608	0.715195	0.825814	0.599609	0.731508	0.106889	0.234975	329.652	336.223	334.635	331.241	328.905	330.4	340.366	332.081
FBgn0000524	X	protein_coding	dx	0.00319543	0.0567253	0.380116	0.557197	0.2548	0.426757	0.223551	0.3839	750.832	603.942	690.526	664.249	781.1	720.565	599.952	607.933	X :6427616	0.000915346
FBgn0000527	3R	protein_coding	e	0.357143	0.590656	1.97115e-08	6.95074e-07	0.00626864	0.0364564	0.0074366	0.036108	38.366	31.7903	49.1936	20.9628	57.8712	18.8608	40.516	23.0647
FBgn0000529	2L	protein_coding	bsh	0.180402	0.418665	0.595146	0.737474	0.68023	0.790903	0.53976	0.678795	3.00223	2.18652	2.753	2.43575	3.28376	2.72071	2.22224	2.1508
FBgn0000533	3R	protein_coding	ea	0.157424	0.3912	0.167872	0.325795	0.261219	0.433353	0.0340198	0.106837	314.879	341.119	335.515	320.483	316.308	313.451	354.722	327.515
FBgn0000535	X	protein_coding	eag	0.0124028	0.114335	0.175477	0.335869	0.000208186	0.00425825	0.245644	0.408864	47.4332	30.2411	41.9983	35.676	60.2838	34.5825	23.7128	36.7694
FBgn0000536	X	protein_coding	eas	0.0135079	0.119757	4.88269e-06	7.19297e-05	0.836436	0.901382	0.00578404	0.0301405	1379.96	1229.1	1233.08	1375.99	1311.15	1448.78	1155.01	1303.2
FBgn0000541	3L	protein_coding	E(bx)	0.066223	0.256857	0.977884	0.989053	0.0109978	0.0527908	0.153163	0.299004	5244.04	4701.37	4969.93	4975.48	5511.17	4976.9	4428.69	4974.06
FBgn0000542	X	protein_coding	ec	0.906283	0.955899	0.00752164	0.0322954	0.0004019	0.00655346	0.325617	0.492917	110.369	111.585	124.047	97.907	141.661	79.0777	106.434	116.736	X :3752434	2.00347e-06
FBgn0000543	3L	protein_coding	ecd	0.173752	0.411924	0.292389	0.472883	0.599537	0.731508	0.0206843	0.0754824	431.362	452.483	437.385	446.461	429.07	433.654	445.699	459.267
FBgn0000546	2R	protein_coding	EcR	0.454238	0.665738	0.0789839	0.191394	0.0246601	0.0904783	0.25424	0.418657	723.48	701.892	734.1	691.273	772.784	674.176	695.415	708.37
FBgn0000547	2L	protein_coding	ed	0.0722057	0.266736	0.601464	0.741941	0.0167435	0.0698136	0.0546604	0.149218	1673.69	1544.9	1598.32	1620.27	1715.58	1631.79	1481.05	1608.75	2L:4071242	0.000157885
FBgn0000551	3L	protein_coding	Edg78E	0.924109	0.964481	0.840165	0.907233	0.908685	0.947279	0.599941	0.722786	0.530272	0.547829	0.559253	0.518848	0.538988	0.521556	0.579518	0.51614	3L:21290125	0.000168653
FBgn0000552	3R	protein_coding	Edg84A	0.0764448	0.273472	0.781221	0.870357	0.870261	0.923456	0.76391	0.832946	0.12529	0.434039	0.306982	0.252346	0.168665	0.0819138	0.445299	0.422779
FBgn0000556	2R	protein_coding	Ef1alpha48D	0.0059834	0.0777793	0.419539	0.594149	0.748235	0.840565	0.0338174	0.106416	98933.1	109423	104909	103447	99953.6	97912.7	109865	108981
FBgn0000557	3R	protein_coding	Ef1alpha100E	0.0698533	0.262994	0.000151474	0.00132932	0.00323635	0.0241034	1.25262e-06	4.11017e-05	992.383	682.731	737.077	938.036	817.997	1166.77	656.158	709.304
FBgn0000559	2L	protein_coding	EF2	0.00037921	0.0169434	0.0492477	0.135423	0.383358	0.546588	0.000660274	0.00584054	45692.4	52316.5	49525.2	48483.7	45988.8	45396	53061.6	51571.4
FBgn0000560	3L	protein_coding	eg	0.276245	0.519398	0.0346232	0.103836	0.803908	0.879278	0.0724021	0.181249	1.75626	2.48274	2.59794	1.64105	2.2887	1.22381	2.90718	2.05829
FBgn0000562	2R	protein_coding	egl	0.179368	0.417503	0.347273	0.525597	0.0496958	0.144628	0.0477016	0.135795	1493.51	1413.73	1470.64	1436.6	1547.06	1439.96	1394.22	1433.23
FBgn0000564	3R	protein_coding	Eh	0.475096	0.682786	0.150342	0.302274	0.835224	0.900263	0.587421	0.714384	0.616488	0.341304	0.777768	0.180023	0.872929	0.360046	0.682607	0	3R:13272473	0.000643052
FBgn0000565	3L	protein_coding	Eip71CD	0.00149993	0.0379512	0.00635595	0.028142	5.49751e-09	2.38012e-06	5.59071e-05	0.000861036	771.041	1381.29	1003.32	1149.01	902.103	639.98	1104.54	1658.04
FBgn0000566	2R	protein_coding	Eip55E	0.0197042	0.142842	0.275729	0.455148	0.061061	0.166566	0.0270329	0.0909813	1198.24	1296.2	1258.75	1235.69	1189.53	1206.95	1327.97	1264.44
FBgn0000567	3L	protein_coding	Eip74EF	0.0422188	0.209444	0.4815	0.646953	0.000626281	0.00859262	0.0224544	0.079739	210.278	160.743	189.924	181.097	238.515	182.041	141.333	180.152
FBgn0000568	3L	protein_coding	Eip75B	0.207506	0.447939	0.0225926	0.0752892	0.000303452	0.00543009	0.0404042	0.120825	789.988	707.86	795.457	702.392	915.977	663.999	674.936	740.784	3L:17994466	7.24595e-05
FBgn0000575	3L	protein_coding	emc	0.429469	0.647504	0.827914	0.899162	0.000672908	0.00893352	0.00191808	0.0131755	751.548	787.199	771.65	767.096	793.51	709.585	749.791	824.606
FBgn0000576	3R	protein_coding	ems	0.125221	0.350141	0.643493	0.771813	5.51243e-05	0.00181642	0.578441	0.708155	4.87562	3.92865	4.54357	4.2607	6.45257	3.29867	2.63457	5.22272
FBgn0000577	2R	protein_coding	en	0.747907	0.870369	0.0571197	0.150995	0.0725301	0.187161	0.148103	0.292038	4.63292	4.89894	5.37831	4.15354	5.82126	3.44458	4.93536	4.86251
FBgn0000578	2R	protein_coding	ena	0.0114355	0.109336	0.836629	0.905032	0.111146	0.248364	0.128093	0.265517	702.764	601.846	649.881	654.729	719.499	686.028	580.262	623.43	2R:15048449	0.000462408
FBgn0000579	2L	protein_coding	Eno	0.0104345	0.105332	9.32922e-10	5.52872e-08	0.759096	0.848592	0.0812348	0.195934	8460.1	7362.7	8956.59	6866.22	9541.25	7378.96	8371.93	6353.48
FBgn0000581	2R	protein_coding	E(Pc)	0.0750049	0.270859	0.401184	0.577064	0.00718029	0.0400401	0.273723	0.440001	2357.45	2122.07	2282.43	2197.1	2545.26	2169.64	2019.59	2224.55
FBgn0000588	2L	protein_coding	esc	0.0624506	0.249963	0.291179	0.471711	0.0311758	0.105779	0.0288833	0.0952371	510.8	454.489	473.969	491.321	483.826	537.774	464.111	444.868
FBgn0000591	3R	protein_coding	E(spl)m8-HLH	0.234551	0.476935	0.403402	0.579112	0.504095	0.654681	0.62597	0.740408	0.50192	0.863005	0.817619	0.547306	0.744892	0.258949	0.890347	0.835664
FBgn0000592	3L	protein_coding	Est-6	0.00668975	0.082704	0.645482	0.773395	0.409169	0.570626	0.00266694	0.0171269	1264.05	960.039	1102.36	1121.73	1236.92	1291.18	967.802	952.275
FBgn0000594	3L	protein_coding	Est-P	0.909421	0.957136	0.503215	0.665223	0.409269	0.570714	0.0452271	0.130975	8.1226	8.28321	7.90023	8.50558	8.19381	8.05139	7.60665	8.95976
FBgn0000606	2R	protein_coding	eve	0.155038	0.388169	0.0196513	0.0674193	0.0168739	0.07017	0.114627	0.246322	1.23029	0.337666	1.30501	0.262946	2.28631	0.174271	0.323712	0.35162
FBgn0000611	X	protein_coding	exd	0.107509	0.325239	0.510853	0.671402	0.0218377	0.0835654	0.654229	0.760661	1785.17	1642.46	1744.25	1683.38	1704.63	1865.71	1783.88	1501.05
FBgn0000615	2R	protein_coding	exu	0.262359	0.505893	0.727438	0.834156	0.0201109	0.0790339	0.0174446	0.0669024	7112.11	6750.84	6900.48	6962.46	6864.16	7360.05	6936.81	6564.87
FBgn0000617	X	protein_coding	e(y)1	0.363379	0.595072	0.956006	0.977518	0.435538	0.594421	0.294891	0.461603	152.027	159.589	156.002	155.615	154.967	149.088	157.036	162.142
FBgn0000618	X	protein_coding	e(y)2	0.326073	0.567768	0.324941	0.504882	0.0235334	0.0877701	0.0717722	0.180267	166.726	174.813	168.089	173.45	157.636	175.815	178.541	171.085
FBgn0000625	3L	protein_coding	eyg	0.733324	0.861708	0.0290613	0.0907897	0.216825	0.384551	0.680965	0.779203	8.7226	8.41315	9.76566	7.37008	10.5782	6.86702	8.95315	7.87314
FBgn0000629	3L	protein_coding	E(z)	0.156936	0.390529	0.00864158	0.035888	0.0225153	0.0852583	0.0250751	0.0863283	853.807	806.596	804.158	856.245	805.491	902.123	802.825	810.368
FBgn0000633	2R	protein_coding	fas	0.389638	0.616405	0.00139053	0.00829738	1.97516e-05	0.00090811	0.00322294	0.0195893	39.9117	43.4121	45.1082	38.2156	48.3351	31.4884	41.8813	44.9428	2R:9567031	0.000219315
FBgn0000635	X	protein_coding	Fas2	0.932445	0.96805	0.416699	0.591381	9.48463e-06	0.000562081	3.5313e-12	1.10078e-09	712.379	721.296	724.216	709.46	768.022	656.736	680.409	762.183
FBgn0000636	2L	protein_coding	Fas3	0.853586	0.931904	1.82539e-06	3.09581e-05	0.849427	0.910082	0.0263634	0.0894805	456.119	459.75	422.868	493.001	419.933	492.305	425.803	493.697
FBgn0000639	3L	protein_coding	Fbp1	0.555037	0.743516	0.00532078	0.0243982	0.928302	0.960143	0.0112991	0.0489595	9.81213	13.5146	6.54843	16.7783	4.5435	15.0808	8.55335	18.4759
FBgn0000640	2L	protein_coding	Fbp2	0.908449	0.957078	0.148544	0.299586	0.463418	0.618287	0.125702	0.262386	1.05913	1.00669	0.786247	1.27958	0.68904	1.42923	0.883455	1.12992
FBgn0000644	X	protein_coding	Fcp3C	0.258608	0.502903	0.618788	0.754158	0.24279	0.412979	0.742738	0.818692	666.939	627.367	636.869	657.437	681.043	652.834	592.694	662.04
FBgn0000658	2R	protein_coding	fj	0.303588	0.546956	1.01858e-05	0.000136154	0.00115176	0.0124835	0.269397	0.435336	18.9152	20.6395	23.4256	16.1292	25.0243	12.8061	21.8268	19.4523
FBgn0000659	3R	protein_coding	fkh	0.642277	0.804123	0.00504414	0.0233843	0.000130072	0.00323094	0.00144824	0.0106551	84.8863	79.5703	74.279	90.1777	88.5183	81.2543	60.0397	99.101
FBgn0000662	2R	protein_coding	fl(2)d	0.134098	0.362605	0.308389	0.489466	0.617379	0.744255	0.0258813	0.0882874	1201.2	1122.11	1146.58	1176.73	1178.79	1223.61	1114.38	1129.84
FBgn0000667	X	protein_coding	Actn	0.0170896	0.133179	1.7091e-11	2.21984e-09	8.52021e-08	1.98203e-05	1.33817e-05	0.000276247	1997.28	1606.99	2049.37	1554.91	2408.48	1586.08	1690.25	1523.73	X :1920970	5.13653e-19
FBgn0000709	X	protein_coding	fliI	0.797518	0.89813	0.18008	0.341949	0.0183239	0.0740177	0.555654	0.690623	582.665	575.273	599.552	558.387	640.754	524.576	558.349	592.198
FBgn0000711	X	protein_coding	flw	0.00342104	0.0587876	0.447522	0.618738	0.00768032	0.0419872	0.590423	0.716079	821.729	756.831	796.001	782.559	803.39	840.068	788.611	725.051
FBgn0000715	2R	protein_coding	FMRFa	0.0118885	0.111861	0.00106828	0.0066922	0.249267	0.42044	0.402639	0.566746	25.6406	20.1818	19.958	25.8644	21.7351	29.546	18.1809	22.1827
FBgn0000719	X	protein_coding	fog	0.604927	0.780432	0.290788	0.471421	0.889615	0.935662	1.28613e-10	1.85608e-08	1200.82	1284.17	1225.52	1259.46	1181.64	1220	1269.4	1298.93
FBgn0000721	2L	protein_coding	for	0.88235	0.943814	0.00394039	0.0192358	0.136361	0.284068	0.0110826	0.0483503	3976.14	3961.03	3881.25	4055.92	3846.18	4106.1	3916.32	4005.74
FBgn0000723	3R	protein_coding	FER	0.508351	0.708873	0.0134631	0.0504414	0.00126556	0.0132739	0.0110259	0.0481776	346.922	362.051	370.683	338.29	385.124	308.72	356.241	367.86
FBgn0000808	X	protein_coding	gd	0.668816	0.821318	0.270058	0.448821	0.0475289	0.140274	0.398419	0.562835	110.054	111.933	108.712	113.274	103.571	116.536	113.854	110.013
FBgn0000810	X	protein_coding	fs(1)K10	0.0944345	0.304131	0.998699	0.999276	0.0250582	0.0913517	0.274977	0.441152	414.292	379.73	397.024	396.998	433.087	395.496	360.96	398.5	X :2139886	5.91071e-25
FBgn0000826	X	protein_coding	png	0.385584	0.612914	0.759498	0.856791	0.0385029	0.121385	0.00096484	0.00779169	377.074	402.759	387.925	391.908	361.093	393.055	414.757	390.761
FBgn0000927	X	protein_coding	fs(1)Ya	0.0487034	0.224053	0.0426133	0.121184	0.245152	0.415726	0.0068824	0.034097	2034.16	2241.57	2188.91	2086.82	2056.68	2011.64	2321.14	2161.99
FBgn0000928	X	protein_coding	fs(1)Yb	0.406147	0.630383	0.214804	0.386777	0.126401	0.269911	0.34713	0.513416	26.9862	29.3503	29.7454	26.5911	30.5209	23.4515	28.9699	29.7307	X :2616060	4.13423e-27
FBgn0000964	2L	protein_coding	tj	0.703563	0.842869	0.000789923	0.00520141	0.00116581	0.0126008	0.0149128	0.0595412	399.878	372.973	460.67	312.182	545.453	254.303	375.887	370.06
FBgn0000996	2R	protein_coding	dup	0.254349	0.497964	0.791433	0.877071	0.42338	0.583397	0.099387	0.223592	1560.13	1477.27	1525.23	1512.17	1586.53	1533.74	1463.93	1490.61	2R:11266475	0.000442836
FBgn0001075	2L	protein_coding	ft	0.608744	0.782119	0.000242138	0.00195239	0.000370116	0.00622232	0.0296073	0.0970915	81.6114	87.9077	100.202	69.3174	111.917	51.3054	88.4859	87.3295	2L:4221096	0.000563918
FBgn0001077	3R	protein_coding	ftz	0.877823	0.942399	0.024108	0.0790546	0.10841	0.244526	0.361499	0.527805	0.777743	0.719107	1.15884	0.33801	1.47357	0.0819138	0.844108	0.594105
FBgn0001078	3L	protein_coding	ftz-f1	0.125583	0.350898	0.107601	0.237848	0.154083	0.308403	0.255768	0.420598	2051.28	1954.47	2043.2	1962.56	2127.14	1975.43	1959.26	1949.68	3L:18779966	0.00065396
FBgn0001079	X	protein_coding	fu	0.609404	0.782515	0.401614	0.577504	0.809474	0.883694	0.038651	0.117192	447.624	458.322	458.462	447.485	451.544	443.704	465.379	451.265
FBgn0001083	X	protein_coding	fw	0.022234	0.15293	0.000208938	0.00172576	0.268573	0.44032	1.36253e-10	1.9419e-08	54.0186	15.8219	40.7928	29.0478	61.4474	46.5898	20.1381	11.5057	X :11898715	0.000571365
FBgn0001084	2L	protein_coding	fy	0.0253738	0.16268	0.225198	0.399897	0.264474	0.436333	0.449554	0.608595	191.62	171.954	177.366	186.208	183.14	200.1	171.593	172.316
FBgn0001085	3L	protein_coding	fz	0.808706	0.905215	0.0205791	0.070047	0.00767519	0.0419872	0.283651	0.450753	967.938	976.222	936.448	1007.71	890.604	1045.27	982.292	970.151	3L:14295811	0.000689814
FBgn0001086	2L	protein_coding	fzy	0.0684065	0.260553	0.355984	0.534011	0.15524	0.309844	0.0767327	0.188637	1207.83	1102.42	1138.71	1171.54	1165.87	1249.8	1111.55	1093.28
FBgn0001087	X	protein_coding	g	0.00820878	0.0920745	0.18599	0.349637	0.68512	0.79396	0.236758	0.399319	1220.49	1096.86	1138.43	1178.93	1194.13	1246.86	1082.73	1110.99
FBgn0001089	2L	protein_coding	Gal	0.0659007	0.256338	0.266204	0.444701	0.00325019	0.0241571	0.078346	0.191275	139.742	163.925	147.319	156.347	122.423	157.061	172.216	155.634
FBgn0001090	X	protein_coding	bnb	0.0981091	0.310105	0.0918314	0.213274	6.76488e-05	0.00210454	0.244079	0.407478	97.3956	81.8461	95.772	83.4697	120.015	74.7758	71.5286	92.1636
FBgn0001091	2R	protein_coding	Gapdh1	0.0427519	0.210559	2.30844e-09	1.13499e-07	0.000145453	0.00344011	0.0121887	0.0515375	7707.88	5782.55	8700.72	4789.72	10660.2	4755.51	6741.19	4823.92
FBgn0001092	X	protein_coding	Gapdh2	0.102327	0.318117	0.342557	0.52104	0.00558513	0.0336199	0.00134078	0.0100468	12137	11215.2	11789.9	11562.3	11897	12377	11682.7	10747.7
FBgn0001098	3R	protein_coding	Gdh	0.0976214	0.309213	1.64711e-09	8.76172e-08	2.45991e-06	0.000230968	0.172411	0.323954	1713.08	1521.89	1971.49	1263.48	2305.14	1121.02	1637.83	1405.95
FBgn0001099	3L	protein_coding	gdl	0.32503	0.566784	7.33632e-05	0.000736277	0.00349714	0.0251492	0.371848	0.537378	226.555	218.403	205.528	239.429	197.962	255.147	213.094	223.712
FBgn0001104	3L	protein_coding	Galphai	0.0113015	0.109018	0.0115767	0.0450185	0.222944	0.391572	0.0200087	0.0736981	1943.19	1744.49	1794.97	1892.71	1871.78	2014.6	1718.17	1770.82
FBgn0001105	X	protein_coding	Gbeta13F	0.0656432	0.255853	0.0622908	0.1605	0.0998513	0.231778	0.298682	0.465806	3920.77	3719.67	3738.9	3901.53	3768.18	4073.35	3709.62	3729.71
FBgn0001108	3L	protein_coding	Gl	0.411082	0.634476	0.527461	0.685484	0.0388957	0.12228	0.0945297	0.216508	1881.04	1912.92	1905.44	1888.51	1918.16	1843.91	1892.72	1933.12	3L:13925085	0.000367459
FBgn0001112	3R	protein_coding	Gld	0.354649	0.589607	0.0153884	0.0559208	0.00163618	0.0155592	0.0703772	0.178018	41.8583	37.6914	35.9964	43.5533	43.183	40.5335	28.8097	46.573
FBgn0001114	2L	protein_coding	Glt	0.264983	0.50809	0.746683	0.848298	0.69884	0.804263	0.0623099	0.163388	1005.21	925.796	972.842	958.16	1021.34	989.068	924.341	927.251
FBgn0001120	3L	protein_coding	gnu	0.00120651	0.0337605	0.00126945	0.00770768	0.875383	0.926724	0.00675744	0.0336598	1100.99	1264.77	1215.11	1150.64	1134.64	1067.33	1295.58	1233.96
FBgn0001122	2R	protein_coding	Galphao	0.0015209	0.0381105	0.658629	0.783618	0.0289665	0.10073	0.464076	0.61802	759.781	657.818	713.655	703.944	789.668	729.894	637.641	677.994
FBgn0001123	2R	protein_coding	Galphas	0.861248	0.935098	0.203883	0.373016	0.117113	0.256618	0.000501739	0.00475097	345.031	341.302	337.259	349.074	346.466	343.596	328.052	354.552
FBgn0001124	2R	protein_coding	Got1	0.0329153	0.185339	0.117358	0.253884	1.8157e-06	0.000195104	0.000404357	0.0040379	2217.99	1952.17	2048.94	2121.22	2047.59	2388.39	2050.3	1854.05
FBgn0001125	2L	protein_coding	Got2	0.158605	0.392445	0.447058	0.618486	0.00491731	0.0310701	1.09982e-08	7.7565e-07	2808.95	2593.46	2714.41	2688	2769.86	2848.05	2658.97	2527.94
FBgn0001128	2L	protein_coding	Gpdh	0.139011	0.368674	6.58979e-09	2.81393e-07	0.000251934	0.00481797	0.00352121	0.0208813	3332.21	3012.72	3576.99	2767.95	3943.86	2720.56	3210.12	2815.33
FBgn0001133	2R	protein_coding	grau	0.965996	0.98489	0.044898	0.126132	0.0320267	0.107742	0.0428784	0.12581	401.159	400.44	389.679	411.92	378.086	424.232	401.272	399.609
FBgn0001134	3L	protein_coding	Grd	0.497578	0.701824	0.866988	0.924337	0.565726	0.704265	0.425776	0.587687	37.2297	35.2441	36.0062	36.4677	36.2055	38.254	35.8068	34.6813
FBgn0001137	2L	protein_coding	grk	0.450925	0.66328	0.211182	0.382241	0.415744	0.57617	0.104291	0.230957	178.899	183.667	178.473	184.093	174.275	183.523	182.671	184.663
FBgn0001138	3R	protein_coding	grn	0.865939	0.937519	9.41456e-05	0.000908223	0.00507816	0.0316366	0.15103	0.296169	11.5996	11.9187	14.9865	8.53189	16.9824	6.21684	12.9905	10.8469
FBgn0001139	3R	protein_coding	gro	0.0423922	0.209933	0.243074	0.419816	0.767706	0.854493	0.275965	0.442548	2028.32	1902.33	1938.18	1992.47	2007.96	2048.67	1868.4	1936.27
FBgn0001142	2L	protein_coding	Gs1	0.850558	0.929388	0.0326766	0.0992977	0.00351564	0.0251814	0.00151467	0.011011	2286.25	2313.18	2225.72	2373.7	2107.32	2465.18	2344.12	2282.23
FBgn0001145	X	protein_coding	Gs2	0.227789	0.469483	1.52898e-06	2.66476e-05	2.17242e-06	0.000218447	0.00898766	0.0415426	1382.79	1259.14	1479.27	1162.65	1696	1069.58	1262.55	1255.73
FBgn0001147	2R	protein_coding	gsb-n	0.899184	0.952002	0.0402063	0.115894	0.564978	0.703658	0.100858	0.225534	1.25797	1.19951	1.57808	0.879397	1.70187	0.814071	1.45429	0.944723
FBgn0001148	2R	protein_coding	gsb	0.238422	0.480792	0.041451	0.118629	0.498189	0.649229	0.579128	0.708244	1.43889	2.115	2.3972	1.15669	2.25831	0.619468	2.53609	1.6939
FBgn0001149	3R	protein_coding	GstD1	0.558298	0.745705	0.711087	0.822365	0.692002	0.799389	8.08179e-14	4.49867e-11	3314.52	3659.42	3502.93	3471.01	3313.41	3315.63	3692.46	3626.38
FBgn0001150	X	protein_coding	gt	0.181403	0.419406	0.127407	0.268929	0.00184245	0.0168031	0.721646	0.804202	4.78036	3.90402	4.9212	3.76318	6.62716	2.93356	3.21524	4.5928
FBgn0001168	3L	protein_coding	h	0.247833	0.4915	0.00574247	0.0259276	0.000287252	0.00523027	0.0373222	0.114125	285.108	312.923	277.728	320.303	293.296	276.921	262.16	363.685
FBgn0001169	3R	protein_coding	H	0.157626	0.391454	0.17349	0.333129	0.0666172	0.176912	0.259049	0.424111	520.063	453.225	512.373	460.915	580.951	459.175	443.795	462.656
FBgn0001170	2L	protein_coding	H2.0	0.791186	0.895112	0.746854	0.84834	0.0442643	0.133337	0.119233	0.252735	2.83228	2.6637	2.82278	2.6732	3.39031	2.27424	2.25524	3.07215
FBgn0001174	2L	protein_coding	halo	0.551504	0.741546	0.0738106	0.181941	0.000972955	0.0111847	0.133823	0.27358	5.3449	6.59409	7.3862	4.55279	9.57187	1.11794	5.20054	7.98764
FBgn0001179	3L	protein_coding	hay	0.541175	0.734008	0.0165523	0.0590083	0.176225	0.336145	0.0820188	0.197251	477.91	468.264	459.504	486.67	456.935	498.885	462.074	474.455
FBgn0001180	3R	protein_coding	hb	0.00297232	0.0544378	0.152546	0.305051	0.0618773	0.168168	0.13961	0.28124	660.989	518.636	608.836	570.788	705.173	616.804	512.499	524.773
FBgn0001185	2L	protein_coding	her	0.975361	0.989518	0.00912733	0.0374957	0.130985	0.276256	0.157499	0.304601	285.607	285.265	273.698	297.174	267.351	303.864	280.046	290.483
FBgn0001186	X	protein_coding	Hex-A	0.00429068	0.0663315	0.000304486	0.00234472	1.4691e-05	0.000763249	0.0950823	0.217391	1585.54	1366.45	1558.46	1393.53	1772.75	1398.34	1344.17	1388.72
FBgn0001187	2R	protein_coding	Hex-C	0.957981	0.981598	0.00100794	0.00635768	3.83734e-05	0.00143623	0.000450252	0.00438876	548.452	550.8	515.036	584.217	467.867	629.038	562.205	539.395
FBgn0001189	X	protein_coding	hfw	0.00359175	0.0604342	3.94679e-05	0.000433583	0.89033	0.936033	0.0305928	0.0992913	400.519	354.374	360.218	394.675	383.783	417.255	336.654	372.094	X :1567110	0.000294404
FBgn0001197	3R	protein_coding	His2Av	0.0508582	0.228437	0.17182	0.331025	0.064576	0.173262	0.177723	0.330075	4356.79	4018.21	4105.05	4269.95	4161.2	4552.37	4048.89	3987.54
FBgn0001202	2L	protein_coding	hk	0.681623	0.829817	0.0122708	0.0470948	0.0147207	0.0640503	0.263625	0.42872	684.284	677.56	662.678	699.166	648.323	720.244	677.032	678.088
FBgn0001206	X	protein_coding	Hmr	0.0832091	0.285622	0.173811	0.333541	0.149346	0.301751	0.0659165	0.170292	445.583	402.727	413.812	434.497	446.228	444.938	381.397	424.057
FBgn0001208	3L	protein_coding	Hn	0.702389	0.841916	1.04887e-07	2.83291e-06	3.96882e-05	0.00146236	0.00576466	0.0300696	701.647	680.683	591.83	790.5	534.029	869.265	649.632	711.735
FBgn0001215	3R	protein_coding	Hrb98DE	0.350369	0.585112	0.36296	0.541197	0.0775695	0.195659	0.0432402	0.126443	3142.61	3007.28	3033.99	3115.9	3182.79	3102.42	2885.19	3129.37
FBgn0001216	3L	protein_coding	Hsc70-1	0.0872731	0.292902	1.32587e-06	2.36713e-05	0.310071	0.481783	0.00288364	0.0180645	259.784	193.438	278.751	174.471	320.731	198.836	236.77	150.106	3L:13970137	0.000194074
FBgn0001217	3R	protein_coding	Hsc70-2	0.445681	0.659299	0.0427541	0.121511	0.0183678	0.0741467	6.30658e-19	1.96589e-15	31.2129	60.4121	49.5467	42.0783	39.3526	23.0732	59.7408	61.0834
FBgn0001218	X	protein_coding	Hsc70-3	0.0142528	0.122936	0.15948	0.31452	0.00723114	0.0402373	0.00138262	0.0103107	9535.34	8343.18	9069.82	8808.7	9927.62	9143.06	8212.01	8474.34
FBgn0001220	2R	protein_coding	Hsc70-5	0.259506	0.50347	0.00126697	0.00769863	0.289	0.460144	0.00752172	0.0364079	4132.84	4005.32	4171.23	3966.93	4204.18	4061.5	4138.27	3872.37
FBgn0001222	2R	protein_coding	Hsf	0.106721	0.323996	0.0739375	0.182167	0.0216982	0.0832565	0.189436	0.344803	2369.16	2226.6	2239.14	2356.62	2233.48	2504.83	2244.79	2208.41
FBgn0001223	3L	protein_coding	Hsp22	0.411573	0.634812	0.0226747	0.0755285	0.00331492	0.024417	7.88206e-06	0.00018106	228.134	296.863	229.81	295.187	151.931	304.337	307.688	286.037	3L:9366308	1.25224e-06
FBgn0001224	3L	protein_coding	Hsp23	0.507031	0.707926	0.0944534	0.21787	0.11785	0.2574	0.0273921	0.0918533	82.9015	100.556	78.1737	105.283	56.7122	109.091	99.6353	101.476
FBgn0001225	3L	protein_coding	Hsp26	2.35871e-05	0.00494879	0.690416	0.807641	0.0317722	0.10714	4.42297e-08	2.56074e-06	716.025	7158.21	3976.34	3897.9	534.975	897.076	7417.7	6898.73
FBgn0001226	3L	protein_coding	Hsp27	0.52906	0.724853	0.252702	0.430637	0.504225	0.654741	0.0052757	0.0280926	1628.83	1705.91	1703.35	1631.39	1685.65	1572.01	1721.05	1690.78
FBgn0001227	3L	protein_coding	Hsp67Ba	0.135946	0.364701	0.0713881	0.177287	0.820377	0.8909	0.0583536	0.155982	8.01195	10.5929	10.2851	8.31974	9.11483	6.90907	11.4554	9.73041
FBgn0001228	3L	protein_coding	Hsp67Bb	0.0026167	0.0510436	0.153725	0.306702	0.0110409	0.0528767	0.167143	0.316805	33.4037	21.24	25.6867	28.957	28.7332	38.0742	22.6402	19.8398	3L:9366308	1.25224e-06
FBgn0001229	3L	protein_coding	Hsp67Bc	0.0590515	0.244329	0.7076	0.820463	0.638077	0.759049	0.318784	0.486787	16.471	6.64463	10.7944	12.3213	14.7495	18.1926	6.83931	6.44994	3L:9366308	1.25224e-06
FBgn0001230	3R	protein_coding	Hsp68	0.0022797	0.0478215	0.44584	0.617238	0.641606	0.761826	0.0656235	0.169704	191.815	74.7342	126.241	140.307	189.061	194.568	63.4214	86.0469	3R:19883349	0.000256475
FBgn0001233	3L	protein_coding	Hsp83	0.647734	0.807836	0.0057826	0.026056	0.00120569	0.0128624	0.00309128	0.0190062	41637.3	42316.6	43052.8	40901.1	41416	41858.5	44689.6	39943.7	3L:3193913	0.000536573
FBgn0001234	3R	ncRNA	Hsromega	0.00445817	0.0676583	0.0125768	0.0479386	0.358376	0.524559	0.184176	0.338152	6369.76	3923.85	5815.52	4478.09	7272.63	5466.89	4358.41	3489.29
FBgn0001235	3R	protein_coding	hth	0.764803	0.880286	0.013053	0.0492838	0.000795572	0.0098951	0.00101757	0.00814576	456.284	440.456	479.69	417.051	532.028	380.54	427.351	453.562	3R:6377349	0.000240314
FBgn0001247	3L	protein_coding	Ide	0.840956	0.923558	0.0382854	0.111933	0.0632607	0.170762	0.018487	0.069801	1009.74	1004.61	991.276	1023.07	979.698	1039.78	1002.85	1006.37
FBgn0001248	3L	protein_coding	Idh	0.538742	0.732134	0.0248451	0.0808035	0.00387112	0.0267	2.87958e-08	1.75317e-06	4141.46	4278.5	4275.33	4144.63	4120.02	4162.9	4430.64	4126.36
FBgn0001250	X	protein_coding	if	0.0648683	0.254396	0.00932616	0.0380916	3.03829e-05	0.00121578	7.68592e-05	0.00109258	650.089	567.038	629.676	587.451	708.755	591.423	550.598	583.478
FBgn0001253	3L	protein_coding	ImpE1	0.661443	0.816251	0.00147241	0.0086734	0.00201959	0.0178135	0.159643	0.307299	9.3448	8.4113	11.7092	6.04692	14.9092	3.78038	8.50913	8.31346
FBgn0001254	3L	protein_coding	ImpE2	0.118825	0.340754	0.000938545	0.00599315	0.0428889	0.130687	0.269944	0.435995	6.56828	10.4102	12.0161	4.96236	12.1182	1.01831	11.914	8.90641
FBgn0001255	3R	protein_coding	ImpE3	0.477618	0.684772	0.829624	0.900328	0.0527658	0.150707	0.19185	0.347654	12.8674	11.8156	12.2175	12.4655	13.898	11.8368	10.537	13.0941
FBgn0001256	3L	protein_coding	ImpL1	0.476127	0.683703	0.000637475	0.00435967	0.138888	0.286926	0.514436	0.65943	6.55494	7.74268	10.3313	3.96637	10.9986	2.11131	9.66394	5.82142
FBgn0001257	3L	protein_coding	ImpL2	0.0946033	0.304457	0.652297	0.779177	0.00906394	0.0468921	0.138296	0.279388	208.46	165.807	191.044	183.223	236.449	180.472	145.64	185.974
FBgn0001258	3L	protein_coding	ImpL3	0.0511883	0.228483	1.19096e-09	6.85246e-08	0.14337	0.293405	0.00981957	0.0444452	141.67	117.475	103.461	155.684	111.139	172.201	95.7819	139.167
FBgn0001259	3L	protein_coding	in	0.047064	0.220483	0.00171895	0.00983538	0.0156844	0.066509	0.0733753	0.182805	8.83093	11.782	11.8211	8.79189	11.4695	6.19236	12.1726	11.3914
FBgn0001263	2R	protein_coding	inaD	0.902729	0.95389	0.00272145	0.0142242	0.0291621	0.101184	0.0366078	0.112649	230.353	227.829	250.03	208.152	265.933	194.773	234.126	221.531	2R:18746028	0.000437894
FBgn0001269	2R	protein_coding	inv	0.964223	0.984177	0.00928605	0.0380034	0.0747538	0.191002	0.970535	0.977223	10.783	10.7543	12.4329	9.10442	13.5497	8.01629	11.3161	10.1926
FBgn0001276	2R	protein_coding	ix	0.522207	0.718988	0.0673479	0.169687	0.347507	0.514411	0.00606409	0.0311359	137.008	142.404	135.622	143.791	134.974	139.042	136.269	148.54
FBgn0001280	3R	protein_coding	janA	0.606976	0.781647	0.695424	0.81099	0.000391526	0.00647118	0.258925	0.423996	460.545	453.071	454.435	459.18	434.021	487.068	474.849	431.293
FBgn0001281	3R	protein_coding	janB	0.0250228	0.162037	0.207812	0.377809	0.180728	0.341807	0.821316	0.870144	2.30628	0.458315	2.04345	0.800403	3.52468	1.08789	0.397644	0.512919
FBgn0001285	2R	protein_coding	Jon44E	0.40073	0.625954	4.30651e-10	2.91832e-08	0.000876508	0.0104817	0.106054	0.233502	97.2613	106.649	138.086	65.8236	147.807	46.7154	128.365	84.9319
FBgn0001291	2R	protein_coding	Jra	0.685774	0.832233	1.53899e-05	0.00019391	0.00039693	0.00651548	0.000872853	0.00724789	616.652	607.352	585.589	638.415	569.875	663.43	601.304	613.4
FBgn0001296	3R	protein_coding	kar	0.00448943	0.0678684	4.02564e-05	0.000440306	0.0136627	0.0610167	0.144582	0.287428	578.277	677.101	674.965	580.413	651.133	505.42	698.796	655.406
FBgn0001297	3R	protein_coding	kay	0.194735	0.433777	0.00174353	0.00993952	0.000129594	0.00323094	0.0117136	0.0501837	888.86	806.083	904.675	790.269	1019.36	758.356	789.986	822.181
FBgn0001301	2L	protein_coding	kel	0.465312	0.674595	0.764181	0.859966	0.960254	0.977757	0.0264951	0.0897564	783.949	764.556	776.605	771.901	786.692	781.207	766.518	762.595
FBgn0001308	2R	protein_coding	Khc	0.0413081	0.206603	0.0019281	0.0107788	0.748373	0.840658	0.303523	0.470342	3074.73	2925.03	2905.88	3093.88	2971.83	3177.63	2839.93	3010.14	2R:12153479	0.000726272
FBgn0001311	3R	protein_coding	kkv	0.135392	0.363832	0.000693529	0.00466523	0.00625338	0.0364023	0.976233	0.981523	12.3405	10.5599	15.5252	7.37515	19.5759	5.10516	11.4746	9.64515
FBgn0001313	YHet	protein_coding	kl-2	0.935224	0.969688	0.638044	0.767919	0.982231	0.990153	0.573996	0.705044	0.223309	0.209019	0.260309	0.17202	0.26954	0.177079	0.251078	0.16696
FBgn0001314	YHet	protein_coding	kl-3	0.379977	0.60884	0.489015	0.653012	0.712125	0.813127	0.695316	0.787759	0.308164	0.126325	0.13477	0.299719	0.26954	0.346788	0	0.252649
FBgn0001315	YHet	protein_coding	kl-5	0.145779	0.376426	0.442747	0.614594	0.808926	0.883341	0.640894	0.75126	0.263247	0.0421082	0.0913381	0.214018	0.182676	0.343819	0	0.0842165
FBgn0001316	3L	protein_coding	klar	0.209721	0.450175	0.00442909	0.0210978	0.000610081	0.00849752	0.119103	0.252529	3063.31	3262.17	3330.87	2994.61	3441.12	2685.51	3220.62	3303.72	3L:447904	3.38544e-05
FBgn0001319	2R	protein_coding	kn	0.294566	0.53842	0.584551	0.729741	0.574575	0.71187	0.0291723	0.0959446	12.0901	6.76801	8.61492	10.2432	10.44	13.7403	6.78984	6.74618	2R:10681359	0.000116884
FBgn0001320	3L	protein_coding	kni	0.479441	0.686123	0.55061	0.703632	0.000375944	0.0063005	0.822588	0.870804	18.2047	19.1123	19.1654	18.1515	22.1028	14.3065	16.228	21.9966
FBgn0001321	3R	protein_coding	knk	0.00066553	0.0236825	0.00337839	0.0169365	0.725877	0.82328	0.215786	0.375362	22.3168	33.2386	25.0858	30.4696	19.3272	25.3064	30.8443	35.6329
FBgn0001323	3L	protein_coding	knrl	0.965125	0.984517	0.342515	0.52104	0.00214793	0.0185164	0.298011	0.465132	38.915	38.8057	37.8217	39.899	41.5126	36.3175	34.1308	43.4805
FBgn0001324	3L	protein_coding	kto	0.282259	0.525289	0.0762188	0.186286	0.00131049	0.0135806	0.368664	0.53466	483.886	455.978	490.808	449.056	545.251	422.521	436.365	475.59
FBgn0001325	2R	protein_coding	Kr	0.843341	0.924869	0.000133027	0.00120125	0.0237108	0.0880956	0.179048	0.331943	14.1988	13.8432	17.0979	10.9441	18.9388	9.45882	15.2571	12.4294
FBgn0001330	X	protein_coding	kz	0.035079	0.191697	0.0469924	0.13079	0.107603	0.243376	0.0460718	0.132462	467.573	525.663	512.201	481.034	495.622	439.523	528.78	522.546	X :2132086	1.20175e-07
FBgn0001332	2R	protein_coding	L	0.549441	0.740923	0.0389422	0.113343	0.00617133	0.0360924	0.0265721	0.089877	365.778	336.546	382.276	320.047	439.431	292.124	325.122	347.971	2R:10368830	3.94815e-05
FBgn0001341	X	protein_coding	l(1)1Bi	0.00615276	0.0791455	0.00709769	0.0307376	0.019646	0.0778382	0.000952222	0.00770978	1135.2	1266.85	1224.87	1177.18	1179.37	1091.04	1270.38	1263.32
FBgn0001404	X	protein_coding	egh	0.0282814	0.172486	0.000210359	0.00173317	0.00603674	0.0355186	0.379554	0.545416	865.825	806.122	791.059	880.887	852.257	879.393	729.862	882.381	X :2484034	2.9717e-35
FBgn0001491	X	protein_coding	l(1)10Bb	0.924644	0.964689	0.534111	0.690647	0.000899506	0.010629	0.695511	0.787808	456.228	457.57	451.694	462.104	420.313	492.142	483.074	432.066
FBgn0001565	X	protein_coding	Hlc	0.0818662	0.283089	0.00411765	0.0199124	0.000121022	0.00308581	0.180534	0.333706	1693.27	1766.77	1683.87	1776.17	1581.25	1805.3	1786.5	1747.04
FBgn0001612	X	protein_coding	Grip91	0.0858372	0.290018	0.0278405	0.0880166	0.193968	0.357397	0.0820216	0.197251	667.934	630.368	633.464	664.838	643.249	692.619	623.679	637.056
FBgn0001624	X	protein_coding	dlg1	0.181173	0.419081	0.740667	0.843689	0.000125689	0.00315457	0.0791738	0.192572	1716.06	1653.67	1679.87	1689.86	1777.5	1654.61	1582.24	1725.1	X :11288598	0.000801669
FBgn0001941	2L	protein_coding	ifc	0.272507	0.515381	3.91972e-09	1.7606e-07	0.000224445	0.00446769	0.194553	0.350921	1293.56	1319.3	1232.08	1380.77	1181.74	1405.38	1282.43	1356.17
FBgn0001942	2L	protein_coding	eIF-4a	1.99872e-05	0.00472	0.884271	0.935278	0.0226489	0.0855865	0.118984	0.252415	17422.2	20587.6	19024.4	18985.5	17122.3	17722.1	20926.4	20248.9
FBgn0001961	2L	protein_coding	Arpc1	0.040079	0.204141	0.308146	0.48928	0.13662	0.284318	0.0320606	0.102692	578.221	633.225	598.411	613.035	581.704	574.738	615.118	651.332
FBgn0001965	2L	protein_coding	Sos	0.326916	0.56804	0.393734	0.570435	0.0635576	0.171297	0.036861	0.113272	652.238	618.899	644.377	626.76	680.691	623.785	608.063	629.735	2L:13820542	0.000582612
FBgn0001970	2L	protein_coding	Pgant35A	0.0461516	0.218306	0.198342	0.366014	0.886278	0.933284	0.0390795	0.118087	35.9952	43.7614	41.2702	38.4864	37.2347	34.7558	45.3058	42.2171
FBgn0001974	2L	protein_coding	l(2)35Bd	0.335552	0.575825	0.501276	0.663782	0.0192871	0.0767869	0.359078	0.525353	473.334	457.033	470.224	460.143	460.004	486.664	480.445	433.621
FBgn0001977	2L	protein_coding	CIAPIN1	0.184242	0.423289	0.0151954	0.0554781	0.0487711	0.142858	0.106642	0.234631	628.697	599.311	594.851	633.158	594.285	663.109	595.416	603.207
FBgn0001978	2L	protein_coding	stc	0.375321	0.604314	0.686081	0.804973	0.372303	0.536593	0.0214281	0.0772919	2154.73	2102.94	2122.08	2135.6	2162.98	2146.48	2081.17	2124.71
FBgn0001981	2L	protein_coding	esg	5.14052e-05	0.00654067	9.98756e-09	3.94092e-07	0.000989016	0.0112963	0.441857	0.601419	16.9663	28.6209	16.8909	28.6963	13.7727	20.1599	20.009	37.2328
FBgn0001983	2L	protein_coding	wor	0.502092	0.70482	0.0651191	0.165597	0.123397	0.265248	0.54765	0.684716	2.11367	2.69935	3.26088	1.55214	3.67496	0.552373	2.8468	2.55191
FBgn0001986	2L	protein_coding	l(2)35Df	0.968193	0.986216	0.000941041	0.00600526	0.180837	0.341929	0.00673974	0.0336146	852.672	851.646	876.916	827.402	886.619	818.724	867.213	836.079	2L:15756327	0.00036209
FBgn0001987	2L	protein_coding	Gli	0.146739	0.377644	1.30492e-05	0.000168617	0.0776338	0.195731	1.15573e-05	0.000245747	347.142	303.755	300.596	350.301	313.66	380.624	287.531	319.979	2L:15756327	0.00036209
FBgn0001989	2L	protein_coding	l(2)35Di	0.0663602	0.257092	3.56921e-08	1.1353e-06	0.336396	0.504093	0.0985871	0.222304	588.067	649.255	696.894	540.427	656.104	520.03	737.685	560.824
FBgn0001990	2L	protein_coding	wek	0.975397	0.989518	0.00134629	0.00808918	0.0486465	0.14261	0.0172736	0.0664101	375.516	374.93	355.987	394.459	345.143	405.889	366.832	383.029
FBgn0001991	2L	protein_coding	Ca-alpha1D	0.0967501	0.307744	4.60077e-06	6.83581e-05	8.87342e-06	0.000536051	1.17303e-06	3.90659e-05	238.29	183.26	236.354	185.196	288.355	188.225	184.352	182.168	2L:16178855	0.000292497
FBgn0001992	2L	protein_coding	Cyp303a1	0.0131611	0.117767	0.804068	0.884853	0.475099	0.628812	0.000398354	0.00399791	19.7347	8.49321	14.306	13.9219	20.482	18.9874	8.13008	8.85634
FBgn0001994	2L	protein_coding	crp	0.234293	0.476598	0.482346	0.647658	0.309641	0.481377	0.616279	0.733796	1110.61	1081	1086.58	1105.03	1114.79	1106.42	1058.37	1103.63	2L:16288541	1.83036e-05
FBgn0001995	2L	protein_coding	mRpL4	0.0100211	0.1033	0.221812	0.395556	0.697929	0.803739	0.0577793	0.155107	421.52	471.912	453.031	440.401	429.817	413.223	476.245	467.578
FBgn0002021	2L	protein_coding	l(2)37Bb	0.0451124	0.216482	0.287999	0.468821	0.170143	0.328845	0.627942	0.741335	410.807	429.949	415.412	425.343	399.386	422.227	431.438	428.46
FBgn0002022	2L	protein_coding	Catsup	0.836705	0.922004	0.0147939	0.0543851	2.84664e-05	0.00117087	0.0124735	0.0523697	787.381	782.568	768.284	801.664	738.627	836.134	797.941	767.195
FBgn0002023	2L	protein_coding	Lim3	0.893711	0.949321	0.222693	0.396627	0.0761778	0.193278	0.0845293	0.201049	17.5926	17.2229	16.2245	18.5911	18.1565	17.0287	14.2924	20.1534
FBgn0002031	2L	protein_coding	l(2)37Cc	0.010348	0.104934	8.17786e-07	1.5873e-05	0.390138	0.553092	0.000215376	0.00246824	1503.61	1700.06	1679.01	1524.67	1570.09	1437.14	1787.92	1612.2
FBgn0002036	2L	protein_coding	CG10561	0.0933496	0.302547	0.0034063	0.0170217	0.00431612	0.0286016	0.024878	0.0859576	222.772	239.854	240.063	222.563	223.03	222.515	257.097	222.611
FBgn0002044	2L	protein_coding	swm	0.0143785	0.123134	0.0910153	0.211909	0.00574164	0.0343002	0.701603	0.791315	1401.55	1285.32	1382.94	1303.93	1508.56	1294.54	1257.32	1313.32
FBgn0002069	2R	protein_coding	Aats-asp	0.00673368	0.082704	8.50199e-07	1.63393e-05	0.000239347	0.0046715	0.0243083	0.0845689	757.416	831.901	755.379	833.938	691.837	822.995	818.922	844.88
FBgn0002121	2L	protein_coding	l(2)gl	0.0385814	0.200577	3.27569e-07	7.51914e-06	0.0152155	0.0652943	2.44807e-06	6.91224e-05	5272.28	4404.34	4463.82	5212.79	4752.1	5792.45	4175.54	4633.13
FBgn0002174	2R	protein_coding	l(2)tid	0.0102625	0.104475	6.26487e-05	0.000644091	0.309867	0.481595	0.00938624	0.0429392	563.303	627.707	620.613	570.398	593.934	532.673	647.292	608.122
FBgn0002183	3L	protein_coding	dre4	0.0195668	0.142373	0.793843	0.878415	0.116922	0.256524	0.00631043	0.0320164	2223.84	2465.68	2338.9	2350.61	2253.88	2193.79	2423.93	2507.43	3L:1870597	0.000226691
FBgn0002283	3L	protein_coding	l(3)73Ah	0.257301	0.501651	0.0330965	0.100202	0.0342077	0.11257	0.16107	0.308725	570.536	589.42	593.57	566.386	570.628	570.444	616.511	562.329
FBgn0002284	3L	protein_coding	Prosbeta6	0.607028	0.781647	0.00413853	0.0199745	0.0521326	0.149446	0.000418437	0.00414079	1681.01	1638.25	1605.47	1713.79	1591.67	1770.35	1619.27	1657.23
FBgn0002306	3R	protein_coding	sas	0.438277	0.653683	0.0337188	0.101723	0.000221812	0.00443795	0.412187	0.575659	98.9366	94.3556	102.712	90.5805	116.512	81.3616	88.9118	99.7994
FBgn0002354	3R	protein_coding	l(3)87Df	0.00711613	0.084884	0.00175924	0.0100071	0.107364	0.243012	0.555415	0.690382	129.431	145.053	145.331	129.153	133.629	125.234	157.033	133.073
FBgn0002413	3R	protein_coding	dco	0.0974216	0.308746	0.0147431	0.0542332	0.646876	0.765834	0.195938	0.35243	4066.32	3840.61	3826.57	4080.36	3916.81	4215.82	3736.32	3944.9
FBgn0002431	3R	protein_coding	hyd	0.00993642	0.10263	0.515361	0.675137	0.00576334	0.0344166	0.223851	0.384244	4557.84	4037.76	4255.3	4340.3	4708.17	4407.51	3802.43	4273.09	3R:5542154	0.000228449
FBgn0002440	3L	protein_coding	l(3)mbn	0.848498	0.928053	0.250481	0.428328	0.241418	0.411611	0.370636	0.536522	1.45438	1.37121	1.64481	1.18078	1.92301	0.985746	1.3666	1.37582
FBgn0002441	3R	protein_coding	l(3)mbt	0.0408846	0.205455	0.322752	0.503645	0.126235	0.269743	0.177978	0.330391	686.082	619.628	641.902	663.808	692.279	679.885	591.526	647.731
FBgn0002466	3L	protein_coding	sti	0.0215075	0.15052	0.00413952	0.0199745	0.0534883	0.152074	0.290047	0.456818	1844.98	1637.67	1641.18	1841.48	1680.18	2009.79	1602.18	1673.16
FBgn0002521	4	protein_coding	pho	0.0920657	0.300316	0.383925	0.560629	0.00134291	0.0137637	0.645754	0.754816	1684.69	1567.69	1595.01	1657.36	1528	1841.38	1662.03	1473.34
FBgn0002522	3R	protein_coding	lab	0.863979	0.936177	0.0381733	0.111717	0.191443	0.354753	0.479304	0.631098	9.09505	9.3204	10.6153	7.80012	11.3687	6.82137	9.86193	8.77887
FBgn0002524	2L	protein_coding	lace	0.0877333	0.29357	0.292505	0.4729	0.00494173	0.031115	0.30034	0.467455	1370.72	1308.19	1324.12	1354.79	1311.77	1429.68	1336.47	1279.9	2L:15500097	2.95721e-05
FBgn0002525	2L	protein_coding	Lam	0.759266	0.877302	0.0330326	0.100087	0.372243	0.536556	0.0073773	0.0359096	1839.71	1814.41	1875.51	1778.62	1907.75	1771.68	1843.27	1785.56
FBgn0002526	3L	protein_coding	LanA	0.365911	0.597264	0.014445	0.0533424	4.7397e-05	0.00164528	0.547636	0.684716	2205.94	2295.46	2380.78	2120.62	2575.65	1836.24	2185.92	2405
FBgn0002531	2R	protein_coding	Lcp1	0.732879	0.861528	0.9619	0.980457	0.619665	0.745972	0.932514	0.950164	1.0394	1.11733	1.06952	1.08721	0.938404	1.14039	1.20063	1.03403
FBgn0002533	2R	protein_coding	Lcp2	0.726539	0.857121	0.282406	0.4624	0.536087	0.680966	0.0150443	0.0599235	0.827038	1.00108	1.0665	0.761625	0.892346	0.761731	1.24065	0.761519
FBgn0002534	2R	protein_coding	Lcp3	0.887698	0.946364	0.734672	0.839425	0.0760727	0.193106	0.214113	0.373536	0.589173	0.643832	0.669504	0.563501	0.927397	0.250949	0.411611	0.876053
FBgn0002535	2R	protein_coding	Lcp4	0.4222	0.642548	0.3556	0.53362	0.533196	0.678607	0.095136	0.21745	0.442922	0.722575	0.694567	0.47093	0.629849	0.255995	0.759285	0.685866
FBgn0002542	3R	protein_coding	lds	0.20136	0.440715	0.0346852	0.103982	0.00359649	0.0255259	0.12052	0.25447	2198.7	2102.97	2093.85	2207.81	2060.14	2337.25	2127.56	2078.37
FBgn0002543	2L	protein_coding	lea	0.21569	0.457065	0.810171	0.888185	0.000490891	0.00746441	0.176667	0.32878	78.7781	86.0561	82.9398	81.8945	87.7974	69.7588	78.0821	94.0301	2L:1417717	0.000594205
FBgn0002552	2R	protein_coding	lin	0.274756	0.517692	0.0511444	0.139457	0.0459162	0.13681	0.127849	0.265298	420.69	395.132	424.645	391.176	454.581	386.798	394.709	395.554
FBgn0002561	X	protein_coding	l(1)sc	0.141327	0.370642	0.00879717	0.0364468	0.0098654	0.0491253	0.834382	0.879051	7.08791	5.78721	8.00057	4.87455	10.1875	3.98833	5.81363	5.76078
FBgn0002562	X	protein_coding	Lsp1alpha	0.00847642	0.0934986	2.94389e-06	4.66296e-05	6.67163e-06	0.000442651	0.0180764	0.068583	50.0132	2.38801	2.6144	49.7868	4.06253	95.9638	1.16626	3.60976
FBgn0002563	2L	protein_coding	Lsp1beta	0.0284851	0.17329	0.428383	0.601566	0.853979	0.912866	0.00332842	0.0200529	1756.48	434.552	1196.31	994.731	1833.98	1678.99	558.635	310.468
FBgn0002564	3L	protein_coding	Lsp1gamma	0.047445	0.221004	0.000375395	0.00279279	1.09988e-05	0.000631117	8.39563e-05	0.00115749	78.611	26.1019	70.1188	34.594	119.833	37.3888	20.4044	31.7993
FBgn0002565	3L	protein_coding	Lsp2	0.0517141	0.229373	0.514594	0.674498	0.0533098	0.151732	3.85201e-07	1.56756e-05	2707.5	448.489	1482.61	1673.38	2320.58	3094.42	644.648	252.329
FBgn0002566	2L	protein_coding	lt	0.958429	0.981864	0.00973949	0.0393467	0.000430441	0.00682488	0.799842	0.855088	1178.91	1177.63	1134.07	1222.46	1071.14	1286.69	1197.01	1158.24
FBgn0002567	2R	protein_coding	ltd	0.714609	0.8506	0.00973902	0.0393467	0.313291	0.484804	0.0280444	0.0932182	1364.75	1350.77	1389.38	1326.15	1384.67	1344.84	1394.09	1307.45
FBgn0002569	2R	protein_coding	Mal-A2	0.983596	0.992962	9.59477e-13	2.4924e-10	5.17705e-10	4.74644e-07	0.0107823	0.0473923	255.775	256.181	190.331	321.624	140.435	371.114	240.227	272.135
FBgn0002570	2R	protein_coding	Mal-A1	0.601927	0.7783	5.47482e-14	2.58577e-11	3.08868e-10	3.8499e-07	0.000531442	0.00494405	1917.92	1790.08	1138.83	2569.17	710.246	3125.6	1567.42	2012.75
FBgn0002571	2R	protein_coding	Mal-A3	0.0800775	0.279778	7.03869e-06	9.84785e-05	3.00609e-07	5.3242e-05	0.00118093	0.0090894	260.962	190.894	180.979	270.877	161.453	360.471	200.505	181.282
FBgn0002573	3L	protein_coding	sens	0.577677	0.759034	0.717732	0.827409	0.00540868	0.0330457	0.0812321	0.195934	6.51442	7.16515	6.98393	6.69564	7.84884	5.18	6.11902	8.21128
FBgn0002576	X	protein_coding	lz	0.746473	0.869286	0.809759	0.888018	0.101501	0.234299	0.65654	0.762242	7.62728	7.35331	7.37462	7.60598	8.31759	6.93698	6.43165	8.27498
FBgn0002577	X	protein_coding	m	0.0742243	0.270042	0.821113	0.894946	0.0294571	0.101936	0.000588931	0.00536503	6.26903	12.168	9.36432	9.07273	7.88058	4.65748	10.8481	13.488
FBgn0002578	3R	protein_coding	Kaz-m1	0.952679	0.978031	0.265549	0.444008	0.987113	0.99323	0.011634	0.0499871	161.812	160.727	166.951	155.588	167.574	156.049	166.327	155.128
FBgn0002579	X	protein_coding	RpL36	1.19588e-05	0.00433465	0.226253	0.400952	0.232948	0.402119	0.380868	0.546511	8149.47	10470.8	9452.29	9167.98	8151.55	8147.38	10753	10188.6	X :522148	0.000633063
FBgn0002590	X	protein_coding	RpS5a	0.00149553	0.0379512	0.840036	0.907207	0.72237	0.820676	0.143138	0.2858	7447.93	8918.83	8207.72	8159.03	7429.38	7466.47	8986.07	8851.58
FBgn0002592	3R	protein_coding	E(spl)m2-BFM	0.223242	0.464723	0.465691	0.633606	0.164532	0.321853	0.581602	0.710247	2.34865	3.12206	2.97272	2.49799	3.0441	1.6532	2.90134	3.34278
FBgn0002593	2L	protein_coding	RpLP1	0.000374085	0.0169434	0.0777311	0.189004	0.60319	0.73458	0.00602322	0.0309795	11859	14358.8	12901.5	13316.3	11592.1	12126	14210.9	14506.6
FBgn0002607	2R	protein_coding	RpL19	4.65678e-06	0.0037804	0.795713	0.879657	0.0480633	0.141364	0.353052	0.519561	14069.3	16953.7	15543.8	15479.3	13846.7	14291.9	17240.8	16666.7
FBgn0002609	3R	protein_coding	E(spl)m3-HLH	0.000699597	0.0244441	0.60694	0.746055	0.0246725	0.0905025	0.305477	0.472385	35.5712	53.9562	45.5641	43.9633	40.0239	31.1184	51.1042	56.8083
FBgn0002622	3R	protein_coding	RpS3	2.73779e-06	0.00375122	0.000139968	0.00124945	0.486352	0.638447	0.396046	0.560448	10493.1	12728.2	12015.8	11205.5	10833.4	10152.8	13198.2	12258.2
FBgn0002626	3R	protein_coding	RpL32	0.000122398	0.00939752	0.312622	0.49392	0.225205	0.393944	0.0860038	0.2034	7841.82	9564.48	8612.27	8794.03	7641.34	8042.31	9583.2	9545.75	3R:25871791	2.30909e-20
FBgn0002629	3R	protein_coding	E(spl)m4-BFM	0.560248	0.74705	0.126415	0.267492	0.0708802	0.184489	0.620202	0.736479	2.02703	2.43635	2.83077	1.63261	3.34017	0.713887	2.32137	2.55133
FBgn0002631	3R	protein_coding	E(spl)m5-HLH	0.434534	0.651198	0.192746	0.358361	0.0672423	0.178117	0.899003	0.925792	1.12788	0.896605	1.30166	0.72283	1.83017	0.425604	0.773154	1.02006
FBgn0002632	3R	protein_coding	E(spl)m6-BFM	0.0851919	0.288822	0.597203	0.739494	0.154981	0.30955	0.0806488	0.195125	3.68775	2.14666	3.06474	2.76967	4.23872	3.13678	1.89077	2.40256	3R:21859445	0.000199607
FBgn0002633	3R	protein_coding	E(spl)m7-HLH	0.0040168	0.064097	0.00798938	0.0337826	0.0346456	0.113521	0.874643	0.907421	4.34981	6.93305	7.00798	4.27488	6.77876	1.92086	7.23721	6.62889
FBgn0002638	3L	protein_coding	Rcc1	0.448928	0.661606	0.00837932	0.0350416	0.02889	0.100516	0.170833	0.322037	3883.99	3969.62	3806.05	4047.55	3665.18	4102.79	3946.92	3992.32
FBgn0002641	X	protein_coding	mal	0.494859	0.69958	0.957657	0.978323	0.0624941	0.169309	0.326329	0.493515	452.119	441.833	446.626	447.325	439.113	465.125	454.14	429.526	X :20302476	2.48679e-17
FBgn0002643	2R	protein_coding	mam	0.0055802	0.0753851	0.382329	0.558952	0.00222609	0.0189492	0.329767	0.496785	656.652	553.921	616.328	594.244	709.575	603.728	523.081	584.761	2R:9933751	2.25081e-05
FBgn0002645	3R	protein_coding	Map205	0.184328	0.423424	0.232102	0.407564	0.322566	0.493377	0.0112769	0.0489041	3040.09	2879.73	2921.96	2997.87	2970.85	3109.34	2873.07	2886.4
FBgn0002673	2L	protein_coding	twe	0.0534481	0.233308	0.00159552	0.00924108	0.00350615	0.0251597	0.0553859	0.15041	1091.3	975.156	973.215	1093.24	976.544	1206.05	969.886	980.425
FBgn0002707	X	protein_coding	mei-9	0.0547379	0.235806	0.381094	0.557828	0.118661	0.258426	4.6794e-09	3.77892e-07	418.688	511.906	460.908	469.686	406.36	431.016	515.457	508.356
FBgn0002709	X	protein_coding	mei-218	0.443988	0.657697	0.674667	0.796679	0.368079	0.533118	0.105361	0.232552	158.717	142.002	147.141	153.579	162.44	154.993	131.841	152.164
FBgn0002715	2R	protein_coding	mei-S332	0.24873	0.492154	0.000652907	0.00444959	0.00848396	0.0449307	0.0809285	0.195528	335.932	316.659	305.389	347.202	299.59	372.274	311.189	322.129
FBgn0002716	2R	protein_coding	mei-W68	0.997506	0.999183	0.061827	0.159781	0.716356	0.816105	0.325788	0.493031	41.7232	41.7134	39.0458	44.3908	39.5549	43.8915	38.5367	44.8901
FBgn0002719	3R	protein_coding	Men	0.458689	0.669239	0.405867	0.581258	0.878958	0.928655	1.1209e-10	1.67984e-08	4144.38	3892.01	4045.89	3990.5	4167.03	4121.73	3924.75	3859.27
FBgn0002723	X	protein_coding	Met	0.720171	0.853658	0.612596	0.749915	0.0640552	0.17228	0.0158963	0.0623766	341.429	347.061	346.507	341.983	335.175	347.683	357.839	336.283
FBgn0002732	3R	protein_coding	E(spl)malpha-BFM	0.0468151	0.219976	0.605213	0.744837	0.0934101	0.221968	0.262638	0.427776	4.2782	6.35577	5.11763	5.51635	4.74112	3.81529	5.49415	7.2174
FBgn0002733	3R	protein_coding	E(spl)mbeta-HLH	0.000438076	0.0184039	0.118721	0.255825	0.135597	0.282869	0.0538245	0.147591	27.9989	47.9686	36.1144	39.8531	27.9143	28.0835	44.3144	51.6228
FBgn0002734	3R	protein_coding	E(spl)mdelta-HLH	0.112158	0.331205	0.0149674	0.0548639	0.545855	0.688158	0.858433	0.894653	1.09026	1.63806	1.9373	0.79102	1.79856	0.381964	2.07604	1.20008
FBgn0002735	3R	protein_coding	E(spl)mgamma-HLH	0.112873	0.332183	0.0263178	0.0842247	0.100286	0.232424	0.40127	0.56555	2.8571	4.20242	4.38011	2.67941	4.32366	1.39055	4.43657	3.96828
FBgn0002736	2R	protein_coding	mago	0.166852	0.403687	0.804631	0.884961	0.0184075	0.07423	0.0416687	0.123282	877.118	922.064	901.976	897.206	855.595	898.642	948.357	895.771
FBgn0002772	3R	protein_coding	Mlc1	0.116985	0.338216	6.66214e-07	1.34155e-05	0.00110496	0.0121167	0.000516331	0.00485376	1686.34	915.877	1917.06	685.155	2653.45	719.236	1180.68	651.073
FBgn0002773	3R	protein_coding	Mlc2	0.0316688	0.181734	6.57981e-07	1.32841e-05	0.000105827	0.00279089	1.054e-05	0.000229117	6862.61	2784.51	6561.94	3085.18	9829.27	3895.95	3294.61	2274.42
FBgn0002774	2R	protein_coding	mle	0.116709	0.337644	0.133003	0.27699	0.00107358	0.011918	0.201749	0.358918	527.247	505.196	524.142	508.302	553.833	500.661	494.45	515.943
FBgn0002775	3L	protein_coding	msl-3	0.93549	0.969754	0.0069867	0.0303328	0.023193	0.0868333	0.0553432	0.150354	660.199	657.834	631.434	686.599	609.861	710.537	653.007	662.661
FBgn0002778	3L	protein_coding	mnd	0.725424	0.856691	0.0592774	0.15512	0.782902	0.864736	0.0548223	0.149434	1073.14	1084.27	1098.8	1058.61	1096.08	1050.2	1101.52	1067.02
FBgn0002780	3R	protein_coding	mod	0.0920652	0.300316	0.0883555	0.207396	0.00286459	0.0223797	0.362895	0.529091	10143.6	10587.5	10174.5	10556.6	9599.03	10688.2	10750	10424.9
FBgn0002781	3R	protein_coding	mod(mdg4)	0.357229	0.590656	0.0101074	0.0404674	0.296897	0.468269	0.0103688	0.046108	2554.04	2633.33	2656.23	2531.14	2640.69	2467.4	2671.78	2594.88
FBgn0002783	3R	protein_coding	mor	0.99537	0.998333	0.240216	0.416747	0.984575	0.991509	0.139195	0.280858	2470.69	2471.17	2434.33	2507.53	2434.69	2506.7	2433.97	2508.37
FBgn0002787	2R	protein_coding	Rpn8	0.83247	0.919617	0.000200313	0.00166721	0.0375768	0.119631	0.114779	0.246513	1802.4	1792.74	1727.59	1867.55	1696.68	1908.12	1758.5	1826.99
FBgn0002789	2R	protein_coding	Mp20	0.084093	0.287019	7.69054e-14	3.42471e-11	2.71648e-09	1.4113e-06	0.000200166	0.00232473	932.425	801.56	1053.28	680.703	1236.03	628.822	870.537	732.583
FBgn0002791	2R	protein_coding	mr	0.55463	0.743275	0.00155986	0.00909452	0.00178367	0.016516	0.26484	0.429952	637.303	624.993	600.944	661.352	577.339	697.266	624.548	625.438
FBgn0002838	3R	protein_coding	ms(3)K81	0.722166	0.854645	0.0131497	0.0495648	0.382341	0.545811	0.00674833	0.0336359	0.864784	1.09033	0.541975	1.41314	0.5752	1.15437	0.50875	1.67191
FBgn0002842	3L	protein_coding	sa	0.451986	0.664026	0.575535	0.722733	0.991965	0.99606	0.360466	0.526884	3.63487	3.02162	3.53282	3.12367	3.84311	3.42662	3.22253	2.82071
FBgn0002855	2L	protein_coding	Acp26Aa	0.0593933	0.244606	0.510423	0.6711	0.224882	0.393556	0.759751	0.830166	4.0781	0.947161	3.12001	1.90525	5.81611	2.34009	0.423903	1.47042
FBgn0002856	2L	protein_coding	Acp26Ab	0.0247771	0.161041	0.99053	0.995191	0.346549	0.513627	0.787262	0.846926	2.09094	0.471054	1.27637	1.28562	2.45632	1.72556	0.0964191	0.84569
FBgn0002862	3R	protein_coding	Mst87F	0.0766086	0.273665	0.67921	0.800043	0.364634	0.52993	0.666854	0.76944	3.17384	0.758986	2.25768	1.67515	4.10741	2.24027	0.407946	1.11003
FBgn0002863	3R	protein_coding	Acp95EF	0.0728195	0.267889	0.300768	0.48154	0.240614	0.410667	0.655969	0.7619	16.7359	4.02207	14.152	6.60605	24.7994	8.67246	3.50451	4.53963
FBgn0002865	3R	protein_coding	Mst98Ca	0.161273	0.396052	0.363277	0.541557	0.239349	0.409135	0.549309	0.686129	2.2802	0.520732	1.96376	0.837175	3.57623	0.984173	0.351287	0.690176
FBgn0002868	3R	protein_coding	MtnA	0.000224114	0.0130924	2.11864e-08	7.37078e-07	4.46597e-05	0.00158987	0.000474064	0.00457508	1498.44	3339.52	1928.31	2909.64	1314.82	1682.05	2541.8	4137.23
FBgn0002869	3R	protein_coding	MtnB	0.189601	0.428881	0.0101278	0.0405269	0.000151119	0.0035102	0.487784	0.637855	76.801	65.0627	59.3916	82.4722	83.5828	70.0192	35.2003	94.9251	3R:16330168	0.000487718
FBgn0002872	3L	protein_coding	mu2	0.143065	0.373003	0.000942054	0.00600526	0.0616766	0.167879	0.126627	0.263569	1225.41	1167.78	1147.24	1245.95	1150.07	1300.75	1144.41	1191.14
FBgn0002873	X	protein_coding	mud	0.00392378	0.0632757	0.0825352	0.197907	0.522464	0.6695	0.0719029	0.180333	3076.45	2613	2772.59	2916.87	3030.26	3122.65	2514.91	2711.09
FBgn0002878	X	protein_coding	mus101	0.056851	0.240149	0.447109	0.618493	0.215537	0.383139	0.0265561	0.0898424	1078.21	973.23	1014.54	1036.9	1048.67	1107.76	980.42	966.04
FBgn0002887	2L	protein_coding	mus201	0.0394628	0.202258	8.22937e-05	0.000811014	0.0830846	0.205418	0.019417	0.0720901	727.677	649.41	645.014	732.073	667.147	788.207	622.881	675.94
FBgn0002891	2R	protein_coding	mus205	0.228681	0.470027	0.0116632	0.0452332	0.944059	0.96816	0.000105919	0.00140022	555.33	511.303	515.211	551.422	536.75	573.91	493.673	528.934
FBgn0002899	3L	protein_coding	mus301	0.222619	0.464	0.0397185	0.115001	0.0580126	0.16126	0.295317	0.462129	753.397	715.127	706.625	761.899	700.437	806.357	712.813	717.441
FBgn0002901	3L	protein_coding	mus304	0.448311	0.661558	0.00322443	0.0162957	0.0211182	0.081715	0.0538725	0.147619	430.424	414.364	400.759	444.03	392.38	468.468	409.138	419.591
FBgn0002905	3R	protein_coding	mus308	0.862203	0.935098	0.642276	0.771048	0.110516	0.24745	0.00499893	0.0269689	673.641	679.064	672.634	680.072	682.974	664.308	662.293	695.835
FBgn0002906	3R	protein_coding	Blm	0.00320487	0.0567626	0.000149967	0.0013228	0.398287	0.561022	0.0331922	0.105391	837.334	706.902	728.791	815.445	785.525	889.143	672.057	741.747
FBgn0002909	3L	protein_coding	mus312	0.460599	0.670704	0.413038	0.587824	0.35007	0.516783	0.931064	0.94919	87.6975	80.2719	90.5878	77.3816	101.853	73.5425	79.3231	81.2208
FBgn0002914	X	protein_coding	Myb	0.444096	0.657697	0.000173582	0.00147678	0.19122	0.354636	0.572261	0.704189	1545.5	1567.36	1492.51	1620.35	1461.8	1629.2	1523.22	1611.49
FBgn0002917	X	protein_coding	na	0.0555514	0.237668	0.000150584	0.00132465	0.000511367	0.0076585	0.258889	0.423993	51.4236	40.7222	55.0685	37.0773	68.4837	34.3634	41.6533	39.7911	X :14164236	0.00022327
FBgn0002921	3R	protein_coding	Atpalpha	0.0690699	0.261811	0.00031175	0.00239239	8.11935e-06	0.000510011	0.17092	0.322155	4832.74	4345.17	4966.95	4210.95	5711.83	3953.64	4222.07	4468.27	3R:16775799	0.000296428
FBgn0002922	3R	protein_coding	nau	0.110933	0.330087	0.041559	0.118895	0.606953	0.737441	0.390738	0.554902	8.95527	11.1671	11.3165	8.80581	10.5164	7.39414	12.1167	10.2175
FBgn0002924	3R	protein_coding	ncd	0.857856	0.933711	0.0396627	0.114925	0.438023	0.596455	0.0158086	0.0622203	709.573	715.967	691.071	734.469	679.963	739.183	702.179	729.754
FBgn0002926	3L	protein_coding	ndl	0.040565	0.205075	0.620079	0.75471	0.000171113	0.00378516	0.0961811	0.218889	2312.72	1913.11	2142.52	2083.31	2598.25	2027.19	1686.8	2139.43
FBgn0002930	2R	protein_coding	nec	0.716076	0.85101	0.00826857	0.0346901	0.9437	0.968048	0.983023	0.986633	319.699	315.659	285.617	349.741	286.834	352.565	284.401	346.917
FBgn0002931	2L	protein_coding	net	0.992756	0.997051	0.441698	0.613784	7.14482e-06	0.000465377	0.0193387	0.0718768	44.2926	44.249	45.3484	43.1932	52.9605	35.6247	37.7364	50.7617
FBgn0002932	3R	protein_coding	neur	0.0014222	0.0371921	0.502614	0.664891	0.366812	0.532123	0.764818	0.833341	330.797	279.116	309.689	300.223	329.137	332.456	290.242	267.99
FBgn0002933	X	protein_coding	ng1	0.633934	0.79848	0.689871	0.807414	0.300812	0.472436	0.58552	0.712962	0.181957	0.123721	0.178908	0.12677	0.276187	0.0877275	0.0816293	0.165812
FBgn0002936	2L	protein_coding	ninaA	0.0129733	0.117015	0.511464	0.671921	0.976341	0.986378	0.57305	0.704528	20.3083	26.7335	24.2521	22.7898	21.0724	19.5443	27.4318	26.0353
FBgn0002937	3R	protein_coding	ninaB	0.00113224	0.0327403	5.97059e-08	1.7658e-06	0.503201	0.653901	0.338221	0.505206	32.4562	43.2431	45.1455	30.5539	39.0744	25.838	51.2165	35.2697
FBgn0002938	2L	protein_coding	ninaC	0.387533	0.614642	8.20758e-09	3.34336e-07	1.76762e-06	0.000194015	7.36589e-05	0.00106006	1247.79	1128.26	1393.67	982.387	1606.21	889.376	1181.13	1075.4
FBgn0002939	2L	protein_coding	ninaD	0.31863	0.561403	0.699294	0.814041	0.000207333	0.00425031	0.0393029	0.118482	145.843	116.042	127.433	134.452	104.008	187.679	150.859	81.2256
FBgn0002940	3R	protein_coding	ninaE	0.07081	0.264849	0.32192	0.5027	0.0041354	0.0279144	0.0057703	0.030089	7920.96	9134.98	8372.22	8683.72	8247.58	7594.34	8496.85	9773.1	3R:15713066	1.30719e-05
FBgn0002941	3R	protein_coding	slou	0.68312	0.830191	0.0216119	0.0728625	0.166598	0.324371	0.696978	0.788381	3.00596	2.8363	3.50795	2.33431	3.93531	2.07662	3.0806	2.59201
FBgn0002945	3L	protein_coding	nkd	0.432371	0.649536	0.999968	0.999968	0.0175112	0.0719751	0.493644	0.642285	83.0849	79.1587	81.1217	81.1219	89.2392	76.9305	73.0042	85.3133	3L:19026520	2.47601e-05
FBgn0002948	X	protein_coding	nod	0.721152	0.854224	0.582052	0.727729	0.0169483	0.0702731	0.022324	0.0795841	1221.93	1242.32	1241.38	1222.87	1188.98	1254.88	1293.78	1190.87
FBgn0002962	3R	protein_coding	nos	0.0452705	0.216563	0.994394	0.997145	0.00421709	0.0282379	0.274085	0.440311	6948.76	6186.69	6566.73	6568.71	6511.88	7385.63	6621.58	5751.79
FBgn0002973	2L	protein_coding	numb	0.0680803	0.259946	0.00342429	0.017085	0.651223	0.768936	0.491692	0.640977	1002.14	958.053	1014.37	945.823	1041.31	962.969	987.428	928.678
FBgn0002985	2L	protein_coding	odd	0.00623168	0.0796657	0.0553437	0.147678	0.409524	0.570814	0.612293	0.731616	43.8752	57.4379	54.7927	46.5204	49.7434	38.007	59.8421	55.0337
FBgn0002989	2L	protein_coding	okr	0.857766	0.933711	0.229481	0.404878	0.0451694	0.135335	0.0161961	0.0633299	431.601	428.912	425.052	435.461	417.514	445.688	432.59	425.234
FBgn0003002	3R	protein_coding	opa	0.426257	0.645227	0.0015753	0.00916142	0.000749774	0.00955324	0.815971	0.866448	6.77762	6.12718	8.2999	4.6049	10.6218	2.93347	5.97802	6.27633
FBgn0003008	2R	protein_coding	or	0.624055	0.79232	0.816029	0.891972	0.0162711	0.0684482	0.223046	0.383496	247.115	251.912	248.593	250.434	236.175	258.055	261.011	242.812
FBgn0003009	2R	protein_coding	ord	0.929378	0.96694	0.620145	0.75471	0.415928	0.57617	0.174453	0.3261	6.26252	6.12423	6.49443	5.89232	7.05957	5.46547	5.92929	6.31917
FBgn0003011	3R	protein_coding	ort	0.672063	0.823877	0.000160021	0.00138475	0.212397	0.37894	0.307716	0.474613	4.72261	5.04945	6.33535	3.43671	5.7475	3.69772	6.9232	3.1757
FBgn0003015	3R	protein_coding	osk	0.0745465	0.270297	0.968458	0.983668	0.0201471	0.0791561	0.704021	0.792953	12663.7	13069.7	12862	12871.5	12363.3	12964.2	13360.6	12778.9
FBgn0003016	2L	protein_coding	osp	0.507565	0.708418	0.708717	0.821204	0.00299556	0.0230108	0.191215	0.346786	943.921	919.3	937.023	926.198	995.952	891.89	878.094	960.506	2L:14626252	0.000324502
FBgn0003023	X	protein_coding	otu	0.0744488	0.270165	0.135327	0.280218	0.126821	0.270473	0.122279	0.257195	3243.82	2961.71	3181.91	3023.62	3403.95	3083.69	2959.87	2963.55
FBgn0003028	X	protein_coding	ovo	0.0835194	0.286246	0.206417	0.375764	0.377891	0.541841	0.0256011	0.0875618	2454.21	2278.24	2401.44	2331	2513.83	2394.6	2289.06	2267.41
FBgn0003034	3L	protein_coding	SP	0.113984	0.333496	0.413726	0.588621	0.234774	0.404598	0.694242	0.786971	2.45985	0.4254	2.01402	0.871233	3.8675	1.0522	0.160533	0.690267
FBgn0003041	3L	protein_coding	pbl	0.225602	0.467343	0.791759	0.877256	0.344043	0.511087	0.0770578	0.189167	1732.09	1661.07	1691.54	1701.62	1708.85	1755.32	1674.22	1647.91
FBgn0003042	3L	protein_coding	Pc	0.394764	0.620027	0.399183	0.575015	0.428811	0.58821	0.379579	0.545416	530.294	515.94	516.664	529.57	529.892	530.695	503.435	528.444
FBgn0003044	2R	protein_coding	Pcl	0.0127861	0.115998	0.773157	0.865275	0.0949203	0.224292	0.0560577	0.151818	1107.99	932.064	1025.41	1014.65	1145.3	1070.68	905.508	958.619
FBgn0003046	2L	protein_coding	Pcp	0.855622	0.932748	0.201641	0.370261	0.00473421	0.0304341	0.00134523	0.0100656	50.0419	48.2215	46.1441	52.1193	54.066	46.0178	38.2221	58.2208
FBgn0003048	X	protein_coding	pcx	0.178389	0.416483	0.248504	0.425953	0.00183693	0.0167723	0.352899	0.519483	1219.07	1136.38	1208.3	1147.15	1338.93	1099.21	1077.68	1195.08	X :2123003	7.34329e-15
FBgn0003053	X	protein_coding	peb	0.582096	0.762527	0.521103	0.680311	0.00772636	0.0421695	0.00357426	0.0210349	640.036	668.364	662.37	646.029	684.293	595.778	640.448	696.28
FBgn0003057	X	protein_coding	CG10598	0.783455	0.891088	0.000320811	0.00245467	0.707123	0.809967	0.644361	0.754093	1.59288	1.43643	2.81394	0.215372	3.01244	0.173321	2.61545	0.257423
FBgn0003060	3R	protein_coding	CG9757	0.789273	0.893947	0.63194	0.763639	0.0914806	0.219053	0.0814984	0.196245	1.61381	1.81175	1.59062	1.83495	1.9325	1.29512	1.24873	2.37477
FBgn0003062	2R	protein_coding	Fib	0.000366397	0.0168955	7.86859e-10	4.8094e-08	0.000443258	0.00697136	0.0662676	0.17094	1051.31	1258.73	1264.46	1045.59	1208.76	893.874	1320.16	1197.3
FBgn0003065	3R	protein_coding	CG2150	0.745593	0.868714	0.234132	0.409929	0.0527136	0.150618	0.950149	0.962	1.43189	1.3096	1.76004	0.98145	2.46883	0.394946	1.05125	1.56795
FBgn0003067	2R	protein_coding	Pepck	0.00189274	0.0430687	0.00717013	0.0309996	0.270529	0.441762	0.137589	0.278489	2105.17	3120.52	2365.63	2860.06	1953.75	2256.58	2777.51	3463.54
FBgn0003068	X	protein_coding	per	0.00874097	0.0952704	0.0282187	0.0888383	0.000873901	0.0104613	0.00773361	0.0371223	82.0975	117.291	93.2684	106.12	86.0153	78.1797	100.521	134.06	X :2582025	3.35701e-06
FBgn0003071	2R	protein_coding	Pfk	0.114582	0.334183	3.02451e-09	1.43283e-07	0.00465059	0.030069	0.00672957	0.0335854	1546.32	1362.41	1691.6	1217.13	1869.36	1223.27	1513.84	1210.99
FBgn0003074	2R	protein_coding	Pgi	0.0142352	0.122851	0.000919126	0.00589435	0.157399	0.312273	0.00141507	0.0104775	3531.31	3008.99	3417.04	3123.26	3620.62	3442.01	3213.46	2804.51
FBgn0003076	3L	protein_coding	Pgm	0.273816	0.516525	0.149851	0.301638	0.275092	0.446136	0.030852	0.0999084	2776.73	2653.48	2763.59	2666.63	2788.77	2764.7	2738.41	2568.56
FBgn0003079	X	protein_coding	phl	0.0259364	0.164585	0.024441	0.0798946	0.0277758	0.0981045	0.0864663	0.204284	759.295	820.582	770.959	808.918	721.793	796.796	820.125	821.04	X :2233524	3.93679e-31
FBgn0003082	2R	protein_coding	phr	0.722544	0.854717	0.0484492	0.133817	0.0624351	0.169208	0.00294563	0.0183057	262.052	254.986	248.587	268.451	242.779	281.325	254.395	255.577
FBgn0003086	X	protein_coding	Pig1	0.64292	0.80454	0.457366	0.626589	0.0442716	0.133337	0.61038	0.730282	0.565895	0.477881	0.59903	0.444745	0.85864	0.273149	0.33942	0.616341
FBgn0003087	2L	protein_coding	pim	0.0236465	0.157032	0.000203747	0.00168724	0.000303267	0.00543009	0.100165	0.224532	1023.49	854.394	844.998	1032.89	838.842	1208.14	851.154	857.634
FBgn0003089	3L	protein_coding	pip	0.30699	0.550518	0.0447421	0.125853	0.0601572	0.165014	0.00407001	0.0231854	62.8349	54.7062	62.7979	54.7432	70.6166	55.0532	54.9791	54.4332
FBgn0003090	2R	protein_coding	pk	0.352362	0.587182	0.0402043	0.115894	0.00344869	0.0250014	0.215394	0.374764	24.3835	27.0911	28.1767	23.2979	30.4452	18.3217	25.9081	28.2741
FBgn0003091	2R	protein_coding	Pkc53E	0.390713	0.617002	0.0155054	0.0562147	0.000144084	0.00343378	2.85333e-05	0.000503646	186.702	173.725	186.983	173.444	205.017	168.387	168.948	178.501	2R:12826120	4.63109e-05
FBgn0003093	3R	protein_coding	Pkc98E	0.15339	0.385925	0.0010646	0.00667453	0.000136405	0.00333229	0.00795818	0.0379548	528.405	483.091	534.337	477.158	591.586	465.223	477.089	489.093
FBgn0003114	2R	protein_coding	plu	0.184691	0.423917	0.98859	0.99415	0.010378	0.0505289	0.000174252	0.00207644	265.818	296.398	281.046	281.17	253.892	277.744	308.2	284.597	2R:16150980	3.55762e-19
FBgn0003116	X	protein_coding	pn	0.0761125	0.272836	0.379342	0.55662	0.00229164	0.0193277	0.14446	0.287407	312.966	335.38	320.393	327.952	294.989	330.942	345.797	324.962	X :2076964	5.74973e-26
FBgn0003117	3R	protein_coding	pnr	0.792082	0.895112	0.00645909	0.0284543	0.0865508	0.211505	0.944512	0.958506	12.4077	12.6353	14.6423	10.4007	15.8083	9.00706	13.4762	11.7944	3R:11861920	4.80702e-06
FBgn0003118	3R	protein_coding	pnt	0.800187	0.899446	0.718758	0.828218	0.00825945	0.0441165	0.0410094	0.12191	167.337	171.155	170.958	167.534	182.425	152.249	159.491	182.819
FBgn0003124	3L	protein_coding	polo	0.319985	0.562646	0.118637	0.255751	0.0028054	0.0220295	0.0265094	0.0897624	3360.2	3220.53	3225.27	3355.46	3162.62	3557.78	3287.91	3153.15
FBgn0003129	3R	protein_coding	Poxm	0.263403	0.506589	0.0100183	0.0402123	0.840918	0.904828	0.00570308	0.0297883	24.8681	20.2479	25.3668	19.7491	27.8829	21.8532	22.8507	17.645
FBgn0003130	2R	protein_coding	Poxn	0.845791	0.926515	0.296901	0.477702	0.0143882	0.0629986	0.150353	0.295287	2.08004	1.96147	2.26354	1.77797	2.91889	1.24119	1.60818	2.31476
FBgn0003132	X	protein_coding	Pp1-13C	0.453163	0.664753	0.209315	0.379657	0.637507	0.758719	0.75732	0.828515	1.35829	1.11575	1.48894	0.9851	1.70359	1.01298	1.27428	0.957222
FBgn0003134	3R	protein_coding	Pp1alpha-96A	0.0960888	0.306956	4.72261e-05	0.0005045	0.339353	0.506721	0.14236	0.284684	1468.63	1544.17	1432.57	1580.23	1379.86	1557.39	1485.28	1603.07
FBgn0003137	3R	protein_coding	Ppn	0.777628	0.887864	0.831865	0.901876	0.500081	0.65115	0.040232	0.120565	1400.44	1435.73	1409.75	1426.41	1365.55	1435.33	1453.95	1417.5
FBgn0003138	3L	protein_coding	Ptp61F	0.320556	0.563135	0.00142559	0.00844505	0.161799	0.318287	0.0304336	0.0989855	1446.64	1393.01	1363.98	1475.68	1368.11	1525.17	1359.85	1426.19	3L:1447527	1.07151e-05
FBgn0003139	X	protein_coding	PpV	0.00464525	0.0692169	0.775286	0.866451	0.00650529	0.0373567	0.0248044	0.0857969	593.947	662.086	629.557	626.475	579.769	608.125	679.346	644.826	X :6265547	5.99985e-05
FBgn0003140	2R	protein_coding	PpY-55A	0.375065	0.604088	0.4949	0.658374	0.27669	0.447733	0.152415	0.297986	0.860159	0.333321	0.747206	0.446274	1.252	0.468318	0.242411	0.42423
FBgn0003141	2L	protein_coding	pr	0.791668	0.895112	0.79125	0.877065	0.998637	0.999471	0.20475	0.362517	472.393	468.337	468.741	471.99	470.779	474.008	466.702	469.972	2L:20075851	0.000951029
FBgn0003145	2L	protein_coding	prd	0.172455	0.410543	0.24105	0.41746	0.0376062	0.11965	0.810326	0.862168	1.25661	0.85487	1.2727	0.838779	1.86894	0.644285	0.676465	1.03327
FBgn0003149	3L	protein_coding	Prm	0.0380889	0.199308	1.21275e-12	2.908e-10	1.88411e-07	3.86392e-05	2.50817e-06	7.06914e-05	1648.87	972.612	1841.06	780.414	2479.62	818.115	1202.51	742.713
FBgn0003159	X	protein_coding	ptr	0.00136527	0.0363053	0.0235918	0.0779029	0.00477406	0.0305579	0.00132929	0.0099799	502.194	780.511	608.602	674.104	511.376	493.013	705.829	855.194	X :2257643	3.4285e-32
FBgn0003162	2R	protein_coding	Pu	0.0306038	0.179088	7.49181e-05	0.00074947	0.0733594	0.188714	0.157117	0.304277	221.937	183.213	229.287	175.864	259.367	184.507	199.206	167.22
FBgn0003165	3R	protein_coding	pum	0.124428	0.349116	0.00621321	0.0276131	0.00404856	0.0274878	0.112417	0.243149	1815.36	1626.72	1841.11	1600.97	2062.49	1568.23	1619.74	1633.71	3R:4903055	0.000188739
FBgn0003169	3R	protein_coding	put	0.156827	0.390527	0.537925	0.693704	0.00732462	0.0406124	0.235116	0.397497	1597.04	1536.26	1556.44	1576.86	1539.47	1654.6	1573.4	1499.11
FBgn0003174	2R	protein_coding	pwn	0.0196562	0.142693	0.0275388	0.0872397	2.46183e-05	0.00106288	0.329703	0.496785	44.5186	57.8872	56.0642	46.3417	59.9249	29.1123	52.2034	63.571
FBgn0003175	2R	protein_coding	px	0.310083	0.55289	0.161786	0.317391	0.000658726	0.00881279	0.109365	0.238727	464.914	425.567	464.423	426.057	535.244	394.583	393.602	457.532	2R:18449650	1.63472e-06
FBgn0003178	3R	protein_coding	PyK	0.12544	0.350567	1.16531e-09	6.75188e-08	0.482537	0.635097	0.00724039	0.0354313	6735.18	6276.65	7151.06	5860.77	7431.88	6038.47	6870.24	5683.06
FBgn0003187	2L	protein_coding	qua	0.409427	0.633291	0.000104282	0.000983864	0.00622204	0.0362937	0.00752995	0.0364138	1660.26	1576.61	1500.72	1736.15	1465.41	1855.11	1536.03	1617.19
FBgn0003189	X	protein_coding	r	0.0578841	0.241967	0.000271783	0.0021357	0.00178823	0.0165408	0.16331	0.311931	1795.44	2067.87	2132.88	1730.44	2163.53	1427.35	2102.23	2033.52
FBgn0003204	X	protein_coding	ras	0.00984934	0.102001	1.53223e-10	1.26356e-08	0.317028	0.488658	0.00467394	0.0257869	1893.9	2058.62	2100.98	1851.55	2005.64	1782.17	2196.32	1920.93
FBgn0003205	3R	protein_coding	Ras85D	0.356993	0.590605	0.061827	0.159781	0.00506057	0.0316143	0.86449	0.899583	1392.62	1414.17	1372.22	1434.57	1312.71	1472.54	1431.74	1396.6
FBgn0003206	3L	protein_coding	Ras64B	0.113399	0.333081	0.620752	0.755122	0.295496	0.466743	0.301575	0.468374	562.195	531.596	543.063	550.727	550.198	574.191	535.929	527.263
FBgn0003209	2L	protein_coding	raw	0.319382	0.562029	0.802802	0.883899	0.00082808	0.0101148	0.197494	0.354256	703.118	672.672	684.956	690.834	743.842	662.393	626.069	719.274
FBgn0003210	X	protein_coding	rb	0.732426	0.861294	0.190499	0.355498	0.0109153	0.052508	0.00337082	0.0202613	1620.03	1605.95	1599.47	1626.51	1579.05	1661.02	1619.9	1592
FBgn0003218	X	protein_coding	rdgB	0.368503	0.599529	0.696229	0.811685	0.999025	0.999603	0.0334999	0.105909	1086.5	1046.3	1071.64	1061.16	1091.76	1081.24	1051.53	1041.08
FBgn0003227	3R	protein_coding	rec	0.239782	0.482411	0.313225	0.494572	0.159021	0.314451	0.187474	0.342058	444.174	422.768	440.439	426.503	441.324	447.023	439.553	405.983
FBgn0003231	2L	protein_coding	ref(2)P	0.541115	0.734008	4.97515e-11	5.06815e-09	0.00636183	0.0368745	1.49929e-05	0.000304667	3822.65	3734.16	3525.62	4031.19	3497.48	4147.81	3553.76	3914.57
FBgn0003248	3R	protein_coding	Rh2	0.00558074	0.0753851	0.914421	0.953322	0.0388979	0.12228	5.66381e-05	0.000867787	55.2824	88.1351	71.5274	71.8901	58.7254	51.8395	84.3294	91.9408
FBgn0003249	3R	protein_coding	Rh3	0.0498848	0.226678	8.15658e-08	2.29474e-06	1.70352e-05	0.000834938	7.02032e-05	0.00102452	218.925	277.24	212.936	283.229	209.125	228.726	216.748	337.733
FBgn0003250	3L	protein_coding	Rh4	0.106874	0.3242	1.01745e-12	2.55775e-10	0.0185477	0.0746411	0.000495745	0.00471427	459.298	570.581	350.834	679.046	328.835	589.761	372.832	768.33
FBgn0003254	2R	protein_coding	rib	0.103183	0.31934	3.6591e-05	0.000406445	0.0474195	0.14003	0.655342	0.761342	11.4514	14.78	18.2657	7.96568	18.7816	4.12128	17.7499	11.8101
FBgn0003255	2L	protein_coding	rk	0.102456	0.31823	0.225874	0.400508	0.290798	0.461875	0.126788	0.26387	17.4756	22.2597	21.0766	18.6587	19.7358	15.2155	22.4175	22.1019
FBgn0003256	2RHet	protein_coding	rl	0.250379	0.494101	0.433053	0.606104	0.00546385	0.0331876	0.66165	0.765864	1492.86	1426.17	1434.52	1484.51	1373.23	1612.48	1495.8	1356.54
FBgn0003257	3R	protein_coding	r-l	4.68121e-07	0.00375122	5.81202e-07	1.19665e-05	0.936951	0.964552	0.848458	0.888057	975.155	1157.03	1122.84	1009.35	1032.6	917.709	1213.07	1101
FBgn0003261	3R	protein_coding	Rm62	0.00803683	0.0909014	0.0821631	0.197257	0.000389832	0.00645689	0.17556	0.327507	5642.65	6342.15	5849.24	6135.56	5819.32	5465.97	5879.15	6805.15
FBgn0003267	3R	protein_coding	ro	0.170511	0.408492	0.532613	0.689305	0.429095	0.588411	0.144342	0.287286	0.592288	1.24893	1.0265	0.81472	0.832649	0.351927	1.22036	1.27751
FBgn0003268	3R	protein_coding	rod	0.328237	0.569573	0.0367543	0.108789	0.609165	0.738901	0.00316659	0.0193623	1341.55	1279.8	1277.89	1343.46	1301.04	1382.06	1254.74	1304.85
FBgn0003270	2L	protein_coding	amos	0.3875	0.614642	0.474689	0.641007	0.0243311	0.089609	0.120432	0.254438	0.837353	1.34778	1.24361	0.941526	1.48458	0.190123	1.00263	1.69293
FBgn0003274	2R	protein_coding	RpLP2	1.14931e-05	0.0043308	9.78541e-05	0.000936616	0.0590296	0.162925	0.0197014	0.0728507	11859.9	19290.2	16619.9	14530.3	12451.6	11268.2	20788.1	17792.3
FBgn0003275	3R	protein_coding	RpII18	0.00126462	0.0345797	0.0735396	0.181388	0.19094	0.354327	0.127781	0.265215	440.898	513.006	487.355	466.548	458.801	422.995	515.91	510.102
FBgn0003277	X	protein_coding	RpII215	0.17581	0.413819	0.138362	0.284388	0.0130477	0.0592164	0.171854	0.323257	2098.19	1961.97	2085.52	1974.65	2249.97	1946.42	1921.06	2002.88
FBgn0003278	2L	protein_coding	RpI135	0.000715474	0.0247808	0.289357	0.470127	0.277763	0.448717	0.00627434	0.0318748	850.456	1035.06	932.744	952.77	830.181	870.732	1035.31	1034.81
FBgn0003279	3R	protein_coding	RpL4	0.000439535	0.0184043	0.00909286	0.0373738	0.231177	0.400409	0.662749	0.766413	8012.19	10547.5	10004.8	8554.85	9053.77	6970.6	10955.9	10139.1
FBgn0003285	X	protein_coding	rst	0.674615	0.825201	0.000918787	0.00589435	0.0313081	0.106011	1.21033e-10	1.763e-08	162.411	146.349	168.257	140.504	184.776	140.046	151.738	140.961
FBgn0003292	3L	protein_coding	rt	0.974281	0.989003	0.986111	0.993056	0.288788	0.459901	0.00342284	0.0204776	405.182	404.324	404.638	404.868	397.997	412.367	411.28	397.369
FBgn0003295	3L	protein_coding	ru	0.448075	0.661378	0.0101461	0.0405791	0.294935	0.466083	0.495081	0.643564	3.69665	3.12416	4.427	2.3938	5.10679	2.28651	3.74722	2.50109	3L:1376263	2.26765e-05
FBgn0003300	X	protein_coding	run	0.069895	0.262994	0.000786741	0.00519283	4.2152e-06	0.000322976	0.298281	0.465412	3.81052	2.59504	4.17374	2.23182	6.24927	1.37176	2.0982	3.09187
FBgn0003301	X	protein_coding	rut	0.738648	0.864846	0.137598	0.283228	4.00429e-05	0.00147195	0.00245637	0.0160028	326.596	317.939	331.728	312.808	366.17	287.023	297.286	338.593
FBgn0003302	X	protein_coding	rux	0.265083	0.50819	0.873569	0.928874	0.803234	0.87881	0.00186076	0.0128897	314.784	340.444	326.783	328.445	312.651	316.917	340.915	339.973
FBgn0003308	3R	protein_coding	ry	0.00707938	0.084851	7.33344e-07	1.45334e-05	0.0916222	0.219224	2.45692e-05	0.000449454	280.211	196.891	211.759	265.343	246.039	314.383	177.479	216.303
FBgn0003310	2L	protein_coding	S	0.407284	0.631292	0.869988	0.926205	0.787194	0.86793	0.312307	0.479834	1137.63	1163.08	1148.2	1152.51	1139.03	1136.23	1157.37	1168.8	2L:1061344	0.000178054
FBgn0003312	3R	protein_coding	sad	0.60823	0.782	0.00137804	0.00823865	0.0567375	0.158571	0.226293	0.387115	30.7345	29.4755	33.6052	26.6048	36.1933	25.2756	31.0171	27.9339
FBgn0003313	2L	protein_coding	sala	0.000878475	0.0281727	0.00133084	0.00801179	0.0431743	0.131249	0.998875	0.99926	13.2997	18.7784	21.9907	10.0873	22.7876	3.81176	21.1939	16.3629
FBgn0003317	2R	protein_coding	sax	0.233953	0.476235	0.846699	0.911259	0.0811171	0.202125	0.436751	0.597089	786.656	767.406	775.594	778.468	771.896	801.416	779.292	755.519
FBgn0003319	3R	protein_coding	Sb	0.622008	0.790881	0.0089474	0.0369409	0.28972	0.460931	0.0219598	0.0787542	4.36383	4.92523	5.57004	3.71902	5.64483	3.08282	5.49524	4.35522	3R:11944927	9.26283e-06
FBgn0003321	X	protein_coding	sbr	0.0421793	0.209365	0.00696728	0.0302822	0.903937	0.944477	0.289691	0.456535	1108.45	1050.46	1048.64	1110.28	1076.35	1140.56	1020.93	1079.99
FBgn0003326	2R	protein_coding	sca	0.0371555	0.19772	0.00131262	0.00792655	1.75138e-05	0.000843446	0.445277	0.604854	17.6686	21.9467	22.8392	16.7761	25.0886	10.2486	20.5899	23.3035	2R:8670247	0.000600713
FBgn0003328	2R	protein_coding	scb	0.221877	0.463314	2.21258e-10	1.73292e-08	0.938165	0.965356	0.000907315	0.00745364	912.711	992.583	819.632	1085.66	778.614	1046.81	860.65	1124.52	2R:11137790	0.000171857
FBgn0003330	3R	protein_coding	Sce	0.0485997	0.223642	0.12916	0.271378	0.564656	0.703496	0.314043	0.481192	296.672	322.066	317.044	301.695	307.208	286.136	326.88	317.253
FBgn0003334	3R	protein_coding	Scm	0.0518391	0.229662	0.0503627	0.137784	0.264899	0.436762	0.355503	0.521985	1078.01	998.406	1071.28	1005.14	1129.48	1026.54	1013.08	983.733
FBgn0003339	3R	protein_coding	Scr	0.34305	0.582305	0.0530089	0.143176	0.000609198	0.0084928	0.512943	0.658219	14.7261	13.0275	15.6492	12.1044	19.8857	9.5665	11.4127	14.6423
FBgn0003345	X	protein_coding	sd	0.0778481	0.275206	0.360055	0.538613	0.0945573	0.223854	0.17663	0.328749	782.28	724.331	742.686	763.924	791.408	773.151	693.964	754.698
FBgn0003346	2L	protein_coding	RanGAP	0.898027	0.951506	0.00929358	0.0380083	0.124346	0.266694	0.0219929	0.0787823	1536.24	1529.35	1489.03	1576.57	1467.65	1604.83	1510.4	1548.3
FBgn0003353	2R	protein_coding	sei	0.192328	0.431865	0.00344737	0.0171773	0.3727	0.536936	0.0062218	0.0316888	244.659	265.581	242.596	267.644	228.583	260.734	256.608	274.555	2R:19941133	0.000504669
FBgn0003356	3R	protein_coding	Jon99Cii	0.702626	0.842113	6.19089e-10	3.92241e-08	0.946609	0.969952	0.000300977	0.00318684	2508.5	2673.55	3403.77	1778.28	3315.26	1701.74	3492.28	1854.83	3R:25749449	0.000249692
FBgn0003357	3R	protein_coding	Jon99Ciii	0.144459	0.37457	6.13852e-09	2.63567e-07	0.0639294	0.17199	0.00767169	0.0369388	3336.4	2666.85	3925.4	2077.85	4477.16	2195.64	3373.64	1960.06	3R:25749449	0.000249692
FBgn0003358	3R	protein_coding	Jon99Ci	0.0742632	0.270121	0.00930381	0.0380402	2.8274e-05	0.00116891	2.21414e-11	4.82793e-09	737.258	368.854	505.606	600.506	604.993	869.523	406.219	331.489
FBgn0003360	X	protein_coding	sesB	0.0673228	0.258865	3.18155e-09	1.4936e-07	0.00107193	0.0119166	0.0149498	0.0596689	20536.3	17305.8	22669.4	15172.7	25896.3	15176.3	19442.5	15169.1
FBgn0003366	X	protein_coding	sev	0.00164412	0.0396539	0.0105162	0.0417888	0.0103349	0.0504636	0.28612	0.453197	305.414	382.415	323.963	363.867	305.467	305.361	342.459	422.372
FBgn0003371	X	protein_coding	sgg	0.540081	0.733249	0.426075	0.599675	0.00339985	0.0248243	0.026363	0.0894805	1663.5	1709	1703.87	1668.63	1750.92	1576.07	1656.81	1761.19	X :2574046	1.4278e-08
FBgn0003372	2L	protein_coding	Sgs1	0.373646	0.603066	0.513083	0.673083	0.4893	0.640967	0.939798	0.955305	1.4068	1.11017	1.4358	1.08116	1.77166	1.04194	1.09995	1.12038
FBgn0003373	3L	protein_coding	Sgs3	0.596977	0.774148	0.300316	0.481132	0.318969	0.490398	0.551608	0.687569	0.180826	0.27062	0.317912	0.133534	0.361651	0	0.274172	0.267069
FBgn0003374	X	protein_coding	Sgs4	0.0780227	0.275513	0.347382	0.525647	0.101521	0.234299	0.903586	0.929025	0.859241	1.37504	0.92721	1.30707	1.00579	0.712694	0.848633	1.90145
FBgn0003377	3L	protein_coding	Sgs7	0.178048	0.415987	0.639708	0.769209	0.639708	0.76041	0.634004	0.746118	0	0.119474	0.0378775	0.081596	0	0	0.0757551	0.163192
FBgn0003380	X	protein_coding	Sh	0.0215823	0.150574	0.00015791	0.00137438	5.64689e-06	0.000392913	0.00475379	0.0260342	190.407	126.5	183.978	132.929	248.599	132.216	119.357	133.643
FBgn0003382	2R	protein_coding	sha	0.831478	0.918977	0.00216355	0.011832	0.674884	0.786761	0.398055	0.562525	3.35892	3.18478	4.55241	1.99129	4.80018	1.91766	4.30463	2.06493
FBgn0003386	2L	protein_coding	Shaw	0.247571	0.491297	0.136653	0.28199	0.0045865	0.0297979	1.78439e-06	5.36903e-05	67.4612	53.4732	57.7541	63.1803	70.204	64.7184	45.3043	61.6421
FBgn0003388	3L	protein_coding	shd	0.110505	0.329435	0.695506	0.811024	0.55409	0.694942	0.000334375	0.00347902	29.5876	37.2173	33.0429	33.7621	29.7726	29.4027	36.3132	38.1215
FBgn0003390	X	protein_coding	shf	0.0235738	0.156854	1.47679e-08	5.53299e-07	7.94425e-05	0.00236296	0.901679	0.927812	77.8948	87.7956	61.2249	104.466	43.5741	112.216	78.8758	96.7155	X :6670758	1.16546e-12
FBgn0003391	2R	protein_coding	shg	0.489268	0.695435	0.0276273	0.0874312	0.00175872	0.016326	0.0218494	0.0784484	1886.04	1845.65	1826.91	1904.78	1905.04	1867.03	1748.78	1942.52
FBgn0003392	X	protein_coding	shi	0.12262	0.346537	2.32997e-06	3.80659e-05	0.107723	0.243577	0.0644166	0.16764	1522.75	1475.92	1554.04	1444.63	1592.84	1452.67	1515.25	1436.6
FBgn0003396	2R	protein_coding	shn	0.359516	0.591884	0.860349	0.92047	0.000782884	0.00980082	0.121697	0.256187	834.78	764.098	804.265	794.613	941.987	727.572	666.543	861.654
FBgn0003401	2R	protein_coding	shu	0.00310588	0.056093	0.331232	0.509936	0.220751	0.389119	0.279868	0.446654	660.826	566	603.592	623.234	638.565	683.087	568.619	563.381
FBgn0003410	3L	protein_coding	sina	0.304523	0.547755	0.10677	0.236615	0.0228777	0.0860479	0.111257	0.241544	1289.12	1242.59	1239.81	1291.91	1225.43	1352.81	1254.18	1231
FBgn0003411	X	protein_coding	sisA	0.263039	0.506519	0.580571	0.726576	0.10319	0.237216	0.28235	0.449557	2.57894	3.43574	3.18163	2.83305	3.27841	1.87947	3.08485	3.78663
FBgn0003415	3L	protein_coding	skd	0.182483	0.42055	0.0620312	0.15999	0.00271786	0.0215356	0.0799673	0.194048	1832.06	1557.9	1823.22	1566.74	2177.26	1486.86	1469.17	1646.62
FBgn0003416	X	protein_coding	sl	0.190394	0.4299	0.888384	0.937972	0.0441651	0.13317	0.703292	0.792532	1075.46	1039.68	1055.42	1059.71	1041.41	1109.52	1069.44	1009.91
FBgn0003423	X	protein_coding	slgA	0.219467	0.460624	6.08234e-10	3.86936e-08	0.00207507	0.0181697	0.0507663	0.141851	2346.96	2401.41	2498.4	2249.96	2517.08	2176.84	2479.72	2323.09
FBgn0003429	3R	protein_coding	slo	0.918169	0.961603	3.50817e-06	5.42443e-05	1.5636e-10	2.96082e-07	1.978e-05	0.000378155	331.655	328.408	361.741	298.321	417.225	246.084	306.258	350.558	3R:20498567	0.000178619
FBgn0003430	2L	protein_coding	slp1	0.347373	0.582668	0.587426	0.731455	0.000196371	0.00410823	0.954417	0.96538	6.05372	6.56615	6.56162	6.05825	8.26887	3.83856	4.85437	8.27794	2L:3827835	0.00050259
FBgn0003435	2R	protein_coding	sm	0.0173319	0.133797	0.0107595	0.0424875	0.000698993	0.00919368	0.0594378	0.157941	681.586	525.035	651.612	555.009	797.22	565.953	506.004	544.066	2R:15410066	0.000798735
FBgn0003444	2L	protein_coding	smo	0.0706244	0.264624	0.000320555	0.00245391	0.00371575	0.0259799	0.404241	0.568235	957.142	900.825	875.708	982.26	862.742	1051.54	888.674	912.977
FBgn0003447	X	protein_coding	sn	0.147611	0.379022	0.133347	0.277483	0.261376	0.433488	0.211141	0.369841	1427.85	1339.92	1348.97	1418.81	1367.03	1488.67	1330.9	1348.95
FBgn0003448	2L	protein_coding	sna	0.528359	0.724096	0.055858	0.148567	0.00205279	0.0180332	0.118877	0.25229	1.46506	1.0763	1.70894	0.832429	2.64979	0.280336	0.768085	1.38452
FBgn0003449	X	protein_coding	snf	0.542521	0.735218	0.0867941	0.204965	0.000394192	0.00648772	0.00193176	0.0132578	785.159	802.176	782.157	805.178	747.552	822.765	816.761	787.591
FBgn0003450	3R	protein_coding	snk	0.0930636	0.301894	0.132143	0.275899	0.067751	0.178826	0.407362	0.570951	84.2421	91.5633	90.7735	85.0319	83.5957	84.8886	97.9513	85.1752
FBgn0003459	3L	protein_coding	stwl	0.965635	0.984715	0.0220161	0.0737783	0.531165	0.677087	8.99409e-06	0.000201411	793.918	791.907	774.031	811.795	770.099	817.738	777.962	805.851
FBgn0003460	2R	protein_coding	so	0.178394	0.416483	0.147798	0.298391	0.0111128	0.05313	0.392675	0.556869	24.2775	21.4765	24.2245	21.5295	28.0867	20.4684	20.3624	22.5905
FBgn0003462	3L	protein_coding	Sod	0.00687997	0.0835936	0.000661191	0.0044923	0.0175362	0.0720211	0.00054896	0.00508384	2487.18	2835.85	2743.33	2579.7	2515.07	2459.28	2971.59	2700.11
FBgn0003463	X	protein_coding	sog	0.283006	0.525988	0.00340301	0.0170107	0.0011916	0.0127732	1.42772e-06	4.46836e-05	286.486	254.733	256.83	284.389	288.238	284.734	225.421	284.045
FBgn0003464	X	protein_coding	sol	0.782667	0.890829	0.696483	0.811921	0.109479	0.245933	0.0435373	0.127074	1007.3	997.812	1006.82	998.299	1029.42	985.182	984.208	1011.42
FBgn0003475	2L	protein_coding	spir	0.75531	0.874741	0.133279	0.277378	0.0302643	0.103784	0.525452	0.66762	678.659	667.273	701.64	644.293	749.659	607.66	653.621	680.925
FBgn0003479	3R	protein_coding	spn-A	0.0453447	0.216563	0.0242268	0.0793109	0.0181102	0.0735643	0.0455855	0.131573	282.916	321.89	289.599	315.206	256.621	309.211	322.577	321.202	3R:25880470	0.000724176
FBgn0003480	3R	protein_coding	spn-B	0.83021	0.917935	0.872488	0.928169	0.0795774	0.199196	0.10296	0.228888	167.873	165.932	166.386	167.419	161.549	174.197	171.222	160.642
FBgn0003482	3R	protein_coding	spn-D	0.501997	0.704813	0.258842	0.436094	0.0920905	0.220006	0.128059	0.265517	85.0919	89.2103	84.6067	89.6956	78.6967	91.4871	90.5166	87.9041
FBgn0003483	3R	protein_coding	spn-E	0.0150716	0.125551	0.852818	0.915302	0.77625	0.85995	0.0223351	0.0795856	1570.95	1382.31	1473.17	1480.08	1562.2	1579.69	1384.15	1380.47
FBgn0003486	3L	protein_coding	spo	0.067563	0.259315	0.0388895	0.113232	0.118077	0.257751	0.0964833	0.219371	181.802	146.878	177.264	151.416	204.342	159.262	150.185	143.57
FBgn0003495	3R	protein_coding	spz	0.0374333	0.197989	0.121675	0.260034	0.757422	0.847525	0.110863	0.241017	501.559	435.509	452.944	484.123	489.016	514.101	416.873	454.144
FBgn0003499	3R	protein_coding	sr	0.055199	0.237006	0.00481403	0.0225727	6.74997e-05	0.0021041	0.0527966	0.145825	39.634	30.1277	39.1976	30.5641	50.5406	28.7275	27.8546	32.4007
FBgn0003502	2L	protein_coding	Btk29A	0.0408808	0.205455	0.0124423	0.0476243	0.0698809	0.182684	0.0565866	0.15272	2193.36	1991.31	2017.97	2166.7	2066.53	2320.19	1969.42	2013.21	2L:8266189	0.000536115
FBgn0003507	3R	protein_coding	srp	0.617208	0.787271	0.769164	0.863205	0.0138742	0.0615442	0.381837	0.547248	399.896	388.422	397.252	391.066	430.392	369.4	364.112	412.732
FBgn0003510	3R	protein_coding	Sry-alpha	0.0347751	0.191251	0.0222684	0.0744477	0.00263284	0.0211268	0.16232	0.31061	57.0727	47.5544	55.8715	48.7557	65.4843	48.6611	46.2587	48.8501
FBgn0003511	3R	protein_coding	Sry-beta	0.598921	0.775523	0.0725589	0.179394	0.191966	0.355384	0.28558	0.452572	221.369	226.329	216.426	231.273	208.626	234.112	224.225	228.433
FBgn0003512	3R	protein_coding	Sry-delta	0.550651	0.741246	0.283921	0.464294	0.116514	0.256017	0.0877085	0.206094	390.458	401.17	402.499	389.128	387.232	393.683	417.766	384.573
FBgn0003513	3R	protein_coding	ss	0.0523437	0.230917	0.132433	0.276248	0.0970692	0.227507	0.825104	0.872994	10.1318	7.25246	10.0405	7.34375	12.9738	7.28972	7.10715	7.39777	3R:12222924	5.38568e-05
FBgn0003514	X	protein_coding	sqh	0.409489	0.633291	8.85975e-08	2.46586e-06	0.216701	0.384506	0.00302426	0.0187122	1030.03	1000.36	953.995	1076.4	958.011	1102.06	949.978	1050.74
FBgn0003515	3L	protein_coding	st	0.589962	0.768588	0.320886	0.502299	0.265665	0.437593	0.0894744	0.208739	77.9238	81.0931	77.4721	81.5448	78.1762	77.6714	76.768	85.4183
FBgn0003517	X	protein_coding	sta	5.43964e-05	0.00672875	0.000101504	0.00096466	0.272718	0.443832	0.331647	0.499232	15288	18800.2	17977	16111.2	16451.6	14124.5	19502.4	18098
FBgn0003520	2R	protein_coding	stau	0.0196189	0.142488	0.16843	0.32647	0.00105457	0.0117994	0.0335314	0.105966	1079.86	844.144	998.098	925.908	1209.23	950.49	786.962	901.327	2R:14007022	0.000195097
FBgn0003525	3R	protein_coding	stg	0.0239872	0.158054	0.0593303	0.155207	0.155947	0.310856	0.155757	0.302433	1583.71	1293.06	1518.45	1358.32	1723.17	1444.25	1313.73	1272.38
FBgn0003527	2R	protein_coding	stil	0.46978	0.678214	0.382722	0.559315	0.833956	0.89955	0.491534	0.640824	165.172	170.816	171.375	164.613	167.746	162.598	175.004	166.629
FBgn0003545	2R	protein_coding	sub	0.0606311	0.246285	0.00139548	0.00831735	0.0125705	0.0576927	0.328595	0.495686	784.333	722.987	708.361	798.96	704.97	863.696	711.752	734.223
FBgn0003557	2L	protein_coding	Su(dx)	0.933045	0.968284	0.0368122	0.108913	0.299019	0.470278	0.15374	0.29975	1393.57	1389.42	1432.25	1350.73	1454	1333.14	1410.51	1368.33
FBgn0003559	XHet	protein_coding	su(f)	0.0118923	0.111861	0.923697	0.958692	0.489839	0.641296	0.127664	0.265127	372.579	398.577	385.286	385.87	374.402	370.756	396.17	400.985
FBgn0003567	3R	protein_coding	su(Hw)	0.0233563	0.156444	0.0048796	0.0227841	0.147873	0.299952	0.420373	0.582912	1778.39	1636.78	1632.24	1782.93	1666.37	1890.41	1598.12	1675.44
FBgn0003575	X	protein_coding	su(s)	0.479904	0.68666	0.000164909	0.00142004	0.504442	0.654828	0.0474237	0.135152	1233.02	1212.89	1184.22	1261.69	1200.31	1265.73	1168.13	1257.66	X :529965	0.000679582
FBgn0003598	3R	protein_coding	Su(var)3-7	0.186621	0.425689	0.727847	0.834257	0.54317	0.68633	0.231632	0.393071	1466.54	1374.66	1411.22	1429.98	1473.59	1459.49	1348.85	1400.47
FBgn0003607	2L	protein_coding	Su(var)205	0.416511	0.638763	0.0594815	0.155524	0.0350365	0.114195	0.126146	0.262955	1948.47	2000.43	1929.66	2019.25	1853.16	2043.78	2006.16	1994.71
FBgn0003612	2R	protein_coding	Su(var)2-10	0.17084	0.408807	0.538152	0.693784	0.687532	0.79582	0.173894	0.325563	1915.52	1807.14	1879.15	1843.5	1944.96	1886.07	1813.34	1800.94
FBgn0003638	X	protein_coding	su(w[a])	0.223267	0.464723	0.43034	0.603528	0.00038744	0.00644136	0.2126	0.371459	708.172	676.797	700.326	684.642	755.509	660.834	645.142	708.451	X :914259	0.00010105
FBgn0003651	3R	protein_coding	svp	0.774299	0.885803	0.40273	0.578677	0.0559954	0.157195	0.000376111	0.00381645	178.405	184.143	177.732	184.816	183.175	173.635	172.288	195.997	3R:8105898	0.000208345
FBgn0003654	X	protein_coding	sw	0.97597	0.989686	0.110347	0.242372	0.185362	0.346825	0.02241	0.0796872	233.167	233.596	226.516	240.248	231.955	234.379	221.077	246.116
FBgn0003655	X	protein_coding	swa	0.50484	0.706351	0.261994	0.439789	0.0121844	0.0563933	0.115197	0.247069	2995.53	3058.5	2988.75	3065.27	2867.68	3123.38	3109.82	3007.17
FBgn0003656	X	protein_coding	sws	0.159127	0.392988	0.795509	0.879535	0.000511202	0.0076585	0.337486	0.504417	1633.06	1547.05	1596.69	1583.42	1739.22	1526.9	1454.15	1639.94
FBgn0003660	2R	protein_coding	Syb	0.126456	0.351988	0.161811	0.317391	0.356554	0.522937	0.812449	0.863826	896.432	931.928	893.928	934.432	862.968	929.895	924.888	938.968
FBgn0003676	3R	protein_coding	T-cp1	0.0112761	0.109005	0.000221857	0.00181515	0.00997561	0.0494371	0.0747532	0.185231	3893.08	4201.77	4186.43	3908.43	3941.4	3844.77	4431.46	3972.09
FBgn0003683	3L	protein_coding	term	0.458772	0.669239	0.340412	0.518946	0.00323911	0.0241034	0.217665	0.377577	3.77268	5.18404	5.20702	3.7497	6.9203	0.625053	3.49374	6.87434
FBgn0003687	2R	protein_coding	Tbp	0.151585	0.383922	0.000180971	0.00153378	0.221461	0.389977	0.0467016	0.133754	405.362	382.06	372.947	414.476	378.577	432.148	367.317	396.803
FBgn0003701	2R	protein_coding	thr	0.0428737	0.210732	0.000861167	0.00558325	0.0192113	0.076649	0.00883148	0.0409909	1409.49	1218.65	1232.58	1395.56	1273.73	1545.26	1191.43	1245.86
FBgn0003710	3L	protein_coding	tipE	0.28441	0.527841	4.25482e-05	0.000460206	0.000388419	0.00644136	0.00418334	0.0237234	34.6462	29.7651	37.519	26.8922	44.3798	24.9125	30.6582	28.8719
FBgn0003714	X	protein_coding	tko	0.637918	0.801328	0.0003164	0.00242568	0.0154289	0.0659018	0.0557348	0.151128	527.485	520.463	543.712	504.235	534.821	520.149	552.603	488.322	X :2335518	1.46613e-28
FBgn0003716	2L	protein_coding	tkv	0.352313	0.587163	0.139416	0.286025	0.065811	0.175489	0.526903	0.6687	612.011	655.28	668.698	598.593	691.18	532.842	646.216	664.344
FBgn0003719	3R	protein_coding	tld	0.0024459	0.049345	0.000129389	0.00117568	0.609384	0.739062	0.487048	0.63716	27.1743	19.346	19.1827	27.3376	22.6219	31.7267	15.7436	22.9484
FBgn0003720	3R	protein_coding	tll	0.137514	0.366564	0.0273259	0.0866711	0.0549748	0.155056	0.852721	0.890486	1.83002	1.27119	2.11376	0.987454	2.87752	0.782522	1.34999	1.19239
FBgn0003721	3R	protein_coding	Tm1	0.0161584	0.12943	2.59459e-08	8.67796e-07	0.000124191	0.00312201	0.000124233	0.00158583	4885.83	3897.29	4889.97	3893.15	5674.95	4096.71	4104.99	3689.59
FBgn0003731	2R	protein_coding	Egfr	0.11842	0.340489	0.583627	0.729113	0.000833822	0.0101541	0.22974	0.390994	1105.92	1186.55	1135.53	1156.95	1167.49	1044.35	1103.57	1269.54
FBgn0003732	2L	protein_coding	Top2	0.0893158	0.295699	0.534862	0.691126	0.508434	0.658571	0.472193	0.625763	6547.9	6253.71	6352.48	6449.12	6551.09	6544.71	6153.88	6353.54
FBgn0003733	2R	protein_coding	tor	0.101146	0.316075	0.00278013	0.014463	0.0321581	0.107997	0.000874885	0.00726089	1261.03	1135.74	1147.68	1249.09	1175.46	1346.59	1119.89	1151.59
FBgn0003741	3L	protein_coding	tra	0.0642644	0.253715	0.910221	0.951234	0.0577702	0.160786	0.28409	0.451312	62.3823	71.4389	67.1213	66.6999	66.2577	58.507	67.985	74.8927
FBgn0003742	2R	protein_coding	tra2	0.883324	0.944272	0.800688	0.882631	0.243266	0.413564	0.183577	0.33733	578.52	581.373	581.871	578.022	571.442	585.597	592.301	570.446
FBgn0003744	3L	protein_coding	trc	0.708096	0.846348	0.0105209	0.0417888	0.104339	0.2388	0.0644769	0.167741	799.878	786.552	761.088	825.341	748.083	851.672	774.094	799.01
FBgn0003747	X	protein_coding	Gr5a	0.467013	0.676023	0.681095	0.801234	0.084353	0.207406	0.463637	0.617733	1.05225	1.32598	1.26387	1.11437	0.804891	1.29961	1.72284	0.929125
FBgn0003748	2R	protein_coding	Treh	0.811491	0.907115	1.06357e-08	4.14418e-07	0.0356526	0.115502	1.71864e-05	0.000338803	2561.1	2585.51	2432.2	2714.41	2458.99	2663.22	2405.42	2765.61
FBgn0003751	2L	protein_coding	trk	0.363126	0.594755	0.934961	0.965181	0.14607	0.297445	0.0405665	0.121124	45.6985	48.7162	47.2904	47.1244	44.2746	47.1225	50.3062	47.1263
FBgn0003861	3R	protein_coding	trp	0.624107	0.792321	0.115176	0.250089	6.69549e-07	9.48691e-05	1.32882e-06	4.28799e-05	968.851	904.823	968.604	905.07	1125.19	812.511	812.016	997.63
FBgn0003862	3R	protein_coding	trx	0.511222	0.710596	0.0376507	0.110638	0.000631348	0.00863373	0.108796	0.237992	2676.91	2598.92	2546.98	2728.86	2746.32	2607.5	2347.64	2850.21
FBgn0003863	2R	protein_coding	alphaTry	0.0111067	0.108369	7.45913e-09	3.08614e-07	0.0379126	0.120323	0.0135764	0.0556407	8378.32	11442.1	12084	7736.37	9969.72	6786.92	14198.3	8685.83
FBgn0003865	X	protein_coding	tsg	0.992024	0.996676	0.748248	0.849272	0.000648126	0.00873093	0.0622779	0.163384	1.74485	1.75128	1.81674	1.67939	2.62661	0.86308	1.00686	2.4957
FBgn0003866	2L	protein_coding	tsh	0.150965	0.383313	0.122652	0.261654	0.000186981	0.00399218	0.135865	0.276552	67.2932	75.8199	68.3042	74.8088	72.8268	61.7595	63.7816	87.8582	2L:21834709	0.000808396
FBgn0003867	3R	protein_coding	tsl	0.13074	0.357243	1.65768e-06	2.86436e-05	0.0270833	0.0964846	0.66224	0.766159	198.129	208.974	180.835	226.268	166.635	229.624	195.035	222.913
FBgn0003870	3R	protein_coding	ttk	0.0654949	0.25552	0.110956	0.243133	0.00700174	0.0393542	0.365931	0.532083	1737.48	1602.73	1718.71	1621.5	1872.03	1602.92	1565.38	1640.07
FBgn0003882	3R	protein_coding	tub	0.0426505	0.21054	0.00494003	0.0230043	0.00101704	0.0115284	0.197113	0.353815	898.046	830.008	828.985	899.069	820.892	975.2	837.078	822.938
FBgn0003884	3R	protein_coding	alphaTub84B	0.508111	0.708873	9.05285e-07	1.72702e-05	0.83224	0.8986	0.015874	0.0623261	10083.5	9914.14	10444.4	9553.21	10544.3	9622.67	10344.5	9483.75
FBgn0003885	3R	protein_coding	alphaTub84D	0.0221805	0.152818	8.71371e-08	2.42955e-06	0.0241531	0.0891221	0.161813	0.309905	925.004	867.185	953.409	838.78	1001.41	848.594	905.404	828.966
FBgn0003886	3R	protein_coding	alphaTub85E	0.434214	0.650987	0.0213889	0.0722668	0.853244	0.91268	0.411348	0.574641	6.66293	5.23155	7.99589	3.89859	8.86848	4.45737	7.12329	3.33981
FBgn0003887	2R	protein_coding	betaTub56D	0.104519	0.321081	9.90475e-07	1.87577e-05	0.691868	0.799307	0.018596	0.0700002	10086.7	10583.5	10835	9835.2	10618.7	9554.63	11051.3	10115.8
FBgn0003888	2R	protein_coding	betaTub60D	0.912619	0.959085	0.000503286	0.00357042	0.0103807	0.0505289	0.542474	0.680416	378.227	376.232	340.374	414.085	367.122	389.332	313.625	438.838
FBgn0003889	3R	protein_coding	betaTub85D	0.191213	0.430858	0.523266	0.68225	0.238326	0.408342	0.561467	0.695298	6.77795	3.3639	5.90499	4.23686	9.16667	4.38923	2.64332	4.08448
FBgn0003890	3R	protein_coding	betaTub97EF	0.476424	0.684067	8.10534e-06	0.000111402	0.325982	0.495038	0.000198595	0.00231165	326.044	348.576	371.286	303.334	353.788	298.3	388.785	308.368
FBgn0003891	2R	protein_coding	tud	0.00863659	0.0945959	0.000656871	0.00446879	0.00181852	0.0166652	0.331873	0.499405	6257.93	5824.5	5822.17	6260.26	6235.77	6280.09	5408.57	6240.44
FBgn0003892	2R	protein_coding	ptc	0.662888	0.817129	0.0338794	0.102123	0.000213421	0.00433686	0.166508	0.316043	59.761	62.6179	66.7372	55.6417	75.8814	43.6407	57.5931	67.6427
FBgn0003896	2L	protein_coding	tup	0.943577	0.973729	0.124003	0.263744	0.00261013	0.0210131	0.00493106	0.0267335	27.8884	27.6779	28.9782	26.5881	31.5738	24.203	26.3827	28.9731
FBgn0003900	2R	protein_coding	twi	0.565344	0.750146	0.000122324	0.00112485	0.00040763	0.00660886	0.463802	0.6179	5.18508	5.65302	7.16551	3.67259	8.50356	1.86661	5.82747	5.47857
FBgn0003920	X	snRNA	snRNA:U2:14B	0.21086	0.451098	0.0457018	0.127883	0.9723	0.984299	0.142264	0.284564	25.6661	20.3427	26.1424	19.8663	28.8567	22.4755	23.4281	17.2572
FBgn0003923	2L	snRNA	snRNA:U2:38ABb	0.270316	0.512881	0.000554068	0.00385933	0.97902	0.988342	0.736149	0.814079	4.53921	3.69907	5.84449	2.39379	6.25281	2.8256	5.43617	1.96197
FBgn0003926	2L	snRNA	snRNA:U3:22A	0.326141	0.567768	0.136899	0.282198	0.332178	0.500322	0.537385	0.677041	0.183017	0.0395762	0.222593	0	0.366033	0	0.0791524	0
FBgn0003930	2L	snRNA	snRNA:U4:39B	0.536735	0.730935	0.0234412	0.0775536	0.910996	0.948681	0.156797	0.303808	1557.29	1733.09	1899.71	1390.67	1823.79	1290.79	1975.64	1490.54
FBgn0003931	2L	snRNA	snRNA:U4:38AB	0.309001	0.552029	0.00422812	0.0202955	0.639068	0.759938	0.00947599	0.0432736	290.399	371.296	395.087	266.608	344.857	235.94	445.317	297.275
FBgn0003933	X	snRNA	snRNA:U5:14B	0.112482	0.331721	7.28007e-07	1.44729e-05	0.934573	0.963306	0.627057	0.740868	9.9036	6.90716	14.459	2.35177	16.0362	3.77095	12.8817	0.932587
FBgn0003934	2L	snRNA	snRNA:U5:23D	0.267224	0.50991	4.90082e-06	7.21286e-05	0.377059	0.541076	0.019028	0.0711112	74.9901	50.5184	97.0326	28.4759	114.728	35.2522	79.3372	21.6996
FBgn0003935	2L	snRNA	snRNA:U5:34A	0.131391	0.358341	6.30095e-07	1.27707e-05	0.66336	0.778198	0.251152	0.415347	27.1868	18.4483	37.0194	8.61568	40.4122	13.9613	33.6266	3.27005
FBgn0003936	2L	snRNA	snRNA:U5:35D	0.207833	0.448221	0.736709	0.840951	0.253746	0.42574	0.749286	0.822884	0.0475603	0.172407	0.129544	0.0904233	0	0.0951206	0.259087	0.0857261
FBgn0003938	3L	snRNA	snRNA:U5:63BC	0.83902	0.922893	3.86719e-05	0.000426266	0.181109	0.342206	0.496285	0.644752	78.8478	74.6231	127.233	26.2378	115.149	42.547	139.317	9.92867
FBgn0003941	2L	protein_coding	RpL40	0.0203646	0.145983	0.238472	0.414963	0.929894	0.960748	0.00465774	0.0257158	7820.59	8438.29	8196.55	8062.33	7892.64	7748.53	8500.46	8376.13
FBgn0003942	2L	protein_coding	RpS27A	0.00981708	0.10187	0.296873	0.477702	0.00104488	0.0117247	6.93965e-07	2.52714e-05	17053.8	20031.6	18401.3	18684.1	16425.8	17681.8	20376.8	19686.5
FBgn0003943	3L	protein_coding	Ubi-p63E	0.112635	0.331795	0.0316825	0.0972055	0.0716952	0.185859	0.122663	0.257832	7026.75	6522.32	6534.92	7014.15	6588.79	7464.7	6481.04	6563.6
FBgn0003944	3R	protein_coding	Ubx	0.228752	0.470027	0.623405	0.7572	0.0492107	0.143579	0.000378389	0.00383208	104.05	119.736	110.604	113.182	108.098	100.003	113.111	126.36
FBgn0003950	X	protein_coding	unc	0.00745733	0.0871942	0.285378	0.466041	0.72153	0.820081	0.537178	0.676836	41.0434	48.9171	43.7019	46.2585	40.1876	41.8991	47.2162	50.6179
FBgn0003961	2L	protein_coding	Uro	0.000728793	0.0250652	0.000210722	0.00173497	0.19753	0.36118	0.000574576	0.00527414	798.68	405.251	531.862	672.069	706.835	890.525	356.889	453.612
FBgn0003963	2L	protein_coding	ush	0.805894	0.903316	0.498376	0.66141	0.0125155	0.0575248	0.13457	0.274696	139.913	143.601	145.541	137.973	158.419	121.406	132.662	154.539	2L:528352	0.000462169
FBgn0003964	X	protein_coding	usp	0.321283	0.563719	0.298861	0.479604	0.450612	0.607627	0.796201	0.853127	961.675	945.194	964.399	942.47	980.564	942.785	948.233	942.154
FBgn0003965	X	protein_coding	v	0.0237334	0.157298	3.59062e-05	0.00040031	0.0691827	0.181315	0.0117117	0.0501837	221.187	177.791	177.892	221.085	191.271	251.103	164.514	191.067
FBgn0003969	X	protein_coding	vap	0.0584546	0.243018	0.000125823	0.00115046	0.000813191	0.00997984	0.141606	0.283836	1419.2	1337.52	1315.29	1441.43	1302.9	1535.5	1327.68	1347.37
FBgn0003975	2R	protein_coding	vg	0.0149558	0.12523	1.70352e-06	2.9209e-05	0.0256148	0.0926509	0.00273826	0.0174167	43.7262	31.153	43.554	31.3251	47.4487	40.0037	39.6593	22.6466
FBgn0003977	2R	protein_coding	vir	0.560446	0.74705	0.0497646	0.136579	0.145847	0.297108	0.457034	0.612833	413.324	401.288	427.613	386.999	448.444	378.203	406.781	395.795
FBgn0003978	2L	protein_coding	vls	0.185555	0.424815	0.00293821	0.0151288	0.147641	0.299666	0.00697221	0.0344106	213.162	226.998	228.466	211.694	225.38	200.944	231.551	222.445
FBgn0003979	2L	protein_coding	Vm26Aa	0.0130586	0.117437	0.000799084	0.00524843	2.62978e-05	0.00111683	0.388447	0.55328	2379.28	1912.81	2408.38	1883.72	2991.92	1766.64	1824.83	2000.79
FBgn0003980	2L	protein_coding	Vm26Ab	0.0105598	0.105857	0.0124612	0.0476613	0.000222528	0.00444656	0.234821	0.397127	228.156	146.755	215.02	159.891	299.438	156.874	130.601	162.909
FBgn0003983	2L	protein_coding	Vm34Ca	0.0190226	0.14043	0.0626739	0.161354	0.000114845	0.00296845	0.307017	0.473873	2583.82	2106.48	2486.31	2203.98	3051.14	2116.49	1921.47	2291.48
FBgn0003984	3L	protein_coding	vn	0.0841022	0.287019	0.172826	0.332224	0.621656	0.747484	1.25806e-06	4.11934e-05	94.7659	51.4558	68.3466	77.8752	91.7012	97.8306	44.9919	57.9197	3L:5812533	0.000383226
FBgn0003996	X	protein_coding	w	0.278178	0.52143	0.150532	0.302462	0.010522	0.0510573	0.0012004	0.00919385	81.6661	92.1394	90.0146	83.7909	90.5506	72.7817	89.4786	94.8001	X :2686118	7.30369e-13
FBgn0003997	3L	protein_coding	W	0.164524	0.400339	0.493116	0.656827	0.0530286	0.151098	0.0128517	0.0535299	99.5272	116.166	105.694	110	103.637	95.4175	107.751	124.582
FBgn0004003	2R	protein_coding	wbl	0.152524	0.385038	5.07972e-06	7.39931e-05	0.000526838	0.00775383	0.000387741	0.00391407	122.62	143.233	148.758	117.094	149.477	95.7626	148.039	138.426
FBgn0004009	2L	protein_coding	wg	0.747111	0.869704	0.297024	0.477789	0.241927	0.41214	0.00528296	0.0281217	11.5812	10.973	11.7863	10.7679	12.6632	10.4992	10.9093	11.0366
FBgn0004028	X	protein_coding	wupA	0.152971	0.385544	2.2066e-06	3.63937e-05	0.000281106	0.00517275	7.78863e-05	0.00110458	2276.69	1566.58	2441.43	1401.84	3160.18	1393.2	1722.69	1410.47
FBgn0004034	X	protein_coding	y	0.0350344	0.191662	0.000773496	0.00512573	0.00292847	0.0227164	0.0121575	0.0514772	13.6197	7.00709	13.1039	7.52295	18.822	8.41745	7.38574	6.62844
FBgn0004045	X	protein_coding	Yp1	0.52822	0.724021	0.00588792	0.0264236	0.33846	0.505897	0.0673512	0.172938	53782.6	55576.1	57462	51896.7	57474.4	50090.8	57449.7	53702.5
FBgn0004047	X	protein_coding	Yp3	0.0101526	0.10415	0.00480384	0.0225384	0.660811	0.776258	0.0913083	0.211586	91169.9	75688.9	88503.1	78355.7	96978.2	85361.6	80027.9	71349.9
FBgn0004049	3R	protein_coding	yrt	0.0125951	0.115272	0.0967101	0.221372	0.0167956	0.0699376	0.648194	0.756307	569.912	512.043	523.034	558.92	578.519	561.304	467.549	556.536
FBgn0004050	X	protein_coding	z	0.981937	0.992186	0.89338	0.940457	0.18567	0.347146	0.00310207	0.019065	571.877	572.426	571.351	572.952	563.046	580.707	579.656	565.197	X :2344603	8.40863e-07
FBgn0004052	3L	protein_coding	Z600	0.743031	0.86716	0.12135	0.259583	0.000212384	0.00432708	0.326597	0.493777	4.49148	4.07496	5.17265	3.39379	7.74874	1.23421	2.59656	5.55337
FBgn0004053	3R	protein_coding	zen	0.543342	0.735836	0.014983	0.0548953	0.308265	0.479887	0.40116	0.565481	7.61013	6.97863	8.53182	6.05694	9.34294	5.87731	7.72069	6.23656
FBgn0004054	3R	protein_coding	zen2	0.066354	0.257092	0.0765037	0.186766	0.180967	0.342052	0.336428	0.503512	1.43499	0.676493	1.3559	0.75558	1.95905	0.910928	0.752754	0.600232
FBgn0004055	2R	protein_coding	uzip	0.913563	0.959612	0.0348225	0.104294	0.622983	0.748509	0.0100934	0.0452614	343.917	342.094	353.064	332.947	351.722	336.113	354.407	329.781
FBgn0004057	X	protein_coding	Zw	0.244199	0.487398	0.0590637	0.154743	0.0756629	0.192379	0.283542	0.450735	250.978	231.406	254.627	227.757	277.009	224.948	232.245	230.566
FBgn0004066	X	protein_coding	Prosalpha4	0.721306	0.854335	0.0895763	0.209567	0.00199518	0.0176788	0.0328772	0.104619	2105.09	2078.61	2131.47	2052.23	2067.91	2142.28	2195.03	1962.19
FBgn0004087	3R	protein_coding	Dhfr	0.017319	0.133763	0.259355	0.436534	0.0223494	0.0848157	0.0295788	0.0970559	300.255	340.76	325.352	315.663	294.924	305.586	355.779	325.741
FBgn0004101	2R	protein_coding	bs	0.0252778	0.162332	0.0982231	0.223717	0.770689	0.856346	0.0914286	0.211802	219.625	196.544	213.235	202.935	225.661	213.589	200.808	192.28
FBgn0004102	X	protein_coding	oc	0.838145	0.922576	0.848001	0.911953	0.00019738	0.00412381	0.0373289	0.114125	25.1496	24.4225	24.9986	24.5734	30.0658	20.2333	19.9314	28.9136
FBgn0004103	3R	protein_coding	Pp1-87B	0.962116	0.983128	0.370438	0.548356	0.0328756	0.109557	0.292232	0.459284	1997.81	2000.17	1979.71	2018.27	2026.08	1969.55	1933.35	2066.98
FBgn0004106	2L	protein_coding	cdc2	0.0133935	0.119083	0.00313319	0.0159224	0.00189018	0.0170525	0.421291	0.583562	1333.48	1175.67	1175.97	1333.18	1171.47	1495.49	1180.46	1170.88
FBgn0004107	3R	protein_coding	cdc2c	0.310186	0.552964	0.087403	0.205882	0.879845	0.929271	0.0831161	0.198932	642.424	615.131	613.019	644.536	625.308	659.539	600.73	629.532
FBgn0004108	3L	protein_coding	Nrt	0.000331175	0.0159311	0.2081	0.378137	0.408471	0.570213	0.932543	0.950164	367.769	323.418	337.633	353.553	364.993	370.545	310.274	336.562
FBgn0004110	3R	protein_coding	tin	0.154364	0.387318	0.000129947	0.0011789	0.382525	0.545973	0.299497	0.466703	0.997743	0.632097	1.27272	0.357121	1.54714	0.448347	0.9983	0.265895
FBgn0004117	3R	protein_coding	Tm2	0.0543038	0.23504	3.23109e-09	1.51231e-07	2.32879e-06	0.000226816	0.000794394	0.00672173	1679.51	1116.96	1878.63	917.84	2494.86	864.158	1262.4	971.521
FBgn0004118	3R	protein_coding	nAChRbeta2	0.515153	0.713451	1.41696e-05	0.00018132	0.00795354	0.0429982	1.26994e-05	0.000263558	23.7506	27.2894	30.3016	20.7384	31.1374	16.3637	29.4657	25.1131
FBgn0004132	2R	protein_coding	boca	0.000490231	0.0196481	0.469983	0.636749	0.764784	0.852397	0.100351	0.224787	358.363	426.953	395.894	389.422	360.264	356.462	431.524	422.382
FBgn0004133	2R	protein_coding	blow	0.483298	0.689995	0.403923	0.57954	0.0488839	0.142973	0.221028	0.381373	135.673	140.823	135.78	140.716	139.201	132.144	132.359	149.287
FBgn0004143	X	protein_coding	nullo	0.406154	0.630383	0.0406628	0.116846	0.0768523	0.194451	0.723233	0.80519	0.916862	1.15414	1.39359	0.67741	1.58144	0.252282	1.20574	1.10254
FBgn0004167	3L	protein_coding	kst	0.426194	0.645227	0.113171	0.246731	0.000366249	0.00618846	0.00803872	0.0382022	5420.01	5681.54	5411.55	5689.99	5625.67	5214.34	5197.44	6165.64	3L:3343794	2.20294e-06
FBgn0004168	2R	protein_coding	5-HT1A	0.0305467	0.178859	0.000166255	0.00142848	0.000519771	0.00771539	0.549832	0.686461	27.4321	22.3352	29.3997	20.3676	36.0244	18.8398	22.7751	21.8954	2R:14988792	0.000240879
FBgn0004169	X	protein_coding	up	0.100838	0.315508	6.04015e-07	1.23061e-05	8.28906e-05	0.00240583	0.000114412	0.001491	3028.46	1895.41	3244.28	1679.59	4371.74	1685.18	2116.83	1674
FBgn0004170	X	protein_coding	sc	0.0203816	0.145983	0.0135896	0.0507567	0.000130361	0.00323094	0.480493	0.632115	9.20614	5.98795	9.09102	6.10306	13.2145	5.19775	4.96752	7.00837
FBgn0004171	3R	protein_coding	Mst98Cb	0.235332	0.47728	0.420022	0.594492	0.209673	0.375714	0.416239	0.57919	0.790723	0.258234	0.689226	0.35973	1.21393	0.367514	0.164521	0.351947
FBgn0004172	3R	protein_coding	Mst84Da	0.358931	0.591488	0.738621	0.842393	0.344678	0.511829	0.603457	0.725099	1.25138	0.400491	0.990112	0.661763	1.8838	0.618963	0.0964191	0.704563
FBgn0004173	3R	protein_coding	Mst84Db	0.0494162	0.22554	0.865356	0.923165	0.723196	0.821375	0.809492	0.861622	2.15981	0.51349	1.41883	1.25447	2.4138	1.90582	0.423856	0.603124
FBgn0004174	3R	protein_coding	Mst84Dc	0.143594	0.37354	0.54273	0.697679	0.185305	0.34679	0.751024	0.824038	1.53038	0.343791	1.22268	0.651493	2.44536	0.615404	0	0.687583
FBgn0004175	3R	protein_coding	Mst84Dd	0.0223408	0.153057	0.531899	0.688667	0.460007	0.615264	0.813415	0.864382	1.69043	0.0458784	1.11804	0.618267	2.23609	1.14478	0	0.0917568
FBgn0004177	2L	protein_coding	mts	0.0386893	0.200603	0.0313775	0.0964787	0.198998	0.362969	0.36307	0.529207	4400.93	4182	4197.8	4385.13	4252.88	4548.97	4142.71	4221.28
FBgn0004179	3L	protein_coding	Csp	0.0027332	0.0523337	0.656208	0.781991	0.207691	0.373278	0.636283	0.747868	1212.56	1098.28	1148.53	1162.31	1225.42	1199.7	1071.64	1124.92
FBgn0004181	2R	protein_coding	Peb	0.0964279	0.307284	0.332091	0.510603	0.220799	0.389119	0.699244	0.789797	41.1672	6.55923	34.804	12.9224	65.9902	16.3441	3.61785	9.50062
FBgn0004183	3R	snRNA	snRNA:U1:82Eb	0.52197	0.718804	0.0252201	0.0816029	0.330749	0.499001	0.192389	0.348307	20.0034	17.6922	22.1491	15.5465	24.6867	15.3201	19.6116	15.7728
FBgn0004186	3R	snRNA	snRNA:U1:95Cb	0.418802	0.640134	0.93404	0.964485	0.442744	0.600409	0.614041	0.732918	0.121995	0.0442058	0.0788185	0.0873827	0.157637	0.0863538	0	0.0884116
FBgn0004187	3R	snRNA	snRNA:U1:95Cc	0.290847	0.534002	0.00533915	0.0244609	0.849137	0.910047	0.110463	0.24041	446.203	354.157	490.699	309.66	530.969	361.437	450.43	257.884
FBgn0004191	2L	snRNA	snRNA:U2:34ABa	9.56587e-05	0.00865889	0.232066	0.407564	0.809476	0.883694	0.694854	0.78735	1180.94	444.382	888.111	737.213	1241.36	1120.53	534.864	353.9
FBgn0004192	2L	snRNA	snRNA:U2:34ABb	0.347189	0.582548	0.215701	0.387854	0.940664	0.966622	0.0353921	0.11003	0.308419	0.642968	0.610209	0.341179	0.45091	0.165928	0.769508	0.516429
FBgn0004197	3R	protein_coding	Ser	0.832271	0.919593	0.605989	0.745399	0.0401239	0.124873	0.151175	0.296342	19.1339	19.5583	19.7381	18.9541	21.1431	17.1247	18.333	20.7836
FBgn0004198	X	protein_coding	ct	0.19289	0.432325	0.993716	0.996849	0.000312845	0.00553236	0.017575	0.0672778	279.291	233.7	256.57	256.421	318.114	240.468	195.027	272.373
FBgn0004227	X	protein_coding	nonA	0.12458	0.349395	0.0373406	0.109926	0.0101645	0.0499605	0.101717	0.227097	563.694	494.802	561.169	497.327	635.867	491.52	486.471	503.133
FBgn0004228	3L	protein_coding	mex1	0.0406043	0.20517	0.00177608	0.0100735	0.0117758	0.0552324	0.0104384	0.0462853	179.181	218.546	183.284	214.443	151.448	206.915	215.121	221.971
FBgn0004237	3R	protein_coding	Hrb87F	0.00536485	0.0750597	0.173226	0.332685	0.000686899	0.00905754	0.380139	0.545871	1775.12	1531.5	1695.83	1610.8	1933.72	1616.52	1457.93	1605.07
FBgn0004240	2R	protein_coding	Dpt	2.28372e-06	0.00375122	1.07399e-07	2.89105e-06	0.000638321	0.00870127	0.941551	0.956586	1113.07	221.261	214.066	1120.26	413.786	1812.35	14.3456	428.176
FBgn0004242	2L	protein_coding	Syt1	0.0151481	0.125844	3.08123e-08	9.94287e-07	4.17801e-06	0.000322976	0.00869905	0.0405332	426.167	305.841	447.24	284.769	568.57	283.764	325.909	285.773	2L:2798370	0.000309396
FBgn0004244	3L	protein_coding	Rdl	0.0315925	0.181564	0.00849394	0.0354504	0.000107031	0.00280992	0.037223	0.113925	122.059	76.8951	115.155	83.7996	162.687	81.4313	67.6223	86.168	3L:9156175	4.52113e-05
FBgn0004359	3R	protein_coding	T48	0.0746429	0.270383	0.0905715	0.211356	0.0983205	0.229233	6.85697e-05	0.00100444	380.331	343.876	356.072	368.136	368.415	392.247	343.729	344.024
FBgn0004360	2R	protein_coding	Wnt2	0.0729599	0.26807	1.22345e-06	2.23102e-05	0.868156	0.922478	0.555005	0.690202	21.8477	18.4031	14.6127	25.6381	16.4852	27.2102	12.7403	24.0659
FBgn0004362	2R	protein_coding	HmgD	0.3932	0.618665	0.0052973	0.0243407	0.0381484	0.120705	0.00996103	0.044793	5379.75	5614.77	5278.12	5716.4	5002.9	5756.6	5553.33	5676.2
FBgn0004363	2L	protein_coding	porin	0.00280153	0.0532495	5.89998e-15	5.74732e-12	0.204828	0.36971	0.121083	0.255301	8745.54	8174.89	9215.62	7704.82	9566.05	7925.03	8865.18	7484.6
FBgn0004364	2R	protein_coding	18w	0.431292	0.648834	0.00678883	0.0296388	0.00351136	0.0251649	0.0298341	0.097572	418.982	449.568	467.822	400.729	489.115	348.85	446.529	452.607
FBgn0004367	X	protein_coding	mei-41	0.503961	0.705979	0.494803	0.658301	0.742225	0.835741	0.183068	0.336607	625.638	613.371	614.645	624.365	623.112	628.165	606.177	620.566
FBgn0004368	X	protein_coding	Ptp4E	0.458899	0.669242	0.91279	0.952624	0.0239236	0.0885888	0.127719	0.265188	1341.79	1311.67	1328.34	1325.12	1378.23	1305.36	1278.46	1344.88
FBgn0004369	3R	protein_coding	Ptp99A	0.11153	0.330413	0.321158	0.502382	0.0028027	0.0220295	0.260094	0.424489	364.047	323.516	353.625	333.937	405.828	322.265	301.422	345.609
FBgn0004370	X	protein_coding	Ptp10D	0.310496	0.55303	0.977665	0.988975	0.00570859	0.0341682	0.0397827	0.119609	1287.76	1209.8	1249.44	1248.13	1357.68	1217.84	1141.2	1278.41	X :11549179	1.6318e-06
FBgn0004372	3L	protein_coding	aly	0.118618	0.340703	0.0564974	0.149782	0.530035	0.676144	0.491849	0.64102	2.10963	3.84949	1.96455	3.99458	1.41902	2.80024	2.51007	5.18891
FBgn0004373	3L	protein_coding	fwd	0.00546584	0.0753232	0.000500318	0.00355098	0.0611147	0.166597	0.179833	0.332844	2337.14	2142.12	2158.32	2320.94	2296.15	2378.13	2020.49	2263.75
FBgn0004374	2L	protein_coding	neb	0.955631	0.980013	0.0346051	0.103822	0.820293	0.8909	0.28238	0.449558	438.999	437.828	458.277	418.55	456.812	421.187	459.742	415.913	2L:20075851	0.000951029
FBgn0004378	3L	protein_coding	Klp61F	0.148119	0.379945	0.00219097	0.0119484	0.117471	0.257004	0.0661861	0.170791	984.858	918.655	903.997	999.516	914.226	1055.49	893.768	943.542
FBgn0004379	3L	protein_coding	Klp67A	0.137051	0.366181	0.00198958	0.0110354	0.0564289	0.158098	0.0500046	0.14025	1203.79	1114.58	1098.37	1220	1107.49	1300.1	1089.25	1139.91	3L:9355035	2.46684e-05
FBgn0004380	3L	protein_coding	Klp64D	0.0532455	0.232961	0.00195041	0.0108651	0.0120066	0.055928	0.0309605	0.100197	708.641	636.219	638.318	706.543	647.716	769.567	628.92	643.519
FBgn0004381	3L	protein_coding	Klp68D	0.375912	0.605026	0.0168798	0.0598608	0.02394	0.0886069	0.0312069	0.100786	849.936	818.003	806.923	861.017	797.473	902.399	816.373	819.634
FBgn0004387	3R	protein_coding	Klp98A	0.621233	0.790217	0.484426	0.649145	0.017316	0.0714553	0.302349	0.46913	662.303	674.002	660.971	675.333	680.761	643.846	641.182	706.821
FBgn0004389	3R	protein_coding	bnk	0.167295	0.404023	0.240431	0.416975	0.00146319	0.0145535	0.283132	0.450434	4.95266	6.3124	6.1032	5.16186	6.80807	3.09724	5.39833	7.22647
FBgn0004390	3L	protein_coding	RasGAP1	0.129083	0.355393	0.0172805	0.0609874	0.533451	0.67878	0.845494	0.886085	1105.56	1061.14	1130.32	1036.39	1164.23	1046.9	1096.4	1025.88
FBgn0004391	X	protein_coding	shtd	0.24223	0.48502	0.1674	0.325161	0.00539601	0.0329942	0.00276677	0.0175225	725.185	665.879	712.128	678.936	777.096	673.273	647.159	684.6
FBgn0004394	2L	protein_coding	pdm2	0.291925	0.535287	0.0039799	0.0193846	0.00187465	0.0169605	0.0476882	0.135795	20.2971	23.723	18.8807	25.1395	20.5914	20.0029	17.17	30.276
FBgn0004395	3R	protein_coding	unk	0.950497	0.977111	0.0109928	0.0432252	0.973276	0.984751	0.0563601	0.15232	917.924	919.319	898.738	938.505	898.288	937.56	899.189	939.449
FBgn0004396	3L	protein_coding	CrebA	0.427806	0.646186	0.229321	0.404733	0.000775258	0.00976302	0.0517714	0.143937	516.887	479.697	516.444	480.14	590.729	443.045	442.16	517.235
FBgn0004397	X	protein_coding	Vinc	0.0907076	0.298012	0.113813	0.247819	0.00208284	0.0182173	0.325202	0.492575	490.052	433.421	483.522	439.951	557.115	422.989	409.93	456.913	X :2112263	2.63578e-22
FBgn0004400	2R	protein_coding	rhi	0.213332	0.454296	0.429446	0.602787	0.00175802	0.016326	0.00704044	0.0346925	380.587	351.632	361.479	370.739	355.988	405.185	366.971	336.293
FBgn0004401	3L	protein_coding	Pep	0.961773	0.982932	0.981608	0.990377	0.126689	0.270268	0.000651561	0.00578251	3230.48	3238.85	3235.54	3233.78	3291.01	3169.94	3180.07	3297.62
FBgn0004403	X	protein_coding	RpS14a	0.00108611	0.0318797	0.937653	0.966871	0.365002	0.530238	0.465034	0.618959	5149.64	6208.31	5687.42	5670.54	5059.6	5239.69	6315.25	6101.38	X :7828787	7.68824e-05
FBgn0004404	X	protein_coding	RpS14b	0.000169521	0.0113322	0.508249	0.669615	0.134563	0.281328	0.381053	0.546581	2096.07	2693.19	2365.97	2423.29	2001.5	2190.64	2730.43	2655.94	X :7828787	7.68824e-05
FBgn0004406	2L	protein_coding	tam	0.0141608	0.122617	0.624348	0.757991	0.457162	0.613243	0.351049	0.517738	522.006	478.113	496.843	503.276	513.891	530.12	479.794	476.432	2L:13825707	3.33896e-07
FBgn0004407	2L	protein_coding	DNApol-gamma35	0.118533	0.340608	0.0708979	0.176525	0.537567	0.682156	0.00180729	0.0126371	250.828	280.424	273.291	257.961	261.041	240.614	285.541	275.308
FBgn0004414	3L	protein_coding	msopa	0.0367004	0.196231	0.256175	0.433892	0.157126	0.312169	0.70476	0.793383	3.97094	0.340521	3.1744	1.13706	6.26717	1.67471	0.0816293	0.599413
FBgn0004419	2L	protein_coding	me31B	0.162129	0.397107	0.00045022	0.00324841	0.000165619	0.00372783	0.237678	0.400567	21719.1	20735.9	20157.1	22297.9	19478.5	23959.7	20835.7	20636
FBgn0004425	3L	protein_coding	LysB	0.988094	0.995117	1.0297e-05	0.000137288	0.0218791	0.0836458	0.000280256	0.0030187	886.896	890.595	1161.06	616.427	1282.49	491.302	1039.64	741.552
FBgn0004426	3L	protein_coding	LysC	0.0694794	0.262226	0.061841	0.15979	0.363496	0.528956	9.38793e-06	0.000209328	381.599	143.266	300.602	224.263	437.895	325.304	163.31	123.223
FBgn0004427	3L	protein_coding	LysD	0.0570049	0.240454	0.000447878	0.00323626	0.0529539	0.151023	0.308226	0.475171	2600.18	1957.17	2793.27	1764.07	3376.31	1824.05	2210.23	1704.1
FBgn0004428	3L	protein_coding	LysE	0.409827	0.633573	0.000203003	0.00168451	0.142983	0.292919	4.37557e-05	0.000710393	135.594	187.452	209.462	113.584	200.453	70.7348	218.47	156.434
FBgn0004429	3L	protein_coding	LysP	1.8683e-05	0.00472	0.955959	0.977518	0.0538769	0.152912	0.00341862	0.0204636	89.5939	349.848	220.13	219.312	104.778	74.4102	335.482	364.213
FBgn0004430	3L	protein_coding	LysS	0.389663	0.616405	0.503607	0.665526	0.18289	0.344018	0.217803	0.377732	2.02133	2.75173	2.61201	2.16105	2.70129	1.34137	2.52272	2.98074
FBgn0004431	3L	protein_coding	LysX	0.78871	0.893687	0.270235	0.449027	0.204422	0.369233	5.04925e-07	1.96744e-05	103.3	113.489	102.27	114.519	90.1007	116.499	114.439	112.538
FBgn0004432	X	protein_coding	Cyp1	0.0297876	0.177153	0.893003	0.940387	0.000127582	0.00318998	0.0137792	0.0562942	12147.7	12836.2	12481.8	12502.1	11805	12490.5	13158.6	12513.8
FBgn0004435	2R	protein_coding	Galphaq	0.0572809	0.240975	0.399695	0.575593	0.997904	0.998985	0.331131	0.4986	1718.37	1546.43	1602.23	1662.57	1688.1	1748.63	1516.36	1576.51
FBgn0004436	3R	protein_coding	UbcD6	0.0447458	0.215782	0.245149	0.421944	0.550262	0.691466	0.105916	0.233296	1168.83	1070.66	1137.69	1101.81	1195.91	1141.76	1079.46	1061.86
FBgn0004449	3L	protein_coding	Ten-m	0.0252442	0.162332	0.722979	0.831452	0.00614469	0.0359771	0.0695105	0.176506	1161.23	995.288	1070.8	1085.72	1215.51	1106.96	926.092	1064.48
FBgn0004456	X	protein_coding	mew	0.187752	0.426948	0.0232285	0.0770626	0.00565167	0.0338926	0.00202616	0.0137363	544.9	589.304	549.092	585.112	549.373	540.427	548.811	629.797	X :13139387	7.85501e-05
FBgn0004462	X	protein_coding	Pk17E	0.0304655	0.17863	1.66252e-05	0.000207462	0.0026555	0.0212249	0.106446	0.234231	644.089	683.057	635.367	691.779	597.951	690.227	672.783	693.331
FBgn0004463	2R	protein_coding	RpIII128	0.314158	0.556859	0.037369	0.109955	0.240255	0.410323	0.00178942	0.0125328	634.03	654.421	654.225	634.226	638.54	629.52	669.91	638.932
FBgn0004465	3L	protein_coding	Su(P)	0.050881	0.228445	0.0040177	0.0195138	0.11813	0.257831	0.00641514	0.0324631	560.291	632.016	622.355	569.952	573.015	547.566	671.695	592.337
FBgn0004507	2L	protein_coding	GlyP	0.0147322	0.124318	3.04072e-16	7.89879e-13	6.0733e-10	5.11136e-07	3.18495e-07	1.37129e-05	3728.08	2968.76	3949.4	2747.44	4655.07	2801.09	3243.73	2693.78
FBgn0004509	3R	protein_coding	Fur1	0.192448	0.431865	6.84848e-06	9.63361e-05	0.453043	0.609929	2.24555e-06	6.45742e-05	1340.9	1242.59	1230.92	1352.58	1271.68	1410.13	1190.16	1295.03
FBgn0004510	3R	protein_coding	Ets97D	0.321405	0.563742	0.589393	0.73268	0.0344814	0.113141	0.184309	0.338196	480.478	497.452	485.447	492.484	462.635	498.321	508.258	486.647
FBgn0004511	X	protein_coding	dy	0.520203	0.717444	0.0417072	0.119187	0.269338	0.440636	0.777362	0.840802	1.93581	1.51577	2.59331	0.858271	3.26137	0.610247	1.92525	1.1063
FBgn0004512	2R	protein_coding	Mdr49	0.302497	0.545936	0.166541	0.323951	0.602804	0.73431	0.000102597	0.00136556	321.773	359.93	331.103	350.601	308.411	335.134	353.794	366.067
FBgn0004513	3L	protein_coding	Mdr65	0.0811726	0.282023	4.93402e-07	1.04914e-05	0.485989	0.63824	0.336238	0.503372	95.6409	86.0292	105.13	76.54	111.491	79.7909	98.7694	73.289
FBgn0004514	3L	protein_coding	Oct-TyrR	0.0833812	0.285936	0.0369392	0.109165	0.216604	0.384394	0.155945	0.30261	16.4759	13.5176	16.2732	13.7203	18.4888	14.4629	14.0576	12.9776
FBgn0004516	3L	protein_coding	Gad1	0.236123	0.47826	2.64854e-13	8.78301e-11	0.000602481	0.00844258	0.0016588	0.0118109	230.719	197.637	294.012	134.344	334.471	126.967	253.553	141.721	3L:4084128	0.000146631
FBgn0004552	3L	protein_coding	Akh	0.563646	0.749377	0.00908397	0.0373569	0.21084	0.377069	0.010583	0.0467534	10.9729	12.2473	9.95019	13.27	10.0713	11.8745	9.82909	14.6654
FBgn0004554	3R	protein_coding	Edg91	0.012166	0.113205	0.541229	0.696524	0.930509	0.961091	0.186422	0.34087	1.24809	2.89257	2.1972	1.94346	1.35691	1.13927	3.03748	2.74766
FBgn0004556	3L	protein_coding	Dbp73D	0.0356599	0.192784	0.0111766	0.0437466	0.00671271	0.0381701	0.0264804	0.0897419	729.097	784.14	738.426	774.811	691.298	766.895	785.553	782.727
FBgn0004567	2L	protein_coding	slp2	0.993408	0.997218	0.000541791	0.00379013	0.578626	0.715297	0.00493185	0.0267335	6.63059	6.622	7.6546	5.59799	7.80687	5.45431	7.50233	5.74167
FBgn0004569	3L	protein_coding	aos	0.820891	0.912322	0.00116742	0.00722613	0.028566	0.0998288	0.000119884	0.00154544	143.667	146.913	155.327	135.253	160.114	127.221	150.54	143.285
FBgn0004573	3R	protein_coding	5-HT7	0.659102	0.815104	0.00296733	0.0152436	0.0650601	0.174231	0.28622	0.453229	13.2582	12.4657	15.3362	10.3876	17.1925	9.32387	13.4799	11.4514
FBgn0004574	3L	protein_coding	Rop	0.394562	0.620027	0.986786	0.993348	0.185603	0.347146	0.890383	0.91965	1049.43	1062.24	1056.01	1055.65	1034.94	1063.91	1077.09	1047.39
FBgn0004575	3R	protein_coding	Syn	0.0558824	0.23856	9.95932e-07	1.88153e-05	0.000121175	0.00308581	0.0179738	0.0682767	160.992	125.368	172.432	113.929	211.195	110.79	133.669	117.068
FBgn0004577	3R	protein_coding	Pxd	0.305602	0.548719	0.0130697	0.0493112	0.096462	0.226701	0.422084	0.584193	3.72507	2.85791	4.31461	2.26837	5.41212	2.03803	3.21709	2.49872
FBgn0004580	2R	protein_coding	Cbp53E	0.232597	0.474758	3.65333e-09	1.68464e-07	0.00176941	0.0164057	0.00018911	0.00222064	199.98	163.253	230.981	132.251	269.59	130.37	192.373	134.133
FBgn0004581	2R	protein_coding	bgcn	0.743326	0.867256	0.291622	0.472084	0.197379	0.361032	0.12452	0.260611	6.54629	6.9136	7.16684	6.29305	7.51991	5.57266	6.81377	7.01343
FBgn0004583	2L	protein_coding	ex	0.592762	0.770991	0.940451	0.968219	9.28469e-05	0.00258039	0.00490255	0.0266241	283.102	264.335	274.382	273.055	323.896	242.309	224.868	303.801
FBgn0004584	2L	protein_coding	Rrp1	0.497617	0.701824	0.000226035	0.00184353	0.0527235	0.150618	0.139478	0.281047	1173.94	1149.97	1107.43	1216.48	1093.33	1254.54	1121.52	1178.42
FBgn0004587	3R	protein_coding	B52	0.478815	0.685857	0.03196	0.0977693	0.65019	0.768427	6.30642e-07	2.33472e-05	1873.14	1774.43	1868.71	1778.86	1927.18	1819.1	1810.23	1738.63
FBgn0004588	3L	protein_coding	Eig71Ea	0.346594	0.582305	0.325875	0.504882	0.325875	0.495038	0.457797	0.612833	0	0.0520235	0.0520235	0	0	0	0.104047	0
FBgn0004592	3L	protein_coding	Eig71Ee	0.0511996	0.228483	0.0565074	0.149783	0.0208371	0.0809577	0.491513	0.640824	1.11832	0.255665	1.07087	0.30312	1.97478	0.261861	0.166951	0.344379
FBgn0004595	3R	protein_coding	pros	0.0230564	0.155096	7.69568e-05	0.000766911	0.000729304	0.00945404	0.113704	0.244812	520.827	331.243	541.729	310.341	731.38	310.275	352.079	310.407
FBgn0004597	3R	protein_coding	CycC	0.276846	0.520057	0.262318	0.440237	0.0129636	0.0589585	0.103956	0.230379	299.042	311.808	300.859	309.99	283.883	314.2	317.835	305.781	3R:10714707	0.000635668
FBgn0004598	X	protein_coding	Fur2	0.264998	0.50809	0.903298	0.946206	0.0573042	0.159747	0.000148074	0.00181751	3689.8	3421.77	3561.35	3550.22	3785.29	3594.31	3337.41	3506.14
FBgn0004606	3R	protein_coding	zfh1	0.0906561	0.297968	0.0247482	0.080544	0.0256694	0.0927623	0.22703	0.387813	249.747	219.744	250.214	219.277	280.577	218.916	219.85	219.637
FBgn0004607	4	protein_coding	zfh2	0.553679	0.742846	0.000689413	0.00464758	0.000426878	0.0067891	2.04995e-08	1.3041e-06	289.771	266.97	260.481	296.26	290.614	288.929	230.349	303.591
FBgn0004611	2L	protein_coding	Plc21C	0.371662	0.601651	0.355294	0.533386	0.00883648	0.0460928	0.607816	0.728483	949.187	920.313	950.784	918.716	1013.23	885.139	888.332	952.293
FBgn0004618	3R	protein_coding	gl	0.0378409	0.198637	0.00155211	0.00905356	0.108896	0.245055	0.249841	0.414155	17.3948	13.9216	17.7476	13.5688	20.4712	14.3185	15.0241	12.819
FBgn0004619	3L	protein_coding	GluRIA	0.307115	0.550637	0.000138518	0.00123864	0.0334015	0.110718	0.104322	0.23096	19.4587	16.9379	21.919	14.4776	25.0667	13.8507	18.7712	15.1045
FBgn0004620	2L	protein_coding	GluRIIA	0.302144	0.545631	0.560788	0.711242	0.00130178	0.0135354	6.09206e-10	6.7341e-08	60.7769	38.3497	50.8655	48.261	69.984	51.5698	31.7471	44.9523
FBgn0004622	3R	protein_coding	TkR99D	0.266852	0.509862	0.42299	0.59705	0.435283	0.594339	0.803826	0.857886	9.01243	9.99436	9.95185	9.05494	9.89742	8.12744	10.0063	9.98244	3R:25786034	3.94203e-05
FBgn0004623	3L	protein_coding	Gbeta76C	0.7962	0.8972	1.81518e-11	2.30012e-09	0.0546934	0.15443	0.00532265	0.0283039	283.325	291.141	370.216	204.25	381.754	184.895	358.678	223.604
FBgn0004629	3R	protein_coding	Cys	0.276767	0.520034	7.57314e-06	0.000105423	3.68988e-06	0.000302687	0.0294692	0.0967479	558.749	610.722	509.02	660.451	403.658	713.841	614.383	607.06
FBgn0004635	3L	protein_coding	rho	0.349594	0.584514	0.0233334	0.0773118	0.0225141	0.0852583	0.00133017	0.00998067	70.5678	76.9575	77.399	70.1263	77.8645	63.2711	76.9335	76.9815	3L:1466116	0.000432955
FBgn0004636	3L	protein_coding	R	0.0690078	0.261811	0.0081918	0.0344375	0.913681	0.950643	0.000674258	0.00593145	1434.2	1262.17	1295.86	1400.51	1379.87	1488.54	1211.85	1312.48	3L:1858718	0.000176617
FBgn0004638	2R	protein_coding	drk	0.0185703	0.138653	0.579944	0.726171	0.0109804	0.0527535	0.593397	0.718456	1263.66	1153.27	1196.86	1220.07	1195.6	1331.72	1198.12	1108.42
FBgn0004643	X	protein_coding	Zw10	0.500682	0.704417	0.14742	0.297781	0.0674916	0.178444	0.252953	0.417105	1174.39	1205.3	1161.93	1217.76	1110.84	1237.94	1213.02	1197.58
FBgn0004644	3R	protein_coding	hh	0.689813	0.834219	0.000172048	0.00146678	0.593512	0.726906	0.00110515	0.00864267	19.8595	21.1504	17.3652	23.6447	17.1111	22.6078	17.6192	24.6816
FBgn0004646	X	protein_coding	ogre	0.391193	0.617306	0.01906	0.0657961	0.0116649	0.0548111	0.0132832	0.0547123	585.346	620.216	630.156	575.406	642.411	528.28	617.9	622.532	X :6882158	0.000120972
FBgn0004647	X	protein_coding	N	0.0593219	0.244606	0.0758883	0.185672	0.00744441	0.041106	0.29313	0.460139	2312.82	2051.58	2279.08	2085.32	2561.34	2064.29	1996.81	2106.34
FBgn0004648	X	protein_coding	svr	0.700473	0.840589	0.573398	0.721423	0.334606	0.502569	5.75214e-05	0.000878949	1869.2	1840.57	1847.06	1862.72	1874.87	1863.54	1819.25	1861.89	X :392884	6.6491e-24
FBgn0004649	X	protein_coding	yl	0.856207	0.932814	0.00382124	0.0187785	0.0768738	0.194474	0.0139113	0.0566856	18213.7	18019.6	19056.3	17176.9	19700.6	16726.8	18412.1	17627.1
FBgn0004650	X	protein_coding	fs(1)N	0.841666	0.923917	0.0886728	0.208015	0.689277	0.797318	0.17293	0.324656	3927.13	3904.39	3992.83	3838.69	4021.85	3832.4	3963.81	3844.97	X :1222681	1.0724e-20
FBgn0004652	3R	protein_coding	fru	0.228723	0.470027	9.48225e-05	0.000913022	3.38243e-05	0.00130491	0.0503576	0.140934	174.3	155.423	186.649	143.074	219.681	128.918	153.616	157.23
FBgn0004654	X	protein_coding	Pgd	0.000279866	0.0148177	0.0202694	0.0691497	0.922363	0.95642	0.146195	0.28953	1739.05	2196.7	2038.64	1897.11	1806.99	1671.11	2270.29	2123.1	X :2041191	2.75575e-22
FBgn0004655	X	protein_coding	wapl	0.122926	0.347097	0.353847	0.532017	0.127028	0.270694	0.139259	0.280865	1258.71	1095.96	1211.33	1143.34	1349.41	1168.01	1073.25	1118.67	X :2043774	1.74145e-20
FBgn0004656	X	protein_coding	fs(1)h	0.146197	0.376804	0.169589	0.327983	0.00153663	0.0149594	0.094016	0.215776	1942.82	1678.22	1893.84	1727.2	2233.56	1652.08	1554.12	1802.32	X :7951007	0.000246536
FBgn0004657	X	protein_coding	mys	0.0148906	0.12523	2.74613e-08	9.06806e-07	0.0136671	0.061017	0.0564148	0.152362	1524.1	1418.71	1384.38	1558.43	1467.18	1581.02	1301.59	1535.83
FBgn0004666	3R	protein_coding	sim	0.0820143	0.283368	0.747327	0.848658	0.0765218	0.193835	0.110478	0.24041	173.153	195.199	185.505	182.848	181.991	164.315	189.018	201.38
FBgn0004687	X	protein_coding	Mlc-c	0.0391354	0.201308	0.970022	0.984166	0.194752	0.358159	0.00451486	0.0251496	1336.14	1543.32	1440.56	1438.9	1307.97	1364.31	1573.14	1513.49	X :5512980	4.2353e-05
FBgn0004698	2R	protein_coding	mus210	0.0854264	0.289133	0.000272012	0.00213581	0.0407371	0.126329	0.326	0.493209	2496.32	2369.32	2310.65	2554.98	2311.17	2681.46	2310.13	2428.51
FBgn0004777	3R	protein_coding	Ccp84Ag	0.702326	0.841916	0.0286819	0.0899287	0.100426	0.232635	0.436703	0.597089	1.16353	0.985347	1.58527	0.563608	2.05058	0.276477	1.11995	0.850739
FBgn0004778	3R	protein_coding	Ccp84Af	0.489294	0.695435	0.58307	0.728534	0.285497	0.457136	0.59667	0.720348	0.239512	0.125449	0.230929	0.134032	0.382954	0.0960704	0.0789039	0.171993
FBgn0004779	3R	protein_coding	Ccp84Ae	0.00844688	0.093371	0.373548	0.551232	0.480508	0.632961	0.828927	0.875315	0.20265	0.799506	0.608621	0.393535	0.225159	0.180141	0.992083	0.606928
FBgn0004780	3R	protein_coding	Ccp84Ad	0.951199	0.977313	0.414461	0.589396	0.415555	0.576027	0.52587	0.667934	0.0781008	0.0842165	0.0390004	0.123317	0.0780008	0.0782008	0	0.168433
FBgn0004781	3R	protein_coding	Ccp84Ac	0.573707	0.756482	0.161734	0.317391	0.0765539	0.193885	0.172037	0.323477	0.468635	0.295321	0.550267	0.213688	0.85225	0.0850206	0.248285	0.342356
FBgn0004782	3R	protein_coding	Ccp84Ab	0.0450681	0.216482	0.043293	0.122707	0.0451075	0.135201	0.830938	0.876642	0.630327	0.259756	0.674214	0.215869	1.08657	0.174081	0.261855	0.257657
FBgn0004783	3R	protein_coding	Ccp84Aa	0.187357	0.4263	0.752813	0.852215	0.382015	0.545546	0.700476	0.790541	0.148274	0.340581	0.21881	0.270044	0.194195	0.102352	0.243425	0.437737
FBgn0004784	2R	protein_coding	inaC	0.0670081	0.258192	6.74127e-05	0.000685832	0.700512	0.805427	8.39935e-05	0.00115749	393.631	291.444	386.697	298.378	441.462	345.801	331.933	250.955
FBgn0004795	2R	protein_coding	retn	0.362844	0.594679	0.598984	0.740464	0.894957	0.938871	0.011872	0.0506674	2326.61	2201.21	2244.35	2283.47	2311.95	2341.27	2176.75	2225.66
FBgn0004797	2L	protein_coding	mdy	0.981716	0.992027	0.829314	0.900117	0.016323	0.0685694	0.0398448	0.119773	761.99	762.639	760.392	764.237	737.491	786.488	783.293	741.986
FBgn0004811	2L	protein_coding	fs(2)ltoPP43	0.133641	0.361651	0.886705	0.937025	0.17219	0.331615	0.232584	0.394456	543.218	512.541	528.989	526.769	533.514	552.921	524.464	500.618
FBgn0004828	X	protein_coding	His3.3B	0.0037829	0.0619151	0.708624	0.821204	0.138562	0.286574	0.0501534	0.140567	7360.84	7992.82	7696.39	7657.27	7301.41	7420.27	8091.36	7894.27
FBgn0004832	X	protein_coding	Xpac	0.0885002	0.294802	0.0236299	0.0779454	0.341918	0.509186	0.540877	0.679271	198.695	211.052	196.768	212.979	187.316	210.074	206.22	215.883
FBgn0004837	2L	protein_coding	Su(H)	0.00191004	0.0431519	0.378678	0.555828	0.432463	0.591675	0.510211	0.65629	385.875	334.633	365.504	355.005	386.451	385.3	344.557	324.709
FBgn0004838	2L	protein_coding	Hrb27C	0.0611016	0.247008	0.0918288	0.213274	0.286841	0.458487	0.17635	0.328347	9602.05	8965.51	9486.9	9080.65	9931.5	9272.59	9042.29	8888.72	2L:6931521	0.000169401
FBgn0004839	2R	protein_coding	otk	0.885135	0.945068	0.416437	0.591343	0.556982	0.696943	2.12093e-05	0.000399237	40.4183	39.4694	40.8913	38.9964	40.6829	40.1537	41.0997	37.8391
FBgn0004841	3R	protein_coding	TkR86C	0.950588	0.977111	0.00242504	0.0129663	0.0204872	0.08013	0.76705	0.834443	5.34919	5.38841	6.68495	4.05265	7.63534	3.06305	5.73457	5.04226
FBgn0004842	3R	protein_coding	RYa-R	0.124362	0.349048	0.0343114	0.10306	0.0303733	0.103998	0.119276	0.252793	5.53685	3.88002	5.5086	3.90827	7.15722	3.91649	3.85997	3.90006
FBgn0004852	3L	protein_coding	Ac76E	0.0873323	0.292912	0.000475386	0.00340817	7.49533e-05	0.0022728	0.000142165	0.00176697	286.897	250.02	283.606	253.312	319.805	253.989	247.407	252.634
FBgn0004854	X	protein_coding	B-H2	0.643861	0.804903	0.0863597	0.204331	0.230802	0.400054	0.489476	0.63921	9.52886	9.96197	10.5655	8.92537	10.914	8.14368	10.2169	9.70706
FBgn0004855	3R	protein_coding	RpII15	0.0779071	0.275277	0.384467	0.560867	0.0778806	0.196161	0.120939	0.255164	303.921	280.038	288.08	295.878	291.946	315.895	284.215	275.86
FBgn0004856	X	protein_coding	Bx42	0.0780778	0.275571	0.265619	0.444008	0.0980799	0.22878	0.000198229	0.00230911	1217.48	1323.54	1258.18	1282.84	1186.58	1248.37	1329.79	1317.3
FBgn0004858	2L	protein_coding	elB	0.49262	0.697427	0.997081	0.998578	0.00885967	0.0461674	0.377988	0.54363	99.7868	95.482	97.624	97.6448	107.722	91.8519	87.5263	103.438	2L:14402992	0.000572979
FBgn0004859	4	protein_coding	ci	0.317387	0.560226	0.253156	0.431081	0.00144419	0.0144197	0.00350049	0.0208001	393.869	424.543	417.734	400.678	428.225	359.513	407.243	441.844
FBgn0004860	X	protein_coding	ph-d	0.137981	0.367117	0.422832	0.596998	0.0188372	0.0755718	0.561332	0.695255	235.14	252.382	248.353	239.169	253.807	216.474	242.899	261.865	X :2016467	3.27307e-26
FBgn0004861	X	protein_coding	ph-p	0.339563	0.580183	0.252471	0.430432	2.04663e-05	0.000932711	0.0304142	0.0989429	143.995	136.24	142.898	137.337	158.936	129.053	126.859	145.621	X :2027675	1.3629e-26
FBgn0004862	3R	protein_coding	bap	0.365585	0.597025	0.170599	0.329283	0.0096587	0.0484364	0.679354	0.778331	2.89896	3.46236	3.67039	2.69093	4.35592	1.442	2.98486	3.93986
FBgn0004863	3R	protein_coding	C15	0.713523	0.850292	0.489339	0.653262	0.202905	0.367517	0.0861093	0.203595	2.09403	1.85605	1.81948	2.13059	2.22797	1.96009	1.41099	2.3011
FBgn0004864	X	protein_coding	hop	0.534404	0.729194	0.536569	0.692585	0.00600958	0.0354151	0.0134402	0.0551694	531.564	497.026	523.826	504.764	586.374	476.753	461.278	532.775	X :11253975	0.000277707
FBgn0004865	3L	protein_coding	Eip78C	0.243653	0.486906	0.002385	0.0127653	0.00348657	0.0251117	0.00295374	0.0183415	42.498	36.9215	43.4182	36.0014	49.7492	35.2467	37.0871	36.756	3L:21227082	0.000165367
FBgn0004867	2L	protein_coding	RpS2	0.000405708	0.0175784	3.91218e-07	8.64897e-06	0.336197	0.503956	0.053432	0.146924	10357.5	12694.9	12409.4	10642.9	11372.1	9342.85	13446.8	11943.1
FBgn0004868	2L	protein_coding	Gdi	0.819376	0.911808	0.460325	0.628997	0.0269035	0.0960635	0.0348779	0.108787	3801.41	3783.98	3775.19	3810.2	3729.3	3873.53	3821.08	3746.87
FBgn0004870	3L	protein_coding	bab1	0.161283	0.396052	0.336522	0.515128	0.126433	0.269914	0.724678	0.806428	29.9262	32.857	30.2454	32.5379	30.6265	29.226	29.8642	35.8498	3L:1093446	7.42109e-05
FBgn0004872	2L	protein_coding	piwi	0.00213913	0.0459869	0.381096	0.557828	0.947799	0.970719	0.384354	0.54934	2200.13	2409.63	2285.03	2324.74	2178.8	2221.46	2391.25	2428.01	2L:10984556	5.82124e-06
FBgn0004875	3L	protein_coding	enc	0.0386819	0.200603	0.192097	0.357582	0.00322954	0.0241034	0.138228	0.279359	1474.18	1264.32	1412.58	1325.92	1621.91	1326.45	1203.24	1325.39
FBgn0004876	3R	protein_coding	cdi	0.0225446	0.153383	0.000550837	0.00384132	0.732765	0.82846	0.00607592	0.0311818	1495.97	1405.96	1484.11	1417.82	1532.05	1459.89	1436.17	1375.75
FBgn0004878	3R	protein_coding	cas	0.444791	0.658358	0.0265141	0.0847344	0.0702154	0.183206	0.0584005	0.156022	5.45744	4.4527	5.94133	3.96881	7.23636	3.67852	4.6463	4.2591
FBgn0004880	3L	protein_coding	scrt	0.0137599	0.120775	0.0302155	0.0936445	0.00430044	0.0285463	0.25142	0.415559	141.067	96.9553	132.694	105.328	173.372	108.762	92.0161	101.895
FBgn0004882	3R	protein_coding	orb	0.0586926	0.243552	0.00230086	0.012413	0.0311947	0.105788	0.214457	0.373759	3622.01	4050.21	4105.36	3566.86	4073.39	3170.62	4137.32	3963.09
FBgn0004885	3R	protein_coding	tok	0.000529166	0.0204079	1.97593e-06	3.30793e-05	0.36507	0.530246	0.139279	0.280865	669.654	475.211	492.773	652.092	577.712	761.595	407.834	542.589	3R:20569540	0.000503745
FBgn0004888	3L	protein_coding	Scsalpha	0.0399762	0.203817	1.27302e-06	2.29645e-05	0.640024	0.760579	0.178999	0.331931	2596.51	2770.82	2857.92	2509.41	2757.34	2435.68	2958.5	2583.13
FBgn0004889	3R	protein_coding	tws	0.232792	0.474894	0.390589	0.566933	0.0720124	0.186381	0.00828467	0.0390341	1402.79	1281.42	1364.54	1319.67	1473.33	1332.26	1255.76	1307.09	3R:5965741	0.000163719
FBgn0004892	2L	protein_coding	sob	0.152402	0.385038	0.733968	0.838867	0.576023	0.713217	0.195518	0.351951	16.6021	19.821	17.9281	18.495	16.7859	16.4183	19.0703	20.5717
FBgn0004893	2L	protein_coding	bowl	0.603566	0.779449	0.174066	0.333907	0.000624332	0.00859262	0.0114444	0.0493559	159.366	164.827	166.069	158.124	174.31	144.422	157.828	171.825	2L:3783331	3.63838e-05
FBgn0004895	3L	protein_coding	fd64A	0.0331446	0.186003	0.447302	0.618657	0.520876	0.668399	0.521355	0.664744	1.48094	0.802198	1.2482	1.03495	1.49762	1.46426	0.998768	0.605628
FBgn0004896	2R	protein_coding	fd59A	0.321236	0.563711	0.005828	0.0262151	0.0409121	0.126648	0.34867	0.515215	6.3823	5.47628	7.10948	4.7491	8.4099	4.35471	5.80906	5.1435
FBgn0004897	3R	protein_coding	fd96Ca	0.0424028	0.209933	0.202456	0.371277	0.0112773	0.0535898	0.568635	0.701	1.2345	0.547647	1.09274	0.689403	1.85535	0.613643	0.330131	0.765162
FBgn0004898	3R	protein_coding	fd96Cb	0.521143	0.718131	0.926431	0.960597	0.179977	0.341006	0.523534	0.666324	1.55124	1.26545	1.42916	1.38753	1.87932	1.22315	0.979004	1.5519
FBgn0004901	3R	protein_coding	Prat	0.000859225	0.0278496	0.0122769	0.0471069	0.426455	0.586056	0.27349	0.439892	916.608	1010.91	985.016	942.499	931.459	901.758	1038.57	983.239
FBgn0004903	3R	protein_coding	Rb97D	0.786268	0.892879	0.605671	0.745186	0.546864	0.688761	0.279342	0.446225	567.417	563.368	568.688	562.098	574.56	560.274	562.815	563.922
FBgn0004907	2R	protein_coding	14-3-3zeta	0.285027	0.528547	0.457653	0.626855	0.225927	0.394811	0.0732298	0.182647	8117.18	8373.14	8186.77	8303.55	7962.79	8271.57	8410.74	8335.53
FBgn0004908	3R	protein_coding	Arl2	0.881024	0.943339	0.967349	0.983182	0.388303	0.551217	0.480839	0.632275	133.297	133.988	133.548	133.736	131.21	135.383	135.887	132.089
FBgn0004910	3L	protein_coding	Eip63F-1	0.803846	0.901608	0.00294099	0.0151381	0.980399	0.988965	0.0265994	0.0899126	285.364	292.555	316.975	260.944	313.166	257.562	320.783	264.326
FBgn0004911	3L	ncRNA	Eip63F-2	0.00465178	0.0692196	0.00894961	0.0369409	0.0519545	0.149111	0.748304	0.822153	6.84673	9.45994	9.3473	6.95937	8.90343	4.79004	9.79118	9.12869
FBgn0004913	3R	protein_coding	Gnf1	0.231427	0.473361	0.0137357	0.0512165	0.0227845	0.0858543	0.144108	0.286998	1719.97	1646.95	1626.5	1740.42	1610.8	1829.13	1642.19	1651.71
FBgn0004914	2L	protein_coding	Hnf4	0.463336	0.672838	0.0465715	0.129874	0.044889	0.134805	0.00413832	0.0235229	993.873	1020.52	988.635	1025.76	994.028	993.717	983.242	1057.81
FBgn0004915	2L	protein_coding	TfIIB	0.981466	0.991903	0.335475	0.514042	0.00231091	0.0194146	0.0838889	0.200045	539.168	538.745	545.072	532.841	524.366	553.97	565.779	511.711
FBgn0004919	2R	protein_coding	gol	0.731157	0.8604	0.82405	0.896902	0.0015831	0.0152541	8.65159e-10	8.98958e-08	150.146	159.563	154.199	155.511	159.715	140.577	148.682	170.444
FBgn0004921	2R	protein_coding	Ggamma1	0.355501	0.590054	0.0369651	0.1092	0.138516	0.286574	0.0711512	0.179426	1619.71	1541.13	1641.11	1519.74	1722.64	1516.79	1559.58	1522.69
FBgn0004924	X	protein_coding	Top1	0.256205	0.500466	0.949186	0.973226	0.882102	0.930757	0.13591	0.276552	4905.69	4740.57	4819.83	4826.43	4910.07	4901.3	4729.58	4751.57
FBgn0004926	3L	protein_coding	eIF-2beta	0.245238	0.488595	0.205291	0.374748	0.0724794	0.187147	6.84521e-14	4.10344e-11	3770.34	3226.62	3456.28	3540.68	3667.4	3873.28	3245.16	3208.08
FBgn0004956	X	protein_coding	os	0.0473136	0.220753	0.0761411	0.186181	0.47595	0.629486	0.807381	0.860257	6.13865	8.50069	8.57033	6.06901	7.87999	4.39731	9.26068	7.74071
FBgn0004957	X	protein_coding	por	0.536469	0.7307	0.0466812	0.130086	0.906032	0.945715	0.0285034	0.0943416	220.29	227.701	231.384	216.607	227.256	213.324	235.512	219.889
FBgn0004959	X	protein_coding	phm	0.0288715	0.174618	4.88254e-05	0.000519095	0.00119903	0.0128142	0.287247	0.454198	31.6511	25.1717	33.5491	23.2738	40.6528	22.6495	26.4455	23.898
FBgn0005198	3L	protein_coding	gig	0.435588	0.651793	0.233743	0.409524	0.0512754	0.147804	0.584764	0.712598	637.726	615.661	644.664	608.723	685.764	589.688	603.564	627.758
FBgn0005278	2L	protein_coding	Sam-S	0.0239479	0.157957	0.0223153	0.0745884	0.317525	0.489059	0.00423612	0.0239565	7233.25	7882.44	7703.68	7412.01	7440.45	7026.05	7966.92	7797.96
FBgn0005322	2L	protein_coding	nmd	0.0591055	0.24442	0.00174716	0.00995297	0.00486696	0.0308392	0.384106	0.549186	990.299	1046.61	976.469	1060.44	911.217	1069.38	1041.72	1051.49
FBgn0005355	3R	protein_coding	Su(fu)	0.761294	0.878277	0.0494448	0.135821	0.0721333	0.186601	0.0200665	0.073833	489.296	483.56	475.258	497.598	467.962	510.631	482.554	484.565
FBgn0005386	3L	protein_coding	ash1	0.0534876	0.233308	0.380606	0.557636	0.0461587	0.137453	0.301897	0.468709	1338.61	1208.54	1250.79	1296.36	1369.19	1308.02	1132.39	1284.7
FBgn0005390	X	protein_coding	fs(1)M3	0.0153336	0.126661	0.000292598	0.00226887	0.055465	0.156015	0.027262	0.0915404	3944.04	4276.99	4248.55	3972.48	4148.79	3739.29	4348.3	4205.67
FBgn0005391	X	protein_coding	Yp2	0.22809	0.469611	0.0148714	0.0545377	0.029899	0.102961	0.286714	0.453862	80933	76245	82687.1	74490.9	88643.5	73222.5	76730.7	75759.4
FBgn0005411	X	protein_coding	U2af50	0.0720796	0.266625	0.412941	0.587783	0.00111513	0.0121711	0.0378916	0.115438	1536.92	1633.47	1597.57	1572.82	1495.2	1578.64	1699.95	1566.99
FBgn0005427	X	protein_coding	ewg	0.0649857	0.254617	0.0245861	0.080262	0.0723404	0.186901	0.00130039	0.00981499	925.551	1002.81	984.376	943.981	961.623	889.478	1007.13	998.484	X :162291	3.18477e-17
FBgn0005533	3L	protein_coding	RpS17	2.83691e-05	0.00545877	0.196298	0.363438	0.334115	0.50226	0.0488045	0.137952	7605.98	9520.96	8661.79	8465.15	7631.3	7580.65	9692.28	9349.65
FBgn0005536	3L	protein_coding	Mbs	0.0788239	0.276763	0.00406642	0.0197083	5.23212e-05	0.0017651	0.00313426	0.0191947	1223.07	1097.18	1209.4	1110.86	1347.41	1098.74	1071.39	1122.97
FBgn0005558	4	protein_coding	ey	0.753419	0.8735	0.737719	0.841795	0.0520342	0.149246	0.314033	0.481192	22.3508	21.8191	22.3334	21.8364	24.0901	20.6114	20.5767	23.0614
FBgn0005561	4	protein_coding	sv	0.541136	0.734008	0.277178	0.456782	0.00432212	0.0286292	0.044688	0.129679	49.8585	46.508	46.2878	50.0788	53.2741	46.4429	39.3014	53.7147
FBgn0005564	3L	protein_coding	Shal	0.162611	0.397436	2.0178e-12	4.36798e-10	8.0628e-05	0.00237107	5.34817e-07	2.03309e-05	83.9845	71.2668	92.1741	63.0772	104.194	63.7752	80.1544	62.3792
FBgn0005585	3R	protein_coding	Crc	0.0693939	0.262185	0.606761	0.745995	0.835309	0.900292	0.0336943	0.1062	6247.6	6558.76	6427.54	6378.81	6281.78	6213.41	6573.3	6544.22
FBgn0005586	2R	protein_coding	Rab3	0.322181	0.564469	7.69178e-07	1.50969e-05	0.000851477	0.0102952	0.030723	0.0996357	106.986	96.4818	121.375	82.0932	138.227	75.7455	104.523	88.4408
FBgn0005590	2L	protein_coding	scw	0.0329694	0.185516	0.965656	0.982447	0.000312213	0.00553236	0.636199	0.747854	3.86659	5.64915	4.74066	4.77508	5.47785	2.25532	4.00347	7.29484
FBgn0005592	3L	protein_coding	btl	0.384855	0.612202	0.793291	0.87808	0.595176	0.728019	0.590104	0.715914	50.0317	52.9547	51.0293	51.9571	50.5103	49.553	51.5482	54.3611
FBgn0005593	2L	protein_coding	RpL7	5.28712e-05	0.0065924	0.252654	0.430637	0.306754	0.478633	0.114163	0.245528	14736.6	17489.8	15960.4	16266	14447.6	15025.5	17473.2	17506.4
FBgn0005596	3R	protein_coding	yem	0.0826616	0.284493	0.0579155	0.152556	0.317029	0.488658	0.042527	0.125061	1389.12	1295.25	1311.87	1372.5	1343.18	1435.05	1280.56	1309.95
FBgn0005612	2R	protein_coding	Sox14	0.430868	0.648591	0.406304	0.581565	0.0363913	0.116971	0.13625	0.276978	229.545	216.157	217.671	228.031	237.868	221.222	197.475	234.84
FBgn0005613	2R	protein_coding	Sox15	0.240741	0.483404	0.00481905	0.0225758	0.0739447	0.189647	0.132206	0.271092	11.1634	9.65761	9.03231	11.7887	10.6208	11.706	7.44377	11.8714
FBgn0005614	2R	protein_coding	trpl	0.236876	0.47935	0.0154159	0.0559773	1.20837e-06	0.000147957	0.00185644	0.0128685	511.759	581.538	580.675	512.623	626.952	396.566	534.397	628.68
FBgn0005616	2L	protein_coding	msl-2	0.0877378	0.29357	1.35055e-05	0.000173821	0.121888	0.263207	0.015965	0.0625724	92.1412	102.571	105.578	89.1351	102.854	81.4283	108.301	96.842
FBgn0005617	2L	protein_coding	msl-1	0.0287525	0.174304	0.000825282	0.0053957	0.12976	0.274506	0.13648	0.27718	2582.63	2386.03	2378.93	2589.73	2433.32	2731.95	2324.54	2447.51
FBgn0005619	2R	protein_coding	Hdc	0.356062	0.590194	0.00126121	0.00767558	0.0114383	0.0540842	0.314112	0.481229	19.7176	17.6854	22.0441	15.3589	25.5837	13.8515	18.5045	16.8664
FBgn0005624	2R	protein_coding	Psc	0.115242	0.335363	0.0414733	0.118671	0.00438092	0.0288817	0.208035	0.366542	284.164	243.19	284.027	243.327	334.033	234.295	234.021	252.36	2R:8860214	4.46242e-05
FBgn0005626	3L	protein_coding	ple	0.0261241	0.165047	2.05743e-11	2.56537e-09	0.00568106	0.0340558	0.00511073	0.0274029	227.316	168.542	258.571	137.288	304.913	149.72	212.228	124.856
FBgn0005630	2R	protein_coding	lola	0.0916319	0.299596	0.697407	0.812572	0.0715102	0.185483	0.00734183	0.0357817	9433.84	8660.57	9090.11	9004.3	9681.33	9186.35	8498.89	8822.25
FBgn0005631	2R	protein_coding	robo	0.411889	0.635111	0.771312	0.864681	0.00209023	0.0182717	0.00654846	0.0329559	92.6977	84.9884	89.5434	88.1427	101.49	83.9057	77.597	92.3798
FBgn0005632	3R	protein_coding	faf	0.192404	0.431865	0.824816	0.89736	0.0192926	0.0767869	0.364454	0.530629	4293.48	4044.45	4187.22	4150.71	4514.54	4072.42	3859.89	4229.01
FBgn0005633	3L	protein_coding	fln	0.0966347	0.307593	1.00566e-05	0.000134774	0.00318515	0.0239709	0.00649475	0.0327808	223.027	61.7139	265.651	19.0899	420.357	25.6971	110.945	12.4827
FBgn0005636	2R	protein_coding	nvy	0.622769	0.791475	0.00581493	0.0261714	0.0139896	0.0619083	0.0190127	0.0710971	32.8437	31.1373	34.9426	29.0384	38.3877	27.2998	31.4975	30.777
FBgn0005638	2R	protein_coding	slbo	0.112406	0.331686	0.000234741	0.00190358	0.000725033	0.00942483	0.161077	0.308725	21.9643	16.4624	24.3082	14.1185	31.6457	12.2829	16.9707	15.954
FBgn0005640	3L	protein_coding	Eip63E	0.0306931	0.179237	0.142186	0.290143	0.861328	0.917863	0.726017	0.807367	829.982	796.802	801.566	825.218	819.536	840.428	783.596	810.009	3L:3547395	4.67807e-05
FBgn0005642	3R	protein_coding	wdn	0.262037	0.505334	0.981597	0.990377	0.698744	0.804263	0.113555	0.244591	1014.83	965.933	990.731	990.033	1021.04	1008.62	960.423	971.444
FBgn0005648	2R	protein_coding	Pabp2	0.107609	0.325416	0.420603	0.594959	0.328104	0.496778	0.00828349	0.0390341	632.399	683.293	651.563	664.129	633.766	631.031	669.36	697.226
FBgn0005649	3R	protein_coding	Rox8	0.00184419	0.0423116	0.180137	0.342016	0.661121	0.776506	0.393257	0.557412	3193.06	2786.3	2931.22	3048.14	3115.76	3270.37	2746.69	2825.92
FBgn0005654	2R	protein_coding	lat	0.900853	0.952845	0.634473	0.765572	0.273929	0.445106	0.049737	0.139808	583.507	586.142	588.077	581.572	579.209	587.805	596.945	575.34
FBgn0005655	2R	protein_coding	PCNA	0.397644	0.622508	0.0832191	0.199026	0.375163	0.53897	5.87939e-06	0.00014363	1281.09	1213.45	1270.14	1224.4	1292.49	1269.7	1247.78	1179.11	2R:16150980	3.55762e-19
FBgn0005658	3L	protein_coding	Ets65A	0.349229	0.584391	0.00102093	0.00642918	0.000781429	0.0097929	0.335419	0.50258	12.9099	11.5938	14.4686	10.0351	17.4046	8.41526	11.5325	11.655
FBgn0005659	3R	protein_coding	Ets98B	0.809444	0.90574	0.451003	0.621103	0.000228558	0.00453088	0.000424713	0.00417639	86.5479	88.3433	88.6422	86.249	94.3598	78.736	82.9247	93.762
FBgn0005660	2L	protein_coding	Ets21C	0.192954	0.432344	0.00141117	0.00839166	0.0760063	0.193045	0.308589	0.475452	13.3789	10.8359	9.27233	14.9424	12.0184	14.7394	6.52623	15.1455
FBgn0005664	2L	protein_coding	Cry	0.0612327	0.247196	0.135638	0.280601	0.0155986	0.0663356	0.0155939	0.0615308	42.0548	28.6977	32.6363	38.1162	43.9067	40.203	21.3659	36.0294
FBgn0005666	4	protein_coding	bt	0.0275857	0.170345	3.3872e-14	1.88546e-11	1.32622e-12	2.06705e-08	1.39059e-12	4.92585e-10	15936.8	9308.62	15549.7	9695.72	21378.3	10495.3	9721.04	8896.19
FBgn0005670	X	protein_coding	Cyp4d1	0.000146086	0.0105902	2.60338e-05	0.000306236	0.685118	0.79396	0.0733748	0.182805	77.9383	148.139	94.8854	131.192	61.2657	94.6109	128.505	167.773	X :2056399	4.63618e-28
FBgn0005671	3R	protein_coding	Vha55	0.57151	0.75519	1.10405e-05	0.000146075	3.14981e-05	0.00124601	0.0232275	0.081809	3843.76	3924.74	4105.96	3662.54	4271.24	3416.28	3940.68	3908.8
FBgn0005672	2L	protein_coding	spi	0.0472149	0.220641	0.104923	0.233684	0.424985	0.584655	0.0205652	0.0751533	406.502	447.359	418.198	435.663	401.989	411.015	434.408	460.31
FBgn0005674	3R	protein_coding	Aats-glupro	0.967942	0.9861	0.168403	0.326464	0.080343	0.200677	0.716098	0.800705	2346.5	2350.51	2432.25	2264.76	2537.72	2155.28	2326.79	2374.23
FBgn0005677	2L	protein_coding	dac	0.983769	0.993015	0.0422045	0.120388	0.0581512	0.161441	0.0733131	0.182796	22.5022	22.5587	24.5193	20.5416	26.3366	18.6678	22.702	22.4154
FBgn0005683	2L	protein_coding	pie	0.102534	0.318409	0.00290173	0.0149756	0.0764164	0.193679	0.0441787	0.128464	396.978	363.92	361.408	399.491	367.2	426.756	355.615	372.225	2L:10421719	0.000444374
FBgn0005694	3L	protein_coding	Aef1	0.0390405	0.201218	0.0868805	0.205085	0.16316	0.320035	0.504881	0.651683	1059.45	953.73	1045.98	967.207	1130.63	988.278	961.325	946.135
FBgn0005695	2R	protein_coding	gcl	0.0839426	0.286958	0.00803284	0.0338928	0.0023435	0.0195744	0.0835618	0.199509	2298.66	2161.49	2159.95	2300.2	2146.3	2451.01	2173.59	2149.39
FBgn0005696	3R	protein_coding	DNApol-alpha73	0.376967	0.606088	0.0920433	0.213544	0.0859759	0.210596	0.00162969	0.0116302	699.487	660.958	663.03	697.416	664.754	734.22	661.306	660.611
FBgn0005771	2L	protein_coding	noc	0.566594	0.751121	0.172795	0.332205	0.0510765	0.147396	0.0407365	0.121493	270.598	280.858	283.467	267.989	289.612	251.584	277.322	284.394
FBgn0005775	3L	protein_coding	Con	0.355366	0.590012	1.49822e-05	0.000189539	0.00158673	0.0152541	0.274601	0.440783	52.9399	56.4884	62.9424	46.4859	66.6756	39.2042	59.2092	53.7677	3L:4990149	8.61941e-05
FBgn0005777	3R	protein_coding	PpD3	0.140247	0.369737	0.0291978	0.0910884	0.0540208	0.153093	0.0472923	0.134901	1541.36	1480.54	1482.93	1538.96	1488.83	1593.88	1477.04	1484.04
FBgn0005778	2R	protein_coding	PpD5	0.634883	0.799167	0.954821	0.976819	0.605336	0.736344	0.427431	0.589292	0.13967	0.232467	0.191325	0.180812	0.192986	0.0863538	0.189664	0.27527
FBgn0005779	2L	protein_coding	PpD6	0.0766076	0.273665	0.361295	0.539795	0.0820853	0.203915	0.250061	0.414378	4.8346	3.04999	4.28984	3.59476	5.85749	3.81172	2.72219	3.3778
FBgn0008635	X	protein_coding	betaCOP	0.059968	0.245527	0.00990284	0.0398689	0.0160634	0.0677577	0.115668	0.247671	1509.42	1575.3	1573.24	1511.48	1568.89	1449.95	1577.58	1573.01
FBgn0008636	2R	protein_coding	hbn	0.103223	0.31934	0.0159056	0.0573059	0.10495	0.239442	0.908931	0.932671	3.3397	4.01562	4.42015	2.93516	4.56693	2.11247	4.27338	3.75786	2R:16847851	5.73845e-21
FBgn0008646	3R	protein_coding	E5	0.622098	0.790931	0.369601	0.547486	0.0138784	0.0615442	0.805903	0.859447	4.39268	4.69456	4.90451	4.18272	5.79245	2.99291	4.01658	5.37254
FBgn0008651	3R	protein_coding	lbl	0.335237	0.575548	0.196946	0.36443	0.0206354	0.080552	0.375821	0.541613	6.81823	5.93371	6.91292	5.83902	8.35184	5.28461	5.47399	6.39343
FBgn0010014	X	protein_coding	CanB	0.0718799	0.266451	4.36287e-06	6.51962e-05	0.180497	0.341577	0.0254108	0.0871441	32.5901	38.7415	40.8141	30.5175	38.9836	26.1965	42.6445	34.8385
FBgn0010015	3R	protein_coding	CanA1	0.204075	0.443354	0.99463	0.997253	0.59735	0.72987	1.47297e-07	7.19675e-06	72.7533	55.6347	64.1823	64.2058	71.8193	73.6874	56.5453	54.7241
FBgn0010019	X	protein_coding	Cyp4g1	0.685242	0.831883	0.0122239	0.0469612	0.518234	0.666656	1.90522e-06	5.65614e-05	34505.8	35694.4	33900.3	36299.8	33013	35998.6	34787.7	36601.1	X :363446	4.70301e-22
FBgn0010038	3R	protein_coding	GstD2	0.127725	0.353341	0.0353727	0.105655	0.515187	0.664325	3.3982e-05	0.000580113	43.0071	26.9802	31.1249	38.8624	40.2917	45.7224	21.9581	32.0023
FBgn0010039	3R	protein_coding	GstD3	0.572117	0.755349	0.27315	0.452417	0.793125	0.87232	1.75321e-12	5.94032e-10	320.406	286.887	298.217	309.076	313.69	327.121	282.743	291.03
FBgn0010040	3R	protein_coding	GstD4	0.0272009	0.169243	0.608301	0.746894	0.965517	0.980617	0.841308	0.88366	7.88702	6.08194	7.22829	6.74067	8.11031	7.66373	6.34627	5.81761
FBgn0010041	3R	protein_coding	GstD5	0.921319	0.963414	0.00614213	0.0273423	0.325546	0.495038	0.0128553	0.0535299	25.8419	24.8827	17.4118	33.3128	20.5757	31.108	14.2479	35.5176
FBgn0010042	3R	protein_coding	GstD6	0.17007	0.407866	0.618685	0.754158	0.480137	0.632632	0.723095	0.805126	2.24176	2.95005	2.74167	2.45015	2.59478	1.88875	2.88856	3.01155
FBgn0010043	3R	protein_coding	GstD7	0.0728246	0.267889	0.0125798	0.0479386	0.436765	0.595589	0.060681	0.160301	13.86	9.92895	13.6132	10.1758	16.0872	11.6328	11.1392	8.71872
FBgn0010044	3R	protein_coding	GstD8	0.0525365	0.23144	0.0104812	0.0416839	0.0944808	0.223728	0.0118478	0.0506056	13.1765	7.96485	8.7923	12.3491	12.5201	13.833	5.06452	10.8652
FBgn0010051	3R	protein_coding	Itp-r83A	0.14125	0.370642	0.553691	0.705628	0.000907212	0.0107039	0.238621	0.401636	1220.75	1124.51	1187.55	1157.71	1328.04	1113.46	1047.06	1201.96
FBgn0010052	2R	protein_coding	Jhe	0.00198442	0.0438322	0.2771	0.456735	0.0433809	0.131734	0.0254094	0.0871441	30.1069	12.7513	20.1248	22.7333	26.3129	33.9008	13.9367	11.5659
FBgn0010053	2R	protein_coding	Jheh1	0.000373431	0.0169434	0.256792	0.434472	0.00501667	0.0314015	3.42489e-05	0.000582755	346.017	616.001	471.13	490.887	362.127	329.906	580.134	651.868	2R:14742986	0.000675864
FBgn0010078	2R	protein_coding	RpL23	6.30506e-05	0.00701933	0.588643	0.732173	0.0906983	0.217782	0.0926835	0.213662	17180.4	22226.6	19573.2	19833.8	16632.8	17728	22513.6	21939.6
FBgn0010097	2L	protein_coding	gammaTub37C	0.991706	0.996667	0.317099	0.49892	0.0115517	0.0544434	3.06438e-07	1.33355e-05	761.827	762.408	754.139	770.096	732.678	790.975	775.6	749.217
FBgn0010100	2L	protein_coding	Acon	0.930644	0.967306	3.56643e-15	4.75774e-12	0.264484	0.436333	0.000253024	0.00279047	5450.7	5488.79	6837.94	4101.56	6920.28	3981.13	6755.59	4221.99
FBgn0010105	3L	protein_coding	comm	0.640751	0.802987	0.000338465	0.00256413	0.000559754	0.00808158	0.128887	0.266777	26.3543	27.4893	30.5248	23.3189	33.3944	19.3142	27.655	27.3235
FBgn0010109	2R	protein_coding	dpn	0.518912	0.716238	0.123442	0.262834	0.140982	0.2901	0.699086	0.789745	3.18152	3.60216	3.9891	2.79459	4.34846	2.01459	3.62974	3.57459
FBgn0010113	3R	protein_coding	hdc	0.0244785	0.160102	0.767189	0.862106	0.0156368	0.0664256	0.17162	0.322974	763.22	614.628	695.286	682.561	824.366	702.073	566.207	663.049	3R:26160197	6.91968e-05
FBgn0010114	2R	protein_coding	hig	0.18978	0.428881	4.66255e-06	6.90784e-05	0.00109903	0.012097	0.0821434	0.197392	152.84	137.544	166.472	123.912	187.813	117.868	145.132	129.957
FBgn0010173	3R	protein_coding	RpA-70	0.220426	0.461953	9.53445e-05	0.000916742	0.000217833	0.00436395	0.19568	0.35208	2754.57	2645.4	2548.4	2851.56	2461.55	3047.59	2635.26	2655.53
FBgn0010194	X	protein_coding	Wnt5	0.599949	0.776452	0.0508954	0.138924	0.0161972	0.068211	0.0166928	0.0646892	166.931	160.42	170.791	156.561	182.972	150.891	158.61	162.23
FBgn0010197	2L	protein_coding	Gyc32E	0.426156	0.645227	0.315252	0.497018	0.429503	0.588867	0.352037	0.518564	3.07158	2.62144	2.59254	3.10048	3.01671	3.12645	2.16837	3.07451
FBgn0010198	X	protein_coding	RpS15Aa	0.0017373	0.0407181	0.0231605	0.0769023	0.00144405	0.0144197	0.128236	0.265747	10917.4	12773.9	12210.5	11480.8	10745.6	11089.2	13675.4	11872.4
FBgn0010213	2R	protein_coding	Sod2	0.104694	0.32115	1.22387e-06	2.23102e-05	0.468048	0.622402	0.000396765	0.00398709	889.46	971.293	989.877	870.876	941.843	837.077	1037.91	904.675
FBgn0010215	3L	protein_coding	alpha-Cat	0.0722607	0.266822	0.0134904	0.0504971	0.000655234	0.00877996	0.0873695	0.205734	3029.15	2808.95	2819.26	3018.84	2784.3	3274.01	2854.23	2763.68
FBgn0010217	4	protein_coding	ATPsyn-beta	0.864757	0.936433	5.44298e-08	1.64408e-06	0.256768	0.428708	0.0310549	0.100414	18558.6	18338.4	21317.8	15579.1	21880.6	15236.5	20755.1	15921.7
FBgn0010220	2R	protein_coding	Dbp45A	0.00164911	0.0396539	0.163923	0.320647	0.340762	0.508241	0.10549	0.232653	333.261	384.382	353.073	364.57	323.615	342.907	382.53	386.233
FBgn0010222	3R	protein_coding	Nmdmc	0.248142	0.491615	0.0380345	0.111451	0.544707	0.687369	0.000806725	0.00680759	370.506	340.735	367.445	343.795	385.661	355.351	349.23	332.24
FBgn0010223	3L	protein_coding	Galphaf	0.940047	0.972047	0.000893152	0.00576425	0.220184	0.388563	1.47325e-06	4.55597e-05	152.573	153.702	144.685	161.59	141.269	163.877	148.102	159.302
FBgn0010225	3R	protein_coding	Gel	0.137785	0.366845	3.4742e-12	6.60353e-10	0.00965185	0.0484364	0.00678161	0.0337586	2178.18	2339.55	1954.43	2563.3	1800.68	2555.68	2108.18	2570.91
FBgn0010226	2R	protein_coding	GstS1	0.00172189	0.04054	0.0189117	0.0654581	0.0804258	0.200755	0.0910673	0.211248	1351.44	905.282	1214.55	1042.17	1500.37	1202.5	928.725	881.84	2R:12987041	4.74514e-05
FBgn0010228	2R	protein_coding	HmgZ	0.0173815	0.133914	0.681381	0.801449	0.0488256	0.14291	0.244508	0.407746	584.928	662.784	628.443	619.268	612.289	557.567	644.597	680.97
FBgn0010235	3L	protein_coding	Klc	0.104548	0.321081	0.00780244	0.0331811	0.0133356	0.0600894	0.0884139	0.207282	1252.51	1190.22	1186.62	1256.11	1185.74	1319.29	1187.51	1192.94
FBgn0010238	2R	protein_coding	Lac	0.96597	0.98489	0.338172	0.516817	0.0181782	0.0736867	0.0444015	0.128968	380.206	381.54	390.491	371.255	414.586	345.826	366.396	396.684
FBgn0010240	X	protein_coding	Lcch3	0.654306	0.812203	3.53321e-05	0.000395893	0.667898	0.781638	0.0431378	0.126239	17.9058	16.8887	20.8823	13.9122	21.0832	14.7284	20.6815	13.0959
FBgn0010241	2R	protein_coding	Mdr50	0.025998	0.16465	0.00227646	0.0122942	0.649939	0.768294	0.000845295	0.00706044	200.074	283.267	265.032	218.309	226.627	173.52	303.437	263.098
FBgn0010246	3L	protein_coding	Myo61F	0.00893118	0.0968694	0.00026128	0.00207348	0.0699203	0.182734	0.00353159	0.0209131	1311.67	1667.41	1379.45	1599.62	1251.25	1372.08	1507.65	1827.16	3L:1329903	1.06586e-05
FBgn0010247	3RHet	protein_coding	Parp	0.365923	0.597264	0.0181592	0.0634878	0.0197269	0.0780762	0.0870497	0.205227	2159.3	2046.69	1998.19	2207.8	1951.2	2367.4	2045.19	2048.2
FBgn0010258	3R	protein_coding	Rbp4	0.873116	0.940745	0.59654	0.738849	0.00369522	0.0259045	0.093759	0.215535	3.25124	3.12066	3.33831	3.0336	4.30485	2.19763	2.37177	3.86956
FBgn0010263	2L	protein_coding	Rbp9	0.714527	0.8506	0.0917124	0.213061	0.000376457	0.00630232	0.000293907	0.00312566	846.566	871.229	882.99	834.805	926.408	766.724	839.572	902.885	2L:2959527	0.000564564
FBgn0010265	2L	protein_coding	RpS13	0.00264229	0.05135	0.187213	0.351357	0.778742	0.861714	0.0187465	0.0703885	6510.61	7558.91	7132.48	6937.05	6628.82	6392.39	7636.12	7481.7
FBgn0010269	X	protein_coding	Dsor1	0.516293	0.714142	0.930589	0.962836	0.530714	0.676789	0.100883	0.225557	520.511	531.627	525.547	526.592	516.214	524.808	534.88	528.375
FBgn0010278	2R	protein_coding	Ssrp	0.896073	0.950504	0.0189733	0.0656298	0.617791	0.744464	1.75197e-08	1.15216e-06	1681.93	1669.62	1647.07	1704.48	1659.04	1704.82	1635.1	1704.14
FBgn0010280	3L	protein_coding	Taf4	0.308985	0.552029	0.698995	0.813876	0.20482	0.36971	0.187489	0.342058	1623.52	1570.55	1604.7	1589.37	1656.66	1590.37	1552.74	1588.36
FBgn0010282	3R	protein_coding	TfIIFalpha	0.863133	0.935716	2.08861e-05	0.000252937	0.16722	0.325218	0.001817	0.0126767	1121.81	1114.15	1065.02	1170.94	1054.13	1189.48	1075.9	1152.39
FBgn0010287	2L	protein_coding	Trf	0.127017	0.35228	0.918338	0.955425	0.00111258	0.0121529	0.00286129	0.0179678	155.965	170.359	162.944	163.381	148.068	163.862	177.819	162.9
FBgn0010288	2L	protein_coding	Uch	0.979814	0.99119	2.30488e-05	0.000275489	0.0207648	0.0808694	0.00226423	0.0150107	1679.46	1681.3	1592.74	1768.01	1549.45	1809.47	1636.04	1726.55
FBgn0010292	X	protein_coding	bys	0.0254669	0.162841	0.390452	0.566852	0.0354351	0.115037	0.0151555	0.0602123	954.998	1043.55	991.104	1007.44	926.135	983.862	1056.07	1031.02
FBgn0010294	X	protein_coding	ng2	0.549888	0.741077	0.0532598	0.143568	0.882629	0.930757	0.0497649	0.139808	0.305076	0.162924	0.385723	0.0822773	0.445597	0.164555	0.325848	0
FBgn0010295	X	protein_coding	ng3	0.942973	0.973645	0.945901	0.971328	0.566949	0.70545	0.0599794	0.159013	0.428584	0.449447	0.445557	0.432475	0.490479	0.36669	0.400635	0.49826
FBgn0010296	X	protein_coding	ng4	0.900899	0.952845	0.145169	0.294533	0.487087	0.639017	0.18501	0.339084	0.25422	0.28241	0.400291	0.136339	0.324175	0.184266	0.476408	0.0884116
FBgn0010300	2L	protein_coding	brat	0.0377504	0.198637	0.626474	0.759611	0.117209	0.256684	0.012044	0.0511772	3571.13	3121.14	3371.37	3320.9	3679.25	3463	3063.49	3178.79	2L:19166599	0.000573037
FBgn0010303	X	protein_coding	hep	0.405029	0.629327	0.840827	0.907621	0.0472041	0.139685	0.417236	0.580111	773.739	750.235	759.356	764.618	798.053	749.424	720.659	779.812
FBgn0010309	2L	protein_coding	pigeon	0.742364	0.866966	0.216705	0.388941	0.0605573	0.165638	0.277463	0.444375	708.338	715.103	722.68	700.761	702.34	714.337	743.02	687.185
FBgn0010313	3R	protein_coding	corto	0.242594	0.485437	0.564998	0.714777	0.0098178	0.0489665	0.141843	0.284038	809.772	757.454	792.867	774.36	863.057	756.487	722.677	792.232
FBgn0010314	2L	protein_coding	Cks30A	0.00403157	0.0641839	0.441446	0.613688	0.147897	0.299952	0.757855	0.828958	362.089	308.21	328.418	341.881	342.529	381.649	314.307	302.113
FBgn0010315	X	protein_coding	CycD	0.476812	0.684183	0.0290444	0.0907716	0.00180976	0.0166216	0.444955	0.604626	1364.51	1339.3	1313.41	1390.4	1268.35	1460.66	1358.47	1320.13
FBgn0010316	2R	protein_coding	dap	0.190539	0.430023	0.618479	0.754158	0.0446905	0.134365	0.266878	0.432387	1583.02	1499.06	1528.25	1553.83	1516.87	1649.17	1539.64	1458.48
FBgn0010317	3L	protein_coding	CycJ	0.713419	0.850263	0.0491417	0.1353	0.103642	0.237939	0.251468	0.415578	597.779	604.369	585.87	616.279	570.138	625.42	601.601	607.137
FBgn0010323	2L	protein_coding	Gsc	0.0452673	0.216563	0.751403	0.851179	0.450472	0.607567	0.163651	0.312453	3.00394	1.18167	2.18943	1.99619	2.86942	3.13846	1.50943	0.853917	2L:588937	0.000988055
FBgn0010328	3R	protein_coding	woc	0.215924	0.457192	0.374981	0.552511	0.176109	0.336052	0.0513212	0.143017	3208.69	3064.9	3104.82	3168.77	3225.94	3191.44	2983.7	3146.09
FBgn0010329	X	protein_coding	Tbh	0.185595	0.424815	0.0543012	0.145845	0.0235034	0.0877342	0.776083	0.839769	19.4616	21.3878	22.161	18.6884	23.2689	15.6542	21.0531	21.7226	X :7917616	0.000658306
FBgn0010333	3L	protein_coding	Rac1	8.56456e-05	0.0080414	0.010243	0.0409039	0.877095	0.927561	0.296199	0.462999	636.021	816.393	756.431	695.984	664.532	607.511	848.33	784.456	3L:1300252	0.000553217
FBgn0010339	2R	protein_coding	128up	0.0298382	0.17717	0.57215	0.720783	0.0106182	0.0513865	0.000578354	0.00529315	1082.67	1181.79	1127.46	1137	1055.06	1110.28	1199.86	1163.72
FBgn0010340	3R	protein_coding	140up	0.300906	0.54458	0.159558	0.314624	0.00330149	0.0243526	0.407802	0.571429	245.79	253.676	244.766	254.7	229.781	261.8	259.751	247.601
FBgn0010341	X	protein_coding	Cdc42	0.945314	0.974446	0.0381756	0.111717	0.4681	0.622402	0.0336306	0.106117	1454.95	1458.23	1424.72	1488.46	1412.31	1497.58	1437.14	1479.33
FBgn0010342	2R	protein_coding	Map60	0.348597	0.584075	0.00243463	0.0129997	0.136578	0.284282	0.539952	0.678795	1178.32	1141.72	1094.99	1225.06	1083.37	1273.28	1106.6	1176.84	2R:5480088	0.000124506
FBgn0010348	3L	protein_coding	Arf79F	0.0312728	0.180592	0.476911	0.64306	0.0711383	0.184917	0.923783	0.944137	5143.94	4891.94	4961.21	5074.68	4939.59	5348.3	4982.82	4801.06
FBgn0010350	3L	protein_coding	CdsA	0.899592	0.952002	0.887834	0.937855	0.294176	0.465297	0.349855	0.516597	1146.26	1142.18	1146.27	1142.16	1132.86	1159.65	1159.69	1124.66
FBgn0010352	3L	protein_coding	Nc73EF	0.797855	0.898314	2.58851e-14	1.51708e-11	0.615399	0.742902	0.00154664	0.0111653	3236.68	3295.4	4016.03	2516.05	4013.52	2459.84	4018.55	2572.26
FBgn0010355	3R	protein_coding	Taf1	0.0442795	0.214753	0.998121	0.998963	0.00908851	0.046917	0.109704	0.239274	1297.81	1183.93	1240.83	1240.92	1347.03	1248.6	1134.64	1233.23
FBgn0010356	2R	protein_coding	Taf5	0.227697	0.469429	0.605067	0.744751	0.0528998	0.150924	0.0111566	0.0485709	544.739	570.96	560.802	554.897	536.282	553.197	585.322	556.598
FBgn0010357	2R	protein_coding	betaTry	0.00373155	0.06161	5.06728e-08	1.54255e-06	0.216613	0.384394	0.040325	0.120657	5446.65	7809.92	8014.95	5241.62	6595.36	4297.94	9434.53	6185.3
FBgn0010358	2R	protein_coding	deltaTry	0.292604	0.536082	0.000126377	0.0011539	0.0202391	0.0793376	1.23713e-06	4.07653e-05	93.4817	66.7486	96.4556	63.7747	118.874	68.0898	74.0376	59.4596
FBgn0010379	3R	protein_coding	Akt1	6.21402e-05	0.00696775	0.000219698	0.00180033	0.0649226	0.173953	0.999811	0.999811	1850.77	1783.96	1743.04	1891.69	1742.77	1958.78	1743.31	1824.61
FBgn0010380	X	protein_coding	AP-1-2beta	0.269543	0.512329	0.104463	0.23316	0.00147065	0.0145997	0.211865	0.370567	1292.75	1325.21	1327.9	1290.06	1351.43	1234.07	1304.36	1346.05
FBgn0010381	3L	protein_coding	Drs	0.0863644	0.291232	4.19325e-07	9.14672e-06	0.0590163	0.162917	0.000285509	0.00305838	1658.86	1297.1	1221.34	1734.61	1325.14	1992.57	1117.55	1476.64
FBgn0010382	2L	protein_coding	CycE	0.0034609	0.0591335	0.90127	0.945238	0.808405	0.882957	0.20714	0.365296	1875.76	1553.25	1718.55	1710.46	1871.89	1879.62	1565.2	1541.29	2L:15734499	6.27593e-05
FBgn0010383	X	protein_coding	Cyp18a1	0.00370765	0.0615415	0.21363	0.385643	0.451745	0.608811	0.0628373	0.164354	248.786	332.219	299.428	281.578	263.063	234.509	335.792	328.647
FBgn0010385	2R	protein_coding	Def	0.355104	0.589932	0.0187092	0.0649014	0.00143244	0.0143462	2.82512e-07	1.26894e-05	77.9734	103.68	81.4169	100.236	81.8955	74.0513	80.9383	126.421
FBgn0010387	3L	protein_coding	Dbi	0.0036532	0.0609623	0.691104	0.807947	0.000446148	0.00698861	1.67183e-05	0.000331516	578.734	864.365	726.585	716.514	533.881	623.588	919.29	809.44
FBgn0010388	2R	protein_coding	Dro	3.71376e-05	0.0060697	2.12942e-08	7.39178e-07	0.000838411	0.0101851	0.620238	0.736479	372.896	89.0954	80.0098	381.982	148.651	597.141	11.3688	166.822
FBgn0010389	3R	protein_coding	htl	0.197993	0.43679	0.0227335	0.0756943	0.0746661	0.190841	0.00240783	0.0157352	121.219	137.881	136.605	122.494	133.693	108.745	139.517	136.244
FBgn0010391	X	protein_coding	Gtp-bp	0.0580015	0.242167	6.04844e-06	8.64871e-05	0.0442522	0.13333	0.000918109	0.00751557	1170.12	1253.73	1260.13	1163.72	1236.6	1103.64	1283.67	1223.79
FBgn0010395	2L	protein_coding	Itgbetanu	0.928533	0.966758	5.55292e-10	3.61944e-08	0.0258667	0.093302	0.000224675	0.0025474	204.91	203.452	173.911	234.452	166.917	242.904	180.904	226
FBgn0010397	2R	protein_coding	LamC	0.346786	0.582305	0.902448	0.945902	8.90096e-05	0.00250416	0.232902	0.394767	543.856	560.772	553.193	551.435	577.245	510.467	529.141	592.403
FBgn0010398	2L	protein_coding	Lrr47	0.476962	0.684209	0.100551	0.227095	0.10468	0.239252	0.273989	0.440247	179.067	186.183	189.671	175.579	179.155	178.979	200.187	172.178
FBgn0010399	3R	protein_coding	Nmdar1	0.41836	0.639936	6.00138e-06	8.58931e-05	0.020637	0.080552	0.00907871	0.0418346	19.1066	16.8496	22.0371	13.9191	24.9564	13.2569	19.1178	14.5813
FBgn0010401	3R	protein_coding	Os-C	0.357336	0.590671	0.00434683	0.0207757	0.974995	0.985683	0.175258	0.327113	34.4663	30.2502	37.6839	27.0326	39.8462	29.0864	35.5215	24.9789
FBgn0010403	3R	protein_coding	Obp83b	0.484236	0.690829	0.00286016	0.0148101	0.169958	0.328574	0.35358	0.520092	38.7556	35.6024	43.6871	30.671	42.4591	35.0522	44.9151	26.2898
FBgn0010406	3L	protein_coding	RNaseX25	0.650075	0.809271	0.674845	0.796768	0.00249657	0.0204475	0.280471	0.447249	613.922	624.445	615.042	623.325	577.332	650.512	652.753	596.137	3L:7964004	0.000121985
FBgn0010407	2L	protein_coding	Ror	0.211611	0.452114	0.937896	0.967008	0.458727	0.614184	0.0254267	0.0871757	16.9424	13.918	15.4837	15.3767	16.4845	17.4003	14.4829	13.3531
FBgn0010408	3L	protein_coding	RpS9	5.1617e-05	0.00654067	0.000223678	0.00182526	0.143798	0.294012	0.716148	0.800705	9738.65	11803.4	11456.1	10085.9	10180.4	9296.89	12731.9	10875
FBgn0010409	2R	protein_coding	RpL18A	0.000258673	0.0142462	0.717413	0.827164	0.0432493	0.131426	0.024002	0.0838369	10525.5	12468.3	11531.7	11462.1	10358.9	10692.1	12704.4	12232.1
FBgn0010411	2R	protein_coding	RpS18	7.36199e-05	0.00775297	0.114984	0.249777	0.132591	0.278325	0.556472	0.6912	9809.08	11929.7	11118.8	10620	9820.99	9797.17	12416.5	11442.8	2R:16150980	3.55762e-19
FBgn0010412	X	protein_coding	RpS19a	3.93572e-05	0.0060697	0.00146114	0.00861971	0.950812	0.972399	0.901527	0.927717	5682.87	6889.28	6692.72	5879.43	6082.34	5283.4	7303.1	6475.47
FBgn0010414	2R	protein_coding	SerT	0.0740281	0.269832	0.0110206	0.04331	0.0466052	0.138413	0.370751	0.536537	20.6735	17.0236	21.1179	16.5792	24.6782	16.6688	17.5576	16.4896
FBgn0010415	2R	protein_coding	Sdc	0.37442	0.603612	0.49428	0.657887	0.569296	0.707523	0.0185325	0.0698711	1572.65	1477.96	1504.7	1545.92	1569.18	1576.12	1440.22	1515.71
FBgn0010416	X	protein_coding	TH1	0.578845	0.759865	0.00495027	0.0230382	0.00629682	0.0365632	0.0750467	0.185663	675.516	668.25	658.541	685.225	649.256	701.775	667.825	668.675
FBgn0010417	3L	protein_coding	Taf6	0.741756	0.866533	0.25748	0.434991	0.526591	0.673018	0.515575	0.660075	333.352	336.349	340.146	329.555	341.586	325.119	338.707	333.991
FBgn0010421	3R	protein_coding	TfIIFbeta	0.31993	0.562612	0.000114014	0.00106154	0.00746212	0.0411116	0.0807965	0.19531	760.928	726.679	692.878	794.729	677.231	844.624	708.524	744.834
FBgn0010422	2L	protein_coding	TfIIS	0.819173	0.911666	0.320079	0.501382	0.478334	0.631425	0.00350778	0.0208271	765.197	770.912	761.832	774.277	754.557	775.838	769.107	772.717
FBgn0010423	2R	protein_coding	TpnC47D	0.0446783	0.215646	5.47648e-13	1.64147e-10	1.62239e-05	0.000805307	0.0557691	0.151195	69.7717	53.5394	90.2646	33.0464	110.258	29.2857	70.2716	36.8071
FBgn0010424	3L	protein_coding	TpnC73F	0.546334	0.738082	1.18621e-06	2.18023e-05	5.64e-07	8.61814e-05	2.80501e-06	7.71691e-05	103.29	93.0784	114.331	82.0381	136.314	70.2667	92.3473	93.8095
FBgn0010425	2R	protein_coding	epsilonTry	0.898727	0.951745	1.86994e-08	6.66931e-07	0.0110823	0.053033	0.000123639	0.00158082	1775.05	1736.64	2210.89	1300.81	2389.58	1160.52	2032.2	1441.09
FBgn0010431	3L	protein_coding	mtrm	0.0245267	0.160215	0.0494926	0.135904	0.00203894	0.0179542	0.168271	0.318613	2717	2950.2	2765.23	2901.98	2535.38	2898.62	2995.07	2905.33
FBgn0010433	3R	protein_coding	ato	0.509646	0.70954	0.103228	0.231398	0.858972	0.916229	0.563992	0.697095	0.309902	0.422697	0.515132	0.217468	0.442889	0.176916	0.587375	0.25802
FBgn0010434	2R	protein_coding	cora	0.571872	0.755228	4.87058e-05	0.000518176	0.140992	0.2901	4.14048e-06	0.000107021	1175.2	1114.64	1063.65	1226.2	1119.61	1230.79	1007.69	1221.6
FBgn0010435	2R	protein_coding	emp	0.00176951	0.041041	0.0210033	0.0711956	0.00351172	0.0251649	0.281104	0.448075	429.074	496.617	478.581	447.11	465.32	392.827	491.842	501.392
FBgn0010438	3R	protein_coding	mtSSB	0.244063	0.487251	0.572583	0.721212	0.00558677	0.0336199	0.196155	0.352708	783.123	812.771	792.481	803.412	748.918	817.327	836.045	789.497	3R:12031606	0.000113356
FBgn0010441	3R	protein_coding	pll	0.899586	0.952002	0.548889	0.702379	0.711657	0.812712	0.00872298	0.0405961	394.534	396.713	398.415	392.832	395.607	393.46	401.223	392.204
FBgn0010452	3L	protein_coding	trn	0.748017	0.870369	2.81067e-05	0.000326675	0.193269	0.356738	0.00823201	0.03888	54.2111	52.2558	61.2647	45.2021	64.3857	44.0365	58.1438	46.3678
FBgn0010453	2L	protein_coding	Wnt4	0.0739452	0.269719	0.0290098	0.0906833	0.34955	0.51621	0.371654	0.537305	12.5404	16.2634	16.3594	12.4444	15.307	9.77372	17.4118	15.1151
FBgn0010470	2R	protein_coding	Fkbp14	0.726275	0.857001	0.0147975	0.0543851	0.00914398	0.0470668	0.0293354	0.096379	559.234	573.001	596.725	535.509	622.841	495.627	570.61	575.391
FBgn0010473	2L	protein_coding	tutl	0.279575	0.523014	7.42231e-05	0.000743949	0.000144982	0.00343964	0.0926347	0.213581	126.956	111.041	141.834	96.1622	171.418	82.4934	112.251	109.831
FBgn0010482	2R	protein_coding	l(2)01289	0.0860083	0.290471	2.26496e-08	7.75861e-07	2.36093e-05	0.00103364	3.14754e-07	1.35894e-05	1338.73	938.478	1365.97	911.245	1715.76	961.703	1016.17	860.787
FBgn0010488	2R	protein_coding	NAT1	0.0420709	0.20896	0.987718	0.993519	0.0907993	0.21789	0.0498805	0.140028	8824.44	8085.54	8453.42	8456.56	8999.73	8649.16	7907.12	8263.96	2R:8810806	0.00036071
FBgn0010497	2L	protein_coding	dmGlut	0.45126	0.663376	6.62077e-07	1.33495e-05	0.275137	0.446136	0.00187211	0.0129453	1833.23	1901.15	1999.52	1734.86	1988.64	1677.81	2010.4	1791.91
FBgn0010501	2R	protein_coding	Dcp-1	0.0472674	0.220704	0.135205	0.280042	0.681136	0.791485	0.00439049	0.0246701	425.071	460.269	436.684	448.656	417.469	432.672	455.899	464.639
FBgn0010504	2R	protein_coding	kermit	0.0103206	0.104861	0.559204	0.709983	0.0283596	0.099463	0.0354382	0.110072	332.456	375.508	351.562	356.402	320.572	344.34	382.552	368.463
FBgn0010516	2R	protein_coding	wal	0.0527113	0.231854	5.98219e-05	0.000618292	0.0513953	0.148041	0.0164246	0.0640531	1641.79	1758.91	1771.38	1629.32	1682.18	1601.39	1860.58	1657.24
FBgn0010520	2L	protein_coding	Bka	0.000319941	0.0157804	0.179613	0.341437	0.0371123	0.118677	0.112238	0.242931	400.774	470.913	429.914	441.773	385.415	416.132	474.413	467.414
FBgn0010531	2R	protein_coding	Ccs	0.595603	0.772816	0.769002	0.863148	0.292218	0.463187	0.26081	0.425296	177.546	180.835	179.95	178.431	175.556	179.536	184.344	177.326
FBgn0010548	2R	protein_coding	Aldh-III	6.12081e-05	0.00691297	0.191534	0.356745	0.00157802	0.0152385	0.108683	0.237812	1042.38	1213.38	1138.9	1116.87	1024.59	1060.16	1253.2	1173.57
FBgn0010549	2R	protein_coding	l(2)03659	0.00234872	0.0484532	0.238048	0.414522	0.431289	0.590523	2.50595e-17	3.5507e-14	100.477	381.696	236.795	245.378	93.3428	107.612	380.247	383.145	2R:5283670	0.00075693
FBgn0010551	2R	protein_coding	Phb2	0.579659	0.760486	2.17194e-08	7.47281e-07	0.047406	0.140025	4.21497e-05	0.000689344	1877.07	1837.01	1957.43	1756.65	2004.49	1749.64	1910.37	1763.66
FBgn0010575	2R	protein_coding	sbb	0.0793334	0.277988	0.0587762	0.154223	0.00487219	0.0308565	0.201847	0.359008	1341.66	1154.55	1322.99	1173.22	1532.76	1150.57	1113.23	1195.87	2R:14194088	0.000588523
FBgn0010583	2L	protein_coding	dock	0.441055	0.655256	0.0639265	0.163713	0.353238	0.519983	0.405281	0.56909	519.688	535.726	546.073	509.341	547.042	492.335	545.103	526.348
FBgn0010590	2R	protein_coding	Prosbeta1	0.47306	0.681245	0.188973	0.353744	0.0167001	0.06967	0.0120359	0.0511708	1226.21	1198.52	1226.39	1198.33	1213.71	1238.7	1239.06	1157.97
FBgn0010591	2R	protein_coding	Sply	0.0326616	0.184644	0.329879	0.508857	0.710044	0.812011	0.767307	0.834561	793.037	833.228	823.082	803.183	806.755	779.318	839.409	827.047	2R:12977125	0.000413838
FBgn0010602	2L	protein_coding	lwr	0.263203	0.506519	0.294807	0.475596	0.991754	0.996036	0.000218141	0.00248898	1153.35	1215.83	1196.11	1173.07	1164.76	1141.94	1227.46	1204.19
FBgn0010607	2L	protein_coding	l(2)05714	0.673085	0.824741	0.00551372	0.0250691	0.0028795	0.0224512	0.446828	0.606173	457.525	451.599	434.371	474.753	415.407	499.642	453.334	449.863
FBgn0010611	2R	protein_coding	Hmgs	0.000377314	0.0169434	0.120859	0.259034	0.000872448	0.0104519	0.0948128	0.216921	1053.97	1185.84	1132.85	1106.95	1036.76	1071.18	1228.94	1142.73
FBgn0010612	2L	protein_coding	l(2)06225	0.0149351	0.12523	3.62478e-05	0.000403254	0.700524	0.805427	0.107538	0.235941	1833.18	2155.04	2181.47	1806.74	2035.4	1630.96	2327.55	1982.53	2L:10976224	0.00014669
FBgn0010620	2R	protein_coding	Sip1	0.0558302	0.238439	0.169944	0.328425	0.450103	0.607222	0.0096681	0.0439705	573.359	633.358	592.865	613.851	568.571	578.146	617.159	649.556
FBgn0010621	2R	protein_coding	Cct5	0.413898	0.636877	0.0596752	0.155874	0.77295	0.857941	0.0212021	0.0767117	3290.09	3377.66	3393.66	3274.09	3358.75	3221.43	3428.57	3326.75
FBgn0010622	2R	protein_coding	l(2)06496	0.122131	0.345737	0.626559	0.759611	0.045482	0.135984	3.45867e-05	0.00058722	201.757	232.142	218.556	215.344	196.529	206.984	240.582	223.703
FBgn0010638	2R	protein_coding	Sec61beta	0.603039	0.778898	0.00140697	0.00836986	0.0131153	0.0593883	0.838126	0.881474	1124.84	1114.8	1165.8	1073.84	1205.19	1044.48	1126.41	1103.19
FBgn0010651	2R	protein_coding	l(2)08717	0.698317	0.839042	0.403193	0.578919	1.2151e-06	0.000147957	0.000284278	0.00305148	522.882	545.516	524.085	544.313	586.081	459.683	462.089	628.943	2R:14687940	0.000964547
FBgn0010660	2R	protein_coding	Nup214	0.732545	0.861316	0.365335	0.543176	0.30403	0.476051	0.12127	0.25556	1364.44	1381.3	1356.49	1389.25	1366.7	1362.18	1346.28	1416.33
FBgn0010704	2L	protein_coding	rti	0.367751	0.598743	0.5317	0.688607	0.131697	0.277233	0.4151	0.57831	995.021	973.453	977.302	991.173	971.08	1018.96	983.524	963.383
FBgn0010741	3L	protein_coding	l(3)01239	1.43967e-05	0.00454879	0.00786317	0.0333666	0.000145213	0.00343964	0.624987	0.739471	1063.19	1204.88	1109.35	1158.72	1000.63	1125.76	1218.08	1191.69
FBgn0010747	3L	protein_coding	Srp54k	0.972126	0.988167	0.000169513	0.00145071	0.00124472	0.0131348	1.18238e-05	0.000250389	1324.92	1326.77	1286.95	1364.74	1253.82	1396.02	1320.08	1333.46
FBgn0010750	3R	protein_coding	atms	0.0529835	0.232685	0.137569	0.283205	0.00800739	0.0431994	0.217168	0.376938	684.901	730.713	695.024	720.589	648.241	721.56	741.807	719.619
FBgn0010762	3L	protein_coding	simj	0.00654016	0.0818759	0.031824	0.0974668	0.0141917	0.0624305	0.0781581	0.190917	900.675	814.021	876.156	838.54	941.255	860.095	811.057	816.984
FBgn0010768	3R	protein_coding	sqz	0.10607	0.323375	0.03816	0.111713	0.00902029	0.0467077	0.293554	0.460546	265.52	249.319	265.976	248.863	285.112	245.928	246.841	251.798
FBgn0010770	3R	protein_coding	ppan	0.0453241	0.216563	0.0985956	0.224188	0.210013	0.376119	0.000821763	0.0069195	628.342	691.128	649.432	670.039	610.302	646.382	688.562	693.695
FBgn0010772	3R	protein_coding	Xe7	0.266716	0.509752	0.0943564	0.217711	5.15086e-05	0.00174905	0.00713006	0.0350454	448.869	418.945	445.623	422.191	492.884	404.853	398.362	439.528
FBgn0010774	3R	protein_coding	Ref1	0.880124	0.943227	0.00713355	0.0308672	0.331955	0.500218	0.0432641	0.126466	2123.43	2113.24	2180.03	2056.64	2164.14	2082.72	2195.91	2030.56
FBgn0010786	3L	protein_coding	l(3)02640	0.913482	0.959597	0.00320007	0.0161899	0.0326986	0.109131	0.0104288	0.0462561	2157.72	2152.62	2196.16	2114.18	2170.14	2145.29	2222.17	2083.07	3L:1336946	0.000697835
FBgn0010803	3R	protein_coding	Aats-trp	0.643721	0.804897	0.256117	0.433849	0.0480242	0.1413	0.311711	0.479173	772.233	779.896	767.774	784.356	749.155	795.312	786.393	773.4
FBgn0010808	3R	protein_coding	l(3)03670	0.0167074	0.131449	3.95124e-06	5.97324e-05	0.318982	0.490398	0.141312	0.283535	680.697	740.233	753.697	667.233	731.604	629.789	775.79	704.676
FBgn0010812	3R	protein_coding	unc-45	0.0457328	0.217248	1.48983e-07	3.78802e-06	5.89343e-05	0.00192973	0.107541	0.235941	740.755	660.501	614.107	787.149	595.4	886.11	632.813	688.189
FBgn0010825	3L	protein_coding	Gug	0.114341	0.333958	0.352952	0.531303	0.012054	0.056015	0.441063	0.600804	1626.07	1489.66	1593.78	1521.95	1764.07	1488.06	1423.49	1555.84
FBgn0010830	3L	protein_coding	l(3)04053	0.057283	0.240975	0.125853	0.266732	0.444163	0.602081	0.566916	0.699406	390.719	364.965	367.92	387.764	375.916	405.522	359.924	370.006
FBgn0010877	3R	protein_coding	l(3)05822	0.969268	0.986913	0.0902884	0.21079	0.0917032	0.219317	0.0230909	0.081484	1154.47	1156.29	1179.64	1131.13	1202.88	1106.07	1156.4	1156.18
FBgn0010894	3L	protein_coding	sinu	0.137386	0.366524	0.77766	0.867741	0.300864	0.47247	0.481062	0.632355	210.068	223.032	217.689	215.412	215.416	204.72	219.961	226.103
FBgn0010905	3L	protein_coding	Spn	0.0330328	0.185631	0.0634539	0.162931	0.00375643	0.0261374	0.0677929	0.1737	2955.78	2720.16	2777.15	2898.78	2994.43	2917.12	2559.88	2880.44	3L:2536995	1.32339e-05
FBgn0010909	3L	protein_coding	msn	0.184839	0.423974	0.00175538	0.00998883	0.00554337	0.033501	0.00817457	0.0386591	2478.72	2375.5	2359.87	2494.34	2469.91	2487.53	2249.84	2501.16	3L:2578010	2.97413e-06
FBgn0010926	3R	protein_coding	l(3)07882	0.171683	0.409732	0.00645187	0.0284305	0.65956	0.775374	0.00602408	0.0309795	1215.7	1273.25	1214.45	1274.49	1181.14	1250.25	1247.77	1298.72
FBgn0011016	3L	protein_coding	SsRbeta	0.357289	0.590656	4.92746e-06	7.2384e-05	0.155424	0.310092	0.059656	0.158291	1273.35	1232.42	1332.61	1173.16	1373.74	1172.96	1291.49	1173.35
FBgn0011020	3R	protein_coding	Sas-4	0.34389	0.582305	0.0239454	0.0786294	0.087109	0.212237	0.0143053	0.0578823	559.47	532.631	527.7	564.4	527.493	591.447	527.907	537.355
FBgn0011202	2L	protein_coding	dia	0.148298	0.380223	5.51279e-06	7.97794e-05	0.0303107	0.10391	0.00374439	0.0217976	1403.31	1343.33	1319.75	1426.89	1327.89	1478.73	1311.62	1375.04	2L:20762600	0.000217744
FBgn0011204	3L	protein_coding	cue	0.231499	0.473447	0.45225	0.622353	0.913845	0.95075	0.00531367	0.0282658	1923.76	2021.12	1987.52	1957.36	1936.68	1910.83	2038.36	2003.88	3L:1515609	3.38068e-05
FBgn0011205	3L	protein_coding	fbl	0.167817	0.404578	1.21413e-06	2.22105e-05	0.546201	0.688261	0.000914784	0.00750017	780.794	820.512	763.71	837.596	747.519	814.069	779.901	861.123
FBgn0011206	3L	protein_coding	bol	0.0300247	0.177568	8.2962e-07	1.60229e-05	0.000132552	0.0032586	0.00596136	0.0307865	325.455	258.72	334.486	249.69	397.667	253.243	271.304	246.137	3L:9108295	0.000984892
FBgn0011207	2L	protein_coding	pelo	0.0925272	0.301134	0.87823	0.931394	0.05505	0.15524	0.0529803	0.14612	917.575	987.087	950.459	954.203	891.461	943.688	1009.46	964.717
FBgn0011211	2R	protein_coding	blw	0.329288	0.570634	6.46222e-12	1.0072e-09	7.51927e-06	0.000481124	0.00328089	0.0198635	9482.4	8949.43	10677.3	7754.51	11654.2	7310.59	9700.43	8198.44	2R:18686454	0.000229265
FBgn0011217	3R	protein_coding	eff	0.0558386	0.238439	0.731857	0.837375	0.822697	0.891984	0.689046	0.784418	5337.11	4979.28	5191.32	5125.07	5348.59	5325.64	5034.04	4924.51	3R:10559370	0.000119592
FBgn0011224	3R	protein_coding	heph	0.0808793	0.281535	0.0711493	0.177005	0.245476	0.41605	0.142222	0.284553	1369.16	1267.66	1354.96	1281.86	1428.82	1309.5	1281.1	1254.23	3R:27781333	0.000718182
FBgn0011225	3R	protein_coding	jar	0.777631	0.887864	0.00308933	0.015756	0.128166	0.272485	3.0399e-07	1.33089e-05	2154.09	2172.84	2133.44	2193.49	2138.6	2169.58	2128.28	2217.4
FBgn0011227	2R	protein_coding	ox	0.902492	0.953838	6.35492e-06	9.01254e-05	0.558323	0.698228	0.0194279	0.0720996	731.469	739.296	837.236	633.529	844.214	618.724	830.258	648.335
FBgn0011230	2L	protein_coding	poe	0.11455	0.334183	0.823456	0.896632	0.000597966	0.0084119	0.0330289	0.105037	8114.73	7329.15	7753.37	7690.52	8685.87	7543.59	6820.86	7837.44
FBgn0011232	2L	protein_coding	scat	0.376256	0.60538	0.67173	0.794184	0.255258	0.427176	0.00365287	0.0214036	650.804	681.129	669.501	662.432	663.925	637.683	675.078	687.181
FBgn0011236	2R	protein_coding	ken	0.386507	0.613861	0.0628454	0.161688	0.0164041	0.0688038	0.287731	0.454702	467.539	484.714	492.112	460.142	504.591	430.487	479.632	489.796
FBgn0011239	2L	protein_coding	ms(2)35Ci	0.137138	0.366304	0.237189	0.413654	0.445282	0.602727	0.285261	0.452205	0.503353	0.0520235	0.42259	0.132787	0.741132	0.265573	0.104047	0
FBgn0011241	2R	protein_coding	cbx	0.131703	0.358931	0.78691	0.873995	3.80543e-05	0.00142919	0.512231	0.657743	210.413	220.603	214.646	216.37	194.127	226.699	235.165	206.041
FBgn0011244	2L	protein_coding	Hsp60B	0.00362695	0.060695	0.894358	0.940523	0.327353	0.496218	0.938863	0.954791	5.44861	1.45521	3.3402	3.56363	6.16798	4.72925	0.512416	2.39801	2L:730625	0.000880042
FBgn0011259	2L	protein_coding	Sema-1a	0.144803	0.375212	0.00124383	0.0075995	0.000730313	0.00945404	0.0341624	0.10722	240.512	204.504	247.774	197.242	292.465	188.56	203.082	205.925	2L:8589546	0.000334494
FBgn0011260	2R	protein_coding	Sema-2a	0.0281883	0.172225	0.267025	0.445547	0.416844	0.576954	0.0466048	0.133549	1491.97	1316.58	1428.6	1379.95	1534	1449.94	1323.2	1309.95	2R:12420981	1.6914e-05
FBgn0011270	3R	protein_coding	Pglym87	0.105355	0.322127	0.442431	0.614408	0.351675	0.518415	0.676078	0.775718	1.64708	0.0849713	1.26013	0.471919	2.52026	0.773896	0	0.169943
FBgn0011272	2L	protein_coding	RpL13	0.000156061	0.0108767	0.831016	0.901275	0.948746	0.971178	0.211529	0.370271	8405.18	10270.8	9313.23	9362.8	8387.86	8422.51	10238.6	10303.1
FBgn0011273	3R	protein_coding	Acam	0.263262	0.506519	0.555093	0.706489	0.154594	0.309266	0.500518	0.647833	0.863799	0.268576	0.718591	0.413785	1.38949	0.338111	0.0476947	0.489458	3R:21638972	0.000256277
FBgn0011274	2L	protein_coding	Dif	0.497542	0.701824	0.000788831	0.00519642	0.6342	0.756539	3.24985e-09	2.76788e-07	542.41	472.486	464.105	550.791	493.527	591.293	434.683	510.289	2L:17414433	0.000535082
FBgn0011276	X	protein_coding	HLH3B	0.175752	0.413819	0.0140973	0.0523393	0.00500916	0.0313671	0.15899	0.306345	1.27668	0.611443	1.40229	0.485839	2.26801	0.285362	0.536571	0.686315	X :2574046	1.4278e-08
FBgn0011277	X	protein_coding	HLH4C	0.0324107	0.183791	0.0480396	0.132968	0.0227154	0.0856995	0.30094	0.467736	2.30707	1.03343	2.12337	1.21713	3.28861	1.32554	0.958136	1.10872
FBgn0011278	3R	protein_coding	lbe	0.069908	0.262994	0.0506079	0.138285	0.0840426	0.206933	0.770929	0.836806	5.37028	4.37314	5.50128	4.24214	6.552	4.18856	4.45056	4.29571
FBgn0011279	3L	protein_coding	Obp69a	0.800867	0.899702	0.495922	0.659339	0.0271153	0.0965187	0.110939	0.241043	9.56622	10.0593	10.2934	9.33208	11.6716	7.46085	8.91522	11.2033
FBgn0011280	X	protein_coding	Obp19d	0.880467	0.943227	0.114634	0.249152	0.976648	0.986576	0.053733	0.147418	295.54	291	309.139	277.401	311.696	279.383	306.581	275.42
FBgn0011281	3R	protein_coding	Obp83a	0.069634	0.262534	1.66793e-07	4.18621e-06	0.981244	0.989448	0.614163	0.732951	33.2771	28.0215	40.3881	20.9104	43.0494	23.5048	37.7268	18.3161
FBgn0011282	3R	protein_coding	Obp84a	0.509734	0.70954	0.944301	0.970196	0.253399	0.425499	0.000410167	0.00407709	24.4198	26.7187	25.6202	25.5183	25.3131	23.5265	25.9272	27.5101
FBgn0011283	2L	protein_coding	Obp28a	0.365534	0.597004	0.0171524	0.0606482	0.193832	0.357312	0.48159	0.632676	11.5101	12.6002	13.5201	10.5902	12.2055	10.8148	14.8348	10.3656
FBgn0011284	3L	protein_coding	RpS4	0.000109748	0.0091262	0.640342	0.769567	0.0491064	0.143409	0.0271916	0.0914367	13618	16450	14975.4	15092.6	13304.2	13931.8	16646.6	16253.4
FBgn0011286	2R	protein_coding	RyR	0.0108425	0.107364	2.19387e-10	1.72695e-08	1.54807e-06	0.000178728	0.00117154	0.00903047	717.047	451.978	765.046	403.979	1011.22	422.874	518.872	385.085	2R:4752548	0.000726628
FBgn0011288	3L	protein_coding	Snap25	0.828639	0.917227	1.74561e-06	2.9865e-05	0.970927	0.983612	0.00138482	0.0103151	203.149	196.357	242.95	156.556	246.082	160.216	239.818	152.896
FBgn0011289	3R	protein_coding	TfIIA-L	0.460882	0.670793	0.0965424	0.221151	0.00767579	0.0419872	0.174612	0.326319	1091	1114.49	1082.03	1123.46	1035.67	1146.33	1128.38	1100.59
FBgn0011290	3R	protein_coding	Taf12	0.673937	0.825142	0.00528108	0.0242805	0.121145	0.262246	0.00924059	0.0423973	141.21	145.034	150.444	135.801	152.401	130.019	148.487	141.582
FBgn0011291	2L	protein_coding	Taf11	0.356797	0.590605	0.131275	0.274527	0.275164	0.446136	0.35905	0.525353	148.093	156.931	159.046	145.978	149.949	146.237	168.143	145.719	2L:9762424	4.30028e-05
FBgn0011293	3L	protein_coding	a10	0.0749885	0.270859	0.000205716	0.00170095	0.0662293	0.176144	0.0430191	0.12608	39.8939	28.4474	41.9102	26.4311	51.1021	28.6858	32.7182	24.1765
FBgn0011294	2L	protein_coding	a5	0.237576	0.480138	5.64041e-06	8.13242e-05	0.235238	0.405085	0.0114613	0.0493877	12.5451	8.94929	15.1823	6.31208	17.9438	7.14647	12.4209	5.47768
FBgn0011296	2R	protein_coding	l(2)efl	0.00447791	0.0677599	4.98218e-08	1.51961e-06	4.56862e-06	0.000340701	0.228984	0.390006	286.145	232.261	301.731	216.675	361.328	210.962	242.134	222.388
FBgn0011297	2R	protein_coding	l(2)not	0.947018	0.975495	0.00548763	0.0249723	0.937607	0.964908	0.0294725	0.0967479	185.701	186.246	193.402	178.545	193.325	178.077	193.48	179.012
FBgn0011300	2R	protein_coding	babo	0.588149	0.767168	0.531222	0.688191	0.0070263	0.0394495	0.0788018	0.191907	575.603	553.459	573.255	555.807	624.357	526.848	522.154	584.765
FBgn0011305	2L	protein_coding	Rsf1	0.0194593	0.142085	0.321051	0.50236	0.0283362	0.099403	0.126512	0.263401	274.764	312.176	298.347	288.592	268.478	281.05	328.217	296.134
FBgn0011327	3L	protein_coding	Uch-L5	0.113946	0.333496	0.725342	0.832723	0.114082	0.252354	0.634447	0.746492	1366.89	1299.23	1325.34	1340.79	1323.65	1410.14	1327.03	1271.44	3L:9467838	0.000501706
FBgn0011335	3L	protein_coding	l(3)j2D3	0.134213	0.362654	0.00384584	0.0188613	0.288348	0.459776	0.0231448	0.0816328	269.247	247.514	245.945	270.816	252.541	285.952	239.349	255.68
FBgn0011336	3R	protein_coding	OstStt3	0.380388	0.608977	0.000828643	0.00541066	0.0172731	0.0713163	0.739227	0.816542	1382.32	1403.32	1445.87	1339.77	1471.22	1293.41	1420.52	1386.12
FBgn0011361	3L	protein_coding	mtacp1	0.0523945	0.230949	4.18981e-10	2.86414e-08	0.527624	0.67373	0.270117	0.436229	1238.74	1307.28	1395.06	1150.96	1369.15	1108.33	1420.98	1193.58	3L:1329903	1.06586e-05
FBgn0011455	3L	protein_coding	l(3)neo18	0.426391	0.645227	9.44421e-07	1.79072e-05	0.33872	0.506091	0.00335129	0.0201595	1077.59	1132.63	1208.99	1001.23	1197.66	957.523	1220.33	1044.93
FBgn0011474	3R	protein_coding	pr-set7	0.266352	0.509363	0.400799	0.576757	0.0242048	0.0892279	0.057852	0.155117	733.359	672.877	717.647	688.589	788.467	678.251	646.827	698.926
FBgn0011476	3R	protein_coding	l(3)neo43	0.0809229	0.281535	0.477535	0.643457	0.000515655	0.0076689	0.001077	0.00849259	224.421	256.357	243.06	237.717	212.533	236.309	273.587	239.126
FBgn0011481	3R	protein_coding	Ssdp	0.109061	0.327709	0.0407829	0.117104	0.015665	0.0664623	0.0023023	0.0151985	1205.35	1043.49	1171.73	1077.11	1309.42	1101.27	1034.05	1052.94
FBgn0011509	3L	protein_coding	SrpRbeta	0.818322	0.911221	0.0573485	0.151396	0.003935	0.0270373	0.0564031	0.152362	588.87	593.454	578.329	603.995	555.691	622.05	600.967	585.94
FBgn0011554	2R	protein_coding	etaTry	0.0260668	0.16489	0.000349849	0.00263164	0.308059	0.479793	0.040231	0.120565	98.0111	121.403	98.468	120.946	83.9042	112.118	113.032	129.773
FBgn0011555	2R	protein_coding	thetaTry	0.221274	0.46255	4.05575e-09	1.81647e-07	0.00358223	0.0254595	0.00905511	0.04178	875.346	1016.95	1192.97	699.32	1028.54	722.153	1357.4	676.488
FBgn0011556	2R	protein_coding	zetaTry	0.000381162	0.0169434	0.216939	0.389227	0.0579174	0.16106	0.0104694	0.0463692	126.284	222.599	180.253	168.631	141.191	111.378	219.314	225.885
FBgn0011559	2L	protein_coding	Acp36DE	0.0641037	0.253554	0.420027	0.594492	0.186136	0.347855	0.681917	0.779777	41.7953	15.7806	34.6801	22.8957	57.4454	26.1452	11.9149	19.6463
FBgn0011566	X	protein_coding	Bzd	0.105405	0.322127	0.699657	0.814403	0.0883885	0.213918	0.813132	0.864353	305.76	319.874	314.86	310.774	298.549	312.97	331.17	308.578
FBgn0011569	3L	protein_coding	can	0.220817	0.462263	0.406009	0.581355	0.0383614	0.121155	0.243244	0.406607	1.61979	0.759678	1.42136	0.958109	2.44812	0.791455	0.394593	1.12476
FBgn0011570	2L	protein_coding	cpb	0.746452	0.869286	0.453549	0.623488	0.3914	0.554328	0.275202	0.441467	727.374	732.955	724.645	735.684	715.532	739.215	733.757	732.153
FBgn0011571	X	protein_coding	caz	0.00101363	0.030558	0.00148929	0.00873951	0.00087706	0.0104817	0.598788	0.721946	451.569	393.4	445.094	399.875	498.084	405.055	392.105	394.696
FBgn0011573	3L	protein_coding	Cdc37	0.127776	0.353419	0.0399318	0.115319	0.017376	0.0716083	0.0586235	0.15651	1086.25	1136.8	1089.91	1133.13	1039.28	1133.21	1140.55	1133.05
FBgn0011576	X	protein_coding	Cyp4d2	0.634478	0.798915	0.000153995	0.0013469	0.107009	0.242482	0.0647144	0.16819	205.446	200.561	188.25	217.756	185.073	225.818	191.427	209.694	X :2070915	6.09359e-23
FBgn0011581	3R	protein_coding	Ms	0.476625	0.684114	0.00053837	0.00377295	0.349323	0.515924	0.0954764	0.21794	51.9564	49.2961	45.6109	55.6416	45.7193	58.1935	45.5025	53.0897
FBgn0011582	3R	protein_coding	Dop1R1	0.0216175	0.150617	0.00547207	0.0249305	0.000103484	0.00275331	0.175389	0.327261	42.0874	28.7661	41.0305	29.823	56.1005	28.0744	25.9604	31.5717
FBgn0011584	2L	protein_coding	Trp1	0.203138	0.442689	0.000133822	0.00120563	0.082392	0.204407	0.254157	0.418608	1298.66	1347.25	1256.61	1389.3	1205.3	1392.03	1307.92	1386.57
FBgn0011586	X	protein_coding	e(r)	0.681087	0.829608	0.18669	0.350774	0.0136707	0.061017	0.355703	0.52218	1294.43	1273.83	1253.8	1314.47	1205.12	1383.75	1302.47	1245.19
FBgn0011589	2R	protein_coding	Elk	0.38151	0.609674	0.111285	0.243751	0.0394938	0.123536	0.144585	0.287428	33.4581	30.5442	33.9903	30.0119	38.06	28.8561	29.9206	31.1678
FBgn0011591	3L	protein_coding	fng	0.793986	0.896109	0.996616	0.998574	0.00423382	0.0282731	0.0120253	0.0511557	141.457	138.913	140.196	140.174	149.78	133.134	130.612	147.213
FBgn0011592	2R	protein_coding	fra	0.203805	0.443185	0.889759	0.938725	0.00364111	0.0257021	0.0688687	0.175362	611.825	572.511	593.536	590.8	644.225	579.426	542.847	602.175
FBgn0011596	3R	protein_coding	fzo	0.154674	0.387642	0.0797635	0.193013	0.000572936	0.00819999	0.0702786	0.177847	43.2133	35.2111	36.0175	42.407	46.8437	39.583	25.1913	45.231
FBgn0011603	2L	protein_coding	ine	0.0465696	0.219575	0.00193491	0.010813	0.000960226	0.0111024	0.00264858	0.017016	159.096	184.004	180.552	162.548	177.807	140.386	183.298	184.71
FBgn0011604	2R	protein_coding	Iswi	0.274327	0.517166	0.0247787	0.0806266	0.760846	0.849648	0.100163	0.224532	1333.57	1289.8	1279.58	1343.79	1305.63	1361.52	1253.54	1326.07
FBgn0011606	X	protein_coding	Klp3A	0.797095	0.89796	0.1742	0.33404	0.50145	0.652298	0.367472	0.533478	1095.12	1082.92	1118.96	1059.08	1139.69	1050.55	1098.24	1067.61
FBgn0011638	2L	protein_coding	La	0.0605652	0.246237	0.157983	0.312696	0.000931064	0.0108864	0.0218271	0.0784226	2710.28	2911.54	2851.12	2770.7	2647.91	2772.65	3054.32	2768.76
FBgn0011640	3L	protein_coding	lark	0.84962	0.928689	0.320922	0.502299	0.0522718	0.149661	0.154415	0.300551	1010.34	1003.59	1020.5	993.43	1051.03	969.651	989.974	1017.21	3L:7335794	1.07104e-05
FBgn0011642	4	protein_coding	Zyx	0.0506253	0.228048	0.00137386	0.00822314	9.89559e-05	0.00269061	0.00333383	0.0200777	804.478	941.729	819.402	926.805	682.24	926.717	956.565	926.892
FBgn0011648	2L	protein_coding	Mad	0.373577	0.603063	0.84199	0.90831	0.0745778	0.190775	0.274432	0.440686	1039.9	1005.75	1026	1019.65	1013.86	1065.94	1038.14	973.366	2L:3159568	1.24877e-05
FBgn0011653	3L	protein_coding	mas	0.269236	0.511807	0.506651	0.668133	0.0235981	0.0878855	0.625269	0.739692	1.21106	1.67746	1.59408	1.29444	1.89409	0.528032	1.29407	2.06085
FBgn0011655	3R	protein_coding	Med	0.281994	0.525046	0.0128807	0.0488701	0.0576434	0.160549	0.728027	0.808365	342.624	353.627	363.82	332.431	370.013	315.235	357.627	349.627
FBgn0011656	2R	protein_coding	Mef2	0.00683732	0.0834506	0.0325574	0.0990707	0.00162882	0.0155139	0.334786	0.501874	665.174	596.997	650.453	611.718	714.573	615.775	586.334	607.661
FBgn0011659	2R	protein_coding	Mlh1	0.552275	0.741729	0.354653	0.532671	0.0163579	0.0686654	0.622589	0.738147	305.863	311.157	303.968	313.053	288.992	322.735	318.943	303.37
FBgn0011660	2R	protein_coding	Pms2	0.00684543	0.0834842	0.000696847	0.00468351	0.00625468	0.0364023	0.199839	0.356774	857.715	739	747.353	849.361	767.139	948.292	727.568	750.431
FBgn0011661	X	protein_coding	Moe	0.504958	0.706362	0.0396566	0.114925	0.717676	0.817071	0.00768693	0.0369893	4926.98	5042.38	4887.71	5081.65	4846.42	5007.53	4929	5155.76
FBgn0011666	3R	protein_coding	msi	0.0109141	0.107765	0.00908786	0.0373631	0.0961686	0.226514	0.183197	0.336791	723.522	603.144	704.359	622.307	789.747	657.298	618.972	587.316	3R:21382294	1.80599e-06
FBgn0011668	3R	protein_coding	Mst57Da	0.114792	0.334672	0.377067	0.55438	0.205651	0.370724	0.722389	0.804686	5.38454	1.12037	4.58503	1.91988	8.6408	2.12828	0.529255	1.71148
FBgn0011669	3R	protein_coding	Mst57Db	0.0952245	0.305568	0.314851	0.496637	0.202211	0.366785	0.683654	0.781133	27.7513	3.22813	23.3851	7.59423	45.7211	9.7814	1.04919	5.40706
FBgn0011670	3R	protein_coding	Mst57Dc	0.295924	0.53932	0.481041	0.646727	0.25471	0.426688	0.617679	0.73484	4.85087	1.89655	4.43684	2.31058	7.64505	2.05669	1.22862	2.56447
FBgn0011672	3R	protein_coding	Mvl	0.513823	0.712505	0.0328407	0.0996949	0.00163275	0.015536	0.00571251	0.0298176	1284.72	1262.31	1254.01	1293.02	1234.92	1334.52	1273.09	1251.52
FBgn0011674	2R	protein_coding	insc	0.161997	0.397057	0.962823	0.980643	0.11669	0.256194	0.0875528	0.205923	295.233	316.154	305.466	305.921	302.828	287.639	308.105	324.203
FBgn0011676	2L	protein_coding	Nos	0.832353	0.919614	0.0679446	0.170768	0.0270619	0.0964846	0.00346254	0.0206613	32.2139	32.9426	34.1844	30.9722	35.7933	28.6345	32.5754	33.3099
FBgn0011692	3L	protein_coding	pav	0.161296	0.396052	0.0033159	0.0166608	0.0450345	0.135077	0.0408793	0.121764	1341.25	1234.9	1216.76	1359.39	1223.33	1459.17	1210.19	1259.61
FBgn0011693	3L	protein_coding	Pdh	0.00320991	0.0567832	3.0093e-10	2.2124e-08	0.0371843	0.118775	0.0985576	0.222289	297.285	464.21	518.932	242.563	403.615	190.954	634.249	294.171
FBgn0011694	2R	protein_coding	PebII	0.116375	0.337074	0.276034	0.455508	0.152208	0.305513	0.645704	0.754815	19.819	3.1683	17.5494	5.43795	33.8977	5.74033	1.20103	5.13556
FBgn0011695	2R	protein_coding	PebIII	0.0988961	0.311897	0.0771783	0.187961	0.415045	0.575422	0.0778138	0.190259	1689.98	1892.78	1861.13	1721.63	1791.18	1588.77	1931.08	1854.48
FBgn0011701	3R	protein_coding	repo	0.285775	0.529367	0.00232262	0.0124958	0.0783266	0.196998	0.0889682	0.20802	33.4905	37.2521	39.2999	31.4426	39.5621	27.4189	39.0378	35.4663
FBgn0011703	2L	protein_coding	RnrL	0.254864	0.498664	0.00177076	0.0100506	0.00543136	0.033085	0.00110114	0.00863298	3169.18	2979.59	2950.27	3198.49	2936.82	3401.53	2963.73	2995.45
FBgn0011704	2R	protein_coding	RnrS	0.63675	0.800724	0.587343	0.73143	0.009782	0.0488348	0.14198	0.284216	3364.64	3298.87	3359.96	3303.56	3250.44	3478.84	3469.47	3128.28
FBgn0011705	2L	protein_coding	rost	0.816083	0.909638	0.650359	0.777637	0.020729	0.0807906	0.00771291	0.0370572	785.528	794.406	785.366	794.568	756.312	814.744	814.421	774.392
FBgn0011706	3L	protein_coding	rpr	0.94225	0.973057	0.575594	0.722733	0.80574	0.880911	0.110285	0.240137	5.42978	5.50702	5.68386	5.25294	5.73967	5.11989	5.62804	5.38599
FBgn0011708	2L	protein_coding	Syx5	0.818468	0.911254	0.0570356	0.150798	0.0882908	0.213835	0.171199	0.322376	855.425	851.199	839.314	867.31	828.972	881.877	849.656	852.743
FBgn0011710	X	protein_coding	1-Sep	0.0878967	0.293661	0.213206	0.38501	0.0100808	0.0497369	0.34326	0.50982	1137.95	1089.82	1099.39	1128.38	1092.05	1183.85	1106.73	1072.91
FBgn0011715	3R	protein_coding	Snr1	0.276186	0.519382	0.100584	0.227138	0.367403	0.532484	0.0326573	0.104121	665.123	693.827	692.576	666.374	671.156	659.091	713.997	673.658
FBgn0011722	2L	protein_coding	Tig	0.00435399	0.066833	5.85836e-07	1.20301e-05	2.27441e-07	4.43111e-05	0.00441112	0.0247308	1269.04	1018.06	1249.83	1037.27	1487.53	1050.54	1012.12	1024
FBgn0011723	3L	protein_coding	byn	0.117974	0.33988	0.395341	0.571899	0.0003283	0.00570016	0.594726	0.719171	18.7151	21.5557	19.3606	20.9103	21.6132	15.8171	17.108	26.0034
FBgn0011725	3R	protein_coding	twin	0.423472	0.643536	0.568487	0.71739	0.15963	0.315294	0.051954	0.144264	1438.29	1401.52	1428.25	1411.55	1425.73	1450.84	1430.77	1372.26
FBgn0011726	2R	protein_coding	tsr	0.602692	0.778688	0.00254781	0.0134931	2.24062e-05	0.000994936	0.3261	0.493266	5607.11	5533.61	5366.49	5774.24	5090.84	6123.39	5642.14	5425.09
FBgn0011737	2L	protein_coding	Wee1	0.892205	0.948816	0.185516	0.34904	0.243088	0.413441	0.260756	0.425253	543.211	541.227	550.503	533.935	544.217	542.205	556.789	525.665
FBgn0011739	3R	protein_coding	wts	0.648349	0.808076	0.855308	0.916775	0.00299325	0.0230043	0.0010084	0.00807653	741.917	717.164	727.32	731.761	778.917	704.917	675.723	758.605
FBgn0011740	3R	protein_coding	alpha-Man-II	0.356991	0.590605	0.0408706	0.117335	0.248138	0.419285	0.00524117	0.0279848	785.833	760.581	758.65	787.764	763.268	808.398	754.033	767.129
FBgn0011741	X	protein_coding	Arp6	0.435225	0.651625	0.575049	0.722733	0.330845	0.499038	0.155814	0.302506	289.041	299.494	297.078	291.456	286.948	291.133	307.208	291.779
FBgn0011742	X	protein_coding	Arp2	0.0184055	0.137851	3.44686e-06	5.34555e-05	0.000103518	0.00275331	0.173757	0.325498	1992.12	2073.83	1969.6	2096.35	1879.08	2105.16	2060.12	2087.55
FBgn0011743	2R	protein_coding	Arp53D	0.226962	0.468659	0.336632	0.515246	0.169024	0.3275	0.658541	0.763408	0.844333	0.223925	0.804051	0.264207	1.50406	0.18461	0.104047	0.343803
FBgn0011745	3R	protein_coding	Arp1	0.166421	0.403272	0.3218	0.502676	0.0829609	0.205266	0.727649	0.808176	1106.03	1145.8	1142.23	1109.6	1093.26	1118.8	1191.2	1100.41
FBgn0011746	2R	protein_coding	ana	0.0342282	0.18934	0.871058	0.927108	0.000247466	0.00477943	0.129249	0.267137	60.3254	46.3792	53.6906	53.0141	69.3294	51.3213	38.0517	54.7068
FBgn0011747	4	protein_coding	Ank	0.0321329	0.182849	0.00147848	0.00869896	0.000801652	0.00990059	0.559138	0.693571	6204.5	5873.24	5796.01	6281.73	5702.73	6706.28	5889.3	5857.19
FBgn0011754	X	protein_coding	PhKgamma	0.3423	0.582115	0.0374615	0.110144	0.0365189	0.117261	0.00363162	0.0213031	1197.55	1161.33	1159.46	1199.42	1197.66	1197.45	1121.26	1201.39
FBgn0011758	X	protein_coding	B-H1	0.99377	0.997235	0.0348919	0.104461	0.586997	0.721752	0.929512	0.948188	5.64881	5.65246	6.48183	4.81944	6.686	4.61161	6.27765	5.02727
FBgn0011760	X	protein_coding	ctp	0.0571754	0.240827	0.0646305	0.165082	0.318338	0.489842	0.534437	0.674364	3739.68	3524.06	3533.07	3730.67	3588.7	3890.66	3477.44	3570.67
FBgn0011761	X	protein_coding	dhd	0.925521	0.965153	0.205157	0.374687	0.0034809	0.0250941	6.83143e-07	2.4994e-05	26963.1	27124.9	26716.8	27371.2	25831	28095.2	27602.7	26647.2
FBgn0011762	3L	protein_coding	DNApol-alpha50	0.120891	0.344085	0.00217231	0.0118674	0.000104225	0.00276267	0.0119946	0.0510756	330.361	303.595	302.231	331.725	295.892	364.831	308.571	298.619
FBgn0011763	2R	protein_coding	Dp	0.564976	0.749918	0.0952898	0.219086	0.288397	0.459776	0.000225135	0.00255012	1885.65	1930.96	1881.15	1935.46	1875.51	1895.78	1886.78	1975.14
FBgn0011764	X	protein_coding	Dsp1	0.83024	0.917935	0.557963	0.70887	0.769981	0.855864	0.181135	0.334459	1823.9	1807.34	1833.35	1797.89	1832.8	1815	1833.9	1780.78
FBgn0011766	3R	protein_coding	E2f	0.00821735	0.0920745	0.279992	0.459703	0.0284234	0.099559	0.662135	0.766159	1407.79	1263.44	1362.24	1308.98	1490.28	1325.3	1234.21	1292.67	3R:17471144	0.000381322
FBgn0011768	3R	protein_coding	Fdh	0.00972476	0.101485	0.00418128	0.0201078	0.000655585	0.00877996	2.12678e-07	9.95437e-06	1472.18	1960.27	1780.25	1652.19	1457.5	1486.86	2103.01	1817.53
FBgn0011769	3L	protein_coding	Fdxh	0.920989	0.963133	0.0169996	0.0602172	0.562244	0.701656	0.0538456	0.147606	99.1111	99.5672	95.5688	103.109	94.4695	103.753	96.6682	102.466	3L:9364318	5.49001e-05
FBgn0011770	X	protein_coding	Gip	0.0885551	0.294802	0.00609404	0.0271609	4.77875e-07	7.7585e-05	4.82717e-06	0.000122137	845.666	743.525	768.588	820.603	762.654	928.677	774.521	712.529
FBgn0011771	3L	protein_coding	Hem	0.0711273	0.265136	0.107828	0.238283	0.69246	0.799754	0.095971	0.218653	894.237	853.399	862.058	885.578	879.649	908.826	844.468	862.33
FBgn0011774	3R	protein_coding	Irbp	0.0717564	0.266417	0.000324957	0.00247909	0.0112777	0.0535898	0.102572	0.228417	709.035	652.419	640.024	721.431	641.371	776.7	638.677	666.162
FBgn0011785	3R	protein_coding	BRWD3	0.00660295	0.0822673	0.0529027	0.14305	0.000801146	0.00990059	0.544424	0.682112	1244.82	1024.28	1199.82	1069.28	1431.44	1058.2	968.199	1080.35
FBgn0011787	3L	protein_coding	mRpL12	0.0415894	0.20724	0.86311	0.921905	0.614557	0.742519	0.157987	0.305195	514.651	551.825	532.196	534.279	516.658	512.644	547.735	555.915
FBgn0011802	3L	protein_coding	Gem3	0.0454196	0.216588	0.00173058	0.00988739	0.00348276	0.0250959	0.0123797	0.0520811	1248.01	1088.81	1102.24	1234.58	1120.89	1375.14	1083.59	1094.02	3L:10456199	0.000365077
FBgn0011812	2R	pseudogene	Lcp1Psi	0.346709	0.582305	0.326042	0.504964	0.325143	0.495038	0.457933	0.612858	8.2919e-05	0.0877031	8.2919e-05	0.0877031	0.000165838	0	0	0.175406
FBgn0011817	3L	protein_coding	nmo	0.0500188	0.22689	0.107154	0.237297	0.0660772	0.17601	0.202536	0.359781	609.613	542.889	595.927	556.574	651.898	567.327	539.956	545.821	3L:8039182	4.17205e-05
FBgn0011818	2L	protein_coding	oaf	0.195531	0.434866	0.0572525	0.151269	0.554823	0.695414	0.109666	0.239223	783.407	753.672	783.894	753.185	794.133	772.68	773.655	733.689
FBgn0011822	X	protein_coding	pcl	0.847774	0.927517	0.201752	0.370357	0.572802	0.710464	0.00927389	0.0425126	96.0896	98.433	101.533	92.99	98.4965	93.6828	104.569	92.2973
FBgn0011823	2L	protein_coding	Pen	0.177353	0.415536	0.143695	0.292337	0.892748	0.937373	0.00644438	0.0325688	5722.78	5374.5	5643.41	5453.87	5826.12	5619.44	5460.69	5288.3
FBgn0011824	2R	protein_coding	CG4038	0.955299	0.97985	0.00142605	0.00844505	0.437466	0.596009	0.517818	0.661914	408.835	409.516	430.917	387.434	435.416	382.254	426.417	392.614	2R:16984992	0.000686853
FBgn0011826	X	protein_coding	Pp2B-14D	0.0203721	0.145983	0.854468	0.916117	0.313289	0.484804	0.531677	0.672514	1261.73	1179.23	1223.27	1217.68	1280.03	1243.44	1166.52	1191.93
FBgn0011828	3L	protein_coding	Pxn	0.313996	0.556637	1.13006e-05	0.000149105	0.00057376	0.00820002	0.0156361	0.0616506	177.987	164.055	191.1	150.942	212.699	143.274	169.501	158.61	3L:2630417	0.000108561
FBgn0011829	2L	protein_coding	Ret	0.0772675	0.274201	0.0697466	0.174322	0.0637651	0.171678	0.804253	0.858157	58.3952	46.9438	59.8159	45.5231	58.2265	58.5638	61.4052	32.4823
FBgn0011832	2L	protein_coding	Ser12	0.654979	0.8126	0.0160035	0.0575671	0.334154	0.50226	3.20022e-10	3.92745e-08	15.1451	9.27984	8.78298	15.642	10.4012	19.8891	7.16481	11.3949
FBgn0011834	X	protein_coding	Ser6	0.881737	0.943546	0.0188066	0.0651667	0.00963816	0.0484289	8.46404e-10	8.85373e-08	246.452	237.113	258.515	225.049	244.542	248.361	272.488	201.737
FBgn0011836	3L	protein_coding	Taf2	0.146486	0.377315	0.0152643	0.0555914	0.529918	0.676049	5.97664e-05	0.000904451	799.998	868.14	813.064	855.074	784.163	815.833	841.965	894.314
FBgn0011837	X	protein_coding	Tis11	0.0865789	0.291573	0.280095	0.459779	0.137934	0.285905	0.335874	0.502971	1738.68	1637.7	1662.17	1714.21	1676.59	1800.78	1647.76	1627.64	X :12574572	1.04665e-05
FBgn0011987	2R	tRNA	tRNA:SeC	0.51888	0.716238	0.257728	0.434991	0.53081	0.676856	0.395662	0.560311	0.481282	0.251696	0.554338	0.17864	0.772323	0.190241	0.336353	0.167038
FBgn0012034	3L	protein_coding	AcCoAS	0.00588633	0.0775523	0.00769908	0.0328761	0.576029	0.713217	0.0870116	0.205168	3452	3026.74	3122.62	3356.11	3358.26	3545.74	2886.99	3166.48
FBgn0012036	2L	protein_coding	Aldh	0.0371565	0.19772	0.0487024	0.13435	0.582887	0.718456	3.03484e-05	0.000530875	5020.83	4390.69	4801.64	4609.89	5142.55	4899.11	4460.72	4320.66
FBgn0012037	2L	protein_coding	Ance	0.000663944	0.0236825	0.000126633	0.00115556	0.640949	0.76142	0.332917	0.499985	1206.44	1614.43	1256.72	1564.14	1069.03	1343.84	1444.41	1784.45
FBgn0012042	2R	protein_coding	AttA	0.00030033	0.0153474	3.83951e-09	1.73457e-07	0.000148992	0.00348706	0.289771	0.456615	582.659	174.946	129.859	627.746	203.875	961.443	55.8428	294.05
FBgn0012051	2R	protein_coding	CalpA	0.818891	0.91153	0.00393325	0.0192358	0.0647956	0.173762	3.07582e-05	0.000536838	490.825	500.111	472.722	518.214	454.167	527.483	491.277	508.944
FBgn0012058	3L	protein_coding	Cdc27	0.179861	0.417797	0.00898196	0.0370351	0.469998	0.623916	0.156114	0.302712	983.767	942.999	933.043	993.723	961.341	1006.19	904.745	981.253
FBgn0012344	3R	protein_coding	Dh44	0.998037	0.999226	0.407728	0.583014	0.0097037	0.0485788	0.430806	0.591796	29.7373	29.7428	30.624	28.8561	33.5403	25.9344	27.7076	31.7779
FBgn0013263	3L	protein_coding	Trl	0.435468	0.651761	0.510082	0.671011	0.0172076	0.0710836	0.00117066	0.00902818	1524.16	1484.62	1511.89	1496.89	1560.13	1488.18	1463.65	1505.59
FBgn0013269	3R	protein_coding	FK506-bp1	0.0125656	0.115136	0.504415	0.666074	0.0760199	0.193045	0.0418205	0.123496	5026.66	5530.59	5244.23	5313.02	4898.54	5154.77	5589.91	5471.27
FBgn0013272	2R	protein_coding	Gp150	0.315968	0.558671	0.000239005	0.00193212	0.372014	0.536353	0.00617858	0.0315322	4404.17	4572.67	4311.65	4665.19	4265.49	4542.84	4357.8	4787.54	2R:18211999	0.000605833
FBgn0013276	3R	protein_coding	Hsp70Ab	0.000525461	0.0204079	0.293461	0.474027	0.464323	0.619123	0.752073	0.82467	5.85648	0.848135	2.74253	3.96208	4.82416	6.88879	0.660896	1.03538
FBgn0013277	3R	protein_coding	Hsp70Ba	0.346594	0.582305	0.634647	0.765664	0.634647	0.756876	0.0424206	0.124843	0	0.139967	0.0482096	0.091757	0	0	0.0964191	0.183514
FBgn0013278	3R	protein_coding	Hsp70Bb	0.0542622	0.234925	0.00207767	0.0114628	0.00242433	0.0200242	0.00213456	0.0143278	59.942	12.2476	18.5521	53.6375	25.167	94.7171	11.9373	12.5579
FBgn0013279	3R	protein_coding	Hsp70Bc	0.0314973	0.181215	0.000722691	0.00482599	0.00106116	0.0118234	0.026886	0.0906633	22.3625	6.67961	7.48728	21.5549	8.56433	36.1607	6.41023	6.94899
FBgn0013300	2L	protein_coding	Mst35Ba	0.0733167	0.268524	0.48371	0.648946	0.876455	0.927282	0.788186	0.847452	0.896313	0.258341	0.432606	0.722049	0.783582	1.00904	0.0816293	0.435052
FBgn0013301	2L	protein_coding	Mst35Bb	0.0951045	0.305377	0.337729	0.516316	0.136331	0.284068	0.696754	0.78824	1.1283	0.170152	0.946484	0.351972	1.89297	0.363639	0	0.340305
FBgn0013303	3L	protein_coding	Nca	0.534941	0.729558	0.434195	0.607437	0.00387495	0.0267	0.186671	0.341124	653.5	672.711	672.562	653.649	625.427	681.573	719.698	625.725
FBgn0013305	2R	protein_coding	Nmda1	0.0504498	0.227767	3.48832e-10	2.43807e-08	5.03328e-05	0.00172795	0.363053	0.529207	862.961	818.725	756.293	925.394	735.518	990.404	777.067	860.383
FBgn0013307	2R	protein_coding	Odc1	9.84837e-05	0.0087214	0.0114088	0.0444894	0.00100672	0.0114448	0.085206	0.202111	289.676	445.985	388.854	346.807	339.202	240.15	438.506	453.464
FBgn0013308	2R	protein_coding	Odc2	0.453977	0.665508	0.00239456	0.0128077	0.360978	0.52674	2.57716e-06	7.21143e-05	8.23879	6.14287	5.76019	8.62147	6.41014	10.0674	5.11025	7.17549
FBgn0013323	2L	protein_coding	Ptth	0.103853	0.319892	0.805819	0.885781	0.0697187	0.182475	2.09076e-09	1.93558e-07	1.56712	5.94956	3.82637	3.69032	2.15212	0.982127	5.50062	6.39851
FBgn0013325	2R	protein_coding	RpL11	4.97833e-06	0.0037804	0.0202193	0.0690336	0.083641	0.206368	0.346586	0.512854	9828.59	12377.5	11372.3	10833.8	9901.7	9755.49	12843	11912.1
FBgn0013334	3R	protein_coding	Sap47	0.452116	0.664092	0.000140829	0.00125642	0.00360029	0.0255413	0.00456889	0.0253871	987.955	951.202	1022.79	916.371	1079.55	896.359	966.021	936.384	3R:11783799	0.000162343
FBgn0013342	3L	protein_coding	nSyb	0.0451918	0.216563	0.0453475	0.127051	0.00682151	0.0385218	0.0191103	0.071308	265.654	211.515	252.771	224.398	299.622	231.687	205.92	217.11	3L:1637942	4.67016e-05
FBgn0013343	3R	protein_coding	Syx1A	0.019258	0.141715	0.733118	0.838141	0.0123453	0.0569442	0.146254	0.289543	372.677	325.771	351.354	347.093	391.351	354.002	311.357	340.184
FBgn0013347	3R	protein_coding	TfIIA-S	0.180665	0.418774	0.771476	0.864804	0.107818	0.243734	0.0621236	0.163061	467.147	491.376	477.617	480.907	456.184	478.111	499.05	483.703
FBgn0013348	2R	protein_coding	TpnC41C	0.158205	0.391924	7.56068e-10	4.68168e-08	0.00053508	0.00783812	0.00507057	0.0272611	270.126	183.317	359.592	93.8505	460.142	80.1102	259.043	107.591
FBgn0013432	X	protein_coding	bcn92	0.491133	0.696588	0.302865	0.483604	0.871536	0.924317	0.808401	0.860969	189.438	193.06	187.698	194.801	185.334	193.542	190.061	196.06	X :2043774	1.74145e-20
FBgn0013433	2L	protein_coding	beat-Ia	0.362526	0.594459	6.93859e-06	9.74278e-05	0.0194816	0.0773212	0.130779	0.269335	15.1854	16.8795	19.6863	12.3787	20.4836	9.88731	18.889	14.8701	2L:16058031	5.09429e-05
FBgn0013435	2R	protein_coding	cdc2rk	0.0160684	0.12916	0.088352	0.207396	0.644701	0.764181	0.497164	0.645258	136.009	149.984	138.819	147.173	130.729	141.288	146.91	153.058
FBgn0013467	2R	protein_coding	igl	0.876644	0.942254	4.23215e-08	1.30878e-06	0.111159	0.248364	0.000168842	0.00202428	139.011	136.017	165.935	109.093	173.718	104.304	158.151	113.882	2R:11064825	5.86174e-05
FBgn0013469	3L	protein_coding	klu	0.700187	0.840375	0.143644	0.292314	0.0265953	0.0953236	0.130939	0.26938	43.1983	41.3205	39.5827	44.9361	44.6861	41.7106	34.4794	48.1616
FBgn0013531	2L	protein_coding	MED20	0.985653	0.994072	0.626793	0.759776	0.236374	0.406366	0.000205675	0.00237808	163.441	163.206	162.037	164.611	158.986	167.895	165.087	161.326
FBgn0013548	2R	protein_coding	l(2)dtl	0.0504295	0.227767	0.451103	0.621103	0.77205	0.857281	0.0494347	0.139223	716.341	631.047	664.348	683.041	703.417	729.266	625.278	636.817
FBgn0013563	3L	protein_coding	Pex1	0.659407	0.815223	0.322471	0.503319	0.406882	0.568555	0.0301771	0.0983849	483.494	475.328	473.815	485.007	473.219	493.768	474.411	476.245
FBgn0013576	3R	protein_coding	mtd	0.929823	0.96705	0.290537	0.471258	0.0496326	0.144512	0.0341778	0.107247	2788.11	2796.22	2822.51	2761.82	2876.25	2699.96	2768.76	2823.67
FBgn0013672	dmel_mitochondrion_genome	protein_coding	mt:ATPase6	0.0663762	0.257092	0.0241495	0.0791574	0.165354	0.322878	0.741545	0.818072	6322.22	3996.63	6796.75	3522.09	6981.15	5663.28	6612.35	1380.91
FBgn0013673	dmel_mitochondrion_genome	protein_coding	mt:ATPase8	0.819721	0.911932	0.024218	0.0792987	0.486552	0.638602	0.29275	0.459728	10.9364	10.5555	12.4483	9.04362	13.1426	8.73028	11.754	9.35696
FBgn0013674	dmel_mitochondrion_genome	protein_coding	mt:CoI	0.50292	0.705219	0.00107796	0.00674472	0.126089	0.269541	0.212637	0.371459	80871.5	73148	93563	60456.5	90264.9	71478	96861	49435
FBgn0013675	dmel_mitochondrion_genome	protein_coding	mt:CoII	0.964047	0.98409	0.00137761	0.00823865	0.117754	0.25729	0.081285	0.195964	13545.1	13459.1	15814.9	11189.4	14806.9	12283.3	16822.8	10095.4
FBgn0013676	dmel_mitochondrion_genome	protein_coding	mt:CoIII	0.459638	0.669868	0.00526731	0.0242315	0.122608	0.264249	0.344385	0.510929	30797	27416.7	35162.8	23050.9	33666.8	27927.2	36658.7	18174.7
FBgn0013678	dmel_mitochondrion_genome	protein_coding	mt:Cyt-b	0.0869967	0.292352	0.0222159	0.074288	0.361956	0.527315	0.61448	0.733049	11655.2	7607.4	12455.7	6806.87	13398.3	9912.02	11513.1	3701.73
FBgn0013679	dmel_mitochondrion_genome	protein_coding	mt:ND1	0.392391	0.618335	0.000978728	0.00620743	0.114711	0.253385	0.253885	0.418293	5780.88	4906.28	6867.48	3819.68	6630.96	4930.79	7103.99	2708.58
FBgn0013680	dmel_mitochondrion_genome	protein_coding	mt:ND2	0.532632	0.727956	4.76304e-06	7.03665e-05	0.820232	0.8909	0.476543	0.628744	613.097	635.585	723.03	525.651	707.777	518.417	738.284	532.886
FBgn0013681	dmel_mitochondrion_genome	protein_coding	mt:ND3	0.13348	0.361499	0.218077	0.390684	0.466142	0.620806	0.702687	0.792194	850.533	441.556	832.748	459.342	927.752	773.314	737.743	145.37
FBgn0013683	dmel_mitochondrion_genome	protein_coding	mt:ND4L	0.12955	0.355984	0.835174	0.904023	0.547418	0.689292	0.53425	0.674291	72.2797	61.9275	67.7839	66.4233	70.9872	73.5722	64.5807	59.2743
FBgn0013684	dmel_mitochondrion_genome	protein_coding	mt:ND5	0.199824	0.438963	0.00148478	0.00871958	0.308175	0.479793	0.361912	0.528251	3755.31	3047.1	4233.26	2569.15	4342.22	3168.39	4124.29	1969.9
FBgn0013685	dmel_mitochondrion_genome	protein_coding	mt:ND6	0.264338	0.507199	0.00182773	0.0103102	0.354073	0.520425	0.203934	0.361523	67.2544	59.155	72.7073	53.702	79.3579	55.1508	66.0567	52.2532
FBgn0013686	dmel_mitochondrion_genome	rRNA	mt:lrRNA	0.258081	0.502574	9.0634e-08	2.51356e-06	0.903129	0.943949	0.443092	0.602527	25253.3	29382.3	39295	15340.6	37436.5	13070	41153.4	17611.1
FBgn0013687				0.188671	0.428102	0.486075	0.650353	0.664005	0.77872	0.700959	0.790791	10.4887	6.21656	9.62053	7.08475	12.5452	8.43228	6.69589	5.73722
FBgn0013688	dmel_mitochondrion_genome	rRNA	mt:srRNA	0.306749	0.550298	0.109611	0.241265	0.846455	0.908536	0.667739	0.769834	2855.2	2126.31	3138.33	1843.18	3426.18	2284.22	2850.47	1402.15
FBgn0013717	3L	protein_coding	not	0.103779	0.319892	0.871887	0.927884	0.468805	0.622936	0.0678892	0.17389	608.376	564.939	587.981	585.334	603.728	613.024	572.233	557.645
FBgn0013718	3L	protein_coding	nuf	0.25075	0.494207	0.014976	0.0548827	0.142234	0.291821	0.287089	0.45417	1843.59	1791.89	1770.14	1865.34	1768.27	1918.91	1772.02	1811.77
FBgn0013720	X	protein_coding	pck	0.377121	0.606272	0.00130523	0.00789419	0.0147829	0.0642159	0.00552664	0.0291204	256.857	264.925	269.03	252.753	259.077	254.637	278.983	250.868
FBgn0013725	2R	protein_coding	phyl	0.633057	0.797887	0.00208636	0.0115026	0.00180965	0.0166216	0.0578453	0.155117	9.1843	8.381	10.6297	6.93559	12.9084	5.46019	8.35101	8.411
FBgn0013726	2R	protein_coding	pnut	0.648059	0.807909	0.0600304	0.15649	0.0237896	0.0883033	3.68137e-06	9.7006e-05	2079	2038.82	2031.68	2086.14	2018.56	2139.44	2044.81	2032.84
FBgn0013732	2R	protein_coding	sced	0.0120797	0.112709	0.678078	0.799253	0.426513	0.586056	0.680138	0.778656	683.102	625.279	649.734	658.646	687.218	678.986	612.25	638.307
FBgn0013733	2R	protein_coding	shot	0.1443	0.374462	0.814177	0.890697	2.35751e-06	0.000226816	0.00690644	0.0341835	9376.76	8405.88	8853	8929.64	10292.4	8461.15	7413.63	9398.14	2R:9780771	1.64753e-05
FBgn0013746	2L	protein_coding	alien	0.181986	0.419778	0.00954082	0.0387908	0.000734582	0.00947431	0.119531	0.25316	1019.82	1062.52	1010.87	1071.48	948.237	1091.41	1073.5	1051.55
FBgn0013749	4	protein_coding	Arf102F	0.844711	0.925916	0.990945	0.995544	0.00152413	0.0149122	0.466629	0.6205	1438	1447.05	1442.27	1442.78	1358.67	1517.34	1525.87	1368.23
FBgn0013750	2R	protein_coding	Arf51F	0.124382	0.349048	0.297013	0.477789	0.00443466	0.0291148	0.816825	0.867	1457.54	1393.92	1398.91	1452.54	1352.63	1562.44	1445.2	1342.64
FBgn0013751	3L	protein_coding	Awh	0.804199	0.901863	0.395226	0.571799	0.35132	0.518087	0.79219	0.850232	8.65097	8.42233	9.04617	8.02713	9.7198	7.58213	8.37253	8.47213
FBgn0013753	3L	protein_coding	Bgb	0.0373037	0.197989	0.74416	0.846171	0.00484825	0.0307925	0.0005999	0.00542861	432.681	506.765	471.902	467.544	414.635	450.728	529.169	484.361	3L:1639536	0.000855461
FBgn0013755	3L	protein_coding	Bro	0.418927	0.64026	0.710044	0.821767	0.00782435	0.0425507	0.256457	0.421372	2.41625	3.18891	2.94859	2.65656	3.67601	1.15648	2.22118	4.15664	3L:1648725	0.000372703
FBgn0013756	2R	protein_coding	Mtor	0.00764123	0.0885474	0.0256612	0.0826865	0.144276	0.29464	0.109377	0.238727	5350.08	4760.32	4910.76	5199.63	5297.7	5402.46	4523.83	4996.8
FBgn0013759	3R	protein_coding	CASK	0.10746	0.325154	0.227649	0.402695	0.0275744	0.0976668	0.0633426	0.165259	1047.93	974.642	1028.26	994.309	1096.89	998.961	959.627	989.658
FBgn0013762	2R	protein_coding	Cdk5	0.227911	0.469611	0.099308	0.225333	0.00188287	0.0170124	0.131637	0.270316	295.995	279.24	295.898	279.337	287.608	304.382	304.188	254.292	2R:11459146	4.02244e-07
FBgn0013763	2R	protein_coding	CG5210	0.126854	0.35228	2.27709e-10	1.7596e-08	8.41873e-05	0.00242093	0.0525988	0.145505	2892.87	3018.1	2720.57	3190.4	2545.72	3240.02	2895.43	3140.77
FBgn0013764	2R	protein_coding	Chi	0.194833	0.433871	0.013333	0.0500864	0.504987	0.655348	0.264533	0.429794	668.116	697.463	706.445	659.133	697.819	638.413	715.072	679.853
FBgn0013765	2R	protein_coding	cnn	0.0444688	0.21515	0.0245074	0.0800779	0.12263	0.264249	0.0302977	0.0986579	1894.96	1770.58	1794.09	1871.45	1830.38	1959.55	1757.8	1783.36	2R:9337708	0.000248668
FBgn0013767	3R	protein_coding	Crz	0.493143	0.697771	0.0171381	0.0606115	0.403263	0.564865	0.276155	0.442768	7.89056	8.58981	7.16456	9.31581	7.17512	8.606	7.154	10.0256
FBgn0013770	2R	protein_coding	Cp1	0.16121	0.396052	0.0015761	0.00916265	0.00112703	0.0122667	0.000355596	0.00364866	6007.83	5639.93	5644.78	6002.98	5643.06	6372.6	5646.5	5633.37
FBgn0013771	2R	protein_coding	Cyp6a9	0.258557	0.502903	0.93722	0.966664	0.0163843	0.0687574	0.000579463	0.00530018	281.258	208.948	244.054	246.152	246.502	316.013	241.606	176.29
FBgn0013772	2R	protein_coding	Cyp6a8	0.998871	0.999518	0.00287255	0.0148518	0.000390533	0.00646161	1.03103e-09	1.05031e-07	125.611	125.691	105.849	145.453	130.22	121.003	81.4776	169.904
FBgn0013773	2R	protein_coding	Cyp6a22	0.175866	0.413852	0.00816241	0.0343557	8.01735e-05	0.00237081	0.0996647	0.223866	641.698	604.324	597.028	648.994	573.635	709.762	620.421	588.227
FBgn0013799	3L	protein_coding	Deaf1	0.248358	0.49192	0.523031	0.682001	0.015001	0.0646767	0.00011177	0.00146144	255.701	222.098	242.379	235.421	273.121	238.282	211.637	232.56
FBgn0013809	X	protein_coding	Dhc16F	0.064316	0.2538	0.586393	0.730927	0.159168	0.314662	0.837542	0.881189	9.24546	5.88155	8.16719	6.95982	11.4355	7.05542	4.89888	6.86422
FBgn0013810	2L	protein_coding	Dhc36C	0.171949	0.410111	0.234287	0.410015	0.00830367	0.0442314	0.0880832	0.206788	158.574	175.161	171.653	162.082	174.542	142.606	168.764	181.557	2L:17520836	0.000181488
FBgn0013811	3L	protein_coding	Dhc62B	0.0854896	0.289284	0.581589	0.727383	0.0123652	0.0569854	0.0263595	0.0894805	16.7089	11.6648	13.747	14.6267	18.3787	15.0391	9.1152	14.2143	3L:1771642	3.91213e-16
FBgn0013812	3R	protein_coding	Dhc93AB	0.10536	0.322127	8.63038e-06	0.000117684	6.23879e-06	0.000420943	8.05082e-05	0.0011274	68.7967	47.4249	70.5203	45.7013	93.8882	43.7051	47.1523	47.6975
FBgn0013813	3R	protein_coding	Dhc98D	0.0865767	0.291573	0.462372	0.630769	0.0271697	0.0966377	7.91512e-05	0.00111421	11.3874	41.1417	24.0497	28.4793	16.1011	6.67358	31.9983	50.2851
FBgn0013949	3R	protein_coding	Ela	0.000536243	0.0205353	0.0397818	0.11512	0.00853131	0.0450895	0.859668	0.895521	179.102	129.698	168.231	140.569	211.079	147.125	125.384	134.013
FBgn0013953	3R	protein_coding	Esp	0.00509045	0.0729896	0.774051	0.86576	0.905324	0.945451	0.0394753	0.118822	268.945	320.341	295.895	293.39	269.678	268.211	322.111	318.57
FBgn0013954	2R	protein_coding	FK506-bp2	0.105395	0.322127	0.0545832	0.146426	0.371008	0.535519	0.00825721	0.0389754	3373.07	3578.83	3537.82	3414.09	3462.97	3283.17	3612.66	3545.01
FBgn0013972	3R	protein_coding	Gycalpha99B	0.23564	0.477779	1.43714e-09	7.91493e-08	0.0186776	0.0750667	0.0615807	0.161979	51.2391	45.9921	60.8508	36.3804	66.9396	35.5387	54.7621	37.2221
FBgn0013973	3R	protein_coding	Gycbeta100B	0.332945	0.574226	5.96016e-07	1.21842e-05	0.00253093	0.0206746	0.0115907	0.0498353	60.2437	54.8418	67.0424	48.0431	74.6511	45.8363	59.4338	50.2498
FBgn0013981	3R	protein_coding	His4r	0.00166233	0.0397413	0.0020413	0.0112982	0.00375442	0.0261351	0.598082	0.721438	2536.56	2906.7	2872.08	2571.18	2547.13	2525.99	3197.03	2616.38
FBgn0013983	2R	protein_coding	imd	0.248132	0.491615	0.00895924	0.0369708	0.578489	0.715185	0.0117426	0.0502663	438.686	413.733	410.307	442.112	419.601	457.771	401.013	426.453
FBgn0013984	3R	protein_coding	InR	0.00913349	0.0981079	0.00117639	0.00727008	0.000921771	0.0108265	0.00684945	0.0339986	1364.23	1117.65	1170.82	1311.07	1366.03	1362.43	975.6	1259.7
FBgn0013987	X	protein_coding	MAPk-Ak2	0.123577	0.348119	0.0174324	0.0613738	0.167149	0.325198	0.46331	0.617397	1325.08	1362.26	1316.26	1371.07	1282.29	1367.87	1350.23	1374.28
FBgn0013995	3R	protein_coding	Calx	0.195501	0.434863	0.667592	0.79078	0.776404	0.860059	0.0172337	0.0662892	1598.62	1527.99	1556.94	1569.68	1588.05	1609.2	1525.83	1530.15
FBgn0013997	3L	protein_coding	Nrx-IV	0.0790325	0.277183	0.0794529	0.192321	0.116818	0.256441	1.45252e-06	4.52779e-05	762.941	680.336	709.966	733.311	761.647	764.236	658.285	702.387
FBgn0014000	2L	protein_coding	Hf	0.0198436	0.143524	0.0190178	0.065694	0.00994253	0.0493674	0.0303012	0.0986579	268.186	312.641	278.534	302.293	243.107	293.264	313.961	311.322
FBgn0014001	3R	protein_coding	Pak	0.1376	0.366568	0.0165429	0.0589972	0.574713	0.711985	0.885887	0.916342	1084.03	1105.37	1069.87	1119.52	1053.67	1114.38	1086.07	1124.67
FBgn0014002	3L	protein_coding	Pdi	0.114507	0.334183	2.16339e-06	3.57188e-05	0.0585463	0.162084	0.186061	0.340409	5714.8	5487.73	5907.3	5295.24	6122.47	5307.14	5692.12	5283.35	3L:15130090	0.000867238
FBgn0014006	3R	protein_coding	Pk92B	0.203529	0.443044	0.740694	0.843689	0.953377	0.973808	0.385442	0.55049	1312.49	1287.91	1297.39	1303.01	1309.18	1315.8	1285.6	1290.23
FBgn0014007	3L	protein_coding	Ptp69D	0.0114626	0.109404	7.0014e-05	0.000710442	0.087266	0.212354	0.259388	0.424347	2208.96	1968.77	1941.43	2236.3	2005.47	2412.44	1877.39	2060.15
FBgn0014009	2R	protein_coding	Rab2	0.0110848	0.10825	0.103924	0.23257	0.00798982	0.0431495	0.060173	0.15931	857.153	935.007	882.615	909.545	820.807	893.499	944.423	925.59
FBgn0014010	2L	protein_coding	Rab5	0.158454	0.39232	0.000143952	0.00128135	0.43466	0.593838	0.26521	0.430343	1726.92	1681.47	1648.7	1759.69	1661.43	1792.42	1635.98	1726.96
FBgn0014011	3L	protein_coding	Rac2	0.422236	0.642548	0.0544401	0.146168	0.0619043	0.168208	5.55536e-05	0.000856437	452.476	429.352	430.433	451.395	431.841	473.111	429.025	429.679
FBgn0014018	3R	protein_coding	Rel	0.00563273	0.0756826	4.61792e-16	1.02821e-12	0.0177915	0.0727775	0.00156092	0.0112476	1613.36	1423.83	1317.75	1719.43	1382.16	1844.56	1253.35	1594.3
FBgn0014019	2L	protein_coding	Rh5	0.0144364	0.123174	0.553459	0.705447	0.996093	0.998014	0.134109	0.273948	78.1847	100.731	91.1086	87.8071	79.8219	76.5475	102.395	99.0667
FBgn0014020	2R	protein_coding	Rho1	0.569431	0.753344	2.3791e-06	3.87467e-05	0.00819007	0.0438852	0.115001	0.246724	2946	3002.11	2767.18	3180.94	2639.37	3252.63	2894.99	3109.24
FBgn0014022	3R	protein_coding	Rlb1	0.160299	0.394694	0.00192385	0.0107628	0.203335	0.367953	0.00671937	0.0335502	372.391	349.939	347.828	374.501	353.98	390.802	341.677	358.2
FBgn0014023	3R	protein_coding	mRpL47	0.000868811	0.028094	0.769524	0.863301	0.0317109	0.10698	0.328974	0.496023	476.748	551.093	515.86	511.981	463.866	489.63	567.853	534.333
FBgn0014024	X	protein_coding	Rnp4F	0.880447	0.943227	0.0392922	0.114106	0.0175178	0.0719834	1.50599e-05	0.00030563	686.036	691.542	702.363	675.214	715.462	656.611	689.265	693.818
FBgn0014026	X	protein_coding	RpL7A	0.000227309	0.0130924	0.0437489	0.123706	0.827944	0.895574	0.917288	0.938976	11972.2	15168.5	14426.2	12714.4	12917	11027.3	15935.5	14401.4	X :6427616	0.000915346
FBgn0014028	2R	protein_coding	SdhB	0.0319342	0.182422	3.99902e-14	2.01061e-11	0.627888	0.752271	0.0311863	0.100746	620.446	727.468	853.746	494.168	806.555	434.337	900.937	553.998
FBgn0014029	3R	protein_coding	2-Sep	0.0190833	0.140697	0.380923	0.557828	0.0129719	0.0589789	0.070851	0.178963	822.842	881.787	858.508	846.12	810.572	835.112	906.444	857.129
FBgn0014031	X	protein_coding	Spat	0.146752	0.377644	0.000425	0.00308813	0.0200138	0.0787515	0.724521	0.806369	419.117	395.974	372.021	443.069	361.662	476.572	382.381	409.567	X :6422509	0.000372859
FBgn0014032	X	protein_coding	Sptr	0.140457	0.369863	0.0633758	0.162757	0.00191447	0.0171883	6.49862e-08	3.52918e-06	373.098	433.107	393.591	412.613	346.736	399.46	440.446	425.767
FBgn0014033	2L	protein_coding	Sr-CI	0.665307	0.818622	0.068539	0.171911	0.0193581	0.0770077	0.000325451	0.00340664	60.2265	55.81	54.041	61.9954	51.0397	69.4132	57.0423	54.5776
FBgn0014037	3L	protein_coding	Su(Tpl)	0.0310018	0.179915	0.847935	0.911946	0.00316856	0.0238806	0.172368	0.323911	1484.03	1257.95	1377.63	1364.35	1601.4	1366.66	1153.86	1362.05
FBgn0014073	3L	protein_coding	Tie	0.638501	0.801328	0.00109951	0.00686301	0.00356798	0.0254161	0.000348255	0.00359464	143.642	136.62	128.912	151.351	142.235	145.05	115.588	157.652
FBgn0014075	3L	protein_coding	Ugt	0.0231398	0.155392	0.165327	0.322086	0.800155	0.876834	0.636899	0.748259	2313.66	2222.51	2241.57	2294.6	2291.89	2335.42	2191.24	2253.79
FBgn0014076	2L	protein_coding	Vm32E	0.0397237	0.203061	0.0717889	0.177925	0.00807586	0.0434635	0.0132447	0.0545829	1117.9	846.711	1041.44	923.169	1267.16	968.637	815.723	877.7
FBgn0014092	2L	protein_coding	CG4278	0.0672174	0.258807	0.342493	0.52104	0.0267181	0.0956647	0.0121512	0.0514772	271.967	296.519	287.42	281.066	267.45	276.484	307.389	285.649
FBgn0014127	2L	protein_coding	barr	0.563992	0.749391	0.0028412	0.0147315	0.0110283	0.0528717	0.069385	0.176331	851.245	831.601	804.633	878.214	783.838	918.652	825.427	837.776
FBgn0014133	X	protein_coding	bif	0.021762	0.151286	0.5855	0.730365	0.572016	0.709828	0.160969	0.308653	4366.82	3879.06	4085.85	4160.03	4368.17	4365.47	3803.54	3954.59
FBgn0014135	3R	protein_coding	bnl	0.665043	0.818425	0.000321148	0.00245604	0.000557611	0.00806957	0.00587021	0.0304065	86.1676	89.8866	79.0231	97.0311	85.7156	86.6196	72.3307	107.442
FBgn0014141	3R	protein_coding	cher	0.0149256	0.12523	0.148428	0.299469	5.08573e-05	0.00173829	0.328375	0.495503	3179.01	3015.79	3133.08	3061.72	3329.41	3028.61	2936.75	3094.83
FBgn0014143	3L	protein_coding	croc	0.110851	0.330034	0.773885	0.865698	0.0118815	0.0555613	0.756323	0.827697	5.06217	6.87133	6.15318	5.78032	6.97794	3.1464	5.32841	8.41424
FBgn0014163	3L	protein_coding	fax	0.0111768	0.108672	0.562495	0.71271	0.863176	0.919266	0.0604816	0.159937	1720.89	1530.7	1614.3	1637.29	1705.98	1735.79	1522.62	1538.79
FBgn0014179	2L	protein_coding	gcm	0.0141158	0.122363	0.696099	0.811594	0.00258377	0.0209199	0.319656	0.487633	1.55141	3.75023	2.52553	2.77611	2.47648	0.626331	2.57458	4.92588
FBgn0014184	2R	protein_coding	Oda	0.722462	0.854717	0.107507	0.237837	0.0130054	0.0590794	0.0737165	0.183391	10145.1	10286.3	10437.3	9994.15	10013.2	10277	10861.3	9711.26
FBgn0014189	2L	protein_coding	Hel25E	0.880404	0.943227	0.903303	0.946206	0.0273927	0.0972536	0.00173223	0.012211	3425.51	3445.71	3431.78	3439.44	3348.96	3502.07	3514.6	3376.81
FBgn0014269	2R	protein_coding	prod	0.323604	0.5655	0.443749	0.615591	0.353238	0.519983	0.258708	0.423953	571.573	590.757	575.079	587.251	558.091	585.055	592.066	589.448	2R:14859114	0.000661747
FBgn0014340	X	protein_coding	mof	0.634357	0.798828	0.0409482	0.117492	0.723673	0.821738	0.0404426	0.120898	524.352	533.517	541.726	516.143	535.012	513.693	548.44	518.594
FBgn0014342	3R	protein_coding	mia	0.0833531	0.285903	0.040136	0.115759	0.957247	0.976225	0.00156395	0.0112538	45.3043	36.8251	38.8635	43.2658	43.1584	47.4501	34.5686	39.0815
FBgn0014343	3L	protein_coding	mirr	0.363547	0.595256	0.154506	0.307848	0.000165648	0.00372783	0.0101334	0.0453848	47.2223	39.8416	46.6567	40.4072	59.6249	34.8198	33.6885	45.9946
FBgn0014366	3R	protein_coding	noi	0.367009	0.598072	0.201951	0.370624	0.193543	0.357138	0.133681	0.27336	608.51	622.402	622.661	608.251	608.369	608.65	636.953	607.851
FBgn0014368	3L	protein_coding	nol	0.0349855	0.191546	0.701005	0.815119	0.286307	0.457728	0.587971	0.71483	1.22422	2.12294	1.59786	1.7493	1.36068	1.08777	1.83505	2.41084
FBgn0014380	3R	protein_coding	RhoL	0.057818	0.241855	0.0176415	0.0620257	0.991232	0.995591	0.125344	0.261949	219.848	249.861	222.009	247.7	206.946	232.75	237.072	262.649	3R:5322621	0.000942607
FBgn0014388	3L	protein_coding	sty	0.99462	0.997702	0.0496441	0.136272	0.0135387	0.0606457	0.00145761	0.0107005	446.754	446.529	462.434	430.849	482.832	410.677	442.036	451.022	3L:3416168	2.68591e-07
FBgn0014391	X	protein_coding	sun	0.662941	0.817129	6.94391e-09	2.933e-07	0.0364322	0.117079	0.108131	0.236927	1587.8	1631.64	1899.94	1319.5	1956.16	1219.44	1843.72	1419.55
FBgn0014395	X	protein_coding	tilB	0.00539267	0.0751137	0.694787	0.810694	0.462662	0.617701	0.216446	0.376131	19.1621	25.5746	22.0899	22.6467	19.4066	18.9175	24.7733	26.3759
FBgn0014396	2L	protein_coding	tim	0.034212	0.18934	3.078e-07	7.16026e-06	1.78733e-06	0.000194806	4.29746e-08	2.50862e-06	751.497	1165.28	815.958	1100.82	737.379	765.616	894.537	1436.03
FBgn0014411	X	protein_coding	Vps26	0.714519	0.8506	0.309372	0.490626	0.940717	0.966622	0.119422	0.252964	984.402	973.301	967.55	990.152	973.92	994.883	961.181	985.42
FBgn0014417	2L	protein_coding	CG13397	0.156303	0.389911	0.482524	0.64777	0.0353506	0.114858	4.48465e-19	1.74745e-15	934.327	1535.14	1221.69	1247.77	880.77	987.884	1562.61	1507.66
FBgn0014427	3R	protein_coding	CG11899	0.0809847	0.281653	0.530908	0.687955	0.369081	0.533804	0.00275589	0.0175004	1022.48	916.912	961.333	978.058	1002.08	1042.87	920.582	913.243
FBgn0014454	2L	protein_coding	Acp1	0.0410822	0.205947	5.12992e-05	0.000542803	0.000151633	0.00351689	0.00962078	0.0437936	6.72762	0.374381	7.01137	0.0906348	13.3602	0.0950023	0.662495	0.0862673
FBgn0014455	X	protein_coding	Ahcy13	0.00519959	0.0738676	0.000253182	0.00201847	0.486787	0.638711	1.59085e-05	0.000317884	4382.9	5134.71	4905.78	4611.83	4505.15	4260.66	5306.42	4963
FBgn0014464	X	protein_coding	Cp7Fa	0.0224129	0.153167	0.415494	0.590274	0.175805	0.335756	0.236852	0.399435	1513.53	1901.96	1659.8	1755.7	1546.16	1480.91	1773.43	2030.49
FBgn0014465	X	protein_coding	Cp7Fb	0.396314	0.621082	0.65968	0.784449	0.0839389	0.206711	0.124294	0.260277	2525.21	2708.89	2582.84	2651.26	2628.75	2421.68	2536.93	2880.85
FBgn0014466	X	protein_coding	Cp7Fc	0.182405	0.420494	0.0379784	0.111308	0.00478911	0.0305789	0.0178411	0.0679548	984.414	764.904	971.087	778.232	1216.5	752.329	725.674	804.135
FBgn0014469	2R	protein_coding	Cyp4e2	0.010459	0.105511	3.18245e-07	7.33754e-06	0.0255728	0.0925849	3.0896e-11	6.33613e-09	586.669	902.389	683.891	805.168	504.549	668.789	863.232	941.547
FBgn0014849	3L	protein_coding	Eig71Ei	0.346594	0.582305	0.325875	0.504882	0.325875	0.495038	0.457797	0.612833	0.089847	0	0.089847	0	0.179694	0	0	0
FBgn0014857	2L	protein_coding	His3.3A	0.00652512	0.0818759	0.970685	0.984455	0.834858	0.900055	0.07451	0.184922	1006.49	1135.89	1071.65	1070.73	1009.54	1003.43	1133.75	1138.03
FBgn0014859	2L	protein_coding	Hr38	0.0727556	0.267824	0.00125224	0.0076396	9.56928e-05	0.0026351	0.00473603	0.0259732	37.9267	25.821	37.3539	26.3938	50.3505	25.503	24.3573	27.2847	2L:20712655	0.000583152
FBgn0014861	3R	protein_coding	Mcm2	0.864276	0.93636	0.000946223	0.00602444	0.277154	0.44815	0.0431978	0.12639	1405.22	1413.61	1352.43	1466.4	1331.14	1479.3	1373.72	1453.5
FBgn0014863	3R	protein_coding	Mlp84B	0.119673	0.341679	2.52602e-15	4.28498e-12	5.88874e-06	0.000400794	3.91328e-06	0.000102165	1634.24	1271.52	1986.46	919.297	2358.54	909.943	1614.39	928.652
FBgn0014865	2R	protein_coding	Mtk	2.41169e-05	0.00494879	3.75069e-07	8.39917e-06	0.00524371	0.0323165	0.765322	0.83346	868.084	205.863	213.762	860.185	396.482	1339.69	31.0415	380.684	2R:11296099	0.000694019
FBgn0014868	X	protein_coding	Ost48	0.00414778	0.0650681	2.12729e-06	3.53475e-05	0.104934	0.239442	0.0242989	0.0845617	937.883	1034.17	1029.92	942.133	994.151	881.615	1065.69	1002.65
FBgn0014869	3R	protein_coding	Pglym78	0.0291015	0.175329	1.00195e-06	1.88833e-05	0.0136797	0.0610398	0.141417	0.283598	2214.71	1914.21	2334.47	1794.45	2598.86	1830.56	2070.09	1758.33
FBgn0014870	2R	protein_coding	Psi	0.135561	0.364035	0.00216971	0.0118573	0.00435136	0.0287625	0.333092	0.500199	629.078	591.741	645.044	575.776	695.536	562.62	594.551	588.931
FBgn0014877	2R	protein_coding	Roe1	0.0446558	0.215646	0.0110521	0.0433901	0.341824	0.509123	0.00403597	0.023042	815.102	718.289	795.173	738.217	853.699	776.504	736.648	699.929
FBgn0014879	3R	protein_coding	Set	0.49526	0.69964	0.552784	0.704981	0.555642	0.696104	5.63805e-07	2.12566e-05	1600.38	1673.79	1627.89	1646.27	1582.06	1618.69	1673.72	1673.85
FBgn0014903	X	protein_coding	CG14630	0.00375715	0.0617059	1.78763e-06	3.04502e-05	2.3541e-06	0.000226816	0.00916672	0.0421204	286.953	215.463	221.815	280.601	228.667	345.238	214.963	215.963
FBgn0014906	2L	protein_coding	Hydr2	0.0423471	0.2098	0.0888396	0.20825	0.00978877	0.0488529	0.0142699	0.0577843	849.871	918.59	869.769	898.692	812.668	887.074	926.87	910.31	2L:3169500	0.00028115
FBgn0014930	3R	protein_coding	CG2846	0.0265097	0.166538	0.457204	0.626589	0.00426636	0.0284169	0.173796	0.325498	275.696	299.831	290.425	285.102	267.375	284.016	313.476	286.187
FBgn0014931	3R	protein_coding	CG2678	7.30183e-05	0.00775297	0.223766	0.397912	0.058943	0.162915	0.260701	0.425228	292.731	368.385	335.998	325.118	289.562	295.9	382.434	354.336
FBgn0014949	3R	protein_coding	btn	0.0326749	0.184652	0.521442	0.680653	0.779593	0.862122	0.250553	0.414823	1.69187	3.04055	2.51106	2.22136	1.77368	1.61005	3.24844	2.83266
FBgn0015000	2L	protein_coding	betaggt-I	0.457399	0.667992	0.0153156	0.055734	0.00161665	0.0154394	1.34064e-09	1.31416e-07	556.462	607.615	562.992	601.086	511.676	601.249	614.307	600.923
FBgn0015001	2R	protein_coding	iotaTry	0.00195388	0.0435282	0.244416	0.421189	0.132094	0.277581	0.0525393	0.145397	79.2171	124.958	98.087	106.088	69.9978	88.4364	126.176	123.739
FBgn0015008	3R	protein_coding	Actn3	0.108889	0.327443	0.138454	0.284539	0.184248	0.345569	0.507914	0.654244	0.88055	0.0395762	0.828761	0.0913649	1.57837	0.18273	0.0791524	0
FBgn0015010	X	protein_coding	Ag5r	0.334514	0.575298	0.00022027	0.0018039	0.0407603	0.12635	3.89145e-05	0.000646611	1002.16	1150.77	961.742	1191.19	945.483	1058.84	978	1323.54
FBgn0015011	3R	protein_coding	Ahcy89E	0.0188192	0.139674	1.75743e-06	3.00343e-05	0.55385	0.694753	0.0402732	0.120572	89.7087	108.354	86.7395	111.323	76.1925	103.225	97.2865	119.421
FBgn0015019	3R	protein_coding	Cctgamma	0.0599041	0.245527	3.47814e-06	5.3887e-05	0.141685	0.291141	3.52617e-05	0.000596871	3280.06	3482.57	3480.36	3282.27	3405.1	3155.02	3555.62	3409.52
FBgn0015024	X	protein_coding	CkIalpha	0.164216	0.399941	0.194034	0.360155	0.927174	0.959493	0.0895905	0.208942	2936.94	2812.46	2836.09	2913.31	2901.01	2972.88	2771.18	2853.75
FBgn0015025	3L	protein_coding	CkIIalpha-i1	0.789998	0.894379	0.000368924	0.00274859	0.000207525	0.00425031	3.64262e-08	2.16694e-06	172.698	168.758	163.167	178.289	157.178	188.218	169.157	168.36
FBgn0015031	2L	protein_coding	cype	0.611118	0.783796	8.8364e-07	1.69194e-05	0.223796	0.392448	0.00745911	0.0361808	908.262	949.937	1063	795.196	1068.73	747.797	1057.28	842.594
FBgn0015032	3R	protein_coding	Cyp4c3	0.0178748	0.135901	0.00493444	0.0229851	0.652712	0.770128	0.937635	0.953728	5.42859	7.28598	7.96991	4.74466	7.28153	3.57564	8.65828	5.91369
FBgn0015033	3L	protein_coding	Cyp4d8	4.66077e-05	0.00631676	0.411835	0.587056	1.23105e-05	0.000669943	0.670116	0.77121	68.2237	99.142	81.772	85.5937	54.1627	82.2847	109.381	88.9028	3L:7489542	0.000103327
FBgn0015034	2R	protein_coding	Cyp4e1	0.000647806	0.0233915	5.93233e-11	5.78751e-09	0.129803	0.274506	0.024149	0.0842218	57.8885	82.5617	84.4223	56.0279	69.9176	45.8594	98.927	66.1964
FBgn0015035	2L	protein_coding	Cyp4e3	0.0178336	0.135772	1.02299e-05	0.00013651	0.0102416	0.0502282	0.00461775	0.0255674	90.814	148.071	92.563	146.322	77.7287	103.899	107.397	188.745
FBgn0015036	X	protein_coding	Cyp4ae1	0.0329824	0.185516	0.189299	0.354107	0.00899454	0.0466227	0.0158391	0.0622932	97.7631	116.751	110.146	104.368	94.6237	100.903	125.669	107.834	X :2074245	3.1176e-22
FBgn0015037	2R	protein_coding	Cyp4p1	0.41972	0.640762	9.18874e-08	2.53929e-06	0.618786	0.74526	5.86474e-13	2.47048e-10	195.313	250.293	185.131	260.475	160.298	230.328	209.964	290.622
FBgn0015038	2R	protein_coding	Cyp9b1	0.890186	0.94768	0.000646705	0.00441311	0.438688	0.596841	0.0496634	0.13967	49.3053	48.7429	44.0256	54.0226	43.2837	55.3269	44.7674	52.7185
FBgn0015039	2R	protein_coding	Cyp9b2	0.25289	0.49628	0.00213558	0.0117312	0.00396733	0.0271324	2.83412e-06	7.7632e-05	542.882	464.174	468.582	538.475	475.503	610.262	461.661	466.688
FBgn0015040	2R	protein_coding	Cyp9c1	0.0257977	0.163957	0.124391	0.264423	0.0411389	0.127044	0.0257681	0.0879976	97.0537	117.38	103.609	110.825	88.5704	105.537	118.648	116.112
FBgn0015075	3L	protein_coding	Ddx1	0.0560353	0.238631	6.19398e-05	0.000638066	0.550298	0.691466	0.0170389	0.0657794	510.378	547.524	551.897	506.006	536.272	484.485	567.521	527.527
FBgn0015218	3L	protein_coding	eIF-4E	0.964547	0.984204	0.0277536	0.0877954	0.569656	0.707802	0.239962	0.402805	3765.29	3759.25	3891.6	3632.94	3926.67	3603.91	3856.53	3661.97	3L:9392167	0.000371693
FBgn0015221	3R	protein_coding	Fer2LCH	0.0953314	0.305702	9.24845e-05	0.000894944	0.00745831	0.041106	0.34353	0.510124	2886.57	3102.92	2754.97	3234.52	2798.5	2974.64	2711.44	3494.4
FBgn0015222	3R	protein_coding	Fer1HCH	0.000124053	0.00946176	7.74723e-07	1.51504e-05	0.00298574	0.0229806	0.00440996	0.0247308	4948.53	6220.6	5282.92	5886.22	4802.06	5095	5763.77	6677.44	3R:26210770	7.50277e-05
FBgn0015229	3R	protein_coding	glec	0.0427372	0.210559	0.536122	0.692237	0.0537694	0.152734	0.142219	0.284553	558.755	444.522	513.038	490.239	606.796	510.714	419.28	469.764
FBgn0015230	3R	protein_coding	Glut3	0.0927711	0.301613	0.062631	0.16127	0.490521	0.641716	0.154696	0.30086	2.95308	1.04554	1.24552	2.75311	1.92769	3.97848	0.563351	1.52774
FBgn0015239	3L	protein_coding	Hr78	0.299568	0.543023	0.0078872	0.0334317	0.0226764	0.085598	0.0539228	0.147656	940.894	969.004	930.768	979.131	896.332	985.456	965.203	972.805
FBgn0015240	3R	protein_coding	Hr96	0.0363894	0.194969	0.299807	0.480641	0.592527	0.726432	0.387011	0.552124	549.443	516.963	539.694	526.712	552.607	546.278	526.781	507.145
FBgn0015245	X	protein_coding	Hsp60	0.000555122	0.0208485	1.62946e-07	4.1071e-06	0.473385	0.62745	0.17291	0.324656	8104.59	8929.74	8926.42	8107.9	8470.82	7738.35	9382.02	8477.45
FBgn0015247	2R	protein_coding	Iap2	0.0752614	0.271185	0.986543	0.993234	0.00164015	0.0155598	0.136794	0.277562	874.369	923.743	898.9	899.213	842.141	906.598	955.659	891.828
FBgn0015268	2R	protein_coding	Nap1	0.00522798	0.0740084	0.717654	0.82738	0.0112428	0.0535054	0.000790911	0.00669953	10620.7	11934.4	11306.2	11248.9	10436.4	10804.9	12175.9	11692.9
FBgn0015269	3R	protein_coding	Nf1	0.0429414	0.210865	0.219734	0.392754	0.000336451	0.00579439	0.204064	0.361671	985.161	884.235	956.263	913.134	1076.86	893.463	835.665	932.805
FBgn0015270	3R	protein_coding	Orc2	0.205313	0.445187	0.0241885	0.0792188	0.0158378	0.0670419	0.0291669	0.0959446	458.776	432.821	431.882	459.715	429.861	487.691	433.903	431.739	3R:9792166	0.000237183
FBgn0015271	2L	protein_coding	Orc5	0.569368	0.753325	0.0155465	0.0562933	0.000620465	0.00856625	0.0359348	0.111127	426.418	414.47	403.967	436.92	385.294	467.542	422.641	406.299
FBgn0015277	2R	protein_coding	Pi3K59F	0.0057973	0.0769649	0.107569	0.237837	0.485665	0.638083	0.371083	0.53682	309.795	343.094	333.411	319.478	313.801	305.79	353.021	333.167
FBgn0015278	3L	protein_coding	Pi3K68D	0.0962142	0.306965	0.350457	0.528977	0.268806	0.440443	0.318983	0.486989	1366.56	1434.95	1416.29	1385.21	1400.56	1332.56	1432.02	1437.87
FBgn0015279	3R	protein_coding	Pi3K92E	0.0043764	0.0669787	0.0434509	0.123087	0.34715	0.514226	0.589609	0.715594	920.958	844.099	859.707	905.351	908.454	933.463	810.96	877.238
FBgn0015282	3R	protein_coding	Rpt2	0.792346	0.895345	0.484135	0.64905	0.814997	0.886859	0.212711	0.371548	1918.18	1929.75	1936.39	1911.54	1934.75	1901.62	1938.03	1921.46
FBgn0015283	3L	protein_coding	Rpn10	0.234511	0.476917	0.093299	0.215815	0.30449	0.47654	0.0219902	0.0787823	1732.4	1672.49	1678.09	1726.81	1693.38	1771.43	1662.8	1682.19
FBgn0015286	X	protein_coding	Rala	0.0129053	0.116672	0.0302065	0.0936445	0.00199193	0.01767	0.885656	0.916164	1975.86	1809.66	1803.09	1982.42	1752.29	2199.42	1853.9	1765.42	X :3609401	0.000194978
FBgn0015288	X	protein_coding	RpL22	1.26186e-05	0.00436797	0.00854165	0.0355868	0.0853206	0.209189	0.327569	0.494698	8908.61	11113.5	10309.7	9712.37	9018.95	8798.27	11600.5	10626.5	X :656288	9.91965e-05
FBgn0015295	2R	protein_coding	shark	0.16037	0.394808	0.127893	0.26959	0.907869	0.946808	1.97885e-05	0.000378155	759.411	693.058	738.332	714.136	770.608	748.213	706.056	680.059	2R:12086762	0.000979341
FBgn0015296	3L	protein_coding	Shc	0.17767	0.415729	0.0125936	0.0479794	0.898437	0.941065	0.351506	0.518155	354.649	365.422	351.049	369.022	345.229	364.07	356.87	373.975
FBgn0015298	3L	protein_coding	Srp19	0.0308024	0.179427	0.00189173	0.0106174	0.811714	0.884986	0.549537	0.686305	271.441	300.756	306.646	265.551	293.429	249.453	319.863	281.65
FBgn0015299	2L	protein_coding	Ssb-c31a	0.15379	0.386375	0.236949	0.413327	0.000328646	0.00570016	0.0314154	0.101274	649.882	688.285	659.87	678.297	609.478	690.286	710.263	666.307
FBgn0015300	2R	protein_coding	Ssl	0.745842	0.868811	0.310103	0.491336	0.0610811	0.166566	0.498732	0.646262	0.447235	0.382459	0.312051	0.517643	0.538486	0.355984	0.0856168	0.679302
FBgn0015316	2L	protein_coding	Try29F	0.152245	0.384772	0.587054	0.7314	0.441629	0.599502	0.370444	0.536384	11.0058	13.9141	11.9863	12.9336	9.85938	12.1523	14.1133	13.7149
FBgn0015320	2L	protein_coding	UbcD2	0.236285	0.478403	0.279627	0.459442	0.117732	0.257286	0.302927	0.469652	1171.66	1123.61	1129.21	1166.06	1126.26	1217.06	1132.16	1115.06
FBgn0015321	3L	protein_coding	UbcD4	0.352626	0.587559	0.122466	0.261329	0.00129029	0.0134518	0.4641	0.61802	1818.01	1779.32	1767.3	1830.03	1716.2	1919.82	1818.4	1740.24	3L:9693939	0.000639886
FBgn0015323	3R	protein_coding	VAChT	0.0481434	0.222583	2.3672e-07	5.65876e-06	0.000157322	0.00361123	0.0573735	0.154389	140.989	106.302	157.514	89.7777	196.689	85.2901	118.339	94.2653
FBgn0015324	3R	protein_coding	Vha26	0.282225	0.525288	0.033303	0.100764	0.0651778	0.174337	0.0328702	0.104618	7472.62	7783.5	7817.82	7438.3	7499.69	7445.56	8135.96	7431.05
FBgn0015331	3R	protein_coding	abs	0.562362	0.748645	0.539736	0.695234	0.0542026	0.153517	0.0731228	0.182526	161.502	155.965	160.707	156.76	169.863	153.14	151.55	160.379
FBgn0015336	X	protein_coding	CG15865	0.00670727	0.082704	3.17609e-05	0.000361597	0.5811	0.717218	0.639489	0.750251	68.7918	83.3879	64.6692	87.5105	56.0832	81.5004	73.2552	93.5207
FBgn0015338	2L	protein_coding	CG5861	0.0294407	0.176214	0.00638044	0.0282275	0.0398878	0.124463	0.145787	0.288979	520.635	567.129	563.827	523.936	526	515.269	601.654	532.603
FBgn0015351	3R	protein_coding	CG14906	0.966583	0.985194	0.000966459	0.00613824	0.329869	0.498276	0.0443536	0.128853	141.72	141.47	134.641	148.549	132.896	150.545	136.386	146.554
FBgn0015359	3L	protein_coding	CG2034	0.305656	0.548719	0.775184	0.866406	0.442103	0.599914	0.106284	0.233974	354.818	342.328	349.778	347.368	352.765	356.871	346.79	337.865	3L:2257403	0.000207188
FBgn0015360	3L	protein_coding	oxt	0.578944	0.759931	0.248246	0.425698	0.89227	0.936994	0.110606	0.240533	891.878	905.837	909.34	888.376	903.575	880.181	915.105	896.57
FBgn0015371	2R	protein_coding	chn	0.226099	0.467772	0.01668	0.0593685	0.272999	0.444104	0.233614	0.395643	1415.65	1346.96	1437.36	1325.25	1496.32	1334.98	1378.4	1315.52
FBgn0015372	2R	protein_coding	RabX1	0.535061	0.729581	0.113552	0.247354	0.0935271	0.222178	0.0123804	0.0520811	221.575	215.165	222.96	213.78	231.043	212.108	214.876	215.453
FBgn0015374	X	protein_coding	crl	0.0377796	0.198637	0.00154396	0.00901615	0.0730182	0.188016	0.281452	0.448494	674.619	706.71	670.839	710.49	644.265	704.972	697.412	716.008
FBgn0015376	2L	protein_coding	cutlet	0.13498	0.363163	0.160918	0.316236	0.778222	0.861522	0.0313389	0.101107	450.654	418.765	426.073	443.347	440.312	460.997	411.834	425.697	2L:3707915	0.000579159
FBgn0015379	X	protein_coding	dod	0.488995	0.695283	0.106135	0.235645	0.00626272	0.0364355	9.68023e-05	0.00130178	306.997	317.404	316.933	307.468	303.352	310.643	330.514	304.294
FBgn0015380	2L	protein_coding	drl	0.173554	0.41191	0.258117	0.435296	0.00512402	0.0317926	0.0408971	0.121764	43.6953	50.2955	48.6396	45.3512	49.6653	37.7252	47.6138	52.9771	2L:19194530	0.000465152
FBgn0015381	2L	protein_coding	dsf	0.335599	0.575825	0.00763224	0.0326803	0.131046	0.276309	0.370188	0.53618	1.01514	0.651284	1.31204	0.354384	1.75303	0.277245	0.871046	0.431523
FBgn0015391	2L	protein_coding	glu	0.196364	0.435415	0.237909	0.414363	0.33999	0.507365	0.150624	0.295599	1671.66	1581.69	1596.87	1656.47	1617.87	1725.45	1575.87	1587.5
FBgn0015393	2L	protein_coding	hoip	0.0035261	0.0598123	0.0659286	0.167111	0.00709214	0.0396336	0.00141316	0.0104684	2538.32	2961.41	2796.82	2702.91	2513.99	2562.65	3079.65	2843.17
FBgn0015396	3R	protein_coding	jumu	0.0413489	0.206691	0.0171108	0.0605288	0.018488	0.0744583	0.141185	0.283352	2075.9	1892.09	1910.49	2057.5	1929.88	2221.93	1891.11	1893.06
FBgn0015399	2L	protein_coding	kek1	0.46566	0.674954	0.127574	0.26917	0.312432	0.483957	7.22438e-05	0.00104685	182.584	199.558	197.822	184.32	193.757	171.41	201.887	197.23
FBgn0015400	2L	protein_coding	kek2	0.325864	0.567541	0.000245651	0.00197764	0.000180609	0.00389347	0.115546	0.247511	43.9225	40.0051	47.7916	36.136	55.7358	32.1093	39.8475	40.1628	2L:11585851	0.000428338
FBgn0015402	3R	protein_coding	ksr	0.34206	0.582089	0.0341039	0.102674	0.319652	0.49109	0.719294	0.802385	517.66	542.704	564.115	496.25	567.025	468.296	561.205	524.203
FBgn0015477	2R	protein_coding	Rme-8	0.073802	0.269584	0.00950632	0.0386754	0.399949	0.562212	0.00447524	0.0249914	2468.22	2315.44	2338.18	2445.48	2431.04	2505.4	2245.33	2385.56
FBgn0015509	2R	protein_coding	Cul1	0.98389	0.993015	0.582569	0.72814	0.385906	0.548939	0.113512	0.244534	4624.26	4626.44	4603.86	4646.84	4568.73	4679.79	4638.99	4613.89
FBgn0015513	3R	protein_coding	mbc	0.0930707	0.301894	0.00019256	0.00160839	0.146258	0.297712	0.344957	0.51122	2236.35	2149.13	2102.44	2283.03	2177.51	2295.18	2027.37	2270.88
FBgn0015519	X	protein_coding	nAChRalpha3	0.061126	0.247008	0.010757	0.0424875	0.049449	0.144058	0.292743	0.459728	45.8136	36.9626	46.2957	36.4805	54.4094	37.2179	38.182	35.7432	X :8186524	0.000169739
FBgn0015520	3R	protein_coding	nonA-l	0.277198	0.520467	0.0168689	0.0598494	0.365075	0.530246	0.00612267	0.0313702	735.899	686.41	682.424	739.884	696.76	775.038	668.089	704.731
FBgn0015521	2L	protein_coding	RpS21	7.84433e-05	0.00787702	0.00801082	0.0338365	0.0113686	0.0538412	0.286227	0.453229	5228.04	6576.1	6131.57	5672.56	5239.75	5216.33	7023.4	6128.79
FBgn0015522	2R	protein_coding	olf186-M	0.0886104	0.294802	0.00973152	0.0393467	0.155932	0.310856	3.11273e-06	8.37203e-05	1168.15	1003.86	1047.78	1124.23	1109.84	1226.47	985.721	1022
FBgn0015524	2R	protein_coding	otp	0.570423	0.754529	0.474951	0.641138	0.288027	0.459487	0.0713647	0.17969	14.4972	15.7426	15.6471	14.5927	15.8128	13.1816	15.4813	16.0038
FBgn0015527	X	protein_coding	pen	6.78745e-05	0.00744995	5.074e-06	7.39789e-05	0.854624	0.913279	0.00276152	0.0175035	1834	2233.13	2107.94	1959.19	1905.93	1762.07	2309.95	2156.31
FBgn0015541	3R	protein_coding	sda	0.00535013	0.0749211	3.37823e-05	0.000379892	0.000310549	0.0055189	0.000722729	0.00622689	531.802	422.491	445.06	509.234	526.493	537.111	363.626	481.356
FBgn0015544	2R	protein_coding	spag	0.204822	0.44437	0.232545	0.408113	0.8658	0.920928	0.209198	0.367967	389.321	368.831	371.63	386.522	380.834	397.808	362.425	375.236
FBgn0015546	2L	protein_coding	spel1	0.257248	0.501622	0.0121369	0.0467191	0.00745564	0.041106	0.715934	0.800585	970.261	939.468	913.408	996.321	884.213	1056.31	942.603	936.334
FBgn0015550	3L	protein_coding	tap	0.00783952	0.0897368	0.55992	0.710545	0.917578	0.953171	0.511839	0.657452	2.49777	4.40846	3.61965	3.28658	2.69378	2.30176	4.54553	4.2714
FBgn0015553	2L	protein_coding	tos	0.0339824	0.188922	0.0027547	0.014361	0.0250519	0.0913517	0.00764435	0.0368641	1053.22	901.204	924.117	1030.31	961.84	1144.6	886.393	916.015
FBgn0015558	X	protein_coding	tty	0.147862	0.379471	0.468084	0.635667	0.894104	0.938436	0.000103572	0.00137151	193.084	112.275	160.04	145.319	201.789	184.38	118.291	106.258
FBgn0015561	2R	protein_coding	unpg	0.0332792	0.186466	0.111993	0.244916	0.274515	0.445594	0.449884	0.608936	8.47534	5.40728	7.9163	5.96632	10.1126	6.83813	5.72005	5.09451
FBgn0015568	3R	protein_coding	alpha-Est1	0.000386338	0.0171064	0.520868	0.680227	0.00104445	0.0117247	0.054744	0.149262	654.069	824.038	732.733	745.373	612.199	695.938	853.268	794.807
FBgn0015569	3R	protein_coding	alpha-Est10	0.0169381	0.132528	0.00568895	0.0257457	0.589068	0.723785	0.000876089	0.00726701	193.475	234.723	223.495	204.703	204.585	182.365	242.404	227.041
FBgn0015570	3R	protein_coding	alpha-Est2	0.0194902	0.142085	0.000514647	0.00363942	1.94994e-05	0.000899163	0.000630034	0.00562572	212.857	268.733	223.988	257.602	174.085	251.629	273.892	263.574
FBgn0015571	3R	protein_coding	alpha-Est3	0.00150719	0.0380115	0.000163134	0.00140865	0.436394	0.595277	0.0426589	0.125338	334.458	387.249	345.079	376.628	315.82	353.095	374.337	400.16
FBgn0015572	3R	protein_coding	alpha-Est4	0.0595544	0.244782	0.701241	0.815333	0.203393	0.367955	0.636698	0.748259	46.6528	52.0309	48.7983	49.8854	44.2827	49.0228	53.3138	50.748
FBgn0015574	3R	protein_coding	alpha-Est6	0.585728	0.765163	0.00393415	0.0192358	0.703841	0.807395	0.433677	0.594589	4.12171	3.67739	2.69136	5.10774	3.06116	5.18226	2.32155	5.03323
FBgn0015575	3R	protein_coding	alpha-Est7	0.0011078	0.0323357	0.0381551	0.111713	0.199499	0.363417	0.00163305	0.0116488	709.33	965.023	810.33	864.023	666.271	752.389	954.389	975.657
FBgn0015576	3R	protein_coding	alpha-Est8	0.00318783	0.0567185	0.145973	0.295625	0.597392	0.72987	0.0277616	0.0924953	258.529	324.513	298.848	284.194	268.473	248.585	329.222	319.803
FBgn0015577	3R	protein_coding	alpha-Est9	0.121799	0.345346	0.83715	0.905219	0.0461541	0.137453	0.000132021	0.00166614	460.427	528.922	496.328	493.021	478.712	442.142	513.944	543.9
FBgn0015582	2R	protein_coding	dare	0.0524347	0.231057	0.677008	0.798563	0.167285	0.325262	0.00141776	0.0104876	297.166	333.278	316.804	313.64	293.42	300.911	340.188	326.369
FBgn0015583	2L	protein_coding	Acp29AB	0.0868927	0.292318	0.841501	0.908004	0.677107	0.788391	0.86612	0.900437	0.678618	0.128045	0.361824	0.444839	0.723647	0.633588	0	0.256089
FBgn0015584	2R	protein_coding	Acp53Ea	0.186377	0.425501	0.401198	0.577064	0.189066	0.351771	0.624772	0.739384	6.55143	1.69312	5.74595	2.4986	10.7391	2.36381	0.75284	2.63339
FBgn0015585	3L	protein_coding	Acp63F	0.167284	0.404023	0.453748	0.62359	0.607137	0.737556	0.777036	0.840617	3.62185	1.95918	3.33157	2.24946	4.53324	2.71047	2.12991	1.78845
FBgn0015586	3L	protein_coding	Acp76A	0.099386	0.312804	0.276018	0.455508	0.188265	0.350616	0.665645	0.768564	4.16416	0.597006	3.6266	1.13457	6.9227	1.40563	0.330505	0.863508
FBgn0015589	3R	protein_coding	Apc	0.540293	0.73342	0.311798	0.493069	0.00547878	0.0332306	0.021243	0.0768077	1249.25	1201.6	1248.43	1202.42	1339.49	1159.01	1157.37	1245.82
FBgn0015591	3R	protein_coding	AstA	0.859531	0.934477	7.62921e-08	2.17218e-06	0.280692	0.451856	6.52318e-05	0.000968289	43.2187	44.2509	35.8866	51.5831	34.1725	52.2649	37.6007	50.9012
FBgn0015600	2L	protein_coding	toc	0.0768353	0.273738	0.0138283	0.0515002	0.000436602	0.00690851	0.120286	0.254276	1421.21	1249.77	1418.25	1252.73	1629.55	1212.87	1206.94	1292.59	2L:3141001	0.000110746
FBgn0015602	2R	protein_coding	BEAF-32	0.715655	0.850816	0.62212	0.756219	0.064655	0.173444	0.0198544	0.07326	805.569	792.682	794.06	804.191	780.954	830.184	807.166	778.198
FBgn0015609	2L	protein_coding	CadN	0.410551	0.633939	0.000345743	0.00260689	2.7092e-06	0.000246934	0.0304016	0.0989355	329.965	305.271	353.712	281.523	417.945	241.985	289.479	321.062	2L:17696793	0.000196061
FBgn0015614	2R	protein_coding	CanB2	0.918642	0.961711	0.0225163	0.075051	0.0176019	0.0722337	0.592146	0.717387	1628.14	1624.47	1579.92	1672.69	1533.29	1722.99	1626.55	1622.4
FBgn0015615	X	protein_coding	Cap	0.0972234	0.308563	0.0305426	0.0944332	0.422381	0.582432	0.0324063	0.103598	1466.89	1365.59	1377.67	1454.81	1414.53	1519.24	1340.8	1390.38
FBgn0015618	3L	protein_coding	Cdk8	0.525241	0.721587	0.180951	0.343144	0.089743	0.216221	0.0065841	0.0331138	226.978	218.514	218.059	227.433	216.287	237.67	219.831	217.196	3L:9830048	2.74499e-05
FBgn0015621	2L	protein_coding	Clp	0.199437	0.438361	0.965806	0.982447	0.434066	0.593347	0.164034	0.313045	273.859	288.738	281.479	281.117	270.722	276.995	292.236	285.24
FBgn0015622	3R	protein_coding	Cnx99A	0.835019	0.921122	0.39665	0.572955	0.274375	0.445459	0.000135394	0.0016977	1987.24	1967.04	1960.84	1993.44	1992.05	1982.43	1929.63	2004.45
FBgn0015623	2L	protein_coding	Cpr	0.215641	0.457027	0.0252826	0.0817201	0.0194255	0.0772201	0.000815793	0.00687294	3462.7	3634.31	3617.11	3479.9	3603.28	3322.12	3630.93	3637.69
FBgn0015625	3R	protein_coding	CycB3	0.115873	0.336375	0.598929	0.740461	0.50125	0.652177	0.0141853	0.0575826	1088.13	977.234	1042.31	1023.05	1110.09	1066.17	974.531	979.938
FBgn0015663	2L	protein_coding	Dot	0.840015	0.923045	0.0217257	0.0731195	0.0602582	0.165146	2.81307e-05	0.000498234	99.2665	101.634	95.3878	105.512	90.1266	108.406	100.649	102.618
FBgn0015664	2L	protein_coding	Dref	0.457361	0.667992	0.00948737	0.0386084	0.0733902	0.188714	0.0593203	0.157828	1118.92	1087.61	1065.57	1140.95	1056.06	1181.78	1075.09	1100.13
FBgn0015714	2R	protein_coding	Cyp6a17	0.0250613	0.162109	0.000472355	0.003388	0.015176	0.0651426	1.43611e-10	1.99071e-08	177.896	333.097	232.656	278.337	140.122	215.67	325.191	341.003
FBgn0015721	2R	protein_coding	ktub	0.729346	0.859092	0.047031	0.130851	0.00182515	0.016704	0.358815	0.525149	11.5264	12.0417	13.173	10.3951	15.2175	7.83538	11.1285	12.9549	2R:17005179	2.76598e-05
FBgn0015737	3R	protein_coding	Hmu	0.834905	0.921122	0.0342801	0.102986	0.00118963	0.0127697	0.0449945	0.130344	657.962	645.676	693.226	610.412	766.497	549.427	619.955	671.397
FBgn0015754	2R	protein_coding	Lis-1	0.0339921	0.188922	0.809607	0.888018	0.0249107	0.091119	0.846339	0.886523	2211.36	2107.6	2166.47	2152.48	2150.2	2272.52	2182.75	2032.45
FBgn0015756	2L	protein_coding	RpL9	2.57125e-05	0.00520461	0.299288	0.480007	0.0843208	0.207389	0.312674	0.480132	11970.5	14482	13087.8	13364.8	11597.6	12343.4	14577.9	14386.2
FBgn0015765	3R	protein_coding	p38a	0.0020256	0.0443413	1.51044e-05	0.000190621	0.00594976	0.0351661	0.383516	0.548695	288.031	326.182	286.098	328.115	255.048	321.014	317.148	335.215
FBgn0015766	3L	protein_coding	Msr-110	0.825983	0.915435	3.59621e-06	5.54955e-05	0.000120792	0.00308581	0.0371996	0.113925	2071.44	2049.22	2239.7	1880.96	2389.98	1752.91	2089.42	2009.02
FBgn0015770	3R	protein_coding	MstProx	0.0293483	0.175944	0.882911	0.93427	0.569716	0.707819	0.978129	0.982732	1.0402	0.428372	0.699586	0.768981	1.13979	0.940601	0.259382	0.597361
FBgn0015772	2L	protein_coding	Nak	0.0264736	0.166513	0.478781	0.644647	0.00215549	0.0185558	0.014453	0.0582984	1134.41	1001.68	1078.16	1057.92	1192.18	1076.64	964.153	1039.2
FBgn0015773	X	protein_coding	NetA	0.870502	0.939783	0.773405	0.865409	0.0010287	0.0116314	0.000949736	0.00770779	58.5062	57.2844	57.4102	58.3805	64.1341	52.8784	50.6863	63.8825
FBgn0015774	X	protein_coding	NetB	0.752736	0.873187	4.55621e-05	0.000489408	1.59385e-06	0.000181306	2.59913e-05	0.000469955	121.981	117.806	131.163	108.624	147.404	96.5587	114.922	120.69
FBgn0015776	2L	protein_coding	nrv1	0.00294923	0.0541422	0.503256	0.665223	0.942827	0.967661	0.587067	0.714176	3257.2	2965.15	3137.05	3085.3	3280.31	3234.09	2993.78	2936.52
FBgn0015777	2L	protein_coding	nrv2	0.884957	0.945068	3.26143e-10	2.33177e-08	0.183773	0.34522	0.000253193	0.00279047	524.281	516.844	619.401	421.725	637.365	411.197	601.437	432.252	2L:6789863	4.6351e-06
FBgn0015778	3R	protein_coding	rin	0.383064	0.610849	0.305973	0.487119	0.0107789	0.0520931	0.0888913	0.207902	3929.49	3732.27	3910.33	3751.42	4217.11	3641.87	3603.56	3860.97
FBgn0015781	3R	protein_coding	P5cr	0.800455	0.899618	0.115934	0.251419	0.215175	0.382887	0.00602409	0.0309795	258.009	254.696	261.824	250.881	259.203	256.815	264.444	244.947
FBgn0015789	X	protein_coding	Rab10	0.0698776	0.262994	4.08355e-07	8.98957e-06	0.0198272	0.0783138	0.000388023	0.00391438	2361.7	2546.1	2328.91	2578.89	2189.65	2533.75	2468.18	2624.03
FBgn0015790	3R	protein_coding	Rab11	0.0523002	0.230856	0.635174	0.765996	0.290916	0.462015	0.631236	0.743703	2601.36	2716.13	2644.97	2672.51	2556.69	2646.03	2733.26	2699
FBgn0015791	2L	protein_coding	Rab14	0.126757	0.35228	0.317551	0.49905	0.435291	0.594339	0.229429	0.390551	446.848	418.461	439.754	425.556	448.426	445.271	431.082	405.841	2L:14356395	3.37846e-05
FBgn0015793	3L	protein_coding	Rab19	0.00408738	0.0646105	0.0449141	0.126146	0.0522656	0.149661	0.833285	0.878398	219.018	198.525	201.247	216.296	204.228	233.808	198.266	198.784
FBgn0015794	X	protein_coding	Rab18	0.0116106	0.110319	0.898222	0.942931	0.000169491	0.00376344	0.223876	0.384246	384.711	423.622	403.524	404.81	362.47	406.953	444.578	402.666
FBgn0015795	3R	protein_coding	Rab7	0.819065	0.911658	0.000120162	0.00111016	0.137483	0.285255	0.000528726	0.00492866	1421.54	1435.59	1370.07	1487.06	1343.01	1500.07	1397.13	1474.04
FBgn0015797	2L	protein_coding	Rab6	0.496327	0.700765	0.119355	0.256696	0.0745293	0.190741	0.852107	0.890218	905.819	913.344	897.476	921.687	879.756	931.881	915.196	911.492
FBgn0015799	X	protein_coding	Rbf	0.431667	0.649108	0.640462	0.769588	0.35867	0.524748	0.111842	0.24239	1448.28	1399.35	1434.11	1413.52	1478.92	1417.64	1389.3	1409.4	X :693615	8.13742e-05
FBgn0015801	2R	protein_coding	Reg-5	0.00544705	0.0752985	0.00969792	0.0392669	0.00073133	0.00945934	0.563916	0.697095	209.161	229.73	211.263	227.628	212.156	206.165	210.369	249.091
FBgn0015803	2L	protein_coding	RtGEF	0.00641378	0.0810655	0.011797	0.0456024	0.435338	0.594339	0.614676	0.733103	750.108	696.837	701.424	745.521	721.581	778.634	681.266	712.408
FBgn0015805	3L	protein_coding	Rpd3	0.595335	0.772661	0.00309813	0.0157854	0.360069	0.526045	0.0570607	0.153724	1550.99	1523.18	1482.41	1591.75	1480.61	1621.37	1484.22	1562.13
FBgn0015806	3L	protein_coding	S6k	0.609596	0.782633	0.617029	0.753306	0.0326009	0.108921	0.0299472	0.0978116	1466.49	1493.64	1472.03	1488.11	1494.19	1438.78	1449.86	1537.43
FBgn0015808	2L	protein_coding	ScpX	0.0462738	0.218655	0.00141915	0.00841983	0.0023231	0.0194561	0.0676916	0.173579	834.996	900.521	901.576	833.941	836.815	833.178	966.337	834.705
FBgn0015818	X	protein_coding	Spx	0.677468	0.826887	0.204378	0.373614	0.0191689	0.0765283	0.00185012	0.012856	142.082	136.808	143.282	135.609	153.258	130.907	133.306	140.311
FBgn0015828	3L	protein_coding	TfIIEalpha	0.0704546	0.264285	0.777567	0.8677	0.0139194	0.0616857	0.041882	0.123608	949.179	1019.12	981.056	987.24	917.646	980.711	1044.47	993.769	3L:11674364	0.000108336
FBgn0015829	3L	protein_coding	TfIIEbeta	0.90896	0.957078	0.583877	0.72928	0.334363	0.502302	0.0734998	0.183056	231.479	232.493	230.334	233.639	226.897	236.061	233.77	231.216
FBgn0015831	3R	protein_coding	Rtnl2	0.536136	0.730375	0.00197399	0.0109724	0.531456	0.677291	0.0845578	0.201086	2.13101	1.85563	1.47851	2.50812	1.71177	2.55024	1.24526	2.466
FBgn0015834	2L	protein_coding	Trip1	0.0277861	0.170772	0.39147	0.567894	0.0623205	0.168985	0.0996619	0.223866	2660.93	2894.86	2750.38	2805.41	2572.06	2749.81	2928.71	2861
FBgn0015838	2R	protein_coding	Vang	0.23775	0.480155	0.831918	0.901876	0.923301	0.956947	0.0192355	0.0716241	572.494	601.691	585.638	588.547	570.379	574.608	600.896	602.486
FBgn0015872	2R	protein_coding	Drip	0.491133	0.696588	1.45402e-05	0.000184999	0.266875	0.438444	0.00463336	0.0256175	329.316	345.187	307.297	367.206	305.842	352.79	308.752	381.622
FBgn0015903	2R	protein_coding	apt	0.0144594	0.123174	0.756739	0.854672	0.218532	0.38683	0.209028	0.367835	936.757	823.698	884.903	875.553	960.243	913.271	809.562	837.834
FBgn0015904	3L	protein_coding	ara	0.653967	0.81204	0.275125	0.454553	0.0477166	0.140588	0.10007	0.224441	22.3952	23.2831	22.0689	23.6093	23.0578	21.7325	21.0801	25.4862
FBgn0015905	2L	protein_coding	ast	0.322146	0.564469	0.66124	0.785704	0.0286473	0.0999769	0.154247	0.300362	502.617	518.777	508.06	513.333	486.245	518.988	529.875	507.679
FBgn0015907	2R	protein_coding	bl	0.136627	0.365612	0.0849906	0.201807	0.684099	0.793272	0.00453066	0.0252196	1171.11	1226.43	1183.27	1214.27	1152.05	1190.18	1214.5	1238.35	2R:16490640	6.984e-05
FBgn0015919	3L	protein_coding	caup	0.795577	0.896971	0.375529	0.553057	0.973831	0.985081	0.0939929	0.215776	23.2081	23.9768	22.6636	24.5212	22.2452	24.171	23.0821	24.8714
FBgn0015924	2L	protein_coding	crq	0.341041	0.581433	2.23925e-06	3.67765e-05	4.117e-05	0.00150628	0.00588334	0.0304644	2081.05	1991.86	1897.87	2175.04	1828.9	2333.2	1966.84	2016.87
FBgn0015925	2R	protein_coding	csul	0.224743	0.466237	0.0064514	0.0284305	0.335098	0.50297	0.006006	0.0309351	596.34	637.294	592.449	641.185	563.853	628.827	621.045	653.544	2R:12153479	0.000726272
FBgn0015926	X	protein_coding	dah	0.788783	0.893687	0.119927	0.257605	0.0194431	0.0772469	0.135526	0.276047	966.509	953.031	930.089	989.451	890.948	1042.07	969.231	936.832
FBgn0015929	2R	protein_coding	dpa	0.978162	0.990354	0.0700662	0.175008	0.040805	0.126401	0.00954808	0.0435136	1913.74	1916.12	1870.9	1958.97	1819.56	2007.92	1922.23	1910.02
FBgn0015946	3L	protein_coding	grim	0.951664	0.977558	0.136844	0.282185	0.729085	0.825417	0.302543	0.469244	2.12366	2.1547	2.47761	1.80074	2.53939	1.70792	2.41583	1.89356
FBgn0015949	2R	protein_coding	hrg	0.0624885	0.249963	0.0734803	0.181299	0.380495	0.544173	0.321279	0.489152	861.827	816.676	821.714	856.789	852.693	870.961	790.735	842.617
FBgn0016013	3L	protein_coding	Faa	0.923127	0.964071	0.878547	0.931562	0.796594	0.874901	0.0108829	0.0477	51.175	50.7654	50.7922	51.1482	50.6967	51.6533	50.8878	50.6431
FBgn0016031	3L	protein_coding	lama	0.0475165	0.221134	2.4779e-05	0.000293246	6.61318e-07	9.47716e-05	0.00276145	0.0175035	970.061	843.887	974.772	839.176	1123.67	816.453	825.873	861.9	3L:5340473	6.10115e-05
FBgn0016032	2R	protein_coding	lbm	0.955039	0.979679	0.733071	0.838141	0.00211198	0.0183745	0.106845	0.234911	38.6495	38.8503	38.3143	39.1855	42.497	34.802	34.1316	43.569
FBgn0016034	3L	protein_coding	mael	0.355846	0.590054	0.404675	0.579979	0.326567	0.495472	0.0903177	0.210041	605.979	622.824	609.204	619.599	594.647	617.311	623.76	621.887
FBgn0016036	3L	protein_coding	mei-P22	0.683628	0.830542	0.109424	0.241023	0.287102	0.458716	0.110948	0.241043	16.5996	17.2777	15.9613	17.9159	14.9808	18.2183	16.9419	17.6136
FBgn0016038	X	protein_coding	mod(r)	0.0391055	0.201308	0.0657051	0.166707	0.347301	0.514326	0.229423	0.390551	506.767	535.683	511.81	530.64	492.654	520.881	530.967	540.399	X :517208	0.000454432
FBgn0016041	X	protein_coding	Tom40	0.913755	0.959613	0.000413145	0.0030203	0.523309	0.670064	7.65044e-05	0.00109094	1659.39	1649.13	1725.85	1582.67	1719.43	1599.35	1732.27	1565.99	X :7631341	0.00039826
FBgn0016047	2R	protein_coding	nompA	0.134826	0.363076	0.000246831	0.00198338	0.0183157	0.0740177	0.67148	0.771976	9.97225	11.3666	12.7413	8.59751	13.2809	6.66364	12.2018	10.5314
FBgn0016053	2R	protein_coding	pgc	0.0512958	0.228558	0.569989	0.718933	0.00133728	0.0137304	0.000221247	0.00251713	2133.26	1709	1898.96	1943.3	1973.69	2292.84	1824.24	1593.76
FBgn0016054	2L	protein_coding	phr6-4	0.197908	0.43679	0.196149	0.363258	0.049843	0.144881	2.28669e-06	6.55154e-05	771.207	660.456	699.129	732.535	728.647	813.768	669.611	651.302
FBgn0016059	2R	protein_coding	Sema-1b	0.000248021	0.0140569	0.0410029	0.117606	0.875456	0.926724	0.598766	0.721946	2211.7	2040.54	2093.5	2158.74	2176.68	2246.73	2010.33	2070.75
FBgn0016061	3R	protein_coding	side	0.012412	0.114335	0.000396731	0.00292314	0.000141398	0.00339255	0.1949	0.351425	63.0411	48.2222	63.1581	48.1053	78.8085	47.2738	47.5078	48.9367	3R:23221642	0.000477566
FBgn0016070	3L	protein_coding	smg	0.114728	0.334546	0.27273	0.45192	0.715167	0.815465	0.0111689	0.0485947	10325	9307.31	9635.19	9997.14	10203.7	10446.4	9066.7	9547.91
FBgn0016075	2L	protein_coding	vkg	0.15127	0.383589	1.29526e-05	0.000167535	0.000358128	0.00608038	0.0903732	0.210127	2115.68	1890.16	2271.09	1734.76	2590.08	1641.28	1952.09	1828.23
FBgn0016076	2L	protein_coding	vri	0.0328191	0.184997	4.52983e-05	0.00048691	0.00135469	0.013855	2.30008e-06	6.5778e-05	459.573	666.917	501.178	625.312	443.319	475.827	559.036	774.798
FBgn0016078	2R	protein_coding	wun	0.175451	0.41363	0.754282	0.853138	0.573445	0.710928	0.369337	0.535438	507.38	491.167	500.889	497.658	506.084	508.676	495.694	486.641
FBgn0016080	X	protein_coding	xmas-1	0.976755	0.989992	0.274798	0.454334	0.129047	0.273687	0.0109998	0.048104	32.2578	32.1494	31.0753	33.332	32.7138	31.8019	29.4367	34.8621
FBgn0016081	3L	protein_coding	fry	0.19101	0.430526	0.186966	0.351049	0.54508	0.687452	0.000216531	0.00247604	1326.32	1015.2	1109.53	1231.99	1292.82	1359.82	926.242	1104.16	3L:9659835	0.000200095
FBgn0016119	3R	protein_coding	ATPsyn-Cf6	0.578469	0.759712	2.88048e-08	9.47156e-07	0.0174464	0.0717846	0.0546925	0.149218	1371.93	1417.34	1593.46	1195.81	1636.94	1106.91	1549.97	1284.71
FBgn0016120	3R	protein_coding	ATPsyn-d	0.987763	0.995087	2.46695e-11	2.93511e-09	0.00604291	0.0355415	0.00768342	0.0369839	1690.39	1692.29	2038.16	1344.51	2134.15	1246.63	1942.18	1442.4
FBgn0016122	2L	protein_coding	Acer	1.10804e-05	0.0043308	0.455801	0.625252	0.367522	0.532558	0.635882	0.747651	1441.12	1939.34	1667.9	1712.56	1391.75	1490.48	1944.05	1934.63
FBgn0016123	3R	protein_coding	Aph-4	0.00138783	0.036602	6.71681e-05	0.000684684	8.60644e-05	0.00244335	0.0154645	0.0611596	1012.58	1494.28	1116.68	1390.18	1009.93	1015.24	1223.44	1765.12
FBgn0016126	4	protein_coding	CaMKI	0.241254	0.484123	0.00169315	0.00972344	0.000696108	0.00916347	0.915799	0.93776	2414	2483.11	2297.06	2600.05	2096.24	2731.76	2497.87	2468.35
FBgn0016131	2R	protein_coding	Cdk4	0.299051	0.542609	0.780103	0.869657	0.438727	0.596841	5.83683e-06	0.000143039	510.976	545.59	526.806	529.76	505.384	516.568	548.229	542.951
FBgn0016641	2R	protein_coding	PTP-ER	0.00863291	0.0945959	0.0627599	0.161548	0.0032095	0.0240908	0.37615	0.54192	555.732	472.365	536.075	492.022	614.393	497.071	457.757	486.973
FBgn0016650	3R	protein_coding	Lgr1	0.830402	0.917937	0.0117086	0.0453349	0.0249623	0.0912221	0.294305	0.460893	59.9538	59.1287	55.0937	63.9888	59.4129	60.4946	50.7745	67.4829
FBgn0016660	2L	protein_coding	H15	0.529792	0.72541	0.384213	0.560706	0.0244594	0.0899963	0.0496557	0.13967	17.8448	16.4084	16.4884	17.7647	18.9234	16.7662	14.0535	18.7633
FBgn0016672	3R	protein_coding	Ipp	0.0277237	0.170772	0.836875	0.905051	0.226762	0.395736	0.753553	0.82536	500.931	535.33	516.44	519.821	489.187	512.676	543.693	526.966
FBgn0016675	2L	protein_coding	Lectin-galC1	0.321389	0.563742	0.0150552	0.0550824	0.0044209	0.0290735	1.13916e-06	3.8265e-05	181.795	227.799	222.19	187.405	178.398	185.193	265.982	189.616
FBgn0016684	2R	protein_coding	NaPi-T	0.690616	0.834737	0.0160537	0.0576925	0.751242	0.843213	0.0414394	0.12279	270.259	263.587	253.549	280.298	258.555	281.963	248.542	278.632
FBgn0016685	3R	protein_coding	Nlp	0.88472	0.945068	0.576842	0.723653	0.606564	0.737262	0.0593491	0.157828	4307.26	4327.82	4343.71	4291.37	4357.57	4256.95	4329.84	4325.79
FBgn0016687	2R	protein_coding	Nurf-38	0.00443017	0.067371	0.687379	0.806071	0.0239481	0.0886069	0.0370286	0.113653	2797.4	3103.58	2940.37	2960.62	2727.82	2866.98	3152.91	3054.25
FBgn0016691	3R	protein_coding	Oscp	0.651272	0.809919	1.95063e-09	1.00137e-07	0.343615	0.510834	0.0227602	0.0806594	2339.92	2419.64	2825.25	1934.31	2834.79	1845.06	2815.71	2023.56
FBgn0016693	3R	protein_coding	Past1	0.548466	0.740056	0.135001	0.279787	0.00883014	0.046087	0.109094	0.238373	473.031	451.463	481.72	442.774	528.12	417.941	435.321	467.606
FBgn0016694	3L	protein_coding	Pdp1	0.474752	0.682735	0.597794	0.739814	9.43996e-05	0.00260871	0.00107575	0.00848946	1052.21	1125.9	1076.89	1101.22	1143.81	960.605	1009.97	1241.84
FBgn0016696	3L	protein_coding	Pitslre	0.0348962	0.191546	0.0474657	0.131803	0.109306	0.245695	0.500698	0.647833	2106.15	2262.17	2249.95	2118.38	2224.42	1987.89	2275.48	2248.87
FBgn0016697	2R	protein_coding	Prosalpha5	0.792613	0.89537	0.0530521	0.143231	0.00260689	0.0210044	0.0281939	0.0935954	1361.27	1349.29	1382.78	1327.77	1343.77	1378.76	1421.8	1276.77
FBgn0016698	2L	protein_coding	Ptpa	0.561312	0.747809	0.60971	0.747851	0.00324612	0.0241384	0.0194299	0.0720996	277.695	285.12	279.529	283.286	264.102	291.289	294.955	275.284
FBgn0016700	3R	protein_coding	Rab1	0.945123	0.974317	0.264185	0.442513	0.122933	0.264573	0.188099	0.342769	2743.12	2738.51	2711.07	2770.56	2671.84	2814.39	2750.29	2726.73
FBgn0016701	2R	protein_coding	Rab4	0.263536	0.50672	0.00022272	0.00182126	0.00350146	0.0251492	0.919993	0.94125	718.705	731.825	687.985	762.544	653.358	784.052	722.612	741.037
FBgn0016715	3L	protein_coding	Reg-2	0.550572	0.741246	0.000340111	0.00257203	0.000501204	0.00757689	5.88333e-10	6.54982e-08	159.513	173.915	156.474	176.954	139.395	179.631	173.552	174.278
FBgn0016726	2R	protein_coding	RpL29	0.000232837	0.0133419	0.134202	0.278631	0.0221297	0.0842762	0.0334566	0.105901	8416.41	10402.5	9256.3	9562.63	8022.67	8810.14	10489.9	10315.1
FBgn0016754	3R	protein_coding	sba	0.00784175	0.0897368	0.729175	0.835192	0.000973504	0.0111847	0.911915	0.935011	353.229	326.418	341.933	337.714	377.563	328.895	306.303	346.533
FBgn0016756	3L	protein_coding	Ubp64E	0.181747	0.419597	0.798689	0.881051	0.0103772	0.0505289	0.100563	0.225067	2396.23	2272.24	2326.31	2342.16	2472.88	2319.59	2179.75	2364.74
FBgn0016762	2R	protein_coding	angel	0.0106722	0.10632	0.0907703	0.21163	0.940732	0.966622	0.00177187	0.0124286	103.513	128.244	112.728	119.028	100.497	106.528	124.959	131.529
FBgn0016792	3R	protein_coding	dmt	0.0274804	0.170032	0.000181714	0.0015384	0.138646	0.286635	0.198531	0.355341	1378.66	1263.26	1245.71	1396.2	1276.81	1480.5	1214.62	1311.89
FBgn0016794	3L	protein_coding	dos	0.74453	0.868192	0.0101389	0.0405608	0.470645	0.624562	0.0858565	0.203213	1083.4	1096.19	1126.89	1052.7	1110.66	1056.14	1143.13	1049.25
FBgn0016797	3L	protein_coding	fz2	0.364117	0.595757	0.690479	0.807641	0.00369997	0.0259045	1.04069e-05	0.000227297	419.487	451.678	433.248	437.917	435.531	403.443	430.964	472.391	3L:19171927	4.44538e-05
FBgn0016917	3R	protein_coding	Stat92E	0.109892	0.328277	0.000150466	0.00132465	0.067412	0.178366	0.213598	0.372721	4092.21	3954.71	3885.2	4161.72	3893.89	4290.53	3876.51	4032.92	3R:16371944	0.000681858
FBgn0016919	2L	protein_coding	nompB	0.260911	0.504816	0.0519393	0.141106	0.911467	0.949022	0.00108796	0.0085512	10.2724	7.56154	9.9732	7.86071	11.387	9.15774	8.55942	6.56367
FBgn0016920	2L	protein_coding	nompC	0.00102826	0.03082	0.797532	0.880174	0.0371984	0.118775	0.955592	0.966381	16.0714	11.7798	14.1243	13.7268	17.9487	14.194	10.2999	13.2597
FBgn0016926	2L	protein_coding	Pino	0.418182	0.639936	0.168736	0.326792	0.00290085	0.0225725	0.0210674	0.076367	2203.62	2094.97	2203.16	2095.42	2381.92	2025.32	2024.41	2165.52
FBgn0016930	2L	protein_coding	Dyrk2	0.964522	0.984204	0.0525747	0.142389	0.00829208	0.0442125	0.0263935	0.0895253	725.476	727.135	703.843	748.768	734.538	716.413	673.148	781.123	2L:14225097	0.000984786
FBgn0016970	2R	protein_coding	l(2)k10201	0.229811	0.471347	0.926592	0.960597	0.00730552	0.0405209	0.00025188	0.00278773	197.799	213.518	205.422	205.894	190.221	205.377	220.623	206.412
FBgn0016974	X	pseudogene	swaPsi	0.0653352	0.255153	0.790129	0.876231	0.331198	0.499279	0.492021	0.641102	1.36735	4.2544	2.62458	2.99718	0.495437	2.23927	4.75371	3.75509
FBgn0016975	X	protein_coding	stnB	0.248637	0.492148	0.000144462	0.00128369	0.0286639	0.0999879	0.0356933	0.110688	252.965	208.35	280.669	180.646	329.227	176.704	232.111	184.589
FBgn0016976	X	protein_coding	stnA	0.127994	0.353708	0.783813	0.872223	0.0274664	0.0974705	0.237233	0.39986	76.5356	41.9909	56.8865	61.6399	94.1184	58.9527	19.6547	64.3271
FBgn0016977	2L	protein_coding	spen	0.239921	0.482566	0.937375	0.966664	0.00154648	0.0150252	0.0614271	0.161833	3792.74	3330.46	3551.81	3571.39	4215.95	3369.53	2887.67	3773.24
FBgn0016978	2L	protein_coding	snRNP-U1-70K	0.189043	0.428471	0.571841	0.72051	0.27558	0.446578	0.160538	0.308347	899.848	941.125	914.048	926.924	880.895	918.801	947.201	935.048	2L:6971916	0.000123094
FBgn0016983	3L	protein_coding	smid	0.504782	0.706351	0.00197159	0.0109669	0.356264	0.522659	0.00187576	0.0129533	2458.14	2393.59	2349.55	2502.17	2360.86	2555.41	2338.25	2448.93
FBgn0016984	2R	protein_coding	sktl	0.992065	0.996676	0.182845	0.345223	0.174792	0.334352	0.000510946	0.00480894	1315.15	1314.33	1290.82	1338.66	1315.61	1314.68	1266.02	1362.64
FBgn0017414	2R	protein_coding	cag	0.756949	0.876084	0.0288713	0.0903724	0.00402904	0.0274388	0.197728	0.354392	174.673	172.468	167.122	180.019	159.454	189.892	174.79	170.146
FBgn0017418	X	protein_coding	ari-1	0.00329962	0.057641	1.04294e-05	0.000138933	0.0030643	0.0233546	0.635147	0.746956	693.401	605.842	714.53	584.713	797.579	589.223	631.481	580.203
FBgn0017429	3L	protein_coding	CG5989	0.00496765	0.072091	0.00112959	0.00702547	0.41037	0.571532	0.268179	0.433773	299.038	331.02	328.12	301.938	309.113	288.963	347.127	314.913
FBgn0017430	3L	protein_coding	Nelf-E	0.895396	0.950365	0.0987492	0.224425	0.0298233	0.102819	0.00580992	0.030245	275.826	277.083	272.26	280.649	266.009	285.643	278.511	275.655
FBgn0017448	3R	protein_coding	CG2187	0.698571	0.839103	1.18515e-07	3.12551e-06	5.28925e-06	0.000381658	3.5732e-07	1.47954e-05	303.361	292.449	270.066	325.744	253.334	353.387	286.797	298.1
FBgn0017456	3R	protein_coding	Ubc84D	0.764687	0.88027	0.0283859	0.089234	0.666829	0.78115	0.872319	0.905432	4.44317	4.27444	3.43222	5.28538	3.69101	5.19533	3.17344	5.37543
FBgn0017457	2L	protein_coding	U2af38	0.508312	0.708873	0.0919209	0.213355	0.0198269	0.0783138	0.0900814	0.209668	817.465	838.166	809.176	846.456	772.433	862.497	845.918	830.414
FBgn0017482	2R	protein_coding	T3dh	0.000786071	0.0261789	0.267798	0.446215	0.658364	0.774503	0.760607	0.830984	85.0335	101.774	95.7147	91.0927	86.431	83.636	104.998	98.5494
FBgn0017545	4	protein_coding	RpS3A	1.16703e-05	0.0043308	0.555571	0.706792	0.00293062	0.0227164	0.980125	0.984483	27376.1	31961.9	29376	29962	25482.5	29269.6	33269.4	30654.3
FBgn0017550	3R	protein_coding	Rga	0.582196	0.762594	0.573029	0.721304	0.225651	0.394592	0.0229116	0.0811125	890.096	874.92	877.946	887.07	895.444	884.747	860.447	889.392
FBgn0017551	2L	protein_coding	Rca1	0.626866	0.794529	0.298688	0.479489	0.0412942	0.127347	0.00105461	0.00837774	619.886	639.561	620.175	639.272	591.05	648.722	649.3	629.821
FBgn0017556	2R	protein_coding	Prosalpha4T2	0.377487	0.606703	0.103575	0.232008	0.277931	0.448802	0.190189	0.345568	0.371001	0.208243	0.40793	0.171314	0.567109	0.174893	0.248751	0.167736
FBgn0017558	2R	protein_coding	Pdk	0.132756	0.360841	0.00298912	0.0153421	0.0790839	0.198327	0.0276014	0.0920993	782.47	720.722	714.611	788.581	766.215	798.724	663.007	778.438	2R:5320857	0.000426971
FBgn0017561	X	protein_coding	Ork1	0.318738	0.561472	0.00218843	0.0119387	0.138928	0.286951	1.13912e-05	0.000243588	1161.17	1074.23	1165.79	1069.61	1230.98	1091.37	1100.6	1047.85
FBgn0017566	X	protein_coding	ND75	0.250697	0.494207	1.27288e-10	1.08411e-08	0.0141633	0.0623529	0.000266537	0.00290507	1710.48	1902.47	2128.96	1483.99	2118.42	1302.55	2139.5	1665.44
FBgn0017567	3R	protein_coding	ND23	0.0825884	0.284493	2.17143e-08	7.47281e-07	0.162064	0.318574	0.0166854	0.0646892	839.64	920.778	972.351	788.067	914.601	764.679	1030.1	811.455
FBgn0017572	3L	protein_coding	Mo25	0.623091	0.791677	0.00540917	0.0247035	0.279306	0.450554	0.40342	0.567451	652.988	647.82	635.752	665.056	632.975	673.002	638.529	657.111
FBgn0017577	3R	protein_coding	Mcm5	0.941286	0.972612	0.0413705	0.118464	0.011302	0.0536725	0.0209579	0.076142	2221.53	2213.84	2152.86	2282.5	2074.49	2368.57	2231.23	2196.44
FBgn0017578	3L	protein_coding	Max	0.353445	0.588546	0.0485375	0.133942	0.0456798	0.136392	0.002061	0.0139361	350.487	369.206	350.298	369.395	331.256	369.717	369.34	369.072
FBgn0017579	3L	protein_coding	RpL14	0.000746294	0.0255082	0.00237807	0.012737	0.407629	0.569343	0.00174106	0.0122511	9720.25	11706.3	11015.4	10411.1	9946.4	9494.11	12084.5	11328
FBgn0017581	3R	protein_coding	Lk6	0.646557	0.807082	2.42279e-08	8.19125e-07	0.379841	0.543686	0.000302903	0.00320288	9201.1	9377.63	8686.46	9892.28	8527.94	9874.27	8844.97	9910.3	3R:7590249	0.000782678
FBgn0017590	3R	protein_coding	klg	0.0576709	0.241629	2.69265e-06	4.30879e-05	4.60896e-05	0.00161427	0.256231	0.421135	44.7238	37.2129	49.4831	32.4537	60.2375	29.2101	38.7286	35.6973
FBgn0019624	3R	protein_coding	CoVa	0.343722	0.582305	8.88351e-11	8.09698e-09	0.0829554	0.205266	0.0601121	0.159216	1916.92	2065.88	2493.66	1489.14	2509.16	1324.67	2478.15	1653.6
FBgn0019637	3R	protein_coding	Atu	0.656948	0.81382	0.0719475	0.178222	0.63642	0.757657	0.0143559	0.0580118	680.792	691.226	673.816	698.202	671.714	689.869	675.917	706.536
FBgn0019643	2R	protein_coding	Dat	0.646121	0.806873	8.91573e-06	0.000121046	0.876414	0.927282	0.0465521	0.133521	382.189	394.379	433.601	342.966	426.193	338.184	441.01	347.748	2R:20030016	0.000928854
FBgn0019644	3L	protein_coding	ATPsyn-b	0.692456	0.836313	3.0657e-08	9.91328e-07	0.10421	0.238616	0.0509164	0.142219	2398.04	2462.85	2826.14	2034.74	2881.59	1914.5	2770.7	2154.99
FBgn0019650	4	protein_coding	toy	0.768269	0.881951	0.494495	0.657947	0.010845	0.0522971	0.0623212	0.163388	73.7512	72.1801	71.7538	74.1775	77.3175	70.1849	66.1901	78.1701
FBgn0019660	X	ncRNA	roX2	0.905354	0.955436	0.273239	0.452428	0.693212	0.800266	0.69411	0.786907	11.7414	11.5164	12.8592	10.3985	13.4105	10.0722	12.3079	10.7248
FBgn0019661	X	ncRNA	roX1	0.438538	0.6537	0.341613	0.520416	0.00833774	0.0443371	0.450458	0.609409	101.713	112.754	113.75	100.717	127.35	76.0754	100.149	125.358	X :3752434	2.00347e-06
FBgn0019662	3L	protein_coding	qm	0.545788	0.737784	0.962024	0.980519	0.610045	0.739225	1.03309e-06	3.53885e-05	378.648	395.499	387.271	386.877	380.961	376.336	393.581	397.417
FBgn0019686	2L	protein_coding	lok	0.145619	0.376207	0.00631607	0.0279984	0.00217269	0.0186576	0.0224488	0.0797373	3721.32	3922.57	3710.8	3933.09	3483.09	3959.55	3938.51	3906.62
FBgn0019809	2L	protein_coding	gcm2	0.938969	0.971567	0.0760668	0.186031	0.417072	0.577063	0.745402	0.820237	0.572277	0.557394	0.783392	0.346278	0.888559	0.255995	0.678225	0.436562
FBgn0019828	3R	protein_coding	dj	0.126161	0.351761	0.96346	0.980989	0.404195	0.565815	0.783378	0.844321	3.28684	1.18321	2.19772	2.27233	3.93312	2.64056	0.46232	1.90411
FBgn0019830	2L	protein_coding	colt	1.65984e-05	0.0046486	0.000147347	0.00130264	0.889708	0.935662	0.633848	0.745991	718.661	829.616	804.557	743.72	748.109	689.212	861.005	798.227
FBgn0019886	2R	protein_coding	Letm1	0.199656	0.438719	0.566802	0.716363	0.279257	0.45054	0.552165	0.687908	1210.85	1177.31	1201.53	1186.62	1232.48	1189.21	1170.57	1184.04
FBgn0019890	2L	protein_coding	Smg5	0.126994	0.35228	0.00434069	0.0207591	0.0689867	0.180984	0.000687759	0.00602553	1198.19	1113.89	1121.52	1190.56	1184.71	1211.68	1058.34	1169.45
FBgn0019925	3R	protein_coding	Surf4	0.237311	0.479793	0.882344	0.933973	0.0881314	0.213626	0.345055	0.511316	1373.63	1344.7	1357.61	1360.72	1353.66	1393.6	1361.56	1327.84
FBgn0019928	2R	protein_coding	Ser8	0.0251675	0.162109	0.00100085	0.00632059	0.00329679	0.0243522	0.0005037	0.00476376	127.964	72.6959	84.0812	116.579	97.5047	158.424	70.6576	74.7341
FBgn0019929	X	protein_coding	Ser7	0.0155742	0.127624	0.477413	0.643407	0.00706022	0.0395545	0.308572	0.475452	100.942	122.066	109.28	113.728	89.7417	112.142	128.819	115.314
FBgn0019932	2L	protein_coding	SamDC	0.380111	0.60884	0.226695	0.401485	0.00139443	0.0141219	0.792852	0.850592	456.027	466.717	451.955	470.788	419.589	492.465	484.322	449.112
FBgn0019936	3R	protein_coding	RpS20	0.000107612	0.0090662	0.0853791	0.202566	0.466469	0.621135	0.0711053	0.179357	9388.97	11266.7	10492.1	10163.6	9485.24	9292.71	11499	11034.4
FBgn0019938	2R	protein_coding	RpI1	0.000752258	0.0256484	0.121451	0.259662	0.409491	0.570814	0.354563	0.521096	2479.89	2642.85	2584.24	2538.49	2490.77	2469	2677.72	2607.98
FBgn0019940	3R	protein_coding	Rh6	0.0133554	0.118879	5.32546e-07	1.11413e-05	0.0137071	0.0610921	2.81227e-06	7.71691e-05	112.555	172.361	122.699	162.217	100.839	124.272	144.56	200.162	3R:11309617	0.000325924
FBgn0019947	3L	protein_coding	Psn	0.664764	0.81829	0.151603	0.303851	0.493092	0.644011	0.033775	0.106349	570.939	578.337	566.993	582.282	559.693	582.185	574.294	582.38
FBgn0019948	2R	protein_coding	Phm	0.614717	0.785971	3.94587e-05	0.000433583	0.856085	0.914276	0.623237	0.738577	488.001	492.907	464.628	516.281	463.145	512.858	466.11	519.704
FBgn0019949	2R	protein_coding	Cdk9	0.436753	0.652708	0.206186	0.375554	0.229191	0.398014	0.0425457	0.125093	305.619	315.098	305.504	315.212	296.155	315.084	314.854	315.341
FBgn0019952	3R	protein_coding	Orct	0.495082	0.69958	0.272092	0.451124	0.00121902	0.0129671	0.0486205	0.137582	145.74	137.955	145.864	137.831	162.657	128.822	129.071	146.84
FBgn0019957	3R	protein_coding	ND42	0.25604	0.500205	3.81471e-09	1.72837e-07	0.393311	0.555972	0.00122036	0.00931011	1140.88	1243.84	1358.06	1026.66	1323.67	958.096	1392.46	1095.23
FBgn0019960	3R	protein_coding	CG6455	0.114355	0.333958	4.34417e-09	1.92353e-07	0.613687	0.74187	0.00427561	0.0241623	1807.53	1911.04	1985.35	1733.21	1941.31	1673.76	2029.41	1792.67	3R:17849415	0.000286964
FBgn0019968	2R	protein_coding	Khc-73	0.114533	0.334183	0.832282	0.902082	0.00025558	0.00485789	0.660861	0.765256	1706.85	1634.56	1675.8	1665.62	1811.64	1602.07	1539.97	1729.16	2R:11404281	0.000986264
FBgn0019972	3R	protein_coding	Ice	0.0706692	0.264624	0.443445	0.615398	0.0829967	0.205266	0.759614	0.83008	660.648	630.292	638.236	652.703	636.686	684.609	639.787	620.797
FBgn0019982	2L	protein_coding	Gs1l	0.156261	0.389911	0.0762584	0.186324	0.0160872	0.0678396	0.00868185	0.0404651	591.282	627.528	621.122	597.688	586.694	595.87	655.551	599.505
FBgn0019985	4	protein_coding	mGluR	0.0634669	0.252089	5.73883e-06	8.25142e-05	0.305303	0.477275	8.54837e-06	0.000192815	110.084	156.496	153.92	112.66	126.851	93.3165	180.989	132.004
FBgn0019990	3R	protein_coding	Gcn2	0.223961	0.465608	0.104361	0.233001	0.482919	0.635439	0.00516791	0.0276509	942.856	901.397	908.268	935.986	923.126	962.586	893.409	909.385
FBgn0020018	3R	protein_coding	Ppox	0.351438	0.586268	0.555137	0.706489	0.116603	0.256084	0.000390897	0.00393828	321.614	340.645	328.647	333.612	312.4	330.827	344.893	336.397
FBgn0020224	3L	protein_coding	Cbl	0.160069	0.394318	0.470857	0.637489	0.173617	0.333005	0.0909033	0.21099	1298.12	1233.87	1276.84	1255.15	1288.24	1307.99	1265.44	1202.31
FBgn0020235	3R	protein_coding	ATPsyn-gamma	0.515896	0.714099	5.0081e-10	3.33574e-08	0.00180827	0.0166216	0.0191381	0.0713947	2276.24	2171.37	2647.93	1799.67	2858.11	1694.36	2437.76	1904.98
FBgn0020236	2R	protein_coding	ATPCL	0.023893	0.157795	0.0378295	0.110954	0.335356	0.503211	0.000420665	0.0041523	3829.07	3432.64	3563.37	3698.34	3731.23	3926.91	3395.5	3469.78
FBgn0020238	3R	protein_coding	14-3-3epsilon	0.753777	0.873662	0.39271	0.569427	0.941256	0.966877	0.136046	0.276708	8209.71	8129.4	8087.83	8251.28	8120.98	8298.43	8054.68	8204.13
FBgn0020248	3L	protein_coding	stet	0.0203925	0.145983	0.0711025	0.176916	0.00140392	0.014172	0.687941	0.78379	1123.82	1216.56	1206.22	1134.16	1091.78	1155.87	1320.67	1112.46	3L:1488605	7.11754e-06
FBgn0020249	3R	protein_coding	stck	0.0188898	0.139998	0.00688999	0.0300216	0.186496	0.348153	0.406231	0.569919	702.754	754.639	753.54	703.853	716.064	689.445	791.015	718.262
FBgn0020251	3L	protein_coding	sfl	0.576462	0.758015	0.0309171	0.095364	0.00108954	0.0120437	5.61736e-07	2.12505e-05	829.017	804.296	802.29	831.023	837.668	820.365	766.912	841.681	3L:6523795	4.71139e-05
FBgn0020255	X	protein_coding	Ran	0.281682	0.524954	0.00862513	0.0358579	0.018964	0.0759413	0.0128766	0.0535655	7555.35	7280.08	7225.65	7609.77	7193.95	7916.74	7257.35	7302.81
FBgn0020257	2R	protein_coding	ppa	0.296893	0.540328	0.836471	0.904987	0.0321667	0.108003	0.115902	0.248037	156.197	166.629	162.135	160.69	164.738	147.655	159.532	173.725
FBgn0020258	2L	protein_coding	ppk	0.0613981	0.247513	0.176463	0.337218	0.257921	0.429942	0.448264	0.607281	7.62517	5.83973	7.29787	6.16703	8.66145	6.58889	5.93428	5.74517
FBgn0020261	X	protein_coding	pcm	0.787673	0.893434	0.0106332	0.0421274	0.0115986	0.0545821	0.518436	0.662323	688.322	680.405	725.027	643.7	769.106	607.537	680.948	679.863
FBgn0020269	2R	protein_coding	mspo	0.701613	0.841633	0.0944895	0.217889	0.00158793	0.0152541	0.00329735	0.0199273	52.2002	49.9893	53.5309	48.6586	59.5587	44.8417	47.503	52.4755	2R:10568942	2.41507e-05
FBgn0020270	2L	protein_coding	mre11	0.996038	0.998572	0.00236703	0.0126889	0.00364546	0.0257096	0.0587189	0.156738	491.496	491.372	464.172	518.697	438.355	544.638	489.989	492.756
FBgn0020272	X	protein_coding	mst	0.671919	0.823766	0.725024	0.832621	0.532199	0.67785	8.29858e-08	4.38446e-06	384.314	368.423	378.111	374.625	382.954	385.673	373.269	363.577
FBgn0020277	3L	protein_coding	lush	0.859627	0.934516	0.00650676	0.0285997	0.438495	0.596733	0.524463	0.667078	8.679	8.43303	10.6347	6.47732	10.2021	7.15593	11.0674	5.7987
FBgn0020278	3R	protein_coding	loco	0.114322	0.333958	0.54996	0.703121	0.0369259	0.118227	0.921858	0.942725	627.886	608.688	623.599	612.975	652.433	603.339	594.766	622.611
FBgn0020279	2R	protein_coding	lig	0.21702	0.458827	0.000100443	0.00095691	0.000494296	0.00750067	0.0249203	0.086026	3333.98	3101.24	3457.43	2977.79	3782.41	2885.56	3132.46	3070.02
FBgn0020280	3R	protein_coding	laf	0.0772403	0.274201	0.307382	0.488315	0.262446	0.434465	0.798242	0.854199	1.46224	0.303865	1.27881	0.487299	2.29333	0.631153	0.264285	0.343445
FBgn0020294	3L	protein_coding	ko	0.971565	0.987854	3.15039e-05	0.000358933	5.43136e-06	0.000386387	0.00178995	0.0125328	109.471	109.118	120.745	97.8443	133.861	85.081	107.629	110.608	3L:21085608	0.000128336
FBgn0020299	3R	protein_coding	stumps	0.169331	0.406654	0.0637966	0.163515	6.72235e-05	0.00209969	0.000452355	0.004401	139.197	160.08	155.461	143.815	159.128	119.266	151.795	168.365
FBgn0020300	3L	protein_coding	gk	0.140067	0.369686	0.0592582	0.15512	0.401523	0.563592	0.198201	0.354872	64.7512	57.6726	64.6686	57.7552	69.7055	59.797	59.6317	55.7135	3L:18139134	0.000226413
FBgn0020304	2L	protein_coding	drongo	0.107021	0.324455	0.0904972	0.211214	0.408267	0.570016	0.000835696	0.00700278	933.18	813.49	847.001	899.669	919.456	946.903	774.547	852.434
FBgn0020305	2L	protein_coding	dbe	0.344108	0.582305	0.928144	0.961686	0.0476731	0.140486	0.0262069	0.0891836	552.974	572.427	562.161	563.24	540.149	565.798	584.172	560.682
FBgn0020306	2R	protein_coding	dom	0.0619849	0.248738	0.220551	0.393894	0.00364528	0.0257096	0.105158	0.232283	8528.76	7529.15	8240.08	7817.84	9274.48	7783.04	7205.67	7852.64
FBgn0020307	2R	protein_coding	dve	0.0100298	0.103321	0.8614	0.921088	0.0357684	0.115783	0.186468	0.340874	72.82	91.3035	81.6712	82.4523	77.3188	68.3211	86.0235	96.5835	2R:18130575	5.22572e-22
FBgn0020309	2L	protein_coding	crol	0.402277	0.627256	0.563662	0.713667	0.0193931	0.0771272	0.10785	0.236453	1627.13	1555.82	1608.76	1574.19	1717.8	1536.47	1499.73	1611.92
FBgn0020312	2R	protein_coding	CG4050	0.0515137	0.229113	0.361862	0.540176	0.128909	0.273506	0.416698	0.579673	655.273	614.988	627.206	643.054	633.974	676.571	620.439	609.537
FBgn0020369	X	protein_coding	Rpt6	0.952899	0.978143	0.0137771	0.0513339	0.837449	0.902162	0.0107755	0.0473757	1246.69	1248.91	1220.87	1274.73	1217.64	1275.74	1224.11	1273.72
FBgn0020370	2R	protein_coding	TppII	0.0472658	0.220704	0.948602	0.972883	0.922556	0.956493	0.0582922	0.155919	3435.63	3227.11	3329.42	3333.32	3436.63	3434.64	3222.22	3232
FBgn0020371	2L	protein_coding	Tim17b2	0.187029	0.425925	0.548237	0.701853	0.53764	0.68216	0.195693	0.35208	0.520265	0.133865	0.261018	0.393113	0.522035	0.518495	0	0.26773
FBgn0020372	2R	protein_coding	TM4SF	0.37644	0.60549	3.12595e-11	3.55628e-09	0.00237489	0.0197941	0.00711187	0.0349836	69.2977	59.7815	93.3847	35.6946	107.307	31.2883	79.4622	40.1008
FBgn0020376	2L	protein_coding	Sr-CIII	0.150721	0.383074	0.120206	0.25792	0.454187	0.610888	0.163152	0.311797	1.77984	0.950381	1.69352	1.03671	2.26377	1.29592	1.12327	0.777494
FBgn0020377	2R	protein_coding	Sr-CII	0.654076	0.812111	0.00679971	0.029678	0.00171857	0.0160393	0.745623	0.820422	7.08691	6.51918	9.04881	4.55728	11.9968	2.17706	6.10087	6.9375
FBgn0020378	X	protein_coding	Sp1	0.218069	0.459736	0.118466	0.255585	1.84887e-05	0.000870036	0.488451	0.638353	27.5035	24.9411	27.8009	24.6437	34.1278	20.8792	21.4739	28.4082
FBgn0020379	3R	protein_coding	Rfx	0.379274	0.608165	0.183261	0.345716	0.035162	0.114487	0.181261	0.334613	172.076	182.847	183.779	171.143	188.643	155.508	178.915	186.779	3R:6202070	0.000640505
FBgn0020381	X	protein_coding	Dredd	4.191e-05	0.00620521	0.58552	0.730365	0.66463	0.779335	0.197637	0.35431	199.71	284.25	244.337	239.623	203.939	195.481	284.735	283.765	X :529965	0.000679582
FBgn0020385	3R	protein_coding	pug	0.00378577	0.0619151	2.86137e-05	0.000331332	0.00245234	0.0201381	1.9357e-06	5.72481e-05	1689.61	1017.8	1221.88	1485.53	1469.82	1909.41	973.942	1061.66
FBgn0020386	3L	protein_coding	Pdk1	0.00205567	0.0446284	0.16273	0.318752	0.0101109	0.0498383	0.00181595	0.0126767	3542.04	3141.53	3372.7	3310.86	3632.46	3451.62	3112.95	3170.1	3L:133423	0.00021241
FBgn0020388	3L	protein_coding	Gcn5	0.176262	0.4143	0.00135111	0.00811186	0.166656	0.324444	4.36099e-08	2.53621e-06	745.465	677.745	690.213	732.997	715.539	775.391	664.888	690.602
FBgn0020389	3L	protein_coding	Papss	0.116343	0.337048	0.00123572	0.0075707	0.125689	0.268871	0.00150877	0.0109886	503.055	539.194	538.67	503.579	528.308	477.802	549.033	529.356
FBgn0020391	2R	protein_coding	Nrk	0.104917	0.321519	0.152261	0.304797	0.535199	0.680247	0.276731	0.443419	28.9505	33.9984	33.2463	29.7027	31.4782	26.4228	35.0143	32.9825
FBgn0020392	3L	protein_coding	Nmt	0.110998	0.33013	0.304934	0.485812	0.171891	0.331202	0.0192132	0.071589	1612.8	1702.62	1642.16	1673.25	1576.39	1649.2	1707.93	1697.3
FBgn0020399	3R	protein_coding	Mst89B	0.870475	0.939783	0.092736	0.214766	0.451608	0.608731	0.67012	0.77121	2.30424	2.21376	2.80917	1.70884	3.0957	1.51279	2.52263	1.90489
FBgn0020407	3R	protein_coding	asun	0.853666	0.931904	0.354028	0.5321	0.584648	0.719773	0.0715505	0.17996	243.926	245.455	247.308	242.073	245.007	242.844	249.608	241.302
FBgn0020412	3L	protein_coding	JIL-1	0.646325	0.806987	0.114129	0.248334	0.0618539	0.168168	0.746246	0.820645	1127.06	1101.49	1169.41	1059.14	1247.96	1006.16	1090.86	1112.12
FBgn0020414	2L	protein_coding	Idgf3	0.0520348	0.23014	2.32725e-09	1.14065e-07	0.194717	0.358138	0.000372014	0.00378721	468.842	361.809	328.251	502.4	368.337	569.347	288.164	435.453
FBgn0020415	2L	protein_coding	Idgf2	0.581575	0.761972	7.84106e-09	3.21607e-07	8.47843e-05	0.0024243	0.0242999	0.0845617	920.273	898.022	813.562	1004.73	770.593	1069.95	856.532	939.511
FBgn0020416	2L	protein_coding	Idgf1	0.0564868	0.239627	4.84099e-12	8.29139e-10	0.00216698	0.0186188	0.000591252	0.00537165	417.67	328.548	271.632	474.586	286.16	549.179	257.104	399.992
FBgn0020429	2L	protein_coding	GluRIIB	0.390169	0.616746	0.683833	0.8033	0.0212037	0.0818834	0.81611	0.866478	2.04927	2.35074	2.10711	2.2929	2.50751	1.59103	1.70671	2.99477	2L:5560741	9.36255e-05
FBgn0020440	2R	protein_coding	Fak	0.0516815	0.229293	2.70294e-05	0.000315802	0.13834	0.286381	0.183632	0.337391	1227.59	1162.36	1137.63	1252.32	1152.78	1302.39	1122.48	1202.24
FBgn0020443	2L	protein_coding	Elf	0.317786	0.560676	0.139547	0.286219	0.268197	0.439963	0.220721	0.380938	3987.54	3878.24	3997.71	3868.07	4100.51	3874.57	3894.91	3861.57
FBgn0020445	2L	protein_coding	E23	0.462796	0.672514	0.0597078	0.155878	0.187093	0.3491	0.00533958	0.0283649	839.053	790.063	847.378	781.739	894.488	783.619	800.268	779.859
FBgn0020493	3R	protein_coding	Dad	0.224721	0.466237	0.606482	0.745781	0.00906833	0.0468942	0.0170421	0.0657794	193.471	168.381	183.838	178.014	212.056	174.887	155.62	181.141
FBgn0020496	3R	protein_coding	CtBP	0.100378	0.314787	0.029135	0.090947	0.93732	0.964741	0.0839448	0.200117	3251.87	3095.87	3105.55	3242.19	3181.19	3322.54	3029.91	3161.83
FBgn0020497	2L	protein_coding	emb	0.0350899	0.191697	0.0560146	0.148882	0.214485	0.381951	0.0781626	0.190917	3433.9	3205.37	3256.65	3382.62	3411.04	3456.76	3102.26	3308.47
FBgn0020503	2L	protein_coding	CLIP-190	0.794968	0.896569	9.39723e-06	0.000126481	0.857879	0.915376	0.0125157	0.0525204	2363.75	2349.52	2275.38	2437.88	2285.22	2442.28	2265.55	2433.49
FBgn0020506	2R	protein_coding	Amyrel	1.95113e-05	0.00472	3.82022e-10	2.65812e-08	3.29996e-09	1.60729e-06	0.273049	0.439476	37.1946	2.93618	4.4233	35.7075	7.44095	66.9483	1.40565	4.4667
FBgn0020508	X	protein_coding	Ag5r2	0.334253	0.575037	0.00393586	0.0192358	0.860323	0.917168	0.00067573	0.00593683	524.505	439.799	540.287	424.017	585.924	463.085	494.649	384.95
FBgn0020509	3L	protein_coding	Acp62F	0.0224621	0.153167	0.171962	0.331161	0.0141045	0.0622228	0.766648	0.834259	3.26309	1.24342	2.89904	1.60747	5.115	1.41118	0.683077	1.80376	3L:2739628	0.000210151
FBgn0020510	3R	protein_coding	Abi	0.382429	0.610396	0.228778	0.404096	0.48613	0.638317	0.262111	0.427157	596.41	579.59	578.353	597.647	592.297	600.523	564.409	594.771
FBgn0020513	X	protein_coding	ade5	0.00312333	0.0562211	1.4532e-05	0.000184999	8.83917e-06	0.000536051	4.01532e-06	0.000104305	3482.73	2811.04	3007.93	3285.84	3199.99	3765.48	2815.88	2806.2
FBgn0020521	2R	protein_coding	pio	0.297094	0.540443	0.226924	0.40173	2.22882e-06	0.000220944	6.23882e-05	0.000934082	276.266	252.002	269.303	258.965	306.23	246.302	232.375	271.628
FBgn0020545	2L	protein_coding	kraken	0.00111721	0.0325474	0.763827	0.859902	0.335558	0.503369	0.0193378	0.0718768	596.891	736.445	664.13	669.207	586.156	607.627	742.104	730.786
FBgn0020546	3R	ncRNA	iab-4	0.416614	0.638858	0.0221007	0.0739982	0.00360888	0.0255776	0.462936	0.617297	3.67935	2.97491	4.3273	2.32697	5.99081	1.36789	2.66378	3.28605
FBgn0020556	3R	ncRNA	bxd	0.584681	0.764373	0.0694525	0.173754	0.317611	0.489062	0.345738	0.511988	1.56093	1.24133	1.8889	0.913357	2.31161	0.810249	1.4662	1.01647
FBgn0020616	2L	protein_coding	SA	0.759397	0.877352	0.0547236	0.146565	0.0192067	0.076649	0.0129332	0.053711	937.458	948.13	923.536	962.051	894.334	980.582	952.739	943.52	2L:6950312	0.000646936
FBgn0020617	2R	protein_coding	Rx	0.0377903	0.198637	0.00360215	0.0178515	0.00298854	0.0229819	0.107561	0.235953	3.57361	1.83157	3.51937	1.88581	5.22612	1.92111	1.81263	1.85051	2R:16820355	0.000311793
FBgn0020618	2L	protein_coding	Rack1	2.19558e-05	0.00490167	0.00126888	0.00770724	0.0414629	0.127791	0.349173	0.515801	11021.6	13290.6	12582.8	11729.4	11702.8	10340.4	13462.8	13118.4
FBgn0020620	2R	protein_coding	RN-tre	0.00383354	0.0624703	0.0427456	0.121509	0.0867493	0.211725	0.581997	0.71056	489.598	447.813	480.794	456.617	511.795	467.401	449.793	445.833	2R:9874284	0.000442537
FBgn0020621	2R	protein_coding	Pkn	0.664099	0.817958	5.18946e-06	7.53802e-05	0.0473943	0.140025	0.000413937	0.00410409	1972.42	1950	1900.64	2021.77	1889.48	2055.35	1911.81	1988.19
FBgn0020622	2L	protein_coding	Pi3K21B	0.251152	0.494249	0.444696	0.616091	0.0152623	0.0654497	0.143964	0.286898	2095.26	1997.28	2069.86	2022.68	2040.21	2150.3	2099.5	1895.06
FBgn0020626	3R	protein_coding	Osbp	0.743352	0.867256	0.349519	0.52792	0.449955	0.607081	0.366429	0.532559	1200.12	1192.94	1205.96	1187.11	1217.14	1183.11	1194.78	1191.11
FBgn0020633	3L	protein_coding	Mcm7	0.233993	0.476235	0.453749	0.62359	0.0687825	0.1806	0.0630422	0.164672	1552.6	1614.39	1595.9	1571.09	1534.1	1571.1	1657.7	1571.08
FBgn0020637	3L	protein_coding	Lcp65Ag2	0.227966	0.469611	0.0021634	0.011832	0.51329	0.662756	0.455255	0.612833	5.60021	8.57519	10.9287	3.24669	8.68825	2.51217	13.1692	3.9812
FBgn0020638	3L	protein_coding	Lcp65Ag1	0.2869	0.530064	0.117573	0.254214	0.178589	0.339411	0.621671	0.737338	3.2314	5.12775	5.69664	2.6625	3.45222	3.01058	7.94107	2.31443
FBgn0020639	3L	protein_coding	Lcp65Af	0.943721	0.973729	0.182734	0.34514	0.732523	0.82846	0.0374186	0.114332	0.431161	0.456111	0.592944	0.294329	0.618194	0.24413	0.567694	0.344528
FBgn0020641	3L	protein_coding	Lcp65Ad	0.618538	0.788076	0.584236	0.729479	0.158445	0.31359	0.250555	0.414823	0.360872	0.246798	0.355852	0.251818	0.549037	0.172708	0.162668	0.330928
FBgn0020642	3L	protein_coding	Lcp65Ac	0.264219	0.507137	0.244235	0.421043	0.990976	0.995575	0.692253	0.785888	1.24329	1.75214	1.79991	1.19552	1.54259	0.94399	2.05724	1.44704
FBgn0020645	3L	protein_coding	Lcp65Aa	0.100942	0.315646	0.465838	0.633722	0.381636	0.545204	0.987827	0.990198	0.171476	0.297325	0.29005	0.17875	0.160222	0.18273	0.419878	0.174771
FBgn0020646	3L	pseudogene	Lcp65APsi	0.93303	0.968284	0.420214	0.594648	0.401739	0.563627	0.523058	0.665861	0.089847	0.0809481	0.129423	0.0413719	0.179694	0	0.0791524	0.0827438
FBgn0020647	3R	protein_coding	KrT95D	0.461584	0.671292	3.78403e-09	1.7245e-07	0.032354	0.108445	0.180525	0.333706	950.121	969.174	1042.49	876.803	1055.15	845.096	1029.84	908.509	3R:19833103	1.69481e-06
FBgn0020653	X	protein_coding	Trxr-1	0.182237	0.420231	0.336302	0.514957	0.347786	0.514532	0.00524289	0.0279848	3380.65	3526.76	3479.43	3427.99	3381.27	3380.04	3577.58	3475.94
FBgn0020655	3L	protein_coding	ArfGAP1	0.339913	0.580344	0.109779	0.241601	0.227033	0.395885	0.541348	0.679563	1135.73	1157.06	1164.85	1127.94	1140.38	1131.07	1189.31	1124.8
FBgn0020660	2RHet	protein_coding	eIF-4B	0.386527	0.613861	0.00863742	0.0358803	0.000835322	0.0101555	0.599455	0.722424	3873.77	3792.81	3694.62	3971.96	3551.36	4196.17	3837.89	3747.74
FBgn0020762	2L	protein_coding	Atet	0.437037	0.652708	0.000382464	0.00284008	0.0703229	0.18344	0.0004864	0.00464524	536.447	573.464	514.905	595.006	515.072	557.821	514.738	632.191
FBgn0020764	2R	protein_coding	Alas	0.804763	0.902311	0.000690284	0.00465144	0.051073	0.147396	0.00405289	0.0231216	554.938	564.711	597.337	522.312	612.498	497.378	582.177	547.245
FBgn0020765	3L	protein_coding	Acp65Aa	0.0478568	0.221861	0.000644781	0.00440383	0.00123647	0.0130832	0.0611062	0.161178	8.89468	0.806659	9.35864	0.342698	17.6211	0.168268	1.09619	0.517128
FBgn0020766	2R	protein_coding	Aats-phe	0.00052195	0.0203888	5.72965e-06	8.24583e-05	0.0245961	0.0903076	0.408173	0.571845	309.318	352.454	351.679	310.093	321.255	297.38	382.103	322.805	2R:9857248	0.000661614
FBgn0020767	2R	protein_coding	Spred	0.0471872	0.220641	2.97206e-06	4.68876e-05	0.775429	0.859633	0.136541	0.27718	682.147	724.303	743.101	663.349	720.049	644.245	766.152	682.453
FBgn0020880	2L	protein_coding	CG7179	0.0948716	0.305132	0.199813	0.367814	0.322602	0.493385	0.0618466	0.162504	5.7181	3.76194	4.27976	5.20028	5.61078	5.82542	2.94874	4.57514
FBgn0020887	3L	protein_coding	Su(z)12	0.595125	0.772518	0.183169	0.345669	0.0299505	0.103048	0.00711298	0.0349836	399.517	379.142	402.893	375.767	435.808	363.226	369.977	388.307
FBgn0020906	2L	protein_coding	Jon25Bi	0.697869	0.838943	6.23843e-11	5.98893e-09	0.713534	0.81414	5.24951e-07	2.00536e-05	3287.43	2969.92	4322.32	1935.02	4437.67	2137.19	4206.98	1732.86
FBgn0020907	3R	protein_coding	Scp2	0.953055	0.978158	5.2517e-05	0.000554935	0.756653	0.84697	0.0208121	0.0757892	215.247	216.298	240.437	191.108	238.293	192.202	242.582	190.014
FBgn0020908	2RHet	protein_coding	Scp1	0.0360658	0.194237	1.67602e-14	1.08844e-11	0.00086779	0.0104202	0.013199	0.0544105	2131.69	1252.56	3134.78	249.464	3946.7	316.675	2322.86	182.254
FBgn0020909	X	protein_coding	Rtc1	0.0110688	0.108197	0.638263	0.768064	0.0616865	0.167879	0.358346	0.524726	494.417	541.492	521.118	514.791	484.624	504.209	557.612	525.372
FBgn0020910	3R	protein_coding	RpL3	0.000469078	0.0193331	9.48659e-05	0.000913022	0.461824	0.617111	0.00680072	0.0338213	19617.7	23223.3	22198	20643.1	20522.7	18712.8	23873.3	22573.4
FBgn0020912	3R	protein_coding	Ptx1	0.181592	0.419518	0.40899	0.584121	0.00369592	0.0259045	0.00325921	0.0197504	54.9004	65.3953	61.6668	58.6289	62.1591	47.6417	61.1745	69.6162
FBgn0020930	2R	protein_coding	Dgkepsilon	0.0352722	0.192288	0.24687	0.424225	0.355329	0.521926	0.420475	0.583002	341.798	359.848	354.929	346.716	342.641	340.954	367.217	352.478
FBgn0021738	X	protein_coding	Crg-1	0.347299	0.582607	0.364405	0.542414	0.12835	0.272803	0.12904	0.266953	4.74902	5.7811	4.90546	5.62466	5.00058	4.49746	4.81034	6.75186
FBgn0021742	X	protein_coding	C901	0.109148	0.327906	8.79918e-05	0.000859837	0.000101662	0.0027272	0.0417602	0.123435	0.97086	0.423901	1.14631	0.248453	1.86352	0.0782008	0.429097	0.418705
FBgn0021750	3R	protein_coding	Aats-ser	0.0151407	0.125844	0.224131	0.398507	0.103769	0.238125	0.721607	0.804202	335.677	360.99	342.042	354.625	320.875	350.479	363.209	358.771
FBgn0021760	3L	protein_coding	chb	0.00711814	0.084884	0.736224	0.840521	0.096459	0.226701	0.0658567	0.170194	2007	1799.44	1896.48	1909.95	2034.32	1979.68	1758.65	1840.23
FBgn0021761	2L	protein_coding	Nup154	0.993134	0.997218	0.86828	0.925123	0.456445	0.612445	0.062974	0.164628	1950.42	1950.99	1947.08	1954.32	1963.13	1937.71	1931.03	1970.94	2L:11009910	0.000265583
FBgn0021764	X	protein_coding	sdk	0.332419	0.573639	0.0498104	0.136656	0.00404799	0.0274878	0.170445	0.321644	1595.13	1504.67	1621.01	1478.78	1774.87	1415.39	1467.16	1542.17	X :644517	1.28562e-11
FBgn0021765	X	protein_coding	scu	0.0184694	0.138263	2.28251e-05	0.000273445	0.303416	0.475377	0.0354374	0.110072	1291.21	1405.11	1410.27	1286.05	1340.48	1241.94	1480.06	1330.16
FBgn0021767	X	protein_coding	org-1	0.712923	0.849902	0.843281	0.909162	0.0958075	0.22582	0.228939	0.389972	22.391	21.5524	22.1554	21.788	24.1615	20.6204	20.1492	22.9555
FBgn0021768	3L	protein_coding	nudC	0.037521	0.198181	0.191215	0.35645	0.00245093	0.0201372	0.18158	0.334947	994.715	1056.64	1039	1012.35	974.915	1014.51	1103.09	1010.18
FBgn0021776	3R	protein_coding	mira	0.000324687	0.0158879	0.045063	0.126368	0.00763381	0.0418711	0.725562	0.807073	36.8278	55.6894	42.1813	50.3359	38.3382	35.3174	46.0244	65.3544
FBgn0021795	2R	protein_coding	Tapdelta	0.696091	0.838153	0.00495593	0.0230508	0.00171102	0.015988	0.00673811	0.0336146	817.25	828.479	845.582	800.147	865.798	768.702	825.366	831.592
FBgn0021796	2L	protein_coding	Tor	0.213206	0.454188	0.432211	0.605251	0.0140887	0.062188	0.416673	0.579673	1218.1	1151.42	1203.82	1165.69	1299.81	1136.39	1107.84	1195
FBgn0021800	2L	protein_coding	Reph	0.381561	0.609674	0.629839	0.76187	0.154738	0.309356	0.000986435	0.00793906	1115.26	1173.55	1151.48	1137.34	1143.56	1086.97	1159.4	1187.7
FBgn0021814	2R	protein_coding	Vps28	0.0968561	0.308018	0.000554163	0.00385933	0.081898	0.203582	0.563619	0.697095	344.303	356.84	336.53	364.613	323.758	364.848	349.302	364.379
FBgn0021818	2R	protein_coding	cnk	0.139536	0.369303	0.521975	0.681137	0.0408509	0.126506	0.214017	0.373409	843.942	794.584	811.207	827.32	862.524	825.36	759.89	829.279
FBgn0021825	2R	protein_coding	Dmn	0.0214079	0.150231	0.527834	0.685796	0.861721	0.918156	0.667066	0.769513	587.186	612.473	596.505	603.154	582.947	591.425	610.063	614.884
FBgn0021847	2R	protein_coding	l(2)k14710	0.122929	0.347097	0.687755	0.806269	0.000301259	0.00540948	0.0539929	0.147793	743.519	785.191	761.082	767.628	707.011	780.027	815.153	755.228
FBgn0021856	2L	protein_coding	l(2)k14505	0.426999	0.64576	0.140593	0.28776	0.421282	0.581277	1.0884e-11	2.78095e-09	368.501	415.062	399.537	384.026	380.43	356.572	418.644	411.481
FBgn0021872	2R	protein_coding	Xbp1	0.923	0.964071	0.0198363	0.0679642	0.26655	0.438141	0.0119663	0.0509861	2931.22	2942.01	2860.96	3012.27	2820.85	3041.6	2901.07	2982.95
FBgn0021874	2L	protein_coding	Nle	0.000313411	0.0155568	0.0250587	0.0812041	0.674531	0.786684	0.0946517	0.216686	358.01	469.983	429.819	398.174	370.996	345.024	488.642	451.325
FBgn0021875	2R	protein_coding	Zfrp8	0.000422194	0.0180778	0.604043	0.744007	0.393077	0.555793	0.322075	0.489304	197.624	232.803	213.766	216.661	198.57	196.678	228.962	236.643
FBgn0021895	2R	protein_coding	ytr	0.45464	0.666104	0.180213	0.342057	0.00523298	0.0322631	0.0334869	0.105909	279.403	253.366	280.73	252.038	325.361	233.444	236.099	270.632
FBgn0021906	2L	protein_coding	RFeSP	0.559237	0.746515	7.05463e-09	2.97172e-07	0.402661	0.564428	0.00867464	0.0404436	2023.5	2119.19	2423.25	1719.44	2412.07	1634.93	2434.42	1803.95
FBgn0021944	2L	protein_coding	Coprox	0.433122	0.650288	0.266887	0.445408	0.358033	0.524355	0.89955	0.926172	250.866	260.488	265.876	245.479	269.478	232.255	262.274	258.703
FBgn0021953	2L	protein_coding	Fatp	0.0805995	0.281034	0.544792	0.699078	0.395497	0.55805	0.00486312	0.026493	708.271	780.136	738.449	749.958	694.416	722.125	782.482	777.79
FBgn0021967	2L	protein_coding	Pdsw	0.117354	0.339033	3.7006e-09	1.6964e-07	0.102824	0.236583	0.149672	0.294274	936.421	1005.46	1099.06	842.829	1090.19	782.649	1107.92	903.009
FBgn0021979	2R	protein_coding	l(2)k09913	0.00168437	0.0399603	0.00109404	0.00683162	0.441684	0.599502	0.395851	0.560416	950.018	1070.07	1055.13	964.957	1004.77	895.265	1105.49	1034.65
FBgn0021995	2R	protein_coding	Rs1	3.00291e-06	0.00375122	0.280469	0.460052	0.446504	0.603678	0.210349	0.369193	1201.56	1517.17	1371.82	1346.92	1205.28	1197.85	1538.36	1495.99
FBgn0022023	2L	protein_coding	eIF-3p40	4.76075e-05	0.00639664	0.550294	0.703485	0.820521	0.8909	0.0714623	0.17985	2626.65	3050.19	2849.62	2827.21	2633.61	2619.69	3065.64	3034.74
FBgn0022027	2R	protein_coding	Vps25	0.00124333	0.0342983	0.542551	0.697649	0.115218	0.254216	0.00458151	0.025439	195.442	249.887	220.873	224.456	188.926	201.958	252.82	246.954
FBgn0022029	2R	protein_coding	l(2)k01209	0.0119476	0.112254	0.0777261	0.189004	0.107085	0.242555	0.000338236	0.00351684	858.22	975.754	902.753	931.221	831.045	885.395	974.461	977.047
FBgn0022069	2L	protein_coding	Nnp-1	0.0507245	0.228231	0.000185106	0.00156034	0.838703	0.903013	0.0504643	0.141133	1550.53	1649.07	1660.87	1538.73	1608.68	1492.37	1713.06	1585.09
FBgn0022097	2R	protein_coding	Vha36-1	0.000106115	0.0090662	0.0323758	0.0986529	0.000805638	0.00993407	0.206167	0.364115	1813.14	2231.87	2077.25	1967.76	1776.57	1849.71	2377.92	2085.82
FBgn0022153	2L	protein_coding	l(2)k05819	0.097284	0.308563	0.959223	0.979266	0.0894347	0.21573	0.326133	0.493266	867.466	818.253	842.246	843.473	887.767	847.164	796.725	839.781
FBgn0022160	2R	protein_coding	Gpo-1	0.181631	0.419518	3.66718e-12	6.88634e-10	1.51148e-06	0.000177127	7.85754e-05	0.00110931	1057.58	821.083	1303.37	575.293	1613.01	502.15	993.729	648.437
FBgn0022213	2L	protein_coding	Cas	0.760856	0.877903	0.00516477	0.0238584	0.000239161	0.0046715	0.000274951	0.00297184	2800.97	2764.53	2708.64	2856.85	2624.05	2977.88	2793.24	2735.82
FBgn0022224	2R	protein_coding	ubl	0.218498	0.460142	1.63434e-05	0.00020493	0.00553524	0.0334778	0.0682122	0.174373	239.952	252.879	229.133	263.697	212.666	267.237	245.6	260.158
FBgn0022238	2R	protein_coding	lolal	0.541244	0.734008	0.307317	0.48826	0.0705908	0.183954	0.520333	0.663985	519.981	503.164	525.915	497.23	560.25	479.713	491.58	514.748
FBgn0022246	2L	protein_coding	Rpp30	0.00458669	0.0685409	0.702177	0.816056	0.907607	0.946725	0.101442	0.226561	147.077	174.799	161.938	159.938	148.38	145.775	175.496	174.102
FBgn0022288	2R	protein_coding	l(2)09851	0.00532746	0.0747189	0.00435761	0.0208081	0.00794324	0.0429724	5.78037e-05	0.000881534	1068.06	1214.69	1164.36	1118.39	1069.86	1066.26	1258.86	1170.52
FBgn0022338	3R	protein_coding	dnk	0.0440847	0.214299	0.141502	0.289164	0.121719	0.26305	0.0160164	0.0627373	1425.51	1259.56	1311.89	1373.17	1362.54	1488.47	1261.24	1257.87
FBgn0022343	2R	protein_coding	CG3760	0.0576613	0.241629	0.000284761	0.00221582	0.807181	0.882053	0.000896126	0.00737898	1389.16	1481.74	1475.12	1395.79	1431.19	1347.14	1519.05	1444.43
FBgn0022344	3R	protein_coding	CG10340	0.0253539	0.162643	4.25115e-06	6.37713e-05	0.804659	0.879976	0.00567274	0.0296782	474.032	516.825	518.913	471.943	496.486	451.577	541.341	492.308
FBgn0022349	3R	protein_coding	CG1910	0.842733	0.924663	0.970231	0.984251	0.0836944	0.206375	0.074693	0.185134	1690.77	1704.34	1696.69	1698.42	1731.24	1650.29	1662.13	1746.56
FBgn0022355	X	protein_coding	Tsf1	0.0188834	0.139998	1.61805e-13	5.73158e-11	2.45128e-05	0.00106127	0.00890765	0.0412501	5344.1	3528.61	2192.26	6680.45	2240.15	8448.06	2144.38	4912.84
FBgn0022359	3R	protein_coding	Sodh-2	0.257838	0.502333	1.69355e-06	2.91022e-05	0.0146916	0.0639975	8.19345e-05	0.00114225	171.521	150.443	140.589	181.375	142.33	200.711	138.847	162.039
FBgn0022361	4	protein_coding	Pur-alpha	0.922376	0.963882	0.601137	0.74189	0.102186	0.235393	0.218965	0.379198	651.675	655.63	662.28	645.025	632.732	670.617	691.827	619.433
FBgn0022382	2R	protein_coding	Pka-R2	0.220554	0.461975	0.011602	0.0450946	0.397536	0.560346	0.163169	0.311797	1410.2	1346.8	1327.92	1429.08	1343.53	1476.86	1312.32	1381.29
FBgn0022699	3L	protein_coding	D19B	0.0392928	0.20168	0.629378	0.761606	0.224526	0.393375	0.3233	0.490504	372.617	398.167	387.685	383.099	369.074	376.161	406.296	390.037
FBgn0022700	2R	protein_coding	Cht4	0.381863	0.609994	4.26168e-09	1.8971e-07	0.623021	0.748509	0.0708491	0.178963	75.9036	65.0238	36.4941	104.433	43.9532	107.854	29.0349	101.013	2R:16955325	2.7579e-06
FBgn0022702	3L	protein_coding	Cht2	0.984989	0.99366	0.213388	0.38525	0.00315093	0.0237938	9.53655e-07	3.32609e-05	432.44	431.396	421.451	442.385	395.415	469.465	447.487	415.306	3L:1752564	0.000112316
FBgn0022708	2R	protein_coding	Adk2	0.0053309	0.0747189	3.73913e-07	8.39623e-06	0.788124	0.868415	0.131458	0.270055	1412.84	1522.85	1540.35	1395.33	1482.36	1343.31	1598.34	1447.36
FBgn0022709	3L	protein_coding	Adk1	0.988259	0.995219	0.652651	0.779481	0.775582	0.859657	8.35593e-05	0.00115457	320.688	320.138	323.638	317.188	325.953	315.423	321.323	318.954
FBgn0022710	X	protein_coding	Ac13E	0.839504	0.923012	0.824684	0.89728	0.000313072	0.00553236	0.00544197	0.0287618	229.88	237.647	235.952	231.575	272.293	187.466	199.611	275.683
FBgn0022720	2L	protein_coding	zf30C	0.970807	0.987466	0.0476968	0.132278	0.442493	0.600301	0.0469483	0.134214	1197.8	1199.6	1166.37	1231.03	1153.31	1242.29	1179.43	1219.77	2L:9759519	3.65371e-06
FBgn0022724	X	protein_coding	Taf8	0.14656	0.377442	0.000843571	0.00549432	0.138845	0.286926	0.0143265	0.0579227	210.961	194.738	191.982	213.717	195.665	226.257	188.3	201.177
FBgn0022740	2R	protein_coding	HLH54F	0.355252	0.590012	0.44038	0.612835	0.0497602	0.144738	0.272974	0.439431	0.881824	1.29855	1.2347	0.94568	1.40496	0.358691	1.06444	1.53267
FBgn0022764	2R	protein_coding	Sin3A	0.627286	0.79461	0.939604	0.967859	0.00241157	0.0199717	0.503246	0.650058	4236.24	4173.68	4209.85	4200.06	4454.76	4017.72	3964.95	4382.41
FBgn0022768	X	protein_coding	Pp2C1	0.0210246	0.148361	0.327892	0.506695	0.527199	0.673638	0.278698	0.4457	1663.92	1519.19	1569.58	1613.53	1656.07	1671.77	1483.08	1555.3
FBgn0022770	X	protein_coding	Peritrophin-A	0.311233	0.553563	0.0438513	0.12395	0.290453	0.461522	0.293055	0.460067	7.07967	8.38914	8.86426	6.60454	8.7863	5.37305	8.94223	7.83604
FBgn0022772	2R	protein_coding	Orc1	0.206902	0.44727	0.932225	0.963569	0.608829	0.738576	0.0352731	0.109715	1139.74	1052.3	1094.29	1097.75	1127.56	1151.91	1061.01	1043.59
FBgn0022774	3L	protein_coding	Oat	0.0480965	0.222509	4.58103e-09	2.02266e-07	0.178376	0.339169	7.50208e-09	5.54158e-07	418.862	576.818	566.43	429.25	476.089	361.635	656.771	496.864
FBgn0022786	X	protein_coding	Hira	0.734778	0.862433	0.874657	0.929281	0.96789	0.981665	1.70421e-05	0.000336651	665.779	676.145	670.123	671.8	664.726	666.832	675.52	676.769
FBgn0022787	3R	protein_coding	Hel89B	0.0113157	0.109068	0.936974	0.966627	5.19248e-05	0.00175553	0.369508	0.535635	1257.41	1200.31	1228.2	1229.51	1295.77	1219.05	1160.64	1239.97
FBgn0022800	3R	protein_coding	Cad96Ca	0.70731	0.845798	0.167722	0.325585	0.010848	0.0522971	0.104535	0.231333	42.0701	40.5767	43.3079	39.339	47.8786	36.2615	38.7371	42.4164
FBgn0022893	2L	protein_coding	Df31	0.0812783	0.282265	0.361608	0.540056	0.0178377	0.072894	0.840619	0.883212	12015.9	11378.8	11489.3	11905.5	11243.2	12788.7	11735.5	11022.2
FBgn0022935	3L	protein_coding	D19A	0.544983	0.737196	0.382501	0.559057	0.376523	0.540576	0.13604	0.276708	588.894	575.169	574.699	589.363	574.136	603.651	575.263	575.075
FBgn0022936	3L	protein_coding	CycH	0.158925	0.3928	0.0846214	0.201298	0.0181224	0.0735947	0.656354	0.762177	310.225	297.774	295.668	312.331	290.196	330.254	301.14	294.408
FBgn0022942	X	protein_coding	Cbp80	0.0741925	0.269991	0.49154	0.655415	0.57026	0.708383	0.120007	0.253825	1317.6	1258.7	1280.69	1295.61	1303.99	1331.21	1257.38	1260.01
FBgn0022943	3R	protein_coding	Cbp20	0.900367	0.952586	0.647133	0.77473	0.0237732	0.0882632	0.00210935	0.0141892	276.816	278.49	279.116	276.191	270.722	282.911	287.51	269.47
FBgn0022959	3L	protein_coding	yps	0.084143	0.287096	0.820527	0.894693	0.363017	0.528437	0.00724429	0.0354393	2874.18	3080.84	2984	2971.02	2906.87	2841.48	3061.12	3100.55
FBgn0022960	2R	protein_coding	vimar	0.228349	0.469779	0.0614945	0.159238	0.0378985	0.120323	0.000956326	0.00773097	995.375	924.455	935.553	984.276	943.763	1046.99	927.343	921.566
FBgn0022981	3R	protein_coding	rpk	0.718828	0.852767	0.421325	0.595558	0.000752777	0.00956997	0.517193	0.66144	928.886	938.156	922.931	944.111	869.228	988.543	976.633	899.678
FBgn0022984	2R	protein_coding	qkr58E-3	0.341301	0.581622	0.235677	0.411847	0.609686	0.739212	0.8878	0.91759	279.833	274.167	282.127	271.873	282.776	276.89	281.478	266.856
FBgn0022985	2R	protein_coding	qkr58E-2	0.555978	0.744107	0.104812	0.233546	0.124042	0.266298	0.69004	0.7849	1050.41	1062.85	1036.32	1076.94	1049.31	1051.51	1023.33	1102.37
FBgn0022986	2R	protein_coding	qkr58E-1	0.166881	0.403694	0.121196	0.259544	0.0416192	0.12802	0.0171876	0.0662027	161.501	145.986	158.528	148.959	172.678	150.324	144.378	147.593
FBgn0022987	2R	protein_coding	qkr54B	0.115934	0.336456	0.301154	0.481859	0.0492502	0.14366	0.389951	0.55434	520.15	493.825	499.502	514.473	498.058	542.243	500.946	486.703
FBgn0023000	3L	protein_coding	mth	0.244146	0.487353	0.712076	0.823234	0.122854	0.264573	7.30227e-10	8.01501e-08	258.14	293.335	274.593	276.882	252.113	264.168	297.073	289.596
FBgn0023001	3L	protein_coding	melt	0.00670217	0.082704	0.86358	0.921972	0.00887401	0.0462267	0.132729	0.271825	112.821	91.2491	102.426	101.644	119.552	106.091	85.3004	97.1977
FBgn0023023	3R	protein_coding	CRMP	0.244856	0.487959	0.00061098	0.0042043	0.0570168	0.159122	0.00965828	0.0439387	189.545	177.276	193.881	172.94	205.4	173.69	182.362	172.19
FBgn0023076	3L	protein_coding	Clk	0.310924	0.553369	0.121411	0.259613	0.00213405	0.0184888	2.7747e-11	5.7662e-09	182.577	130.388	163.844	149.122	205.528	159.627	122.16	138.617	3L:7765123	6.10217e-07
FBgn0023081	2R	protein_coding	gek	0.00127783	0.0348186	0.000465227	0.00334766	0.232207	0.401432	0.766534	0.834244	1457.61	1347.09	1344.22	1460.48	1381.56	1533.66	1306.87	1387.3	2R:19982874	4.89364e-05
FBgn0023083	3R	protein_coding	fray	0.0314356	0.181055	0.858966	0.919142	0.0729754	0.187968	0.0432519	0.126454	1089.14	980.522	1032.4	1037.26	1111.93	1066.34	952.87	1008.17
FBgn0023090	2L	protein_coding	dtr	0.312404	0.554645	0.0246704	0.0803915	0.616676	0.743868	0.000574586	0.00527414	26.3204	17.7538	17.8513	26.223	21.2422	31.3987	14.4604	21.0472
FBgn0023091	2L	protein_coding	dimm	0.392744	0.618564	0.156296	0.310282	0.328472	0.49708	0.155382	0.302006	4.28748	3.41608	4.39873	3.30483	5.20783	3.36713	3.58962	3.24253
FBgn0023094	3L	protein_coding	cyc	0.356317	0.590259	0.0032152	0.0162596	0.00266834	0.0212948	5.30325e-06	0.000131618	763.072	705.079	702.152	765.999	698.501	827.644	705.804	704.353
FBgn0023095	3L	protein_coding	caps	0.186214	0.425437	0.599933	0.741225	0.343955	0.511065	0.577043	0.707207	649.407	672.681	656.382	665.707	653.205	645.609	659.558	685.804	3L:13230947	0.000279958
FBgn0023096	2L	protein_coding	btv	0.528219	0.724021	0.172394	0.33168	0.0122384	0.0565515	0.476542	0.628744	32.3828	30.757	33.3202	29.8196	37.4808	27.2848	29.1595	32.3544
FBgn0023097	3R	protein_coding	bon	0.0532513	0.232961	0.933496	0.964116	0.260298	0.432285	0.0395997	0.119128	1628.37	1497.12	1564.31	1561.18	1651.31	1605.43	1477.32	1516.93
FBgn0023129	3L	protein_coding	aay	0.000120884	0.00938209	0.000404174	0.00296864	0.122918	0.264573	0.0579403	0.155245	1727.2	1326.46	1448.71	1604.95	1680.03	1774.36	1217.39	1435.54	3L:9416163	0.000513961
FBgn0023130	X	protein_coding	a6	0.155195	0.388261	0.714128	0.824963	0.408077	0.569816	0.239877	0.402706	244.894	232.579	239.964	237.509	248.906	240.881	231.021	234.137	X :1586730	2.88958e-10
FBgn0023143	2R	protein_coding	Uba1	0.733425	0.861708	0.0617712	0.159769	0.206588	0.371888	0.590418	0.716079	5296.8	5234.31	5455.72	5075.39	5613.32	4980.27	5298.11	5170.5
FBgn0023167	2R	protein_coding	SmD3	0.935221	0.969688	0.00312805	0.0159051	0.20863	0.374665	0.623195	0.738577	522.043	523.096	499.58	545.559	508.203	535.882	490.956	555.236
FBgn0023169	X	protein_coding	AMPKalpha	0.0681871	0.260059	0.00125676	0.00765387	0.0115212	0.0543656	0.103834	0.230206	1137.3	1188.89	1195.13	1131.06	1193.49	1081.11	1196.78	1181.01
FBgn0023170	2R	protein_coding	RpL39	1.42235e-05	0.00454879	0.825316	0.897591	0.00256773	0.0208224	0.831877	0.877301	7162.96	9008.82	8055.3	8116.48	6677.72	7648.19	9432.87	8584.77
FBgn0023171	2R	protein_coding	rnh1	0.8642	0.936352	0.00139896	0.00833176	0.000652094	0.00876923	0.0429512	0.125929	339.291	341.732	324.624	356.399	306.219	372.364	343.029	340.434
FBgn0023172	2R	protein_coding	RhoGEF2	0.0410898	0.205947	0.538466	0.693914	0.00298885	0.0229819	0.248172	0.411709	2286.23	2066.75	2152.56	2200.42	2387.23	2185.24	1917.9	2215.61
FBgn0023174	3L	protein_coding	Prosbeta2	0.145257	0.375826	0.244567	0.421351	0.00500437	0.0313497	0.000645945	0.00575297	1699.52	1599.06	1632.74	1665.85	1640.55	1758.5	1624.94	1573.19
FBgn0023175	2R	protein_coding	Prosalpha7	0.384263	0.611634	0.925375	0.959862	0.0354162	0.114999	0.173654	0.325427	1744.49	1792.22	1766.41	1770.3	1697.05	1791.94	1835.78	1748.67
FBgn0023177	X	protein_coding	Pp4-19C	0.781876	0.890358	0.0118843	0.0458827	0.413906	0.574457	0.0153898	0.0609568	802.369	813.64	838.731	777.278	823.625	781.113	853.837	773.442
FBgn0023178	3R	protein_coding	Pdf	0.000829393	0.0271574	0.0997689	0.225955	0.362734	0.528124	0.0139659	0.0568633	15.2915	26.9403	20.0185	22.2133	14.7906	15.7925	25.2465	28.6342
FBgn0023179	3R	protein_coding	amon	0.79836	0.898688	0.00477381	0.0224043	0.00138603	0.0140642	0.0137736	0.0562863	150.969	154.161	163.197	141.932	173.912	128.025	152.482	155.839	3R:22525980	1.19697e-21
FBgn0023180	2R	protein_coding	Orc6	0.996738	0.998981	0.00892158	0.0368544	0.273451	0.444607	0.0493335	0.139119	250.254	250.305	239.094	261.465	234.623	265.886	243.565	257.045
FBgn0023181	2R	protein_coding	Orc4	0.999772	0.999836	0.130614	0.273586	0.396269	0.558988	0.0111842	0.0486205	366.265	366.259	374.224	358.3	369.822	362.707	378.626	353.892
FBgn0023197	3L	protein_coding	Jon74E	0.904735	0.954913	0.00182651	0.010307	0.0632065	0.170675	6.45907e-08	3.51997e-06	1540.09	1592.08	1760.41	1371.77	1843.59	1236.6	1677.23	1506.94
FBgn0023212	3R	protein_coding	EloB	0.508366	0.708873	0.419493	0.594149	0.309012	0.480645	0.0770775	0.189186	887.484	912.891	889.678	910.697	863.685	911.283	915.671	910.111
FBgn0023213	4	protein_coding	eIF4G	0.0182665	0.137338	0.133987	0.278295	0.882576	0.930757	0.397952	0.562525	11632.2	10682	10919.6	11394.6	11371.8	11892.6	10467.5	10896.5
FBgn0023214	2R	protein_coding	edl	0.124848	0.349699	0.0236093	0.0779442	0.497506	0.648457	0.533455	0.673778	53.1515	58.9403	51.7737	60.318	50.106	56.197	53.4415	64.4391	2R:14556722	0.000313208
FBgn0023215	X	protein_coding	Mnt	0.00514612	0.0733828	0.374871	0.552486	0.00959607	0.0482946	0.196891	0.353591	1090.53	843.057	990.579	943.012	1187.65	993.418	793.508	892.605	X :3593616	0.000739693
FBgn0023216	X	protein_coding	Parg	0.213878	0.454837	0.0525709	0.142389	0.0441607	0.13317	0.0305074	0.0991219	653.302	619.65	620.75	652.203	621.203	685.401	620.296	619.005
FBgn0023388	2L	protein_coding	Dap160	0.856102	0.932812	0.679039	0.799963	0.382146	0.545633	0.053146	0.146426	1020.77	1015.06	1013.68	1022.16	1007.52	1034.02	1019.83	1010.3
FBgn0023395	3L	protein_coding	Chd3	0.304107	0.547548	0.0150707	0.055113	0.01356	0.0606689	0.00145609	0.0106949	876.794	818.269	814.786	880.278	810.731	942.857	818.84	817.699
FBgn0023407	2L	protein_coding	B4	0.00973419	0.101485	0.373993	0.551785	0.277603	0.448551	0.386244	0.551434	2023.69	1896.41	1943.88	1976.23	1987.69	2059.69	1900.06	1892.76	2L:13539617	0.000517776
FBgn0023415	2L	protein_coding	Acp32CD	0.270798	0.513338	0.90976	0.95088	0.10572	0.240517	0.35322	0.519759	2.57366	1.15402	1.80029	1.92738	3.43896	1.70835	0.161621	2.14642
FBgn0023416	2L	protein_coding	Ac3	0.669583	0.821807	2.10157e-08	7.3442e-07	0.0183231	0.0740177	0.00437818	0.0246348	84.3867	80.8726	98.474	66.7853	105.377	63.3969	91.5715	70.1738
FBgn0023423	3R	protein_coding	slmb	0.0843168	0.287437	0.00384452	0.0188608	0.00591645	0.035009	0.0891508	0.20833	2865.97	2704.08	2692.64	2877.41	2686.27	3045.67	2699.01	2709.14
FBgn0023441	2R	protein_coding	fus	0.0137704	0.120775	0.649161	0.776682	0.000818004	0.0100153	0.050093	0.140459	867.015	720.076	786.44	800.652	917.857	816.173	655.022	785.131	2R:11552023	0.000123028
FBgn0023458	X	protein_coding	Rbcn-3A	0.974715	0.989196	0.0404607	0.116351	0.00243754	0.0200801	0.131141	0.269651	2477.93	2483.03	2607.3	2353.66	2801.37	2154.48	2413.22	2552.83	X :6147474	1.63199e-05
FBgn0023477	2R	protein_coding	Tal	0.225636	0.467343	0.801813	0.883184	0.0185185	0.0745427	0.00107873	0.00850002	2561.92	2412.54	2480.54	2493.92	2489.2	2634.64	2471.87	2353.2
FBgn0023479	3L	protein_coding	Tequila	0.0550182	0.236574	0.00220652	0.0120111	0.810472	0.884348	0.194035	0.350432	1372.65	1250.43	1237.2	1385.89	1292.97	1452.34	1181.43	1319.44
FBgn0023489	2L	protein_coding	Pph13	0.0143436	0.123118	0.0461845	0.128887	0.00519402	0.0320754	0.118512	0.251823	17.8205	24.332	19.4527	22.6998	18.5562	17.0848	20.3493	28.3148
FBgn0023495	3R	protein_coding	Lip3	0.899485	0.952002	5.57826e-06	8.05026e-05	0.00661068	0.0377414	0.0350321	0.109158	12.2099	11.7363	5.54702	18.3992	2.40978	22.01	8.68426	14.7884
FBgn0023496	2L	protein_coding	Lip1	0.309956	0.55284	0.87514	0.929475	0.446265	0.603618	0.118372	0.251629	3.76301	2.55494	3.22475	3.0932	3.50835	4.01766	2.94115	2.16873
FBgn0023506	X	protein_coding	Es2	0.286286	0.529637	0.00287233	0.0148518	0.0321845	0.10804	0.0131965	0.0544105	467.41	447.174	440.753	473.831	439.459	495.361	442.047	452.3
FBgn0023507	X	protein_coding	CG3835	0.0185128	0.138455	4.17179e-07	9.14305e-06	0.0410046	0.126755	0.000868332	0.00721419	897.456	738.478	737.196	898.737	790.286	1004.63	684.107	792.849	X :2036834	1.15599e-15
FBgn0023508	X	protein_coding	Ocrl	0.43378	0.650884	0.301757	0.482428	0.130021	0.274744	0.940029	0.955477	564.486	549.322	573.376	540.432	605.38	523.592	541.371	557.272
FBgn0023509	X	protein_coding	mip130	0.278731	0.522152	0.207897	0.377875	0.266084	0.437754	0.00294289	0.0183032	596.485	628.765	621.598	603.653	613.356	579.615	629.839	627.691
FBgn0023510	X	protein_coding	Rbcn-3B	0.146032	0.376649	0.0166339	0.0592587	0.00133143	0.0136996	0.101902	0.227342	995.724	921.816	1001.3	916.24	1097.77	893.675	904.828	938.805
FBgn0023511	X	protein_coding	Edem1	0.0023511	0.0484532	0.610725	0.748624	0.0612235	0.166823	0.202302	0.359489	665.409	722.174	696.517	691.067	657.811	673.008	735.224	709.125
FBgn0023512	X	protein_coding	eIF2B-epsilon	0.293445	0.537191	0.898646	0.943249	0.199119	0.363021	0.0441496	0.128409	663.968	683.72	674.579	673.11	657.187	670.75	691.971	675.469
FBgn0023513	X	protein_coding	CG14803	0.203897	0.443227	0.0041909	0.0201292	0.240391	0.410512	0.287412	0.454321	572.353	546.44	533.712	585.082	536.786	607.92	530.638	562.243
FBgn0023514	X	protein_coding	CG14805	0.166188	0.402957	0.290737	0.471421	0.111167	0.248364	0.024554	0.0851387	798.962	829.569	807.679	820.852	782.314	815.61	833.043	826.094
FBgn0023515	X	protein_coding	CG14814	0.550321	0.741246	0.54264	0.697649	0.373267	0.537435	0.232949	0.394774	1880.06	1810.52	1874.17	1816.41	1951.34	1808.78	1797	1824.03
FBgn0023516	X	protein_coding	Pex5	8.25731e-05	0.00787702	0.15311	0.305984	0.0618057	0.168145	0.607335	0.728291	460.802	540.443	509.556	491.688	457.899	463.704	561.213	519.672
FBgn0023517	X	protein_coding	Pgam5	0.00161516	0.0390899	0.100409	0.226842	0.235712	0.405632	0.389987	0.55434	477.476	531.709	513.994	495.192	480.172	474.781	547.815	515.603
FBgn0023518	X	protein_coding	trr	0.200566	0.440036	0.098638	0.224205	0.00768304	0.0419874	0.548342	0.685251	533.652	484.141	541.296	476.497	620.528	446.776	462.064	506.218
FBgn0023519	X	protein_coding	mRpL16	0.438815	0.6537	0.68369	0.803196	0.955199	0.974902	0.0565014	0.152517	278.489	271.625	276.221	273.894	279.493	277.486	272.949	270.301
FBgn0023520	X	protein_coding	CG3857	0.893929	0.949487	0.00148101	0.008709	0.136543	0.284246	6.56345e-05	0.000972414	244.909	242.728	233.048	254.59	238.823	250.995	227.272	258.185
FBgn0023521	X	protein_coding	CG3587	0.0902434	0.297176	0.0457328	0.127947	0.0205085	0.0801922	0.161845	0.309905	243.248	257.584	256.516	244.317	242.183	244.314	270.848	244.319
FBgn0023522	X	protein_coding	CG11596	0.000351555	0.0164052	0.0784722	0.190598	0.00966884	0.0484405	0.0806957	0.195177	1002.24	1130.19	1052.35	1080.09	967.282	1037.21	1137.41	1122.97
FBgn0023523	X	protein_coding	Or2a	0.0332758	0.186466	0.748661	0.849361	0.782568	0.864552	0.986552	0.989281	1.97424	2.60969	2.20454	2.37939	1.9621	1.98638	2.44699	2.7724	X :2139886	5.91071e-25
FBgn0023524	X	protein_coding	CG3078	0.0159324	0.128653	8.2319e-05	0.000811014	0.159004	0.314451	0.068379	0.174657	26.0792	37.0443	37.2592	25.8643	33.5681	18.5903	40.9503	33.1384	X :2153016	8.05278e-30
FBgn0023525	X	protein_coding	CG3191	0.00576229	0.0767819	4.20736e-05	0.000455705	0.0687177	0.180522	0.118803	0.252202	32.0946	42.0916	41.9272	32.2589	38.8166	25.3725	45.0379	39.1453	X :2144396	5.73275e-27
FBgn0023526	X	protein_coding	CG2865	0.00166247	0.0397413	0.841135	0.907828	0.290126	0.461231	0.366109	0.532292	875.246	725.729	803.534	797.441	894.529	855.963	712.538	738.919	X :2185817	1.85433e-34
FBgn0023527	X	protein_coding	CG3071	1.10108e-05	0.0043308	0.00052982	0.00372057	0.000746069	0.00952694	0.000890477	0.00735505	1025.04	1434.17	1267.54	1191.66	1026.29	1023.8	1508.8	1359.53	X :2156565	5.15154e-31
FBgn0023528	X	protein_coding	CG2924	0.443572	0.657241	0.000129768	0.00117797	0.100861	0.23327	0.199793	0.356774	2346.66	2293.88	2201.93	2438.61	2183.05	2510.28	2220.81	2366.94	X :2164155	4.31463e-22
FBgn0023529	X	protein_coding	CG2918	7.83192e-06	0.0043308	0.00304246	0.0155628	0.411118	0.572319	0.935161	0.951947	3822.93	3465.56	3548.03	3740.46	3701.97	3943.89	3394.09	3537.03	X :2169363	2.54646e-26
FBgn0023530	X	protein_coding	CG3740	0.777849	0.887864	0.51601	0.675673	0.00142185	0.014279	0.352559	0.519031	280.861	283.299	279.537	284.624	264.634	297.089	294.441	272.158
FBgn0023531	X	protein_coding	CG32809	0.0154242	0.127005	0.974933	0.987477	0.0717487	0.185914	0.548918	0.685806	140.815	176.564	158.492	158.887	152.279	129.351	164.704	188.423	X :1586730	2.88958e-10
FBgn0023534	X	protein_coding	CG17778	0.0452526	0.216563	0.0303534	0.0939786	0.207874	0.373564	0.463197	0.617397	19.5813	23.2035	23.1425	19.6423	22.3205	16.842	23.9645	22.4426
FBgn0023535	X	protein_coding	arg	0.316817	0.559789	0.0117373	0.0454166	0.297218	0.468492	0.0120715	0.0512381	150.235	137.281	153.027	134.489	163.157	137.314	142.898	131.663	X :402853	2.41545e-11
FBgn0023536	X	protein_coding	CG3156	0.357159	0.590656	0.354681	0.532671	0.28114	0.452297	0.23263	0.394479	361.177	351.355	352.293	360.239	352.564	369.789	352.021	350.688	X :382606	8.83666e-06
FBgn0023537	X	protein_coding	CG17896	0.24181	0.48474	0.364611	0.542566	0.293217	0.464298	0.00171859	0.0121258	1915.72	2009.77	1979.22	1946.28	1913.05	1918.4	2045.4	1974.15
FBgn0023540	X	protein_coding	CG3630	0.00147075	0.0376407	5.071e-12	8.40816e-10	0.000147572	0.00346395	0.00444217	0.0248335	614.568	429.457	637.352	406.672	774.345	454.79	500.359	358.555	X :2056399	4.63618e-28
FBgn0023541	X	protein_coding	Cyp4d14	0.0165661	0.130999	0.039951	0.115332	0.0013205	0.0136481	0.0108075	0.047456	11.3752	17.9381	15.9697	13.3436	10.5138	12.2366	21.4255	14.4506	X :2069245	4.1685e-18
FBgn0023542	X	protein_coding	Nmd3	0.000111374	0.00913619	0.472454	0.63893	0.880602	0.929765	0.300432	0.467487	859.118	1010.45	941.773	927.798	867.56	850.676	1015.99	1004.92	X :2076964	5.74973e-26
FBgn0023545	X	protein_coding	CG4406	0.208285	0.448698	0.137098	0.282498	0.00323656	0.0241034	0.027425	0.0919093	354.905	374.622	357.971	371.556	333.821	375.989	382.12	367.124	X :1901006	5.74792e-05
FBgn0023549	X	protein_coding	Mct1	0.268942	0.511464	0.0173232	0.061086	0.0140666	0.0621259	0.0153483	0.0608499	432.178	473.029	477.837	427.369	483.539	380.816	472.135	473.922	X :2090934	2.20899e-34
FBgn0023550	X	protein_coding	CG18031	0.03248	0.183817	0.371126	0.549063	0.000413187	0.00664596	0.00199839	0.0135953	77.3234	93.8494	86.9999	84.1729	84.967	69.6799	89.0329	98.666	X :2095551	2.98561e-33
[truncated: 13,587 more rows]
