# Supplementary material for: The Genomic Basis of Postponed Senescence in Drosophila melanogaster
Source: PLoS One. 2015 Sep 17;10(9):e0138569. doi: 10.1371/journal.pone.0138569 (PMC4574564; doi:10.1371/journal.pone.0138569)
Supplement: S6 Table — The variant with the smallest P-value from the genetic divergence analyses is also given. (XLSX) [file pone.0138569.s006.xlsx]

## Sheet: S6 Table
FlyBase ID	Chromosome	Gene Category	Gene Symbol	P-Value Population	FDR Population	P-Value Age	FDR Age	P-Value Pop×Age	FDR Pop×Age	P-Value Line(Pop)	FDR Line(Pop)	B Mean	O Mean	Week 1 Mean	Week 5 Mean	B Week 1 Mean	B Week 5 Mean	O Week 1 Mean	O Week 5 Mean	SNP From Divergence	Minimum P-Value From Divergence
FBgn0000003	3R	ncRNA	7SLRNA:CR32864	0.426962	0.660545	0.215848	0.284851	0.735589	0.839798	0.0191484	0.0486272	139.555	155.416	140.367	154.604	134.354	144.756	146.381	164.452
FBgn0000008	2R	protein_coding	a	0.708379	0.855528	2.72595e-06	9.17385e-06	0.380212	0.552673	8.69896e-06	0.000112738	292.277	283.127	263.976	311.428	264.937	319.618	263.015	303.238	2R:18053841	2.99208e-05
FBgn0000014	3R	protein_coding	abd-A	0.160387	0.391091	8.7664e-05	0.000229171	0.229775	0.392776	0.0243769	0.0583932	179.84	165.146	159.265	185.721	170.159	189.522	148.371	181.921
FBgn0000015	3R	protein_coding	Abd-B	0.000943636	0.0278419	0.000203044	0.000499092	0.513745	0.673597	0.746632	0.79364	302.519	261.36	260.161	303.718	284.114	320.924	236.208	286.512
FBgn0000017	3L	protein_coding	Abl	0.415783	0.651716	1.31843e-05	3.93872e-05	0.778119	0.869811	0.00262318	0.0106951	3256.07	3035.96	3481.73	2810.31	3573.67	2938.48	3389.79	2682.14
FBgn0000018	2L	protein_coding	abo	0.00756874	0.0761772	0.498398	0.573047	0.047593	0.121664	0.0440933	0.0922356	123.567	146.621	133.643	136.545	126.499	120.634	140.786	152.456	2L:10976224	0.00014669
FBgn0000022	X	protein_coding	ac	0.20817	0.453095	0.119171	0.169151	0.955937	0.975936	0.146075	0.231857	0.726987	0.220899	0.245107	0.702778	0.490215	0.963759	0	0.441798	X :265959	7.58913e-22
FBgn0000024	3R	protein_coding	Ace	0.00143563	0.0338977	0.321138	0.398564	0.0717541	0.16665	0.229111	0.327671	1271.4	1049.57	1140.76	1180.21	1288.23	1254.58	993.289	1105.84	3R:9077860	0.000262923
FBgn0000028	X	protein_coding	acj6	0.0260012	0.144765	0.0271708	0.0450498	0.510715	0.671287	0.24584	0.346029	32.0686	25.6394	31.1897	26.5183	35.0718	29.0654	27.3076	23.9713
FBgn0000032	3R	protein_coding	Acph-1	0.796424	0.904971	1.04341e-06	3.79834e-06	0.00850285	0.0311354	0.0223053	0.0545047	281.518	284.354	302.832	263.04	310.484	252.552	295.181	273.527	3R:25819359	0.000327163
FBgn0000036	3R	protein_coding	nAChRalpha1	0.00576311	0.0661082	0.394202	0.470367	0.0230012	0.0687147	0.0352751	0.0780813	425.741	310.622	376.638	359.725	457.705	393.777	295.571	325.673
FBgn0000037	2R	protein_coding	mAChR-A	0.141308	0.365917	0.586709	0.654932	0.654625	0.784875	0.00736099	0.0232708	258.264	229.158	241.056	246.366	257.792	258.736	224.319	233.996
FBgn0000038	3L	protein_coding	nAChRbeta1	0.0298844	0.156528	0.000608949	0.00137904	0.00353061	0.0154502	0.00774695	0.0242499	168.422	122.616	163.765	127.273	201.721	135.122	125.808	119.424
FBgn0000039	3R	protein_coding	nAChRalpha2	0.00794202	0.0777795	2.90788e-08	1.41026e-07	0.00635369	0.0246852	0.380718	0.481689	80.5265	69.1549	86.4494	63.232	96.6498	64.4032	76.2489	62.0609
FBgn0000042	X	protein_coding	Act5C	0.00512643	0.0628239	0.104608	0.150581	0.329759	0.501554	0.10691	0.182285	12371.9	11429.2	12052.4	11748.7	12433.9	12309.8	11670.9	11187.6
FBgn0000043	2R	protein_coding	Act42A	0.00731537	0.0749328	0.179877	0.242869	0.43834	0.607562	0.0388446	0.0838815	1932.2	1675.69	1835.63	1772.26	1982	1882.4	1689.27	1662.12
FBgn0000044	2R	protein_coding	Act57B	0.00107421	0.0296422	2.46185e-06	8.37215e-06	3.58638e-07	1.48799e-05	0.00026535	0.001772	8611.03	5655.33	7868.81	6397.55	10172.5	7049.61	5565.16	5745.49
FBgn0000045	3L	protein_coding	Act79B	0.0115554	0.0946699	2.31688e-12	3.07662e-11	3.04802e-06	7.45813e-05	0.00541681	0.0184756	6214.16	2910.62	7709.26	1415.52	10913.8	1514.58	4504.77	1316.46
FBgn0000046	3R	protein_coding	Act87E	0.00381249	0.0553034	4.29862e-15	1.64364e-13	4.34669e-07	1.70639e-05	0.0717589	0.134177	2783.42	2221.21	3239.56	1765.07	3836.73	1730.1	2642.38	1800.04
FBgn0000047	3R	protein_coding	Act88F	0.0300064	0.156788	0.000768477	0.00170991	0.00199673	0.00981914	0.0111302	0.0320604	3513.27	630.652	3233.36	910.563	5723.8	1302.75	742.927	518.377
FBgn0000052	2L	protein_coding	ade2	0.00236306	0.0427041	0.015576	0.027096	0.00423847	0.0179083	0.0106192	0.0309022	1787.37	1299.15	1462.8	1623.72	1609.67	1965.07	1315.94	1282.36
FBgn0000053	2L	protein_coding	ade3	0.00155075	0.034549	4.8479e-06	1.56226e-05	5.74684e-06	0.000116187	0.000103004	0.000833407	2204.31	1255.03	1503.6	1955.74	1754.68	2653.94	1252.52	1257.54
FBgn0000054	2R	protein_coding	Adf1	0.679463	0.838429	0.596128	0.663942	0.33571	0.50793	0.488908	0.57623	287.148	284.138	283.717	287.568	288.74	285.555	278.694	289.581
FBgn0000055	2L	protein_coding	Adh	0.18009	0.417103	5.72956e-13	9.17524e-12	0.452618	0.620041	0.00121959	0.00590589	33020.1	36461.6	41594.8	27886.9	39456.2	26584	43733.5	29189.8
FBgn0000056	2L	protein_coding	Adhr	0.0146909	0.106743	0.0710961	0.10669	0.503284	0.664173	0.142798	0.227908	4409.34	5700.8	5355.04	4755.1	4600.89	4217.79	6109.18	5292.41
FBgn0000057	2R	protein_coding	adp	0.698785	0.84953	0.000405287	0.00094563	0.00621894	0.0242725	0.0229536	0.0557685	505.391	498.307	523.267	480.431	542.598	468.183	503.936	492.679
FBgn0000061	2L	protein_coding	al	0.741288	0.874672	0.320379	0.397836	0.049407	0.12539	0.533559	0.615886	3.25697	3.46551	3.6874	3.03508	4.2454	2.26854	3.1294	3.80162
FBgn0000063	3R	protein_coding	ald	0.281383	0.533257	0.514928	0.589041	0.0651938	0.154838	0.219065	0.316678	51.6421	47.208	50.4754	48.3747	55.749	47.5353	45.2018	49.2141
FBgn0000064	3R	protein_coding	Ald	0.00959695	0.0862456	4.84186e-20	1.74027e-17	0.875558	0.931357	7.49773e-06	0.000100749	19825.6	15581.3	22756	12650.8	24912	14739.2	20600.1	10562.4
FBgn0000071	3R	protein_coding	Ama	0.034153	0.168053	0.376228	0.452593	0.335007	0.507289	0.547815	0.62826	4.78105	2.96058	3.52802	4.21361	4.06427	5.49783	2.99177	2.9294
FBgn0000075	2L	protein_coding	amd	0.473106	0.696335	0.00405517	0.00792513	0.637481	0.772042	0.349552	0.451669	23.5493	25.2281	27.6119	21.1655	27.263	19.8356	27.9608	22.4954
FBgn0000077	X	protein_coding	amx	0.293437	0.545084	0.000459049	0.00105976	0.024471	0.0720955	0.341102	0.44306	95.5644	100.07	90.5252	105.109	83.9014	107.227	97.149	102.991
FBgn0000078	2R	protein_coding	Amy-d	0.57668	0.771558	0.00041919	0.000975816	0.0380734	0.102253	7.82839e-08	2.36666e-06	3986.22	3652.27	4129.96	3508.53	4127.86	3844.56	4132.05	3172.5	2R:13011759	9.75504e-05
FBgn0000079	2R	protein_coding	Amy-p	0.399059	0.638094	7.49689e-05	0.000198096	0.010398	0.0365364	2.4642e-05	0.000263544	4342.24	4926.18	5187.61	4080.81	4567.75	4116.74	5807.47	4044.89
FBgn0000083	3R	protein_coding	AnxB9	0.0196694	0.124856	4.12842e-12	5.10498e-11	0.00456249	0.0190043	3.00608e-05	0.000314288	2772.9	2458.09	2386.35	2844.64	2482.26	3063.55	2290.44	2625.73
FBgn0000084	X	protein_coding	AnxB10	0.081749	0.271891	0.483036	0.558323	0.0704874	0.164559	0.00694099	0.0222392	703.145	756.852	724.832	735.165	684.312	721.978	765.352	748.352
FBgn0000092	X	protein_coding	CG2650	0.000173311	0.0143934	0.0101961	0.0183889	0.121219	0.246802	0.0246686	0.0589525	6.01302	21.8136	11.8977	15.929	5.16661	6.85943	18.6287	24.9986
FBgn0000094	3R	protein_coding	Anp	0.00122165	0.0314615	4.24723e-08	2.00627e-07	0.00113274	0.00620419	0.239278	0.338857	2819.15	2072.91	2926.19	1965.87	3533.48	2104.81	2318.9	1826.93	3R:26035438	0.000981643
FBgn0000097	2L	protein_coding	aop	0.169931	0.403771	2.08478e-06	7.19268e-06	0.447484	0.6155	0.000341236	0.00216183	595.309	543.773	525.992	613.09	546.123	644.495	505.862	581.684
FBgn0000099	2R	protein_coding	ap	0.386149	0.625937	0.0113418	0.0202834	0.0874914	0.19422	9.64149e-09	4.30777e-07	981.724	696.774	735.731	942.768	810.578	1152.87	660.883	732.666
FBgn0000100	3L	protein_coding	RpLP0	0.44443	0.674633	1.73742e-08	8.82016e-08	0.4831	0.646631	0.223268	0.321371	8009.99	8154.02	7501.02	8662.99	7376	8643.97	7626.05	8682
FBgn0000108	X	protein_coding	Appl	0.010908	0.0920447	0.550269	0.62225	0.00509405	0.0207221	0.00918633	0.027576	1750.82	1338.48	1565.54	1523.76	1876.7	1624.94	1254.37	1422.59	X :470239	0.000229392
FBgn0000109	3L	protein_coding	Aprt	0.319544	0.57102	0.274334	0.349211	0.397132	0.569332	0.0214216	0.0528634	92.8131	85.9078	91.5374	87.1836	93.3111	92.3152	89.7636	82.0521
FBgn0000114	2L	protein_coding	aret	0.204621	0.449055	1.5264e-09	9.71583e-09	0.0183966	0.0576193	0.0465535	0.096249	2195.28	2020.37	2472.41	1743.25	2663.69	1726.87	2281.12	1759.62
FBgn0000115	3L	protein_coding	Arl1	0.32886	0.579351	0.000272316	0.000656302	0.323375	0.498041	0.827758	0.858986	337.454	344.865	361.633	320.687	362.873	312.036	360.392	329.338
FBgn0000116	3L	protein_coding	Argk	0.00560305	0.0652057	4.68989e-18	7.29369e-16	9.62059e-09	9.84832e-07	0.00154667	0.00708663	21241.7	14843	26124.8	9959.78	32586.9	9896.37	19662.7	10023.2
FBgn0000117	X	protein_coding	arm	0.243328	0.494301	0.709131	0.763309	0.369021	0.541955	0.570371	0.648336	2354.98	2396.91	2369.13	2382.76	2331.65	2378.31	2406.61	2387.22
FBgn0000119	2R	protein_coding	arr	0.0788096	0.266388	2.5164e-08	1.23559e-07	0.0167235	0.0533715	8.84111e-06	0.000113673	647.32	699.42	639.379	707.361	602.01	692.63	676.747	722.093
FBgn0000120	2L	protein_coding	Arr1	0.0951095	0.293906	0.00977283	0.0177025	0.0522344	0.130699	0.00200884	0.00871634	11163.4	12055.4	11927.2	11291.6	11713.6	10613.2	12140.9	11970
FBgn0000121	3L	protein_coding	Arr2	0.0134331	0.102436	4.60122e-08	2.15836e-07	0.00615243	0.0240419	0.00633	0.0207953	17400.9	20335.8	17030.2	20706.5	16298.4	18503.5	17762	22909.6
FBgn0000137	X	protein_coding	ase	0.011584	0.0948178	2.3158e-05	6.63286e-05	0.00699289	0.0266501	0.127659	0.209005	4.29752	1.307	1.05009	4.55443	1.53852	7.05651	0.56166	2.05235	X :355612	4.45579e-06
FBgn0000139	3R	protein_coding	ash2	0.696933	0.848235	1.63701e-07	6.89325e-07	0.00058996	0.0037042	0.0073878	0.0233334	238.357	244.113	214.554	267.916	196.724	279.989	232.384	255.842
FBgn0000140	3R	protein_coding	asp	0.240323	0.490842	3.53758e-08	1.69531e-07	0.000156444	0.00133385	0.0440498	0.0921683	328.498	305.082	361.875	271.705	399.8	257.197	323.949	286.214
FBgn0000146	2L	protein_coding	aub	0.849137	0.930547	0.328096	0.403147	0.49989	0.661152	0.0397288	0.085328	86.6756	85.6074	87.8802	84.4028	89.6083	83.7429	86.1521	85.0627
FBgn0000147	3R	protein_coding	aur	0.0675749	0.245318	9.10459e-07	3.35286e-06	0.00237878	0.0112564	0.404634	0.504412	199.474	213.37	226.228	186.616	229.848	169.099	222.607	204.133
FBgn0000150	3R	protein_coding	awd	0.894293	0.952437	4.22602e-05	0.000116482	0.0278255	0.0799607	0.0625388	0.120704	2466.41	2450.14	2653.53	2263.02	2755.15	2177.66	2551.9	2348.38
FBgn0000152	X	protein_coding	Axs	0.424813	0.658702	0.833531	0.86766	0.701899	0.81717	0.084109	0.151811	160.623	154.472	156.999	158.097	161.075	160.171	152.923	156.022
FBgn0000153	2L	protein_coding	b	0.431345	0.663424	5.88981e-16	3.37808e-14	0.299121	0.473708	0.0266974	0.0627271	717.716	768.542	1054.01	432.243	1008.67	426.764	1099.36	437.722	2L:13822326	0.000223547
FBgn0000157	2R	protein_coding	Dll	0.352274	0.596678	0.0173243	0.0298247	0.409796	0.581459	0.428265	0.526339	127.264	121.664	117.444	131.485	122.566	131.963	112.321	131.007
FBgn0000158	3R	protein_coding	bam	0.314519	0.566989	0.0543034	0.0840402	0.543805	0.699165	0.270368	0.371406	19.6751	17.3116	16.5743	20.4124	17.169	22.1813	15.9797	18.6435
FBgn0000163	X	protein_coding	baz	0.0921318	0.289233	3.26282e-08	1.56922e-07	0.0081847	0.0302236	3.48102e-08	1.2213e-06	7015.81	5062.43	5035.98	7042.27	5633.97	8397.65	4437.98	5686.89
FBgn0000166	3R	protein_coding	bcd	0.3438	0.591798	0.0289624	0.0477802	0.605406	0.748118	0.379809	0.480863	6.73018	5.69481	5.09359	7.3314	5.86522	7.59513	4.32196	7.06766
FBgn0000173	X	protein_coding	ben	0.113081	0.322018	0.445599	0.521183	0.0128578	0.0432425	0.275938	0.377169	901.5	939.718	913.367	927.851	869.383	933.617	957.351	922.085
FBgn0000179	X	protein_coding	bi	0.122235	0.336746	0.0949016	0.138146	0.384517	0.556775	0.157959	0.246259	75.3031	65.5063	66.5799	74.2295	73.4331	77.1731	59.7266	71.2859
FBgn0000180	2L	protein_coding	bib	0.0208346	0.128864	0.00620539	0.011699	0.065343	0.155101	6.86921e-05	0.000607782	45.9997	31.0297	41.5009	35.5286	50.9213	41.0782	32.0806	29.9789
FBgn0000181	2R	protein_coding	bic	0.661804	0.827651	1.43961e-11	1.52435e-10	0.0927583	0.202822	1.25102e-05	0.000151431	4179.74	4235.12	3974.84	4440.03	3909.94	4449.53	4039.73	4430.52
FBgn0000182	2L	protein_coding	BicC	0.902257	0.955609	2.11256e-11	2.12491e-10	0.000379548	0.00263922	0.0017673	0.00788533	720.59	714.747	836.428	598.91	884.162	557.019	788.693	640.8	2L:16041252	0.000513608
FBgn0000183	2L	protein_coding	BicD	0.0155047	0.110278	0.000123094	0.00031368	0.00302318	0.0135938	3.07119e-05	0.000319735	918.491	744.462	784.811	878.141	905.843	931.139	663.78	825.144
FBgn0000206	3R	protein_coding	boss	0.754812	0.882577	9.85029e-09	5.26039e-08	0.00257527	0.0119863	0.00012552	0.000977918	268.593	262.306	296.759	234.14	312.824	224.362	280.694	243.919	3R:21792820	0.000326534
FBgn0000210	X	protein_coding	br	0.0925365	0.289943	7.02973e-06	2.19708e-05	0.444847	0.613329	0.0633039	0.121861	122.711	100.785	90.2454	133.251	104.237	141.186	76.2537	125.316	X :1519619	9.97727e-15
FBgn0000212	3L	protein_coding	brm	0.452797	0.681322	0.000342859	0.000811562	0.54131	0.696955	0.000155339	0.00114619	645.417	608.721	588.509	665.629	612.707	678.126	564.31	653.132
FBgn0000216	3L	protein_coding	Brd	0.346594	0.591798	0.325875	0.400882	0.325875	0.498041	0.457797	0.549708	0.056177	0	0.056177	0	0.112354	0	0	0
FBgn0000221	X	protein_coding	brn	0.0659827	0.242746	0.133433	0.186739	0.692405	0.810873	0.248009	0.34828	57.8692	65.5873	64.1141	59.3423	59.6381	56.1003	68.5902	62.5844
FBgn0000227	2L	protein_coding	Bsg25A	0.731229	0.868808	0.706643	0.761189	0.526108	0.683476	0.258195	0.358581	0.469788	0.559643	0.555952	0.47348	0.441402	0.498175	0.670502	0.448785
FBgn0000228	2L	protein_coding	Bsg25D	0.500642	0.718236	6.4085e-15	2.25427e-13	0.000402166	0.00274805	0.000737121	0.00395823	872.628	852.417	765.402	959.642	749.522	995.734	781.282	923.551
FBgn0000229	2L	protein_coding	bsk	0.858074	0.935145	0.0700455	0.10529	0.348515	0.521596	0.256897	0.357239	694.753	698.27	681.126	711.896	671.58	717.926	690.673	705.867
FBgn0000233	X	protein_coding	btd	0.0354674	0.171546	0.528148	0.601666	0.945322	0.970033	0.787245	0.826383	9.80939	7.74465	9.12047	8.43357	10.1156	9.50314	8.12531	7.36399
FBgn0000239	2L	protein_coding	bur	0.0971332	0.296472	7.43911e-12	8.58817e-11	0.000432022	0.00291147	0.00208616	0.00895716	1290.45	1229.01	1170.4	1349.06	1169.3	1411.6	1171.49	1286.52
FBgn0000241	2R	protein_coding	bw	0.337403	0.587365	0.153253	0.211476	0.650751	0.781906	0.484192	0.572088	83.8648	88.5494	82.7721	89.6422	79.3589	88.3707	86.1852	90.9137
FBgn0000244	3R	protein_coding	by	0.801163	0.907407	3.22205e-07	1.28594e-06	0.105733	0.223022	0.00660008	0.0214342	1395.58	1385.8	1323.67	1457.72	1311.72	1479.45	1335.62	1435.98
FBgn0000246	3R	protein_coding	c(3)G	0.813759	0.914579	2.06966e-08	1.03413e-07	0.043717	0.113692	1.56195e-08	6.41192e-07	127.041	122.405	106.262	143.184	103.53	150.552	108.994	135.815
FBgn0000247	3R	protein_coding	ca	0.0351437	0.171106	0.0220984	0.0372856	0.131467	0.262578	0.000594329	0.00335287	950.046	824.523	914	860.569	993.892	906.2	834.108	814.937
FBgn0000250	2L	protein_coding	cact	0.000565059	0.0226219	0.000987104	0.00215574	0.00973295	0.0346818	0.101088	0.174978	1906.26	1616.52	1691.14	1831.64	1783.04	2029.49	1599.25	1633.78
FBgn0000251	2L	protein_coding	cad	0.784159	0.899334	2.27795e-09	1.38562e-08	0.134485	0.267054	0.00167613	0.00757676	390.858	396.097	355.237	431.718	359.453	422.263	351.022	441.173	2L:20777803	0.000144396
FBgn0000253	2R	protein_coding	Cam	0.00118589	0.030937	0.000792707	0.00175898	0.6109	0.75207	0.127804	0.209157	8843.23	7587.09	7852.24	8578.08	8529.95	9156.5	7174.53	7999.65
FBgn0000256	2L	protein_coding	capu	0.599601	0.786469	1.56246e-11	1.64099e-10	8.86094e-05	0.00086701	0.0524141	0.105362	1838.49	1809.59	2014.52	1633.56	2109.32	1567.65	1919.71	1699.47	2L:3877955	8.71471e-06
FBgn0000257	X	protein_coding	car	0.711968	0.858092	0.172103	0.233839	0.695024	0.812645	0.90661	0.923686	267.162	265.5	261.563	271.098	261.047	273.277	262.08	268.919
FBgn0000259	X	protein_coding	CkIIbeta	0.662419	0.827973	0.000732256	0.00163449	0.706643	0.820242	0.313872	0.415996	727.982	718.658	688.28	758.359	696.456	759.507	680.105	757.211
FBgn0000261	3L	protein_coding	Cat	0.122661	0.337458	1.56839e-08	8.03265e-08	4.37015e-11	1.86007e-08	0.000153845	0.00113932	7951.96	7297.71	7021.15	8228.52	6549.62	9354.31	7492.69	7102.73	3L:18818834	0.00021372
FBgn0000273	2L	protein_coding	Pka-C1	0.000917304	0.0274749	0.955455	0.964732	0.166801	0.312673	0.0490435	0.100294	2691.05	2169.28	2432.06	2428.27	2740.69	2641.4	2123.42	2215.14	2L:9687347	1.42964e-05
FBgn0000274	3R	protein_coding	Pka-C2	0.534618	0.7435	5.13631e-10	3.63406e-09	0.00309305	0.0138617	0.0076438	0.0239967	301.392	290.318	338.777	252.934	359.326	243.459	318.227	262.409
FBgn0000276	3R	protein_coding	CecA1	0.0141139	0.105095	4.59232e-06	1.48806e-05	0.457178	0.624421	0.000362763	0.0022645	304.993	500.022	326.571	478.444	218.941	391.046	434.202	565.842	3R:26037692	0.000151857
FBgn0000277	3R	protein_coding	CecA2	0.000635042	0.0236161	0.00550706	0.010495	0.00226803	0.010837	0.654944	0.718661	152.433	57.1642	74.0638	135.534	87.3738	217.493	60.7538	53.5747	3R:26037692	0.000151857
FBgn0000278	3R	protein_coding	CecB	0.157618	0.387202	0.0191951	0.0327906	0.0926969	0.202715	0.014675	0.0397577	8.64751	3.94266	4.12931	8.46087	4.96462	12.3304	3.29401	4.59132
FBgn0000279	3R	protein_coding	CecC	0.000183948	0.0147117	0.00722973	0.0134639	0.062345	0.149614	0.774995	0.816863	64.3993	18.667	28.3439	54.7224	42.3728	86.4259	14.315	23.019
FBgn0000280	3R	pseudogene	Cec-Psi1	0.346594	0.591798	0.325875	0.400882	0.325875	0.498041	0.457797	0.549708	0.063467	0	0	0.063467	0	0.126934	0	0	3R:26037692	0.000151857
FBgn0000281	3R	pseudogene	Cec2	0.346598	0.591798	0.32587	0.400882	0.325879	0.498041	0.457797	0.549708	6.15972e-07	0.0602355	1.7919e-08	0.0602361	3.58381e-08	1.19611e-06	0	0.120471
FBgn0000283	3R	protein_coding	Cp190	0.364152	0.606196	1.75749e-12	2.42127e-11	0.00126653	0.0067808	0.00372861	0.0139784	1054.57	1027.36	954.906	1127.02	942.626	1166.51	967.186	1087.54
FBgn0000286	2L	protein_coding	Cf2	0.0416971	0.18719	0.217606	0.286726	0.308649	0.483302	1.03545e-08	4.56332e-07	892.596	474.256	656.579	710.272	887.819	897.372	425.338	523.173
FBgn0000287	2L	protein_coding	salr	0.192958	0.434126	4.24974e-06	1.38384e-05	0.0104617	0.0367445	1.31229e-08	5.54175e-07	353.488	300.36	353.408	300.44	367.194	339.782	339.622	261.097
FBgn0000289	2R	protein_coding	cg	0.868562	0.940304	0.0666833	0.100788	0.0894211	0.197447	0.0466056	0.0963445	1243	1248.55	1225.48	1266.07	1241.42	1244.58	1209.55	1287.56	2R:10061006	0.000829187
FBgn0000299	2L	protein_coding	Cg25C	3.74686e-05	0.00821897	1.5678e-07	6.62769e-07	0.000277863	0.00206628	0.137681	0.221511	2225.49	1298.7	2061.72	1462.47	2704.76	1746.22	1418.68	1178.72
FBgn0000303	3R	protein_coding	Cha	0.000585271	0.0228891	5.0801e-10	3.59901e-09	0.000748719	0.00445049	0.455693	0.549708	240.124	189.063	257.655	171.532	300.774	179.473	214.535	163.591
FBgn0000307	2L	protein_coding	chif	0.0291703	0.154577	0.005505	0.0104928	0.7584	0.855395	0.145999	0.231826	825.199	706.144	713.667	817.677	778.564	871.835	648.769	763.519
FBgn0000308	2L	protein_coding	chic	0.00281081	0.0468982	1.05051e-10	8.78994e-10	0.0026997	0.0124189	0.102366	0.176642	2787.32	2445.16	2324.15	2908.33	2398.71	3175.93	2249.59	2640.73
FBgn0000313	3R	protein_coding	chp	0.221499	0.467692	2.4635e-13	4.44694e-12	5.54828e-11	2.08885e-08	0.00330582	0.012764	2371.81	2247.62	2616.27	2003.16	2921.23	1822.39	2311.31	2183.92
FBgn0000316	X	protein_coding	cin	0.015427	0.109967	0.0579623	0.0890719	0.0547042	0.135144	0.585637	0.66132	305.492	327.582	308.71	324.364	289.727	321.256	327.693	327.471
FBgn0000317	2L	protein_coding	ck	0.136674	0.358524	0.0016946	0.00355862	0.000159416	0.00135136	2.8035e-12	4.82381e-10	1125.46	1340.06	1193.58	1271.94	1135.47	1115.45	1251.7	1428.43
FBgn0000318	2L	protein_coding	cl	0.0410019	0.185035	0.525722	0.599607	0.37168	0.544202	0.000255726	0.00172698	873.362	969.007	915.878	926.491	875.553	871.171	956.202	981.811
FBgn0000319	X	protein_coding	Chc	0.112385	0.321488	9.57356e-12	1.06788e-10	0.000308947	0.00224177	0.0737521	0.136954	6231.02	6086.95	5848.07	6469.9	5804.64	6657.41	5891.5	6282.4
FBgn0000320	2L	protein_coding	eya	0.653106	0.820964	4.23145e-09	2.44776e-08	0.00448673	0.0187709	0.0898418	0.159841	188.438	192.562	216.892	164.109	224.58	152.297	209.204	175.921
FBgn0000326	2R	protein_coding	clt	0.00961797	0.0863031	0.0270121	0.0448188	0.624114	0.762074	0.458199	0.54985	149.022	174.25	170.344	152.929	159.579	138.466	181.109	167.391
FBgn0000330	X	protein_coding	cm	0.00301375	0.0489402	0.412132	0.488482	0.712829	0.824877	0.46442	0.554888	145.635	164.083	156.698	153.02	148.295	142.974	165.101	163.065
FBgn0000337	2R	protein_coding	cn	0.118168	0.330438	0.0432693	0.0685913	0.00369408	0.0160347	0.31806	0.420114	3.06896	2.0167	1.96924	3.11642	1.63712	4.5008	2.30136	1.73203
FBgn0000339	2L	protein_coding	cni	0.0438573	0.192653	0.00204089	0.00422007	0.0163437	0.0523038	0.144372	0.229898	399.887	424.642	398.728	425.801	376.18	423.595	421.276	428.007
FBgn0000346	X	protein_coding	comt	0.160159	0.390927	2.36056e-16	1.66724e-14	0.000251211	0.00191474	0.000958776	0.00488417	1093.48	1024.92	1233.41	884.988	1310.39	876.57	1156.44	893.406
FBgn0000351	2L	protein_coding	cort	0.204089	0.448401	0.000838051	0.00185223	0.344274	0.517258	0.00752771	0.023692	16.9785	21.321	15.963	22.3364	14.6113	19.3457	17.3147	25.3272
FBgn0000352	2R	protein_coding	cos	0.0614384	0.232905	0.0291806	0.0480912	0.478179	0.642791	0.0265007	0.0623541	272.411	251.588	255.24	268.758	263.539	281.284	246.942	256.233
FBgn0000355	3L	protein_coding	Cp15	0.735194	0.87184	0.412096	0.488475	0.991863	0.995865	0.270873	0.371879	33.0159	34.7309	32.1041	35.6427	31.2685	34.7633	32.9398	36.5221
FBgn0000356	3L	protein_coding	Cp16	0.0471094	0.200302	0.023765	0.0399143	0.976393	0.987258	0.87192	0.894709	4.21304	2.80821	2.45695	4.5643	3.14621	5.27987	1.76769	3.84873
FBgn0000357	3L	protein_coding	Cp18	0.328356	0.579127	0.0387048	0.0619936	0.663687	0.791485	0.506136	0.591534	7.65066	6.38671	5.65442	8.38295	6.56278	8.73853	4.74606	8.02736
FBgn0000358	3L	protein_coding	Cp19	0.215306	0.460953	0.025453	0.042441	0.725631	0.832957	0.937692	0.948897	5.09553	3.95094	2.82683	6.21964	3.14437	7.0467	2.5093	5.39258
FBgn0000359	X	protein_coding	Cp36	0.292497	0.544336	0.0373276	0.0600135	0.418136	0.588849	0.651145	0.715463	15.9549	12.2491	9.93994	18.264	13.3574	18.5524	6.52244	17.9757
FBgn0000360	X	protein_coding	Cp38	0.108947	0.315387	0.0776449	0.115404	0.778574	0.87012	0.697265	0.752112	11.5704	7.27436	6.79525	12.0495	9.35044	13.7903	4.24006	10.3087
FBgn0000370	2L	protein_coding	crc	0.491458	0.70978	6.06306e-15	2.15053e-13	3.89646e-07	1.58345e-05	3.36421e-11	3.97173e-09	10544.1	10145.7	9544.65	11145.1	9393.79	11694.4	9695.5	10595.9
FBgn0000376	X	protein_coding	crm	0.96624	0.986141	2.60183e-06	8.79642e-06	0.630231	0.765762	0.0679253	0.128614	125.104	125.447	109.424	141.127	107.938	142.27	110.91	139.984
FBgn0000377	X	protein_coding	crn	0.00235584	0.0426633	0.0152525	0.0266006	0.394942	0.566846	0.450931	0.547632	249.017	272.343	253.828	267.531	244.456	253.578	263.201	281.485	X :2144396	5.73275e-27
FBgn0000382	X	protein_coding	csw	0.382933	0.623034	1.17642e-07	5.1228e-07	0.677418	0.801035	0.0438857	0.0919082	1858.51	1787.87	1648.07	1998.3	1693.85	2023.16	1602.3	1973.44	X :2001364	4.25179e-23
FBgn0000384	2L	protein_coding	cta	0.115632	0.326269	1.09936e-12	1.61645e-11	0.000282773	0.00209221	0.318742	0.420668	441.18	418.575	359.665	500.09	347.011	535.348	372.318	464.831
FBgn0000392	2L	protein_coding	cup	0.252211	0.503647	1.22053e-09	7.96321e-09	0.000570304	0.00360035	0.0414678	0.0880878	1364.03	1258.25	1557.1	1065.19	1717.54	1010.52	1396.65	1119.86
FBgn0000394	X	protein_coding	cv	0.201362	0.44474	0.0056535	0.01075	0.0431187	0.112484	0.00152606	0.0070116	273.207	292.442	272.965	292.685	256.378	290.037	289.551	295.332
FBgn0000395	2R	protein_coding	cv-2	0.000546118	0.0221847	1.06263e-14	3.3766e-13	0.0131871	0.0440951	0.0789867	0.144664	395.172	321.73	290.094	426.807	314.516	475.828	265.673	377.787	2R:17250778	0.000102613
FBgn0000404	3L	protein_coding	CycA	0.0983015	0.298578	0.000139522	0.000352599	0.0120026	0.0409732	0.16432	0.253891	336.091	364.969	377.274	323.786	379.135	293.047	375.413	354.525
FBgn0000405	2R	protein_coding	CycB	0.996833	0.998326	9.58958e-08	4.2366e-07	0.000404869	0.00276185	0.019156	0.0486319	407.925	408.007	450.057	365.875	473.752	342.098	426.362	389.652
FBgn0000406	2L	protein_coding	Cyt-b5-r	0.0376652	0.177003	1.66318e-09	1.0463e-08	7.65075e-05	0.000776306	0.0440709	0.0922007	3322.38	3873.76	2966.85	4229.29	2357.44	4287.32	3576.26	4171.25
FBgn0000409	2L	protein_coding	Cyt-c-p	0.185758	0.425199	1.49061e-13	2.92942e-12	0.000474133	0.00312622	0.00685911	0.022038	3737.95	3105.7	4974.24	1869.42	5755.08	1720.82	4193.39	2018.01
FBgn0000411	3L	protein_coding	D	0.00615058	0.0683707	0.123529	0.174602	0.215551	0.374792	0.673651	0.733903	103.283	88.427	99.6289	92.0815	110.068	96.4984	89.1895	87.6646
FBgn0000412	3R	protein_coding	D1	0.166964	0.399359	0.00526007	0.0100599	0.0473766	0.121247	0.820279	0.852702	909.064	929.989	948.013	891.04	957.073	861.055	938.953	921.024
FBgn0000413	2L	protein_coding	da	0.0688728	0.247289	4.00777e-13	6.70339e-12	0.000299107	0.00218514	4.76432e-05	0.000452751	734.295	697.109	673.223	758.18	677.993	790.596	668.453	725.764
FBgn0000414	3L	protein_coding	Dab	0.0271465	0.148284	2.65925e-07	1.07769e-06	0.607192	0.749273	0.00515868	0.0178627	1181.38	996.925	968.485	1209.82	1070.04	1292.72	866.93	1126.92
FBgn0000416	3R	protein_coding	Sap-r	0.0646966	0.240276	2.41626e-15	1.02844e-13	7.91871e-10	1.45542e-07	0.0676971	0.128318	15720.8	15004	13568	17156.8	12883.5	18558.2	14252.6	15755.4
FBgn0000422	2L	protein_coding	Ddc	0.108656	0.315002	5.16063e-10	3.64808e-09	0.456336	0.623588	0.000179915	0.00129446	659.841	724.939	760.926	623.854	733.97	585.712	787.881	661.996
FBgn0000426	2R	protein_coding	SmF	0.0655354	0.24186	0.749593	0.797259	0.914148	0.952547	0.439747	0.537074	70.0304	77.263	74.1862	73.1072	70.3878	69.673	77.9846	76.5415
FBgn0000427	X	protein_coding	1-Dec	0.403415	0.641199	0.505723	0.580111	0.237375	0.402358	0.382204	0.482901	25.6079	21.7275	22.2646	25.0708	26.7176	24.4982	17.8116	25.6433
FBgn0000439	3R	protein_coding	Dfd	0.374494	0.615493	1.49679e-05	4.43065e-05	0.998451	0.999192	0.0122738	0.0345066	55.7806	60.704	50.4783	66.0064	48.0195	63.5418	52.937	68.4709
FBgn0000442	2L	protein_coding	Pkg21D	0.000663406	0.0241677	0.0447184	0.0706324	0.0044963	0.0187964	0.323634	0.425392	168.578	200.009	189.853	178.734	182.311	154.846	197.395	202.622
FBgn0000447	3R	protein_coding	Dhod	0.637986	0.811416	5.2484e-06	1.68061e-05	0.00522291	0.0211136	0.0099229	0.0293191	1151.15	1129.52	1209.38	1071.29	1257.48	1044.82	1161.28	1097.76
FBgn0000448	2R	protein_coding	Hr46	0.086628	0.280218	0.933426	0.947426	0.270378	0.441058	0.00374086	0.0140064	112.552	84.9894	99.0746	98.4667	116.911	108.193	81.2386	88.7402	2R:6104250	0.000882937
FBgn0000449	3L	protein_coding	dib	0.943417	0.975005	0.304854	0.381663	0.203531	0.359811	0.534181	0.616383	1.91272	1.88357	2.11818	1.67811	2.40684	1.41861	1.82952	1.93761
FBgn0000451	3L	protein_coding	ect	0.843714	0.92796	0.000727257	0.0016249	0.0206711	0.0630939	0.00495439	0.0173031	52.184	53.1631	47.9018	57.4453	44.3278	60.0401	51.4758	54.8504
FBgn0000454	3R	protein_coding	Dip-B	0.210739	0.456109	0.0720074	0.107918	0.0186656	0.0582814	4.43263e-05	0.000427765	1159.13	1227.7	1211.17	1175.66	1153.17	1165.09	1269.16	1186.23
FBgn0000455	3R	protein_coding	Dip-C	0.00133717	0.0325223	0.0736294	0.110063	0.0116473	0.040005	0.107067	0.182496	619.035	705.923	650.178	674.781	588.868	649.203	711.488	700.358
FBgn0000459	X	protein_coding	disco	0.773125	0.892411	0.00999603	0.0180643	0.653284	0.784023	0.173982	0.265545	54.7586	55.9079	51.1049	59.5617	49.8355	59.6818	52.3743	59.4416
FBgn0000463	3R	protein_coding	Dl	0.909132	0.958935	0.137189	0.191416	0.0052482	0.0211999	0.00675798	0.021804	160.544	159.306	155.605	164.245	164.771	156.317	146.439	172.174
FBgn0000464	2L	protein_coding	Lar	0.0108843	0.0920245	0.448709	0.524305	0.00453139	0.0189088	0.0413311	0.0878896	1156.91	993.171	1087.35	1062.73	1218.67	1095.14	956.028	1030.31	2L:19694638	2.79799e-05
FBgn0000473	2R	protein_coding	Cyp6a2	0.00288409	0.0474058	0.0342046	0.0554779	0.561015	0.713859	3.14767e-13	7.83237e-11	406.527	1492.23	903.812	994.946	373.001	440.053	1434.62	1549.84
FBgn0000477	3R	protein_coding	DNaseII	0.021034	0.129344	0.165756	0.226583	0.0603235	0.145753	0.0534799	0.106907	388.442	465.678	414.274	439.845	358.07	418.813	470.479	460.876
FBgn0000479	X	protein_coding	dnc	0.166223	0.398219	0.600587	0.667989	0.00320529	0.0142502	0.00912879	0.0274492	1539.41	1370.93	1439	1471.34	1621.69	1457.14	1256.31	1485.54	X :3097383	5.51466e-05
FBgn0000482	X	protein_coding	dor	0.287634	0.53988	0.0717936	0.107607	0.695714	0.813099	0.428625	0.526632	282.579	273.95	271.326	285.203	277.106	288.052	265.547	282.354
FBgn0000489	3L	protein_coding	Pka-C3	0.791037	0.902622	0.0975584	0.141593	0.0927846	0.202845	0.00244621	0.0101112	1133.54	1151.56	1170.38	1114.71	1189.63	1077.44	1151.13	1151.98
FBgn0000490	2L	protein_coding	dpp	0.401898	0.640171	0.000178408	0.000442912	0.215862	0.375145	0.537095	0.618586	363.292	371.819	345.517	389.594	347.716	378.867	343.317	400.321
FBgn0000492	3R	protein_coding	Dr	0.114973	0.324929	2.33025e-06	7.97324e-06	0.133089	0.264896	0.0487014	0.0997433	156.943	134.065	120.329	170.68	125.178	188.708	115.48	152.651
FBgn0000497	2L	protein_coding	ds	0.0432219	0.190559	2.10059e-06	7.24105e-06	1.39277e-06	4.07353e-05	0.00589219	0.0197595	364.911	313.415	373.058	305.268	433.572	296.25	312.544	314.286	2L:700998	0.000161917
FBgn0000499	X	protein_coding	dsh	0.772256	0.891667	0.0457583	0.0721552	0.0679865	0.159921	0.100359	0.173978	546.803	542.17	556.228	532.746	569.206	524.4	543.249	541.091
FBgn0000500	3R	protein_coding	Dsk	0.00194159	0.0386264	3.64458e-05	0.000101633	0.0449107	0.11624	0.000783719	0.00416696	82.2935	118.815	91.5828	109.526	77.1659	87.4211	106	131.631
FBgn0000504	3R	protein_coding	dsx	0.0776652	0.263995	0.00428733	0.00833817	0.0597899	0.14481	1.88981e-05	0.000212854	1460.46	1255.98	1301.88	1414.57	1439.68	1481.25	1164.07	1347.88
FBgn0000520	X	protein_coding	dwg	0.00663457	0.0710175	0.00662833	0.0124312	0.692048	0.810572	0.572326	0.649965	95.9353	112.023	96.918	111.04	89.8377	102.033	103.998	120.048
FBgn0000524	X	protein_coding	dx	0.536071	0.743898	3.84493e-05	0.000106824	0.00815853	0.0301476	0.0180327	0.046445	131.893	127.61	120.221	139.282	127.923	135.862	112.519	142.701	X :6427616	0.000915346
FBgn0000527	3R	protein_coding	e	0.0847173	0.27725	8.83153e-10	5.9344e-09	0.0078755	0.0293363	1.34888e-05	0.000161009	277.569	222.472	294.498	205.544	336.154	218.985	252.842	192.102
FBgn0000529	2L	protein_coding	bsh	0.196545	0.438835	0.215266	0.284199	0.459636	0.626417	0.865648	0.889629	10.0148	8.78342	8.59222	10.206	8.73077	11.2989	8.45368	9.11316
FBgn0000533	3R	protein_coding	ea	0.000919295	0.0274837	0.0129053	0.0228146	0.42752	0.597177	0.0835226	0.151022	76.6041	103.917	85.243	95.2786	70.0651	83.1431	100.421	107.414
FBgn0000535	X	protein_coding	eag	0.0055743	0.0650965	0.812556	0.850523	0.0172943	0.0547393	0.0522347	0.105119	246.972	158.579	204.646	200.905	268.62	225.324	140.673	176.485
FBgn0000536	X	protein_coding	eas	0.263746	0.515368	1.19559e-07	5.19686e-07	0.592749	0.737877	0.00311216	0.0121585	1753.31	1683.49	1615.6	1821.21	1642.6	1864.03	1588.6	1778.39
FBgn0000541	3L	protein_coding	E(bx)	0.0138889	0.104241	0.000202002	0.000497136	0.103446	0.219572	0.0307061	0.0699916	2784.24	2494.18	2515.96	2762.47	2709.56	2858.93	2322.36	2666.01
FBgn0000542	X	protein_coding	ec	0.0131957	0.101469	1.85232e-06	6.44289e-06	0.00410877	0.0174561	0.0262065	0.0618057	174.453	147.427	176.611	145.269	198.293	150.613	154.928	139.925	X :3752434	2.00347e-06
FBgn0000543	3L	protein_coding	ecd	0.100088	0.301013	0.0952458	0.138547	0.0144594	0.0473799	0.175967	0.267818	298.265	283.772	296.374	285.663	311.708	284.821	281.04	286.505
FBgn0000546	2R	protein_coding	EcR	0.0642942	0.239441	0.00350447	0.00693857	0.739616	0.84184	0.177964	0.270069	693.077	632.067	626.41	698.735	660.722	725.433	592.097	672.036
FBgn0000547	2L	protein_coding	ed	0.011206	0.0934253	0.688318	0.744672	0.00213428	0.0103549	0.00113872	0.00558448	1132.26	1002.98	1071.34	1063.89	1167.05	1097.46	975.629	1030.33	2L:4071242	0.000157885
FBgn0000551	3L	protein_coding	Edg78E	0.113478	0.322788	0.864211	0.892178	0.32797	0.500146	0.30267	0.404729	2.68282	1.70972	2.23836	2.15419	2.96768	2.39797	1.50904	1.9104	3L:21290125	0.000168653
FBgn0000552	3R	protein_coding	Edg84A	0.141607	0.36628	0.153749	0.21207	0.153749	0.294476	0.600926	0.674258	0.150481	0	0	0.150481	0	0.300961	0	0
FBgn0000556	2R	protein_coding	Ef1alpha48D	0.320478	0.571616	5.94772e-22	5.65873e-19	3.67613e-07	1.50765e-05	2.05688e-13	5.73587e-11	65514.5	69638.3	59080.2	76072.6	55003.6	76025.5	63156.9	76119.7
FBgn0000557	3R	protein_coding	Ef1alpha100E	0.00448914	0.0589093	1.02349e-06	3.73257e-06	0.000639899	0.00394275	0.000533451	0.00307595	4350.02	3374.05	3519.4	4204.66	3795.61	4904.42	3243.2	3504.9
FBgn0000559	2L	protein_coding	EF2	0.625293	0.803806	2.15132e-13	3.97208e-12	4.58192e-05	0.0005301	3.92153e-07	9.12617e-06	35818.8	36391.1	33960.3	38249.6	32880.4	38757.2	35040.2	37741.9
FBgn0000560	3L	protein_coding	eg	0.0882761	0.283094	0.107453	0.154333	0.293403	0.467492	0.885704	0.905867	18.8323	21.5666	21.9631	18.4359	21.7314	15.9332	22.1947	20.9385
FBgn0000562	2R	protein_coding	egl	0.0168554	0.115517	1.31162e-10	1.0663e-09	0.00187445	0.00934857	3.98173e-10	3.12624e-08	1222.69	1063.2	1087.11	1198.79	1147.41	1297.98	1026.8	1099.6
FBgn0000564	3R	protein_coding	Eh	0.749233	0.879653	0.469688	0.545507	0.396939	0.569156	0.286846	0.388269	0.851277	0.6874	0.60974	0.928937	0.504351	1.1982	0.715129	0.65967	3R:13272473	0.000643052
FBgn0000565	3L	protein_coding	Eip71CD	0.207691	0.452539	0.000966829	0.0021146	4.1545e-07	1.65336e-05	6.85384e-05	0.000607086	1081.45	1354.12	1359.62	1075.95	1475.51	687.401	1243.73	1464.51
FBgn0000566	2R	protein_coding	Eip55E	0.172009	0.406467	0.00154032	0.00326174	0.00182482	0.00914875	2.26407e-08	8.72869e-07	681.607	599.683	616.168	665.122	633.108	730.105	599.228	600.139
FBgn0000567	3L	protein_coding	Eip74EF	0.0589508	0.228076	1.57158e-09	9.96485e-09	0.715004	0.825916	4.27849e-06	6.39558e-05	419.859	341.893	329.464	432.288	366.287	473.431	292.641	391.144
FBgn0000568	3L	protein_coding	Eip75B	0.0495415	0.206198	1.3391e-07	5.74805e-07	0.207533	0.36505	0.00463803	0.0165342	1524.13	1301.65	1237.97	1587.82	1316.91	1731.35	1159.02	1444.28	3L:17994466	7.24595e-05
FBgn0000575	3L	protein_coding	emc	0.0418501	0.187646	9.33217e-10	6.23455e-09	0.604357	0.747371	0.664382	0.725997	987.062	922.352	813.848	1095.57	838.001	1136.12	789.695	1055.01
FBgn0000576	3R	protein_coding	ems	0.283861	0.535788	0.00534802	0.0102198	0.387175	0.559472	0.916075	0.931335	18.7512	17.4957	15.4847	20.7622	16.8801	20.6224	14.0893	20.902
FBgn0000577	2R	protein_coding	en	0.829313	0.92126	5.60084e-05	0.000151055	0.228931	0.39193	0.00457107	0.016343	56.8066	57.8568	63.1408	51.5226	64.1222	49.4909	62.1594	53.5542
FBgn0000578	2R	protein_coding	ena	0.000729129	0.0254664	7.34426e-09	4.02528e-08	0.00176539	0.00890901	0.0413623	0.0879328	428.629	345.844	346.19	428.282	370.151	487.106	322.229	369.459	2R:15048449	0.000462408
FBgn0000579	2L	protein_coding	Eno	0.190118	0.430185	1.00632e-15	5.21671e-14	0.260096	0.42887	0.00790825	0.0246214	10095.6	9276.82	12203.6	7168.82	12792.1	7399.09	11615.1	6938.54
FBgn0000581	2R	protein_coding	E(Pc)	0.0353135	0.171309	0.00177874	0.00371842	0.389377	0.5616	0.0098197	0.0290993	1450.43	1268.99	1290.85	1428.57	1399.01	1501.86	1182.7	1355.29
FBgn0000588	2L	protein_coding	esc	0.603177	0.789321	0.191643	0.256847	0.0287522	0.0820608	0.125913	0.206774	47.7695	45.8282	44.9947	48.603	49.0741	46.4649	40.9153	50.7411
FBgn0000591	3R	protein_coding	E(spl)m8-HLH	0.346594	0.591798	0.325875	0.400882	0.325875	0.498041	0.457797	0.549708	0.0721265	0	0	0.0721265	0	0.144253	0	0
FBgn0000592	3L	protein_coding	Est-6	0.00670997	0.0714935	2.93266e-11	2.82339e-10	3.56158e-09	4.68333e-07	6.56866e-05	0.00058697	18538.2	14051.9	18811.3	13778.8	23067.1	14009.3	14555.4	13548.4
FBgn0000594	3L	protein_coding	Est-P	0.691283	0.845366	0.00424478	0.00826273	0.232578	0.396512	0.0162388	0.0428881	21.231	19.7431	17.2069	23.7673	16.665	25.7971	17.7489	21.7374
FBgn0000606	2R	protein_coding	eve	0.276134	0.52767	0.139453	0.194122	0.604194	0.747227	0.00275609	0.0111104	1.05714	0.423491	0.534787	0.945842	0.780768	1.33351	0.288807	0.558175
FBgn0000611	X	protein_coding	exd	0.0939547	0.292179	1.95173e-09	1.20394e-08	0.0236104	0.0701623	0.212662	0.309538	1296.49	1209.43	1088.79	1417.13	1087.09	1505.9	1090.5	1328.36
FBgn0000615	2R	protein_coding	exu	0.762772	0.886666	8.08059e-13	1.23414e-11	3.78361e-05	0.000459086	0.00193177	0.00845358	8048.01	7919.62	9210.75	6756.89	9761.81	6334.21	8659.69	7179.56
FBgn0000617	X	protein_coding	e(y)1	0.323082	0.573694	0.0464355	0.0730804	0.260195	0.428978	0.759413	0.804846	57.0989	54.6126	58.9978	52.7138	61.9739	52.224	56.0217	53.2035
FBgn0000618	X	protein_coding	e(y)2	0.000518917	0.0216498	0.289793	0.36541	0.904395	0.947391	0.981719	0.984458	65.5661	74.9801	72.1643	68.382	67.2448	63.8874	77.0837	72.8766
FBgn0000625	3L	protein_coding	eyg	0.0935568	0.291222	0.631501	0.695059	0.913046	0.952211	0.327296	0.429303	48.2626	41.5581	44.1348	45.6859	47.6633	48.8619	40.6063	42.5099
FBgn0000629	3L	protein_coding	E(z)	0.815808	0.915231	0.000224439	0.000547276	0.491424	0.65418	0.899821	0.917983	274.18	272.953	256.894	290.239	254.762	293.599	259.027	286.879
FBgn0000633	2R	protein_coding	fas	0.108085	0.313966	2.24857e-05	6.45632e-05	0.0394989	0.105196	0.00140066	0.00655317	235.801	213.1	239.522	209.379	257.284	214.317	221.76	204.441	2R:9567031	0.000219315
FBgn0000635	X	protein_coding	Fas2	0.466776	0.692055	9.7083e-05	0.00025143	0.0768879	0.176045	1.02552e-06	2.00566e-05	1304.89	1259.43	1240.7	1323.62	1280.19	1329.58	1201.2	1317.66
FBgn0000636	2L	protein_coding	Fas3	0.00444916	0.0586476	7.23745e-18	1.0005e-15	5.41746e-06	0.000111589	6.17093e-05	0.000560093	875.008	695.711	613.187	957.532	653.562	1096.45	572.812	818.609
FBgn0000639	3L	protein_coding	Fbp1	0.73948	0.873783	0.425779	0.501862	0.461156	0.627804	0.322281	0.424097	1.39238	1.23059	1.13976	1.48321	1.0619	1.72287	1.21763	1.24354
FBgn0000640	2L	protein_coding	Fbp2	0.357293	0.600901	0.906399	0.925745	0.471559	0.637123	0.0473015	0.0974964	3.97034	2.79567	3.42982	3.33619	4.3051	3.63558	2.55454	3.03681
FBgn0000644	X	protein_coding	Fcp3C	0.901168	0.955008	0.729384	0.780486	0.870163	0.92806	0.0129004	0.0359434	6.76483	6.59915	6.5532	6.81079	6.57523	6.95443	6.53116	6.66715
FBgn0000658	2R	protein_coding	fj	0.653008	0.820904	5.10372e-06	1.6385e-05	0.00132778	0.00705503	0.0339538	0.075737	44.2643	42.1889	51.109	35.3442	57.1475	31.3812	45.0705	39.3073
FBgn0000659	3R	protein_coding	fkh	0.842433	0.927814	0.000325612	0.00077334	0.0102429	0.0361171	0.000897384	0.00462386	278.762	273.387	251.534	300.616	270.721	286.803	232.346	314.428
FBgn0000662	2R	protein_coding	fl(2)d	0.0476699	0.201572	9.77683e-07	3.58004e-06	0.0901785	0.198685	0.472891	0.562558	571.044	551.082	534.14	587.985	536.541	605.546	531.739	570.424
FBgn0000667	X	protein_coding	Actn	0.00155615	0.034573	1.27526e-14	3.94378e-13	5.82052e-08	3.69253e-06	0.00112577	0.0055344	3912.97	2364.98	4260.18	2017.77	5595.63	2230.31	2924.74	1805.23	X :1920970	5.13653e-19
FBgn0000709	X	protein_coding	fliI	0.0658077	0.242399	0.0705315	0.105951	0.0403779	0.107114	0.0439023	0.0919311	326.177	292.805	299.913	319.069	327.55	324.805	272.277	313.334
FBgn0000711	X	protein_coding	flw	0.000790276	0.0261389	0.0413151	0.0657837	0.133107	0.264896	0.375502	0.47668	1146.77	1012.13	1105.36	1053.55	1153.94	1139.6	1056.78	967.489
FBgn0000715	2R	protein_coding	FMRFa	0.00539897	0.0641138	1.58429e-07	6.69042e-07	0.000330098	0.00235822	0.0204037	0.0510692	134.335	94.2386	92.3518	136.221	99.4434	169.226	85.2603	103.217
FBgn0000719	X	protein_coding	fog	0.243415	0.494333	1.55166e-06	5.4784e-06	0.102762	0.218637	0.00283148	0.0113413	543.734	512.23	490.107	565.857	495.32	592.149	484.895	539.565
FBgn0000721	2L	protein_coding	for	0.0390697	0.180598	1.9797e-08	9.92723e-08	4.52032e-05	0.000525227	2.37444e-06	3.9148e-05	2655.74	2910.26	2654.93	2911.08	2447.88	2863.61	2861.98	2958.54
FBgn0000723	3R	protein_coding	FER	0.0391198	0.180675	1.67929e-05	4.92045e-05	0.111852	0.232386	0.538346	0.619774	1291.83	1241.28	1210.14	1322.98	1217.55	1366.12	1202.73	1279.83
FBgn0000808	X	protein_coding	gd	0.844005	0.927995	0.000381782	0.000897259	0.110355	0.230219	0.359669	0.46152	5.8484	6.03378	4.22872	7.65346	4.83564	6.86116	3.6218	8.44575
FBgn0000810	X	protein_coding	fs(1)K10	0.0662887	0.243054	1.21833e-05	3.662e-05	0.401068	0.573129	0.00757762	0.0238186	213.287	187.346	182.753	217.88	192.898	233.676	172.607	202.084	X :2139886	5.91071e-25
FBgn0000826	X	protein_coding	png	0.67923	0.838429	0.913472	0.931146	0.0530063	0.132099	0.540716	0.621928	5.91293	6.29982	6.05384	6.15891	6.82837	4.99749	5.27931	7.32033
FBgn0000927	X	protein_coding	fs(1)Ya	0.0664827	0.2434	0.0396478	0.0633973	0.73228	0.837369	0.374667	0.4759	12.107	15.6892	12.1851	15.6111	10.6683	13.5457	13.702	17.6764
FBgn0000928	X	protein_coding	fs(1)Yb	0.817255	0.916015	0.557387	0.628367	0.895398	0.942726	0.0248847	0.059346	29.6886	28.8694	29.9001	28.6579	30.4485	28.9288	29.3517	28.3871	X :2616060	4.13423e-27
FBgn0000964	2L	protein_coding	tj	0.187243	0.426609	0.773183	0.817142	0.84465	0.912438	0.0166836	0.0437911	30.2845	25.5557	28.1992	27.641	30.7532	29.8157	25.6451	25.4663
FBgn0000996	2R	protein_coding	dup	0.101673	0.303909	6.1165e-05	0.000163816	0.150856	0.290331	0.236788	0.335977	82.3294	75.2226	86.4089	71.1431	92.3554	72.3035	80.4623	69.9828	2R:11266475	0.000442836
FBgn0001075	2L	protein_coding	ft	0.0853411	0.278288	0.029923	0.0491894	0.00149214	0.00776007	1.12311e-06	2.15482e-05	275.917	342.163	320.945	297.135	306.147	245.688	335.743	348.582	2L:4221096	0.000563918
FBgn0001077	3R	protein_coding	ftz	0.316701	0.568515	0.717163	0.770212	0.527673	0.684423	0.199801	0.295266	4.52793	3.56824	4.18206	3.91411	4.89605	4.15981	3.46807	3.66841
FBgn0001078	3L	protein_coding	ftz-f1	0.0734611	0.256564	1.93803e-06	6.71932e-06	0.317601	0.492685	0.13801	0.221908	945.961	880.723	841.082	985.602	861.403	1030.52	820.761	940.685	3L:18779966	0.00065396
FBgn0001079	X	protein_coding	fu	0.0799853	0.26886	0.0250067	0.04177	0.458542	0.625544	0.364195	0.466125	125.019	134.07	124.552	134.537	121.611	128.427	127.493	140.647
FBgn0001083	X	protein_coding	fw	0.00181079	0.0372617	1.99828e-10	1.56287e-09	0.00142874	0.00750275	2.26648e-07	5.75479e-06	140.852	71.0943	126.965	84.9808	169.523	112.181	84.4084	57.7803	X :11898715	0.000571365
FBgn0001084	2L	protein_coding	fy	0.0186733	0.12162	0.00205863	0.00425295	0.915347	0.953176	0.552794	0.632746	46.2756	54.5612	45.2884	55.5484	41.3075	51.2436	49.2692	59.8532
FBgn0001085	3L	protein_coding	fz	0.463064	0.689366	0.0706783	0.106152	0.609793	0.751282	0.0573509	0.112668	176.565	170.366	178.545	168.386	183.04	170.09	174.05	166.682	3L:14295811	0.000689814
FBgn0001086	2L	protein_coding	fzy	0.253346	0.504295	0.00749006	0.0139086	0.00707159	0.026874	0.0475076	0.0978684	165.501	153.681	168.679	150.504	183.751	147.252	153.607	153.756
FBgn0001087	X	protein_coding	g	0.00331679	0.0517512	4.02063e-07	1.57878e-06	0.405362	0.577262	0.49429	0.581605	552.27	507.015	492.651	566.634	520.036	584.503	465.266	548.764
FBgn0001089	2L	protein_coding	Gal	0.000112072	0.0114254	0.430952	0.506667	0.0858067	0.191611	0.000128892	0.000998897	365.015	691.953	535.983	520.985	355.803	374.227	716.163	667.743
FBgn0001090	X	protein_coding	bnb	0.297256	0.549213	0.0135796	0.0238995	0.015652	0.0504796	0.0450927	0.0937957	377.915	348.38	340.385	385.91	377.39	378.44	303.381	393.379
FBgn0001091	2R	protein_coding	Gapdh1	0.0133665	0.102195	2.41114e-12	3.18438e-11	1.69102e-05	0.000250618	0.00820055	0.0253025	12932.3	7480.17	15749	4663.53	20917.7	4947.05	10580.3	4380.01
FBgn0001092	X	protein_coding	Gapdh2	0.069236	0.247605	2.07434e-09	1.26893e-08	0.337541	0.509984	0.11117	0.187806	6814.58	6281.6	7359.41	5736.76	7717.3	5911.85	7001.53	5561.67
FBgn0001098	3R	protein_coding	Gdh	0.0017947	0.0372147	4.09967e-13	6.83588e-12	4.16049e-07	1.65336e-05	0.0173786	0.0451608	2647.41	1632.96	2963.73	1316.64	3897.1	1397.72	2030.36	1235.56
FBgn0001099	3L	protein_coding	gdl	0.0779827	0.264723	0.000738451	0.00164695	0.0550336	0.135812	0.104558	0.179411	612.896	543.105	625.782	530.219	685.929	539.862	565.635	520.575
FBgn0001104	3L	protein_coding	Galphai	4.99227e-05	0.00897166	2.25105e-11	2.2419e-10	2.45e-05	0.000330771	0.31249	0.414654	488.691	398.917	389.06	498.548	408.064	569.318	370.056	427.778
FBgn0001105	X	protein_coding	Gbeta13F	0.00143558	0.0338977	4.05593e-10	2.94305e-09	0.018228	0.0572131	0.290413	0.392049	3203.55	2899.78	2788.01	3315.32	2869.26	3537.85	2706.76	3092.8
FBgn0001108	3L	protein_coding	Gl	0.0371517	0.175699	5.86423e-05	0.00015745	0.0117065	0.0401737	0.000417963	0.00253568	1195.74	1273.65	1202.68	1266.72	1145.45	1246.03	1259.91	1287.4	3L:13925085	0.000367459
FBgn0001112	3R	protein_coding	Gld	0.567975	0.76579	0.000151693	0.000380502	1.13719e-09	1.99924e-07	0.000167958	0.00122423	2889.01	2747.56	3030.88	2605.69	3534.63	2243.39	2527.13	2967.99
FBgn0001114	2L	protein_coding	Glt	0.963172	0.984474	0.814234	0.851867	0.083812	0.188144	0.000173479	0.00125654	1884.25	1876.85	1888.09	1873.01	1834.78	1933.71	1941.4	1812.3
FBgn0001120	3L	protein_coding	gnu	0.0998713	0.300727	0.0135374	0.023833	0.721371	0.831312	0.920806	0.935204	2.78487	1.93924	1.39374	3.33037	1.68421	3.88553	1.10328	2.77521
FBgn0001122	2R	protein_coding	Galphao	0.00180807	0.0372531	0.827474	0.862636	0.291334	0.465065	0.0696951	0.131243	1109.68	921.344	1018.63	1012.39	1128.06	1091.31	909.209	933.478
FBgn0001123	2R	protein_coding	Galphas	0.245831	0.496699	0.129113	0.181463	0.349379	0.522453	0.315019	0.416903	859.062	832.523	830.893	860.692	835.094	883.03	826.692	838.354
FBgn0001124	2R	protein_coding	Got1	0.0384145	0.178868	0.0564946	0.0870564	2.71315e-07	1.18282e-05	0.00535193	0.0183072	4494.68	4115.82	4225.06	4385.43	4143.74	4845.62	4306.39	3925.24
FBgn0001125	2L	protein_coding	Got2	0.470796	0.694578	0.176112	0.238423	0.00063008	0.00389561	5.22274e-11	5.63151e-09	3024.78	2767.38	2942.36	2849.81	2942.75	3106.82	2941.97	2592.79
FBgn0001128	2L	protein_coding	Gpdh	0.12404	0.340043	4.93237e-14	1.16462e-12	4.1854e-05	0.000494945	0.0467788	0.0966459	5752.3	5159.43	7018.48	3893.25	7863.07	3641.52	6173.89	4144.98
FBgn0001133	2R	protein_coding	grau	0.325384	0.576298	0.0462368	0.072796	0.00149724	0.00777182	0.361665	0.463663	225.309	218.187	215.142	228.354	207.555	243.064	222.729	213.645
FBgn0001134	3L	protein_coding	Grd	0.767327	0.889022	3.67126e-06	1.20984e-05	0.00238387	0.0112673	0.00247319	0.0102018	141.953	138.194	122.654	157.493	114.401	169.505	130.907	145.482
FBgn0001137	2L	protein_coding	grk	0.0276069	0.149486	4.21823e-14	1.02287e-12	5.26717e-06	0.00010936	4.46218e-07	1.01286e-05	294.52	223.486	204.876	313.13	218.571	370.468	191.181	255.791
FBgn0001138	3R	protein_coding	grn	0.0238755	0.137806	0.231345	0.302194	0.318366	0.493507	0.641183	0.707467	50.6636	43.9437	49.0009	45.6064	53.7702	47.557	44.2316	43.6557
FBgn0001139	3R	protein_coding	gro	0.174359	0.409598	1.81774e-06	6.33077e-06	0.94516	0.969989	0.196982	0.291998	913.241	943.304	879.089	977.457	864.626	961.856	893.551	993.057
FBgn0001142	2L	protein_coding	Gs1	0.779701	0.896615	9.51889e-16	5.01494e-14	1.64434e-09	2.68643e-07	0.00291837	0.0115776	1164.06	1149.56	953.644	1359.98	850.974	1477.15	1056.31	1242.81
FBgn0001145	X	protein_coding	Gs2	0.197719	0.440362	3.49546e-13	5.99529e-12	0.00180121	0.00905586	0.000577743	0.00327759	4052.05	3833.53	4383.12	3502.47	4611.45	3492.65	4154.79	3512.28
FBgn0001147	2R	protein_coding	gsb-n	0.0847575	0.27725	3.99916e-05	0.000110733	0.301187	0.476048	0.744902	0.792426	67.042	61.1984	73.2207	55.0197	78.1125	55.9716	68.329	54.0678
FBgn0001148	2R	protein_coding	gsb	0.028365	0.152166	0.232306	0.303257	0.171442	0.3188	0.383021	0.483757	20.1377	24.1588	23.0187	21.2778	20.0074	20.2679	26.03	22.2876
FBgn0001149	3R	protein_coding	GstD1	0.320879	0.572141	0.000734119	0.00163797	4.78136e-09	5.6863e-07	9.96193e-10	6.44497e-08	3827.71	3489.12	3523.63	3793.2	3397.29	4258.12	3649.97	3328.28
FBgn0001150	X	protein_coding	gt	0.0116392	0.0950771	0.729846	0.780826	0.384263	0.556502	0.532005	0.614223	10.3195	7.30786	8.64325	8.98411	10.581	10.058	6.70553	7.9102
FBgn0001168	3L	protein_coding	h	0.0625168	0.235096	1.61185e-15	7.5347e-14	0.0127815	0.0430415	0.00163927	0.00743299	1140.09	1011.03	849.043	1302.08	875.578	1404.61	822.509	1199.55
FBgn0001169	3R	protein_coding	H	0.161893	0.393473	9.91205e-05	0.000256344	0.509769	0.670489	0.0756223	0.139721	320.724	293.93	279.848	334.806	297.293	344.156	262.404	325.455
FBgn0001170	2L	protein_coding	H2.0	0.668851	0.832571	0.928646	0.943474	0.48245	0.646316	0.107527	0.183048	6.98278	7.60467	7.24731	7.34014	7.30203	6.66353	7.19259	8.01675
FBgn0001174	2L	protein_coding	halo	0.233904	0.483163	0.481563	0.55694	0.204066	0.360559	0.321238	0.423138	1.06046	1.67321	1.21347	1.52021	1.1867	0.934228	1.24024	2.10618
FBgn0001179	3L	protein_coding	hay	0.47327	0.696417	0.00200593	0.00415096	0.368297	0.541333	0.100223	0.173797	173.943	178.555	168.672	183.825	164.333	183.553	173.012	184.098
FBgn0001180	3R	protein_coding	hb	0.0196615	0.124855	0.162083	0.222145	0.0642689	0.153226	0.248822	0.349068	71.0945	57.3865	67.1242	61.3568	77.8466	64.3424	56.4018	58.3711
FBgn0001185	2L	protein_coding	her	0.244794	0.49578	6.38932e-06	2.01248e-05	0.176522	0.32592	0.775332	0.816932	207.186	201.997	189.728	219.455	188.601	225.77	190.856	213.139
FBgn0001186	X	protein_coding	Hex-A	0.000242473	0.0158951	0.000504838	0.00115836	0.722582	0.831834	0.327299	0.429303	2887.98	2368.42	2776.26	2480.14	3022.54	2753.43	2529.98	2206.85
FBgn0001187	2R	protein_coding	Hex-C	0.101071	0.302782	0.0174674	0.0300551	0.00430703	0.0181364	0.0108088	0.0313301	1692.95	1938.86	1721.88	1909.93	1483.29	1902.61	1960.47	1917.25
FBgn0001189	X	protein_coding	hfw	0.0608325	0.231808	3.51597e-13	6.02407e-12	0.000386496	0.00267145	0.00527234	0.0181164	516.838	483.39	448.682	551.546	449.145	584.531	448.219	518.561	X :1567110	0.000294404
FBgn0001197	3R	protein_coding	His2Av	0.928918	0.968686	0.0967025	0.140464	0.203062	0.359296	0.0933323	0.164565	517.469	516.215	525.251	508.434	532.255	502.684	518.247	514.183
FBgn0001202	2L	protein_coding	hk	0.288414	0.540186	1.31535e-05	3.93024e-05	0.0530459	0.132157	0.00283728	0.0113513	523.63	542.467	511.228	554.87	493.45	553.811	529.005	555.928
FBgn0001206	X	protein_coding	Hmr	0.15179	0.380012	0.000594531	0.00134885	0.600025	0.744176	0.0622472	0.120271	113.834	106.024	103.449	116.408	108.242	119.425	98.6559	113.391
FBgn0001208	3L	protein_coding	Hn	0.556256	0.758207	2.86194e-08	1.39131e-07	8.99494e-07	2.98735e-05	0.540358	0.621604	1447.28	1402.9	1133.66	1716.51	915.358	1979.19	1351.97	1453.83
FBgn0001215	3R	protein_coding	Hrb98DE	0.0812338	0.270958	0.00158166	0.00334184	0.140198	0.275101	0.0232435	0.0563374	2051.83	1882.69	2057.07	1877.45	2180.6	1923.05	1933.53	1831.85
FBgn0001216	3L	protein_coding	Hsc70-1	0.119309	0.332345	1.50335e-17	1.79066e-15	0.0369087	0.0998431	1.80531e-06	3.14645e-05	1402.47	1230.55	1612.72	1020.3	1732.8	1072.13	1492.63	968.458	3L:13970137	0.000194074
FBgn0001217	3R	protein_coding	Hsc70-2	0.646852	0.817131	9.84941e-15	3.21827e-13	4.35628e-06	9.58619e-05	2.06533e-06	3.49787e-05	1554.33	1608.4	1848	1314.72	1923.59	1185.06	1772.41	1444.38
FBgn0001218	X	protein_coding	Hsc70-3	0.0578486	0.226001	6.64944e-10	4.59018e-09	1.71584e-07	8.42636e-06	8.55135e-08	2.53779e-06	9620.6	8567.13	9685.58	8502.15	10658.3	8582.9	8712.87	8421.4
FBgn0001220	2R	protein_coding	Hsc70-5	0.0400793	0.183238	0.393501	0.469635	0.0244356	0.0720419	0.00540842	0.0184548	4207.01	3776.78	3951.75	4032.04	4056.69	4357.32	3846.81	3706.75
FBgn0001222	2R	protein_coding	Hsf	0.645223	0.816193	1.74156e-07	7.30685e-07	0.00452592	0.0189007	0.044803	0.0933699	794.786	802.207	763.668	833.324	744.348	845.223	782.988	821.425
FBgn0001223	3L	protein_coding	Hsp22	0.567287	0.765437	3.56513e-10	2.62102e-09	6.27781e-08	3.9663e-06	2.59255e-07	6.47098e-06	615.69	531.877	384.18	763.388	279.452	951.928	488.907	574.847	3L:9366308	1.25224e-06
FBgn0001224	3L	protein_coding	Hsp23	0.049931	0.206961	0.000836355	0.00184874	0.0408693	0.108222	9.50868e-05	0.000787058	381.143	323.169	370.708	333.604	410.325	351.961	331.091	315.247
FBgn0001225	3L	protein_coding	Hsp26	7.42602e-06	0.00444846	0.0984641	0.142728	0.0267515	0.077504	1.84506e-07	4.82498e-06	148.853	661.554	417.339	393.069	144.389	153.318	690.289	632.819
FBgn0001226	3L	protein_coding	Hsp27	0.868405	0.940304	5.04025e-06	1.61941e-05	0.229387	0.392437	0.938531	0.949628	231.059	232.405	269.233	194.231	276.751	185.366	261.714	203.096
FBgn0001227	3L	protein_coding	Hsp67Ba	0.0193781	0.123997	3.43122e-06	1.13583e-05	0.424049	0.593815	0.950924	0.960125	31.1633	28.4569	34.5281	25.092	36.545	25.7815	32.5112	24.4025
FBgn0001228	3L	protein_coding	Hsp67Bb	0.373328	0.614576	7.44667e-07	2.78609e-06	0.0570266	0.139517	0.00808294	0.0250303	359.29	339.734	385.387	313.636	406.405	312.175	364.37	315.097	3L:9366308	1.25224e-06
FBgn0001229	3L	protein_coding	Hsp67Bc	0.00114139	0.0303133	0.00565959	0.0107603	0.980481	0.989844	0.00217746	0.00923637	43.0297	21.9775	35.6311	29.3762	46.1829	39.8766	25.0792	18.8759	3L:9366308	1.25224e-06
FBgn0001230	3R	protein_coding	Hsp68	0.104655	0.308371	0.000778573	0.00172952	0.191716	0.345071	0.000164473	0.00120394	780.67	662.666	771.292	672.044	847.91	713.43	694.674	630.658	3R:19883349	0.000256475
FBgn0001233	3L	protein_coding	Hsp83	0.548488	0.75203	0.869908	0.896785	6.70162e-05	0.000705653	0.000659049	0.0036346	17961.5	17164.9	17610.3	17516.1	16676.2	19246.8	18544.3	15785.5	3L:3193913	0.000536573
FBgn0001234	3R	ncRNA	Hsromega	0.0205682	0.128013	7.61948e-05	0.000201085	0.0355769	0.0970202	0.00286807	0.0114369	23914.1	16542.4	17263.2	23193.2	19534.9	28293.2	14991.5	18093.3
FBgn0001235	3R	protein_coding	hth	0.25288	0.504016	0.000272086	0.000655845	0.570051	0.720968	1.42838e-05	0.000169126	1603.57	1455.3	1441.03	1617.84	1502.95	1704.19	1379.1	1531.5	3R:6377349	0.000240314
FBgn0001247	3L	protein_coding	Ide	0.630287	0.806485	1.36952e-06	4.88545e-06	0.262525	0.431556	0.0179091	0.0462424	1207.08	1194.2	1246.96	1154.32	1244.73	1169.43	1249.19	1139.21
FBgn0001248	3L	protein_coding	Idh	0.0800395	0.26886	9.32354e-06	2.85496e-05	0.761388	0.857211	4.56974e-06	6.73141e-05	6145.38	6951.57	6908.78	6188.18	6485.22	5805.55	7332.33	6570.81
FBgn0001250	X	protein_coding	if	5.87377e-05	0.00950023	0.150178	0.207622	5.56401e-05	0.000613399	0.024071	0.0578318	2188.43	1779.43	2007.88	1959.98	2289.19	2087.67	1726.56	1832.29
FBgn0001253	3L	protein_coding	ImpE1	0.00299186	0.0487314	0.0787837	0.116936	0.713148	0.824999	0.224972	0.323354	20.7402	12.0345	17.9642	14.8105	22.638	18.8424	13.2903	10.7787
FBgn0001254	3L	protein_coding	ImpE2	0.93391	0.970326	0.874776	0.900612	0.0418815	0.110087	0.144957	0.230671	0.769296	0.81145	0.760239	0.820507	0.335136	1.20346	1.18534	0.437558
FBgn0001255	3R	protein_coding	ImpE3	0.242558	0.493661	0.659709	0.719933	0.956364	0.976036	0.332968	0.434695	18.8665	16.4299	17.2564	18.04	18.5233	19.2097	15.9895	16.8703
FBgn0001256	3L	protein_coding	ImpL1	0.13668	0.358524	0.140897	0.195931	0.105619	0.22284	1.01781e-05	0.000127218	13.8689	3.1853	10.2226	6.83164	17.4354	10.3024	3.00976	3.36085
FBgn0001257	3L	protein_coding	ImpL2	0.0211503	0.129554	0.00203291	0.00420518	0.243855	0.410204	7.94724e-05	0.000681903	555.034	386.203	431.431	509.806	529.56	580.508	333.302	439.104
FBgn0001258	3L	protein_coding	ImpL3	0.000282262	0.0163843	0.616911	0.682297	8.68816e-05	0.000853514	0.00217475	0.00922727	608.721	452.29	533.667	527.344	640.519	576.922	426.815	477.765
FBgn0001259	3L	protein_coding	in	0.00182108	0.0373041	0.0144041	0.0252544	0.0554403	0.136545	0.30925	0.411198	33.5986	47.0573	36.8902	43.7657	32.7941	34.403	40.9862	53.1285
FBgn0001263	2R	protein_coding	inaD	0.160239	0.390966	3.43789e-06	1.1378e-05	0.0714497	0.166182	0.000357628	0.00224227	1103.66	1004.71	1133.38	974.996	1157.12	1050.21	1109.63	899.785	2R:18746028	0.000437894
FBgn0001269	2R	protein_coding	inv	0.220462	0.466225	1.66999e-05	4.89762e-05	0.0660962	0.156315	0.0955101	0.167383	107.259	116.807	125.454	98.6118	125.63	88.8879	125.278	108.336
FBgn0001276	2R	protein_coding	ix	0.0483172	0.203246	0.318003	0.395645	0.288012	0.461221	0.688445	0.74562	46.6639	52.5887	48.0803	51.1723	46.7649	46.563	49.3958	55.7817
FBgn0001280	3R	protein_coding	janA	0.777473	0.89507	3.08348e-07	1.23599e-06	0.0634831	0.15171	0.033557	0.0750277	406.831	410.921	438.281	379.472	444.755	368.907	431.806	390.037
FBgn0001281	3R	protein_coding	janB	0.183569	0.42212	1.54175e-07	6.53465e-07	0.0137752	0.0455903	0.00285957	0.0114089	1195.48	1304.06	1379.05	1120.48	1373.77	1017.2	1384.34	1223.77
FBgn0001285	2R	protein_coding	Jon44E	0.183882	0.422397	1.59106e-11	1.66561e-10	0.000278226	0.00206803	0.0451059	0.0937957	79.3561	96.1055	128.43	47.0316	135.656	23.0565	121.204	71.0067
FBgn0001291	2R	protein_coding	Jra	0.00524957	0.0633702	1.98827e-07	8.23306e-07	0.000180787	0.00147754	0.390933	0.491752	498.377	458.062	443.665	512.774	442.026	554.729	445.305	470.819
FBgn0001296	3R	protein_coding	kar	0.0355236	0.171613	0.00197591	0.0040967	0.177768	0.327518	3.45483e-05	0.000351437	222.988	186.937	214.01	195.915	235.7	210.276	192.319	181.554
FBgn0001297	3R	protein_coding	kay	0.00712882	0.0740185	0.842477	0.87544	0.330806	0.502678	0.00315551	0.0122892	2852.25	2110.98	2471.17	2492.07	2790.26	2914.25	2152.08	2069.88
FBgn0001301	2L	protein_coding	kel	0.0616883	0.233391	8.75523e-08	3.90102e-07	0.355879	0.529238	0.0235905	0.0569226	782.248	730.449	704.622	808.075	723.733	840.764	685.51	775.387
FBgn0001308	2R	protein_coding	Khc	0.00411736	0.0568695	7.80414e-11	6.72662e-10	0.000289626	0.00213219	0.00511925	0.017768	1942.88	1803.07	1779.73	1966.22	1811.42	2074.35	1748.05	1858.09	2R:12153479	0.000726272
FBgn0001311	3R	protein_coding	kkv	0.0900487	0.28541	6.89828e-10	4.74173e-09	0.000126725	0.00113165	0.00347529	0.0132444	52.2448	39.2394	61.3844	30.0997	75.5001	28.9895	47.2688	31.2099
FBgn0001313	YHet	protein_coding	kl-2	0.000523964	0.0217297	0.00101412	0.00221145	0.000261167	0.00197204	0.762602	0.807326	298.562	253.183	294.999	256.747	339.463	257.661	250.534	255.832
FBgn0001314	YHet	protein_coding	kl-3	0.0368902	0.175077	0.000828882	0.00183372	0.00390238	0.0167909	0.101363	0.175285	289.261	249.219	291.034	247.447	329.362	249.16	252.705	245.733
FBgn0001315	YHet	protein_coding	kl-5	0.00363225	0.0541882	9.09794e-05	0.000237262	0.00394355	0.0169231	0.476742	0.5656	337.37	285.423	341.005	281.788	387.356	287.385	294.654	276.192
FBgn0001316	3L	protein_coding	klar	0.579106	0.772801	0.83012	0.864762	0.180086	0.330651	0.0210957	0.0523156	2044.32	2085.59	2069.58	2060.32	2078.35	2010.28	2060.82	2110.36	3L:447904	3.38544e-05
FBgn0001319	2R	protein_coding	kn	0.0556206	0.220517	0.0219879	0.0371224	0.405662	0.577366	0.165818	0.255593	31.6195	25.4849	25.9347	31.1697	29.9132	33.3259	21.9562	29.0135	2R:10681359	0.000116884
FBgn0001320	3L	protein_coding	kni	0.196242	0.438491	0.000385661	0.000905454	0.834317	0.906647	0.027298	0.0637294	83.7529	75.6725	72.597	86.8284	77.0098	90.496	68.1842	83.1608
FBgn0001321	3R	protein_coding	knk	0.829129	0.92126	0.0410078	0.0653361	0.834648	0.906743	0.010327	0.0302204	87.9891	89.7303	84.1891	93.5303	83.7779	92.2003	84.6003	94.8602
FBgn0001323	3L	protein_coding	knrl	0.230856	0.479685	2.88879e-09	1.72602e-08	0.655016	0.785223	0.043689	0.0916149	166.815	156.984	140.903	182.896	144.706	188.925	137.1	176.868
FBgn0001324	3L	protein_coding	kto	0.0936211	0.291366	0.209281	0.27727	0.288894	0.46199	0.105628	0.180821	584.221	538.664	572.697	550.188	604.943	563.499	540.451	536.877
FBgn0001325	2R	protein_coding	Kr	0.65481	0.822274	0.00171951	0.00360577	0.975513	0.986676	0.143655	0.228959	16.7753	15.9737	14.0762	18.6728	14.4564	19.0941	13.6959	18.2515
FBgn0001330	X	protein_coding	kz	0.155669	0.38469	0.031852	0.0520185	0.158361	0.301191	0.750049	0.796801	105.907	99.8748	97.3901	108.392	96.8772	114.937	97.9029	101.847	X :2132086	1.20175e-07
FBgn0001332	2R	protein_coding	L	0.276173	0.527682	0.000115683	0.000296195	0.992196	0.996014	0.000273795	0.00181342	265.619	241.336	233.846	273.108	245.944	285.293	221.748	260.923	2R:10368830	3.94815e-05
FBgn0001341	X	protein_coding	l(1)1Bi	0.743816	0.876091	0.0155262	0.0270197	0.855574	0.919472	0.0982919	0.171238	192.053	189.476	183.663	197.866	185.458	198.648	181.869	197.084
FBgn0001404	X	protein_coding	egh	0.00889633	0.0827901	1.47651e-11	1.55679e-10	0.0235818	0.0700995	0.00330531	0.012764	1259.92	1104.08	1057.25	1306.75	1107.69	1412.14	1006.81	1201.35	X :2484034	2.9717e-35
FBgn0001491	X	protein_coding	l(1)10Bb	0.50619	0.722639	0.232778	0.303699	0.797223	0.882699	0.00623424	0.0205613	233.878	241.362	241.119	234.121	236.633	231.123	245.606	237.119
FBgn0001565	X	protein_coding	Hlc	0.516187	0.729154	8.65767e-16	4.63673e-14	8.55588e-08	5.10637e-06	0.00399116	0.0147381	834.146	852.498	730.528	956.116	671.643	996.648	789.413	915.584
FBgn0001612	X	protein_coding	Grip91	0.183701	0.422214	0.000975571	0.00213228	0.655723	0.785544	0.00181178	0.00803063	205.122	190.601	188.996	206.727	197.342	212.903	180.651	200.551
FBgn0001624	X	protein_coding	dlg1	0.0144796	0.10597	0.000150926	0.000378873	0.000140936	0.00122619	3.39085e-06	5.34538e-05	2649.62	2287.81	2385.5	2551.93	2650.1	2649.14	2120.9	2454.72	X :11288598	0.000801669
FBgn0001941	2L	protein_coding	ifc	0.588597	0.779304	6.03207e-14	1.36866e-12	4.43876e-06	9.6886e-05	0.33412	0.435881	944.74	955.306	832.694	1067.35	778.874	1110.61	886.514	1024.1
FBgn0001942	2L	protein_coding	eIF-4a	0.139188	0.362563	1.61299e-13	3.12062e-12	8.30397e-05	0.000824483	0.000753465	0.00403127	15396.3	16120.1	14445.7	17070.8	13625.4	17167.2	15265.9	16974.3
FBgn0001961	2L	protein_coding	Arpc1	0.63458	0.809185	0.36383	0.440249	0.456205	0.623572	0.00300658	0.0118552	614.23	599.75	600.199	613.781	612.998	615.462	587.4	612.099
FBgn0001965	2L	protein_coding	Sos	0.641902	0.814008	0.17205	0.233823	0.124795	0.251959	0.108919	0.18495	512.834	505.134	500.778	517.189	513.893	511.775	487.664	522.604	2L:13820542	0.000582612
FBgn0001967	2L	protein_coding	NimC3	0.0572076	0.224631	0.0864997	0.127174	0.0864997	0.192839	0.73711	0.786049	0.235298	0	0.235298	0	0.470596	0	0	0
FBgn0001970	2L	protein_coding	Pgant35A	0.170256	0.404174	0.876753	0.901996	0.110552	0.230511	0.0363429	0.0797767	13.0597	15.8521	14.5481	14.3636	14.1229	11.9964	14.9733	16.7308
FBgn0001974	2L	protein_coding	l(2)35Bd	0.551489	0.754522	0.58946	0.657512	0.490964	0.653838	0.650337	0.715096	143.777	140.965	140.943	143.8	144.175	143.38	137.71	144.22
FBgn0001977	2L	protein_coding	CIAPIN1	0.41388	0.65048	0.0247567	0.0413823	0.000474032	0.00312622	2.28229e-05	0.000246701	786.94	820.444	786.969	820.415	742.343	831.537	831.595	809.293
FBgn0001978	2L	protein_coding	stc	0.0469083	0.200115	0.114769	0.163591	0.00714563	0.0270917	0.00285962	0.0114089	988.164	909.029	962.317	934.876	1026.35	949.983	898.288	919.77
FBgn0001981	2L	protein_coding	esg	0.0153382	0.10977	0.00114868	0.0024838	0.410658	0.582033	0.000208005	0.00145766	73.8771	110.814	83.3156	101.375	62.7644	84.9897	103.867	117.761
FBgn0001983	2L	protein_coding	wor	0.245611	0.496566	0.980539	0.984984	0.677048	0.800891	0.416597	0.515502	0.950439	0.505853	0.732384	0.723909	1.02714	0.873734	0.437623	0.574083
FBgn0001986	2L	protein_coding	l(2)35Df	0.0837518	0.27555	0.00488987	0.0094	0.200815	0.356334	0.650402	0.715096	334.889	322.72	317.909	339.699	328.664	341.113	307.154	338.286	2L:15756327	0.00036209
FBgn0001987	2L	protein_coding	Gli	0.0134487	0.102507	8.83001e-15	2.94467e-13	0.000137888	0.00120878	0.319983	0.421931	565.712	527.703	466.185	627.229	461.215	670.208	471.156	584.25	2L:15756327	0.00036209
FBgn0001989	2L	protein_coding	l(2)35Di	0.630873	0.806906	4.12961e-14	1.00289e-12	0.128047	0.257238	0.0143877	0.0391798	887.61	915.895	1129.02	674.489	1140.47	634.751	1117.56	714.228
FBgn0001990	2L	protein_coding	wek	0.394615	0.63369	0.0264063	0.0439082	0.397305	0.569513	0.664412	0.725997	132.27	136.001	128.445	139.826	124.492	140.047	132.397	139.605
FBgn0001991	2L	protein_coding	Ca-alpha1D	0.00125152	0.0316021	0.145093	0.201195	0.034288	0.0943794	0.275544	0.376769	1425.07	1145.13	1322.69	1247.51	1518.47	1331.67	1126.91	1163.35	2L:16178855	0.000292497
FBgn0001992	2L	protein_coding	Cyp303a1	0.0518061	0.211481	2.15806e-06	7.42333e-06	0.000196389	0.00157247	5.0446e-07	1.1156e-05	64.84	35.7482	61.4995	39.0887	84.125	45.5551	38.8739	32.6224
FBgn0001994	2L	protein_coding	crp	0.0719859	0.253329	1.81412e-08	9.16636e-08	0.0217289	0.0657027	0.603176	0.675865	824.378	779.105	707.129	896.354	700.181	948.575	714.077	844.133	2L:16288541	1.83036e-05
FBgn0001995	2L	protein_coding	mRpL4	0.623933	0.802952	4.58943e-08	2.15345e-07	0.00181353	0.00910368	0.0330628	0.0741791	211.391	216.634	237.968	190.056	246.494	176.287	229.442	203.825
FBgn0002021	2L	protein_coding	l(2)37Bb	0.034124	0.167975	0.542977	0.615252	0.868276	0.926887	0.197878	0.293057	301.069	325.784	311	315.853	297.983	304.155	324.017	327.551
FBgn0002022	2L	protein_coding	Catsup	0.574406	0.770093	0.578537	0.647337	0.237056	0.401986	0.0710807	0.133201	945.151	959.992	957.497	947.646	960.663	929.638	954.33	965.654
FBgn0002023	2L	protein_coding	Lim3	0.404832	0.642416	0.00270274	0.00546905	0.608528	0.750349	0.0991093	0.172365	104.001	100.035	107.394	96.6417	108.531	99.4709	106.258	93.8125
FBgn0002031	2L	protein_coding	l(2)37Cc	0.950931	0.979017	9.97938e-11	8.39784e-10	4.02134e-06	8.99017e-05	0.0641689	0.123204	723.884	725.017	785.211	663.69	819.386	628.381	751.036	698.998
FBgn0002036	2L	protein_coding	CG10561	0.200573	0.443602	2.62467e-14	6.93652e-13	0.0627386	0.150331	0.0006591	0.0036346	999.785	1071.22	1198.21	872.797	1184.73	814.845	1211.69	930.749
FBgn0002044	2L	protein_coding	swm	0.000455538	0.0202414	0.00198269	0.00410813	0.0810153	0.183419	0.224284	0.322421	935.23	823.893	851.775	907.348	892.699	977.76	810.85	836.936
FBgn0002069	2R	protein_coding	Aats-asp	0.749452	0.879718	7.12592e-12	8.27384e-11	0.000335756	0.00239345	0.076003	0.14028	404.112	398.222	331.432	470.902	309	499.223	353.864	442.58
FBgn0002121	2L	protein_coding	l(2)gl	0.0694144	0.247838	2.76501e-14	7.1899e-13	0.00053278	0.0034087	0.743387	0.791283	2519.08	2425.59	2075.48	2869.19	2012.55	3025.61	2138.41	2712.77
FBgn0002174	2R	protein_coding	l(2)tid	0.197607	0.440233	9.21047e-15	3.03401e-13	0.000568929	0.00359307	0.00017134	0.00124495	826.326	888.636	991.79	723.171	995.92	656.732	987.661	789.611
FBgn0002183	3L	protein_coding	dre4	0.184785	0.42393	1.13424e-08	5.97564e-08	0.0109264	0.0380377	0.00283831	0.0113513	627.406	586.402	550.7	663.108	551.959	702.853	549.442	623.363	3L:1870597	0.000226691
FBgn0002283	3L	protein_coding	l(3)73Ah	0.622579	0.801911	0.858396	0.887534	0.606395	0.748632	0.0203305	0.0509569	182.109	186.378	183.795	184.692	182.958	181.26	184.633	188.123
FBgn0002284	3L	protein_coding	Prosbeta6	0.215139	0.46092	4.54014e-07	1.76435e-06	0.0113516	0.0392456	0.145402	0.231174	1223.92	1174.82	1290.92	1107.82	1353.51	1094.33	1228.33	1121.31
FBgn0002306	3R	protein_coding	sas	0.13023	0.349588	0.087857	0.128889	0.451806	0.619358	0.00079811	0.00422634	505.907	468.896	478.588	496.215	500.896	510.918	456.279	481.512
FBgn0002354	3R	protein_coding	l(3)87Df	0.0688226	0.247254	2.22915e-06	7.64997e-06	0.954983	0.975445	0.073185	0.136135	88.0548	100.299	106.162	82.1915	100.155	75.9541	112.169	88.4288
FBgn0002413	3R	protein_coding	dco	0.00222101	0.0411485	0.131488	0.1844	0.238976	0.404309	0.278613	0.379893	1091.11	991.598	1026.08	1056.62	1087.67	1094.55	964.503	1018.69
FBgn0002431	3R	protein_coding	hyd	0.0274301	0.149015	1.60679e-12	2.24036e-11	0.675756	0.800243	4.21686e-07	9.71561e-06	4135.59	3643.88	3569	4210.47	3803.52	4467.66	3334.48	3953.29	3R:5542154	0.000228449
FBgn0002440	3L	protein_coding	l(3)mbn	0.294723	0.546343	0.0560879	0.0865038	0.723424	0.832424	0.158237	0.246611	3.74681	2.88994	2.7237	3.91305	3.04548	4.44815	2.40192	3.37795
FBgn0002441	3R	protein_coding	l(3)mbt	0.620162	0.800384	0.222176	0.291797	0.109892	0.229549	0.00586457	0.0196833	460.666	448.719	462.371	447.014	478.5	442.833	446.243	451.195
FBgn0002466	3L	protein_coding	sti	0.00267766	0.0454444	3.57236e-05	9.97572e-05	0.00654293	0.0251701	0.198088	0.293288	153.259	131.23	152.512	131.977	169.674	136.844	135.35	127.109
FBgn0002521	4	protein_coding	pho	0.343325	0.591798	6.19592e-09	3.44848e-08	0.236327	0.401255	0.298313	0.400312	841.977	818.43	745.055	915.352	744.274	939.679	745.835	891.025
FBgn0002522	3R	protein_coding	lab	0.264403	0.515796	0.00152414	0.00323171	0.414543	0.585625	0.25276	0.352883	19.1804	21.3682	23.0112	17.5374	22.5626	15.7982	23.4599	19.2766
FBgn0002524	2L	protein_coding	lace	0.998334	0.999199	3.99462e-05	0.000110651	0.086997	0.193574	0.0624842	0.120641	567.155	567.119	539.082	595.192	528.875	605.435	549.289	584.949	2L:15500097	2.95721e-05
FBgn0002525	2L	protein_coding	Lam	0.984882	0.993716	1.65956e-05	4.86881e-05	0.213577	0.372429	4.68242e-05	0.000446727	681.259	681.898	649.545	713.612	657.084	705.434	642.005	721.79
FBgn0002526	3L	protein_coding	LanA	0.112993	0.322018	0.0255624	0.0426014	0.112143	0.232807	0.000114095	0.000903711	1611.83	1286.03	1535.08	1362.78	1757.9	1465.77	1312.27	1259.79
FBgn0002531	2R	protein_coding	Lcp1	0.361565	0.60407	0.326035	0.40098	0.0917128	0.20127	0.0523374	0.105251	3.74763	2.81144	2.95824	3.60083	3.98762	3.50764	1.92887	3.69402
FBgn0002533	2R	protein_coding	Lcp2	0.0749984	0.259254	0.00401506	0.00785432	0.00152464	0.00788601	0.0150007	0.0404166	1.14928	2.52272	1.22696	2.44504	1.22276	1.0758	1.23116	3.81428
FBgn0002534	2R	protein_coding	Lcp3	0.959792	0.983058	0.439925	0.515568	0.401302	0.573228	0.0940193	0.165452	1.48651	1.45104	1.27676	1.66079	1.50337	1.46965	1.05015	1.85193
FBgn0002535	2R	protein_coding	Lcp4	0.19133	0.432143	0.670385	0.728879	0.687888	0.807571	0.602743	0.675543	0.287587	0.584135	0.386093	0.48563	0.190853	0.384321	0.581333	0.586938
FBgn0002542	3R	protein_coding	lds	0.456054	0.683807	0.00257984	0.00524438	0.000544721	0.00346454	0.21329	0.310177	290.858	299.142	309.442	280.558	322.334	259.382	296.55	301.734
FBgn0002543	2L	protein_coding	lea	0.264338	0.515729	0.893041	0.915397	0.211015	0.369328	0.00997361	0.0294387	167.25	152.722	160.443	159.529	163.395	171.105	157.491	147.953	2L:1417717	0.000594205
FBgn0002552	2R	protein_coding	lin	0.422423	0.656817	0.413994	0.490365	0.059642	0.144539	0.00585899	0.0196686	175.167	165.649	172.885	167.93	183.508	166.825	162.261	169.036
FBgn0002561	X	protein_coding	l(1)sc	0.151264	0.379249	0.34049	0.41588	0.548939	0.703027	0.527195	0.610063	0.880873	0.357172	0.450662	0.787383	0.607179	1.15457	0.294145	0.420198
FBgn0002562	X	protein_coding	Lsp1alpha	0.0402955	0.18364	7.923e-05	0.00020864	0.000450449	0.00301056	0.0173635	0.0451363	43.5017	10.7608	8.97459	45.288	9.71288	77.2906	8.2363	13.2854
FBgn0002563	2L	protein_coding	Lsp1beta	0.190822	0.431296	3.0817e-07	1.23558e-06	0.0893378	0.197424	0.000273726	0.00181342	2565.97	1635.12	3017.27	1183.82	3724.6	1407.34	2309.94	960.303
FBgn0002564	3L	protein_coding	Lsp1gamma	0.0294824	0.155426	0.000570363	0.00129857	0.000397554	0.00272806	0.00907151	0.0273125	137.828	29.4939	127.569	39.7525	227.169	48.4866	27.9694	31.0185
FBgn0002565	3L	protein_coding	Lsp2	0.241006	0.491619	0.000458162	0.00105816	0.0282771	0.0809618	6.8622e-10	4.85473e-08	3138.54	1160.08	2827.11	1471.51	4211.49	2065.59	1442.72	877.429
FBgn0002566	2L	protein_coding	lt	0.940238	0.97371	8.38931e-09	4.53808e-08	0.010982	0.0382067	0.31484	0.416815	1254.65	1256.49	1169.22	1341.92	1139.21	1370.1	1199.23	1313.75
FBgn0002567	2R	protein_coding	ltd	0.459908	0.687066	2.34036e-19	6.30883e-17	1.18851e-09	2.06357e-07	0.0286065	0.0660367	857.385	841.249	992.679	705.955	1057.99	656.78	927.367	755.13
FBgn0002569	2R	protein_coding	Mal-A2	0.00131101	0.0321241	3.66357e-10	2.68485e-09	3.78577e-09	4.85961e-07	0.00218189	0.00924788	771.979	1074.76	778.995	1067.75	498.481	1045.48	1059.51	1090.02
FBgn0002570	2R	protein_coding	Mal-A1	0.000127124	0.012312	6.13836e-12	7.26807e-11	4.78607e-10	9.79872e-08	0.0182801	0.0468709	9697.17	15401.1	9784.88	15313.4	4659.65	14734.7	14910.1	15892
FBgn0002571	2R	protein_coding	Mal-A3	0.000123603	0.0120431	0.0448158	0.0707794	5.36423e-06	0.000111021	0.0625373	0.120704	619.052	994.978	845.864	768.167	554.287	683.817	1137.44	852.516
FBgn0002573	3L	protein_coding	sens	0.759462	0.885364	0.365217	0.441679	0.158135	0.300867	0.450548	0.547496	24.3846	23.8408	24.8985	23.3269	26.4084	22.3608	23.3885	24.293
FBgn0002576	X	protein_coding	lz	0.232439	0.481462	0.0226905	0.0382167	0.658878	0.788275	0.108111	0.183848	24.3522	21.7642	21.2853	24.8311	22.9074	25.7971	19.6632	23.8651
FBgn0002577	X	protein_coding	m	0.39405	0.633245	0.261919	0.335706	0.588179	0.735094	0.0181798	0.0466982	9.14039	11.044	10.8061	9.37828	10.1959	8.08491	11.4164	10.6716
FBgn0002578	3R	protein_coding	Kaz-m1	0.0642315	0.239373	0.0225641	0.0380197	0.305701	0.480582	0.0152375	0.040864	200.826	172.522	195.905	177.443	206.068	195.585	185.743	159.302
FBgn0002579	X	protein_coding	RpL36	0.108251	0.314279	5.23186e-10	3.6952e-09	0.197555	0.352406	0.0491862	0.100523	5126.56	5446.77	4746.59	5826.74	4509.41	5743.71	4983.76	5909.78	X :522148	0.000633063
FBgn0002590	X	protein_coding	RpS5a	0.324566	0.575229	5.45922e-09	3.08301e-08	0.996341	0.998193	0.0517997	0.104485	6380.39	6603.3	5909.83	7073.86	5798.7	6962.08	6020.96	7185.64
FBgn0002592	3R	protein_coding	E(spl)m2-BFM	0.858882	0.935547	0.0241151	0.0404561	0.3913	0.56352	0.515228	0.599198	4.56496	4.44034	5.34641	3.6589	5.71683	3.4131	4.97599	3.9047
FBgn0002593	2L	protein_coding	RpLP1	0.419074	0.65432	1.21464e-08	6.37429e-08	0.558741	0.711581	0.00342086	0.0130987	7023.17	7253.55	6594.11	7682.61	6438.32	7608.01	6749.89	7757.22
FBgn0002607	2R	protein_coding	RpL19	0.4035	0.641208	3.16782e-15	1.27247e-13	0.019511	0.0603155	3.19274e-05	0.000329754	8298.35	8549.12	7612.42	9235.05	7356.81	9239.88	7868.02	9230.21
FBgn0002609	3R	protein_coding	E(spl)m3-HLH	0.982389	0.992799	7.66324e-05	0.000202162	0.966941	0.981813	0.0245316	0.0586857	19.5676	19.4963	15.1185	23.9454	15.194	23.9412	15.0429	23.9496
FBgn0002622	3R	protein_coding	RpS3	0.0327458	0.164789	7.28221e-12	8.4311e-11	0.298583	0.473227	0.000100185	0.000817552	6017.79	6583.69	5813.52	6787.96	5484.55	6551.04	6142.51	7024.88
FBgn0002626	3R	protein_coding	RpL32	0.128361	0.347174	2.31686e-10	1.7785e-09	0.531154	0.687446	0.264109	0.364846	5194.84	5442.79	4712.72	5924.9	4548.74	5840.94	4876.7	6008.87	3R:25871791	2.30909e-20
FBgn0002629	3R	protein_coding	E(spl)m4-BFM	0.156849	0.386248	0.450504	0.526057	0.281192	0.453621	0.230158	0.328936	0.54345	0.0446291	0.191649	0.396431	0.294039	0.792861	0.0892583	0
FBgn0002631	3R	protein_coding	E(spl)m5-HLH	0.115692	0.326269	0.702512	0.757293	0.246717	0.413632	0.28535	0.386824	0.573234	0.0949135	0.288135	0.380012	0.386443	0.760025	0.189827	0
FBgn0002632	3R	protein_coding	E(spl)m6-BFM	0.140155	0.364096	0.372247	0.448779	0.117199	0.240617	0.100591	0.174267	1.53321	0.628903	1.26286	0.899254	2.0391	1.02732	0.48662	0.771186	3R:21859445	0.000199607
FBgn0002633	3R	protein_coding	E(spl)m7-HLH	0.288933	0.540232	0.0857606	0.126251	0.473692	0.639044	0.298994	0.401058	0.712798	1.14286	1.22724	0.628421	0.890112	0.535484	1.56437	0.721358
FBgn0002638	3L	protein_coding	Rcc1	0.0453769	0.196619	0.0507384	0.0791668	0.0201703	0.0619275	0.00442701	0.0159863	460.122	412.369	446.91	425.581	483.656	436.588	410.164	414.574
FBgn0002641	X	protein_coding	mal	0.317723	0.569276	6.35478e-06	2.00394e-05	0.00214048	0.0103809	8.35401e-05	0.000710772	236.654	253.011	228.186	261.479	209.846	263.462	246.526	259.496	X :20302476	2.48679e-17
FBgn0002643	2R	protein_coding	mam	0.00213639	0.0403989	0.0315106	0.0515164	0.824217	0.900413	0.0286491	0.0661108	735.219	576.111	630.611	680.718	707.684	762.753	553.538	598.683	2R:9933751	2.25081e-05
FBgn0002645	3R	protein_coding	Map205	0.0275099	0.14926	9.55085e-14	2.00357e-12	4.1597e-06	9.24162e-05	0.00512624	0.0177846	2751.69	2367.03	2054.59	3064.14	2033.23	3470.14	2075.94	2658.13
FBgn0002673	2L	protein_coding	twe	0.30397	0.556402	5.05597e-07	1.95028e-06	6.71727e-05	0.000705653	0.0156994	0.0418118	450.953	427.489	479.473	398.97	520.245	381.662	438.701	416.277
FBgn0002707	X	protein_coding	mei-9	0.00822019	0.0791389	4.51763e-05	0.000123656	0.182674	0.334033	0.00925313	0.0277354	95.1284	117.399	97.7553	114.772	89.0312	101.226	106.479	128.319
FBgn0002709	X	protein_coding	mei-218	0.0283925	0.152166	1.97743e-08	9.92026e-08	0.000383047	0.00265807	0.344635	0.446789	850.837	773.702	915.138	709.401	1007.33	694.341	822.943	724.46
FBgn0002715	2R	protein_coding	mei-S332	0.447279	0.676861	1.56417e-07	6.61583e-07	8.54532e-05	0.000844816	0.00479399	0.0169297	360.541	342.518	392.287	310.772	428.288	292.794	356.287	328.749
FBgn0002716	2R	protein_coding	mei-W68	0.177486	0.41352	0.186651	0.250781	0.638862	0.773251	0.339629	0.441622	61.8394	55.7082	56.2017	61.3459	60.1688	63.5101	52.2346	59.1817
FBgn0002719	3R	protein_coding	Men	0.766325	0.888416	0.467611	0.543485	0.0384539	0.103092	5.02403e-11	5.49045e-09	7549.54	7833.42	7624.93	7758.03	7286.68	7812.41	7963.18	7703.65
FBgn0002723	X	protein_coding	Met	0.185375	0.424623	5.7605e-08	2.65442e-07	0.00649209	0.0250604	0.111093	0.187722	391.487	375.77	354.384	412.873	350.485	432.488	358.282	393.258
FBgn0002732	3R	protein_coding	E(spl)malpha-BFM	0.307832	0.560306	0.0920363	0.134495	0.00980229	0.0348905	0.0103467	0.0302672	7.07841	5.52385	5.6057	6.99656	5.27814	8.87869	5.93327	5.11442
FBgn0002733	3R	protein_coding	E(spl)mbeta-HLH	0.275706	0.527162	2.99546e-05	8.45377e-05	0.410115	0.581706	0.365659	0.467393	34.7432	31.9593	27.8225	38.88	30.1443	39.342	25.5007	38.4179
FBgn0002734	3R	protein_coding	E(spl)mdelta-HLH	0.0644361	0.239639	0.0165627	0.02866	0.00321434	0.0142826	0.0611712	0.118574	1.10399	0.106251	0.203023	1.00722	0.193545	2.01444	0.212501	0
FBgn0002735	3R	protein_coding	E(spl)mgamma-HLH	0.34734	0.592453	5.66291e-05	0.000152551	0.751694	0.850958	0.0970727	0.169497	1.34871	1.92515	0.648808	2.62505	0.427216	2.2702	0.870399	2.97989
FBgn0002736	2R	protein_coding	mago	0.0210401	0.129344	0.0945338	0.13771	0.113073	0.234287	0.930939	0.94354	185.73	197.295	185.717	197.308	174.457	197.004	196.978	197.613
FBgn0002772	3R	protein_coding	Mlc1	0.0411817	0.185639	1.21973e-08	6.39479e-08	0.0006922	0.00419784	0.00484285	0.0170517	5349.97	3337.66	6058.54	2629.09	7888.87	2811.08	4228.2	2447.11
FBgn0002773	3R	protein_coding	Mlc2	0.00487925	0.0609868	3.71822e-08	1.77243e-07	6.36763e-05	0.000682054	0.0011872	0.00578192	22074	10861.5	21564.2	11371.3	30366.5	13781.6	12762	8961.03
FBgn0002774	2R	protein_coding	mle	0.734928	0.871588	6.95078e-10	4.77578e-09	0.204374	0.360985	0.0136874	0.037656	582.475	588.844	538.112	633.207	528.158	636.793	548.066	629.621
FBgn0002775	3L	protein_coding	msl-3	0.293074	0.544724	0.0298884	0.0491424	0.960104	0.978064	0.570692	0.648519	193.815	188.466	197.05	185.232	199.855	187.776	194.245	182.688
FBgn0002778	3L	protein_coding	mnd	0.859021	0.935547	0.0399686	0.0638282	0.23351	0.397725	0.145402	0.231174	370.358	372.663	381.93	361.091	386.666	354.049	377.193	368.133
FBgn0002780	3R	protein_coding	mod	0.0276775	0.149671	4.70435e-05	0.000128375	0.991637	0.995751	0.0588697	0.115009	1260.04	1156.38	1145.65	1270.76	1197.34	1322.73	1093.96	1218.79
FBgn0002781	3R	protein_coding	mod(mdg4)	0.403095	0.640942	6.03899e-06	1.91256e-05	0.0268434	0.0777098	0.0116261	0.0331367	1221.35	1251.65	1182.63	1290.37	1144.84	1297.86	1220.43	1282.88
FBgn0002783	3R	protein_coding	mor	0.910251	0.959176	0.000251068	0.000608812	0.150701	0.290137	0.289188	0.390754	655.118	653.346	626.123	682.341	617.099	693.136	635.146	671.547
FBgn0002787	2R	protein_coding	Rpn8	0.24106	0.491665	0.0416744	0.0662905	0.137293	0.270745	0.0853368	0.153661	1148.61	1116.06	1151.79	1112.89	1154.12	1143.1	1149.45	1082.67
FBgn0002789	2R	protein_coding	Mp20	0.0454409	0.196619	0.000122551	0.000312444	0.000909141	0.00520327	0.00020196	0.0014258	2522.42	2243.91	2491.62	2274.7	2721.18	2323.65	2262.06	2225.75
FBgn0002791	2R	protein_coding	mr	0.279054	0.530678	0.0790602	0.11731	0.220982	0.381949	0.0329241	0.0739604	382.088	399.668	399.554	382.202	396.723	367.453	402.385	396.951
FBgn0002838	3R	protein_coding	ms(3)K81	0.558407	0.759475	0.000196043	0.000483428	0.00384094	0.0165618	0.15311	0.240311	42.5872	44.546	48.9003	38.2329	51.8467	33.3277	45.9539	43.1381
FBgn0002842	3L	protein_coding	sa	0.0144242	0.10583	1.07553e-05	3.26285e-05	0.0962298	0.208384	0.162469	0.251847	80.898	96.7187	99.4735	78.1432	94.9966	66.7994	103.95	89.4871
FBgn0002855	2L	protein_coding	Acp26Aa	0.45588	0.683679	7.9623e-16	4.3361e-14	4.70913e-10	9.79872e-08	0.00554324	0.0188275	4624.14	4821.71	5808.65	3637.2	6328.82	2919.45	5288.48	4354.94
FBgn0002856	2L	protein_coding	Acp26Ab	0.138673	0.361991	8.4287e-07	3.12101e-06	0.724673	0.832796	0.0151295	0.0406757	2290.17	2113.15	2005.58	2397.75	2105.18	2475.16	1905.98	2320.33
FBgn0002862	3R	protein_coding	Mst87F	0.387262	0.626796	1.26263e-12	1.82174e-11	0.00129856	0.0069248	0.00650887	0.0212144	3341.86	3534.75	4120.97	2755.64	4226.45	2457.28	4015.49	3054
FBgn0002863	3R	protein_coding	Acp95EF	0.0894564	0.284514	2.21126e-17	2.50105e-15	1.65532e-10	4.78092e-08	0.668468	0.729591	18313.5	17127.8	24476.5	10964.8	28585.9	8041.04	20367	13888.6
FBgn0002865	3R	protein_coding	Mst98Ca	0.776979	0.89482	2.38211e-13	4.31931e-12	0.00108337	0.00598236	0.00178201	0.00793345	2511.44	2567.39	3135.42	1943.4	3275.04	1747.85	2995.81	2138.96
FBgn0002868	3R	protein_coding	MtnA	0.0123504	0.0977279	2.26658e-18	4.16588e-16	0.20181	0.357551	2.1606e-05	0.000236598	9885.58	12632.3	8100.79	14417.1	6525.54	13245.6	9676.03	15588.6
FBgn0002869	3R	protein_coding	MtnB	0.0659919	0.242746	6.65356e-06	2.08645e-05	0.066475	0.157004	0.0192689	0.0488334	101.139	69.3198	109.738	60.7203	134.122	68.1556	85.3547	53.285	3R:16330168	0.000487718
FBgn0002872	3L	protein_coding	mu2	0.876792	0.943839	0.737873	0.787954	0.927884	0.960609	0.0245078	0.0586374	207.587	206.369	207.761	206.196	208.581	206.593	206.94	205.798
FBgn0002873	X	protein_coding	mud	0.426073	0.659961	4.37987e-07	1.70617e-06	0.000120258	0.00108906	8.68405e-07	1.74696e-05	1183.87	1302.9	1384.58	1102.19	1421.46	946.268	1347.69	1258.12
FBgn0002878	X	protein_coding	mus101	0.939156	0.973342	0.0184679	0.0316721	0.900652	0.945427	0.200073	0.295605	157.316	157.835	150.86	164.29	150.263	164.369	151.458	164.211
FBgn0002887	2L	protein_coding	mus201	0.121648	0.335815	0.00173109	0.00362817	0.113022	0.23423	4.41635e-06	6.56607e-05	325.195	285.555	292.243	318.507	305.862	344.529	278.625	292.484
FBgn0002891	2R	protein_coding	mus205	0.407228	0.644976	1.27877e-12	1.83684e-11	0.286655	0.459774	0.0578562	0.11344	263.4	256.146	226.076	293.47	226.673	300.127	225.48	286.812
FBgn0002899	3L	protein_coding	mus301	0.330196	0.580309	0.0490922	0.0768205	0.0513678	0.129031	0.0420764	0.089007	53.6053	48.8152	54.2851	48.1354	59.7225	47.4882	48.8476	48.7827
FBgn0002901	3L	protein_coding	mus304	0.0769432	0.262438	0.292627	0.368329	0.737741	0.840903	0.772156	0.815146	140.363	148.581	147.283	141.661	142.288	138.439	152.278	144.884
FBgn0002905	3R	protein_coding	mus308	0.959236	0.983058	0.000208971	0.00051265	0.370111	0.543008	1.70318e-06	3.00978e-05	290.41	289.106	273.168	306.349	270.272	310.549	276.064	302.148
FBgn0002906	3R	protein_coding	Blm	0.0129771	0.100958	0.000488904	0.00112451	0.000148019	0.0012782	6.84688e-05	0.000606802	318.762	247.617	300.245	266.134	354.789	282.735	245.701	249.533
FBgn0002909	3L	protein_coding	mus312	0.799689	0.906771	0.933725	0.94761	0.313251	0.488006	0.961145	0.967787	50.4342	52.554	52.1167	50.8715	58.6765	42.192	45.557	59.5511
FBgn0002914	X	protein_coding	Myb	0.491545	0.70978	0.89985	0.920956	0.743271	0.844692	0.697211	0.752112	1010.93	998.309	1005.96	1003.28	1015.75	1006.1	996.161	1000.46
FBgn0002917	X	protein_coding	na	0.0307004	0.158928	7.0892e-07	2.66096e-06	0.000479171	0.00315173	0.00363271	0.0137023	286.057	223.361	293.479	215.939	348.932	223.181	238.025	208.697	X :14164236	0.00022327
FBgn0002921	3R	protein_coding	Atpalpha	0.00254652	0.0439067	2.25143e-09	1.37103e-08	3.01407e-07	1.27617e-05	0.00812183	0.0251219	10885.5	8614.34	10988.9	8511.03	13083.4	8687.69	8894.31	8334.38	3R:16775799	0.000296428
FBgn0002922	3R	protein_coding	nau	0.585608	0.777446	0.00610645	0.0115394	0.0398208	0.105912	0.114162	0.191521	36.2633	34.695	38.5099	32.4484	41.4969	31.0296	35.5228	33.8672
FBgn0002924	3R	protein_coding	ncd	0.502161	0.719732	4.5855e-07	1.78069e-06	0.00729056	0.0275023	0.176995	0.269016	112.964	109.136	125.192	96.9074	133.385	92.5429	117	101.272
FBgn0002926	3L	protein_coding	ndl	0.343376	0.591798	0.473184	0.548858	0.926127	0.959811	0.0778733	0.142965	11.3676	9.90667	10.268	11.0063	10.9509	11.7842	9.58503	10.2283
FBgn0002930	2R	protein_coding	nec	0.442267	0.67272	0.357128	0.43355	0.0791621	0.18002	0.199693	0.295204	879.737	922.151	880.931	920.958	820.779	938.696	941.082	903.22
FBgn0002931	2L	protein_coding	net	0.149601	0.377186	0.0969437	0.140764	0.00279605	0.012783	0.0745798	0.138126	161.762	148.756	160.135	150.384	175.942	147.583	144.327	153.185
FBgn0002932	3R	protein_coding	neur	0.301419	0.553696	3.58471e-06	1.18301e-05	0.221615	0.382826	0.629026	0.697605	180.226	173.9	158.339	195.787	157.432	203.02	159.247	188.554
FBgn0002933	X	protein_coding	ng1	0.158673	0.388944	0.73853	0.788165	0.394119	0.566218	0.655162	0.718852	0.817228	0.417726	0.567155	0.667799	0.637717	0.996739	0.496592	0.338859
FBgn0002936	2L	protein_coding	ninaA	0.0205488	0.128013	0.00321211	0.00642105	0.00107231	0.00592738	0.0318869	0.0720808	109.972	136.06	132.166	113.866	108.767	111.177	155.565	116.556
FBgn0002937	3R	protein_coding	ninaB	0.000120875	0.0119209	2.94942e-12	3.80087e-11	2.23439e-07	1.02668e-05	0.165621	0.255387	165.831	218.962	227.569	157.224	180.508	151.154	274.63	163.293
FBgn0002938	2L	protein_coding	ninaC	0.0672786	0.245303	1.53031e-16	1.18996e-14	3.87524e-10	8.59688e-08	4.48007e-05	0.000431828	5664.38	5187.28	6165.27	4686.39	6802.64	4526.11	5527.9	4846.67
FBgn0002939	2L	protein_coding	ninaD	0.000292465	0.0166742	0.000102996	0.000265532	0.00182197	0.00913753	0.027228	0.0636121	363.33	759.55	651.952	470.928	384.866	341.793	919.037	600.062
FBgn0002940	3R	protein_coding	ninaE	0.0993097	0.299939	1.88567e-11	1.92422e-10	0.91985	0.95581	9.05751e-06	0.000115991	37313.5	41439.5	35278.9	43474.1	33254.6	41372.5	37303.2	45575.8	3R:15713066	1.30719e-05
FBgn0002941	3R	protein_coding	slou	0.0862084	0.279482	0.734497	0.785023	0.920457	0.956173	0.246537	0.346678	15.9981	12.6843	14.0945	14.5879	15.6788	16.3174	12.5102	12.8585
FBgn0002945	3L	protein_coding	nkd	0.0356006	0.17184	2.23908e-08	1.11289e-07	0.73131	0.836908	0.000417807	0.00253568	314.348	265.815	257.982	322.181	280.801	347.896	235.163	296.467	3L:19026520	2.47601e-05
FBgn0002948	X	protein_coding	nod	0.339443	0.589578	6.75515e-07	2.54799e-06	0.217363	0.37719	0.014459	0.0393042	64.1376	68.623	58.2664	74.4942	57.6305	70.6447	58.9023	78.3438
FBgn0002962	3R	protein_coding	nos	0.0224706	0.13416	0.892114	0.914621	0.293545	0.467671	0.468555	0.558303	55.8629	46.0507	50.7169	51.1967	57.4996	54.2263	43.9342	48.1671
FBgn0002973	2L	protein_coding	numb	0.000611281	0.0232632	0.906287	0.925708	0.361587	0.534848	0.794846	0.832686	1009.25	921.791	964.255	966.786	1017.87	1000.63	910.644	932.937
FBgn0002985	2L	protein_coding	odd	0.0163533	0.113372	0.0023881	0.00488617	0.0392759	0.104775	0.00459845	0.0164256	126.898	152.809	147.28	132.427	139.133	114.662	155.427	150.192
FBgn0002989	2L	protein_coding	okr	0.45182	0.680423	0.0652677	0.0989446	0.0435479	0.113384	0.0145243	0.039422	144.793	150.021	143.748	151.066	145.165	144.42	142.33	157.711
FBgn0003002	3R	protein_coding	opa	0.43146	0.663539	0.135064	0.188858	0.768026	0.862104	0.978603	0.982003	20.9988	20.2129	22.0862	19.1256	22.7656	19.232	21.4067	19.0191
FBgn0003008	2R	protein_coding	or	0.162331	0.394004	0.012932	0.0228543	0.557052	0.710481	1.98054e-05	0.000221684	152.946	136.749	149.872	139.823	159.095	146.797	140.649	132.849
FBgn0003009	2R	protein_coding	ord	0.701072	0.850776	5.24275e-06	1.67919e-05	0.00461641	0.0191893	0.0081823	0.0252655	142.823	138.634	156.868	124.589	167.819	117.827	145.917	131.352
FBgn0003011	3R	protein_coding	ort	0.0451285	0.196061	0.0627378	0.0955155	0.013247	0.0442314	0.198912	0.294238	22.5179	18.0139	21.7643	18.7675	21.9717	23.0642	21.557	14.4707
FBgn0003015	3R	protein_coding	osk	0.192915	0.434126	0.012437	0.022059	0.463254	0.629618	0.255334	0.355708	22.1173	16.8107	15.1927	23.7354	19.035	25.1996	11.3503	22.2711
FBgn0003016	2L	protein_coding	osp	0.00115817	0.0306083	0.0750005	0.111864	0.214077	0.372911	0.0614084	0.118934	997.674	826.363	933.831	890.206	1034.48	960.866	833.18	819.545	2L:14626252	0.000324502
FBgn0003023	X	protein_coding	otu	0.0759217	0.26067	0.617529	0.682841	0.109329	0.228667	0.194584	0.289296	16.0726	11.932	13.5864	14.4182	17.0188	15.1263	10.1539	13.7101
FBgn0003028	X	protein_coding	ovo	0.0126289	0.0990968	0.000316866	0.000754452	0.23411	0.398494	0.0163625	0.0431442	219.035	184.478	188.812	214.701	202.256	235.814	175.368	193.588
FBgn0003034	3L	protein_coding	SP	0.855592	0.933888	2.97875e-16	1.98265e-14	5.87146e-09	6.68767e-07	0.196778	0.29183	3549.49	3578.03	4609.25	2518.27	5102.76	1996.21	4115.74	3040.32
FBgn0003041	3L	protein_coding	pbl	0.0479814	0.202608	2.15945e-05	6.22473e-05	0.0263471	0.0765446	0.0170559	0.0445441	409.011	369.599	414.525	364.085	445.846	372.176	383.203	355.994
FBgn0003042	3L	protein_coding	Pc	0.136512	0.358491	0.00207771	0.00428907	0.538763	0.69456	0.0884161	0.157876	165.673	153.769	151.025	168.417	155.382	175.963	146.668	160.87
FBgn0003044	2R	protein_coding	Pcl	0.38677	0.62634	0.0206707	0.035089	0.486564	0.649528	0.085301	0.153661	252.565	242.306	237.691	257.18	245.622	259.509	229.76	254.852
FBgn0003046	2L	protein_coding	Pcp	0.00027973	0.0163843	0.00732509	0.0136289	0.0339511	0.0936115	0.598735	0.672449	19.3341	8.41123	11.0124	16.7329	14.2684	24.3998	7.7564	9.06607
FBgn0003048	X	protein_coding	pcx	0.225021	0.472376	0.000139773	0.000353176	0.0677905	0.159506	6.66799e-05	0.0005945	1123.24	1033.61	1020.42	1136.43	1090.23	1156.24	950.603	1116.62	X :2123003	7.34329e-15
FBgn0003053	X	protein_coding	peb	0.776599	0.89463	0.221379	0.290939	0.077172	0.176521	0.00135981	0.00641334	804.42	818.017	797.542	824.894	810.807	798.033	784.278	851.755
FBgn0003057	X	protein_coding	CG10598	0.838177	0.926385	0.510773	0.584991	0.277988	0.449797	0.644789	0.710259	0.119631	0.099139	0.146643	0.0721265	0.0950088	0.144253	0.198278	0
FBgn0003060	3R	protein_coding	CG9757	0.715308	0.859986	0.25844	0.331968	0.00200895	0.00987321	0.179606	0.271872	7.02205	7.67251	8.14015	6.55442	10.1563	3.88784	6.12404	9.22099
FBgn0003062	2R	protein_coding	Fib	0.556825	0.758344	0.2196	0.288953	0.18234	0.333616	0.0020569	0.00885739	148.5	141.024	148.491	141.032	156.291	140.709	140.691	141.356
FBgn0003065	3R	protein_coding	CG2150	0.814693	0.915	0.999749	0.999749	0.793217	0.879756	0.396817	0.497143	0.674997	0.590429	0.632766	0.63266	0.630863	0.719131	0.634669	0.546189
FBgn0003067	2R	protein_coding	Pepck	0.312664	0.565342	3.16051e-09	1.87658e-08	6.81867e-07	2.38712e-05	8.5358e-07	1.72357e-05	8472.73	9938.64	7450.44	10960.9	5400.11	11545.3	9500.77	10376.5
FBgn0003068	X	protein_coding	per	0.00126651	0.0317098	1.0771e-08	5.71181e-08	2.84459e-10	7.07823e-08	0.000145221	0.00109044	231.127	346.282	250.331	327.078	238.494	223.76	262.168	430.395	X :2582025	3.35701e-06
FBgn0003071	2R	protein_coding	Pfk	0.0240906	0.13838	9.3078e-18	1.20436e-15	1.18709e-05	0.000195956	0.00152395	0.00700438	3768.13	3195.95	4432.9	2531.17	4979.62	2556.64	3886.19	2505.7
FBgn0003074	2R	protein_coding	Pgi	0.0248256	0.140671	1.92182e-09	1.1882e-08	0.888503	0.939135	0.00456509	0.0163317	7387.86	6603.55	7638.35	6353.06	8040.96	6734.76	7235.74	5971.37
FBgn0003076	3L	protein_coding	Pgm	0.626726	0.804406	0.0312138	0.0510828	0.445307	0.613603	0.100635	0.174306	5069.75	5164.8	5272.07	4962.48	5171.72	4967.79	5372.42	4957.17
FBgn0003079	X	protein_coding	phl	0.0139903	0.10459	4.44776e-07	1.73136e-06	0.178203	0.328088	0.0249819	0.0595077	326.74	359.291	322.31	363.72	301.656	351.823	342.965	375.617	X :2233524	3.93679e-31
FBgn0003082	2R	protein_coding	phr	0.966604	0.986275	0.622985	0.687566	0.521171	0.679518	1.26219e-13	3.92588e-11	38.6363	39.3113	39.571	38.3766	40.014	37.2585	39.128	39.4946
FBgn0003086	X	protein_coding	Pig1	0.36898	0.6104	0.828888	0.863761	0.62073	0.759087	0.260465	0.360867	1.21148	0.844755	1.06427	0.991966	1.33056	1.09241	0.797987	0.891522
FBgn0003087	2L	protein_coding	pim	0.909861	0.959139	0.00168153	0.00353391	0.00932663	0.0334625	0.0327104	0.0735619	144.024	145.338	156.964	132.398	166.175	121.872	147.752	142.925
FBgn0003089	3L	protein_coding	pip	0.200141	0.443375	0.196012	0.261943	0.455236	0.622557	1.19569e-06	2.26719e-05	32.6285	21.2548	28.6103	25.273	35.2511	30.0059	21.9696	20.5401
FBgn0003090	2R	protein_coding	pk	0.758931	0.885352	0.196801	0.262824	0.0277911	0.0799231	0.00119086	0.00579212	84.9624	82.0495	86.3404	80.6716	92.7722	77.1525	79.9085	84.1906
FBgn0003091	2R	protein_coding	Pkc53E	0.0158604	0.111679	0.61037	0.676544	0.180372	0.331026	0.00538051	0.0183828	685.192	595.268	644.234	636.225	699.871	670.512	588.597	601.939	2R:12826120	4.63109e-05
FBgn0003093	3R	protein_coding	Pkc98E	0.00727376	0.0747718	0.0299205	0.0491894	0.108653	0.227725	0.0421155	0.089066	1044.02	887.957	933.652	998.321	1035.1	1052.93	832.2	943.715
FBgn0003114	2R	protein_coding	plu	0.905399	0.95703	0.884084	0.90773	0.642699	0.776327	0.00354554	0.0134519	6.74303	6.94565	6.90615	6.78252	7.00189	6.48416	6.81041	7.08088	2R:16150980	3.55762e-19
FBgn0003116	X	protein_coding	pn	9.51399e-07	0.00263714	0.503403	0.577818	0.485116	0.647916	0.933886	0.945875	213.128	283.976	245.543	251.56	206.98	219.276	284.107	283.845	X :2076964	5.74973e-26
FBgn0003117	3R	protein_coding	pnr	0.635811	0.809779	0.0343443	0.0556654	0.911578	0.95135	0.439652	0.537039	28.3911	27.4287	25.7635	30.0563	26.1366	30.6457	25.3904	29.467	3R:11861920	4.80702e-06
FBgn0003118	3R	protein_coding	pnt	0.00190107	0.0381015	7.76099e-07	2.89231e-06	0.78275	0.872646	0.453217	0.549708	273.811	227.186	218.145	282.851	242.883	304.739	193.408	260.964
FBgn0003124	3L	protein_coding	polo	0.273963	0.525832	7.2088e-06	2.24914e-05	0.000166123	0.00139288	0.0389378	0.0839969	563.864	533.358	594.347	502.876	645.763	481.965	542.93	523.786
FBgn0003129	3R	protein_coding	Poxm	0.117074	0.328501	0.0197945	0.0337326	0.569677	0.720742	0.073167	0.136127	89.3146	81.1687	81.264	89.2192	84.4112	94.218	78.1169	84.2204
FBgn0003130	2R	protein_coding	Poxn	0.911254	0.959591	0.588207	0.65625	0.505175	0.665837	0.726164	0.776886	4.62433	4.70893	4.41759	4.91567	4.06836	5.1803	4.76682	4.65104
FBgn0003132	X	protein_coding	Pp1-13C	0.464607	0.690422	2.16493e-14	5.94491e-13	2.69472e-05	0.000353482	0.000275425	0.00182346	586.319	559.269	679.098	466.49	729.887	442.752	628.31	490.228
FBgn0003134	3R	protein_coding	Pp1alpha-96A	0.000651436	0.0240321	6.99449e-15	2.43288e-13	7.82415e-06	0.000144183	0.0113063	0.0324004	1694.99	1956.09	1621.6	2029.48	1416.56	1973.42	1826.63	2085.54
FBgn0003137	3R	protein_coding	Ppn	0.600232	0.786978	6.67573e-05	0.000177909	0.0702541	0.164085	0.00296708	0.0117299	2860.37	3011.6	2610.86	3261.11	2404.46	3316.28	2817.26	3205.93
FBgn0003138	3L	protein_coding	Ptp61F	0.000499791	0.0212169	0.0055422	0.010557	0.657764	0.78735	0.392294	0.492928	789.436	698.533	720.803	767.165	762.801	816.07	678.806	718.26	3L:1447527	1.07151e-05
FBgn0003139	X	protein_coding	PpV	0.0152313	0.109295	8.92223e-06	2.74246e-05	0.016638	0.0531299	0.262606	0.363118	234.549	256.85	228.774	262.625	209.662	259.436	247.886	265.814	X :6265547	5.99985e-05
FBgn0003140	2R	protein_coding	PpY-55A	0.439228	0.670332	2.20237e-10	1.70192e-09	0.000139882	0.00122228	0.0204142	0.0510875	190.15	182.008	214.835	157.323	232.067	148.233	197.603	166.414
FBgn0003141	2L	protein_coding	pr	0.18434	0.42303	0.000443676	0.00102794	0.980046	0.989467	0.0757086	0.139843	343.552	324.264	352.328	315.488	361.855	325.249	342.801	305.727	2L:20075851	0.000951029
FBgn0003145	2L	protein_coding	prd	0.887461	0.949445	0.121204	0.171749	0.086861	0.193404	0.0306269	0.0698378	159.838	158.55	154.799	163.589	160.322	159.354	149.275	167.824
FBgn0003149	3L	protein_coding	Prm	0.000885444	0.0272372	1.27766e-16	1.03844e-14	6.88552e-09	7.57595e-07	0.000603565	0.00339432	5976.35	3430.56	6634.76	2772.15	8808.05	3144.65	4461.48	2399.65
FBgn0003159	X	protein_coding	ptr	0.0690579	0.24744	0.988785	0.991236	0.00169165	0.00857975	0.0950276	0.166773	1029.09	930.192	979.879	979.398	1088.23	969.936	871.523	988.86	X :2257643	3.4285e-32
FBgn0003162	2R	protein_coding	Pu	0.0883448	0.283184	0.00195695	0.00405948	0.112294	0.233032	0.0273243	0.0637541	705.276	595.095	709.944	590.428	793.711	616.842	626.177	564.013
FBgn0003165	3R	protein_coding	pum	0.0357115	0.17209	0.221362	0.290939	0.0288793	0.0823282	0.0516339	0.104195	1316.46	1172.38	1220.72	1268.12	1336.41	1296.51	1105.02	1239.73	3R:4903055	0.000188739
FBgn0003169	3R	protein_coding	put	0.00791015	0.0776328	5.92001e-09	3.30744e-08	0.00127563	0.00681599	0.0691733	0.130519	763.29	698.363	678.483	783.169	688.162	838.417	668.804	727.921
FBgn0003174	2R	protein_coding	pwn	0.156462	0.385764	0.038509	0.0616983	0.436071	0.605408	0.611391	0.683059	18.8871	21.7974	22.608	18.0765	21.9773	15.7969	23.2387	20.356
FBgn0003175	2R	protein_coding	px	0.186178	0.425588	0.00891924	0.0162838	0.265472	0.435029	0.00208821	0.00896119	1003.99	903.794	906.399	1001.39	975.696	1032.28	837.102	970.487	2R:18449650	1.63472e-06
FBgn0003178	3R	protein_coding	PyK	0.222621	0.469021	3.37339e-14	8.47224e-13	0.0728833	0.168812	0.00433115	0.0157102	8664.04	7997.63	10160.6	6501.05	10736.7	6591.36	9584.52	6410.74
FBgn0003187	2L	protein_coding	qua	0.253928	0.504915	7.78093e-12	8.93177e-11	3.19058e-06	7.66783e-05	0.00138651	0.00650076	1259.98	1176.54	1397.64	1038.88	1532.33	987.63	1262.95	1090.13
FBgn0003189	X	protein_coding	r	0.000999889	0.0288706	0.0877966	0.128824	0.253927	0.422099	0.111591	0.188356	552.906	654.884	590.699	617.091	548.399	557.413	632.999	676.769
FBgn0003204	X	protein_coding	ras	0.568986	0.766322	0.921301	0.937414	4.82152e-06	0.000101939	0.331553	0.433267	606.809	599.398	603.67	602.537	575.315	638.303	632.025	566.771
FBgn0003205	3R	protein_coding	Ras85D	0.0219705	0.132393	2.18473e-06	7.51028e-06	0.0995257	0.213492	0.660844	0.723172	702.994	674.416	653.801	723.609	658.07	747.919	649.533	699.3
FBgn0003206	3L	protein_coding	Ras64B	3.79335e-05	0.00821897	0.0373722	0.0600793	0.601474	0.745205	0.467517	0.557437	692.72	570.491	615.116	648.095	680.216	705.224	550.016	590.966
FBgn0003209	2L	protein_coding	raw	0.00130271	0.0320187	2.32171e-08	1.15021e-07	0.13677	0.270094	0.598026	0.671868	1122.75	972.979	915.847	1179.88	964.381	1281.11	867.313	1078.65
FBgn0003210	X	protein_coding	rb	0.811619	0.913431	2.67739e-10	2.02545e-09	0.000351671	0.0024784	0.121239	0.200791	998.402	993.441	924.142	1067.7	896.035	1100.77	952.249	1034.63
FBgn0003218	X	protein_coding	rdgB	0.0635807	0.23799	0.198823	0.265043	0.0722127	0.167451	0.00016608	0.00121327	1479.44	1312.07	1374.84	1416.67	1488.22	1470.67	1261.47	1362.67
FBgn0003227	3R	protein_coding	rec	0.164441	0.396109	0.0948236	0.13807	0.00245553	0.0115498	0.171938	0.263171	239.572	222.004	238.652	222.925	262.573	216.571	214.73	229.278
FBgn0003231	2L	protein_coding	ref(2)P	0.304412	0.556683	9.59452e-07	3.51806e-06	0.760697	0.857029	1.44434e-05	0.000170641	5767.18	5384.58	5191.5	5960.26	5363.86	6170.5	5019.14	5750.01
FBgn0003248	3R	protein_coding	Rh2	0.00203829	0.0395292	5.45099e-09	3.07944e-08	0.785738	0.874761	0.00170762	0.00768262	257.509	367.404	263.869	361.044	210.536	304.482	317.202	417.605
FBgn0003249	3R	protein_coding	Rh3	0.130444	0.349652	2.92335e-12	3.77352e-11	0.0163135	0.0522346	0.000930226	0.00476575	870.407	976.734	754.681	1092.46	738.534	1002.28	770.827	1182.64
FBgn0003250	3L	protein_coding	Rh4	0.487239	0.706391	4.7971e-17	4.4639e-15	0.883769	0.936109	4.1717e-07	9.63901e-06	2255.23	2446.21	1650.84	3050.6	1561.03	2949.44	1740.66	3151.77
FBgn0003254	2R	protein_coding	rib	0.391277	0.630518	0.00992342	0.0179472	0.0460269	0.118485	0.569973	0.647976	57.8055	53.6269	62.6433	48.789	69.9605	45.6504	55.3261	51.9277
FBgn0003255	2L	protein_coding	rk	0.00739201	0.0752625	0.00036905	0.000869358	0.402888	0.574884	0.611548	0.68318	38.9343	31.6265	30.6216	39.9392	33.298	44.5705	27.9452	35.3079
FBgn0003256	2RHet	protein_coding	rl	0.0153152	0.109702	1.88665e-12	2.56857e-11	0.00121433	0.00657537	0.360045	0.461952	1089.62	981.783	841.591	1229.81	836.69	1342.55	846.493	1117.07
FBgn0003257	3R	protein_coding	r-l	0.728202	0.866833	0.00345803	0.00685677	0.321008	0.496175	0.000653011	0.00360964	225.208	220.007	212.277	232.939	211.609	238.807	212.944	227.07
FBgn0003261	3R	protein_coding	Rm62	0.0317739	0.162177	1.5114e-13	2.96668e-12	0.933325	0.963283	0.0893001	0.159138	3850.99	4130.69	3483.43	4498.24	3340.34	4361.64	3626.52	4634.85
FBgn0003267	3R	protein_coding	ro	0.0534651	0.215593	0.787266	0.829473	0.00415963	0.0176397	0.304524	0.406384	3.37739	4.94994	4.24809	4.07924	4.42874	2.32604	4.06743	5.83244
FBgn0003268	3R	protein_coding	rod	0.611576	0.795076	0.126241	0.17796	0.0568463	0.139118	0.0871822	0.156104	169.553	166.162	164.261	171.455	170.49	168.617	158.032	174.292
FBgn0003270	2L	protein_coding	amos	0.85132	0.93155	0.0779575	0.115829	0.102417	0.218103	0.363287	0.465263	0.752117	0.811163	1.04198	0.521302	1.2527	0.251529	0.831253	0.791074
FBgn0003274	2R	protein_coding	RpLP2	0.0173745	0.117282	3.20413e-06	1.06479e-05	0.531815	0.688079	0.000789417	0.00418761	6584.08	7756.14	6654.71	7685.51	6012.35	7155.81	7297.07	8215.21
FBgn0003275	3R	protein_coding	RpII18	0.377653	0.618361	3.79926e-09	2.22023e-08	0.10827	0.227311	0.175772	0.267621	289.293	281.819	312.325	258.787	321.343	257.243	303.307	260.331
FBgn0003277	X	protein_coding	RpII215	0.239473	0.490469	2.07072e-15	9.12582e-14	0.091989	0.201521	0.000154684	0.00114449	1182.48	1125.7	1011.41	1296.77	1023.94	1341.01	998.87	1252.52
FBgn0003278	2L	protein_coding	RpI135	0.238139	0.488664	0.00433997	0.00842572	0.745819	0.84628	0.228117	0.326568	163.985	155.475	151.064	168.396	154.405	173.565	147.723	163.226
FBgn0003279	3R	protein_coding	RpL4	0.101287	0.303318	0.218019	0.287199	0.588873	0.735648	0.457648	0.549708	5078.6	5474.67	5141.85	5411.43	5002.29	5154.91	5281.4	5667.95
FBgn0003285	X	protein_coding	rst	0.843042	0.927933	0.00558593	0.010629	0.13173	0.262989	0.0977695	0.170525	93.9633	92.7555	86.9504	99.7683	90.8688	97.0577	83.032	102.479
FBgn0003292	3L	protein_coding	rt	0.805867	0.910075	0.0656962	0.0995009	0.255405	0.423641	0.00611634	0.0202883	25.0295	25.849	27.0849	23.7936	27.6727	22.3863	26.4971	25.2009
FBgn0003295	3L	protein_coding	ru	0.58456	0.776762	0.0254309	0.0424199	0.281861	0.454518	0.123637	0.203718	11.9314	12.847	13.8112	10.9672	12.6925	11.1704	14.93	10.7641	3L:1376263	2.26765e-05
FBgn0003300	X	protein_coding	run	0.988111	0.995187	0.387904	0.464119	0.866338	0.926078	0.342355	0.444331	7.7526	7.73653	7.32343	8.1657	7.41302	8.09218	7.23383	8.23923
FBgn0003301	X	protein_coding	rut	0.220201	0.466046	0.0285448	0.0471346	0.0439843	0.114135	0.0671281	0.127523	884.492	825.784	890.099	820.178	951.392	817.593	828.806	822.763
FBgn0003302	X	protein_coding	rux	0.609502	0.793535	2.95547e-11	2.84365e-10	0.00260755	0.0120948	0.00747318	0.0235525	273.133	281.566	322.699	232.001	332.698	213.569	312.701	250.432
FBgn0003308	3R	protein_coding	ry	0.00315202	0.0501779	0.0128198	0.0226708	0.0148336	0.0483416	0.0446293	0.0930679	754.241	612.873	654.144	712.97	696.104	812.379	612.185	613.56
FBgn0003310	2L	protein_coding	S	0.0055221	0.0649631	4.64913e-06	1.5048e-05	0.926021	0.959786	0.160898	0.249963	534.682	464.14	457.899	540.923	492.483	576.882	423.316	504.964	2L:1061344	0.000178054
FBgn0003312	3R	protein_coding	sad	0.821026	0.917478	1.18878e-05	3.57917e-05	0.49914	0.660538	0.0196231	0.0495681	7.78312	7.39268	4.95092	10.2249	5.48618	10.0801	4.41565	10.3697
FBgn0003313	2L	protein_coding	sala	0.674737	0.83594	0.0153789	0.0267892	0.378484	0.550801	0.42156	0.519887	1.2248	1.03632	0.586522	1.6746	0.492141	1.95745	0.680904	1.39174
FBgn0003317	2R	protein_coding	sax	0.565774	0.764107	0.0432807	0.0686027	0.0510744	0.128492	0.10044	0.174081	453.233	446.335	440.935	458.633	452.904	453.562	428.965	463.704
FBgn0003319	3R	protein_coding	Sb	0.730784	0.868626	0.68551	0.742131	0.340854	0.51368	0.410356	0.509295	11.4519	12.0124	12.0431	11.4212	12.499	10.4047	11.5871	12.4378	3R:11944927	9.26283e-06
FBgn0003321	X	protein_coding	sbr	0.164729	0.396476	3.20326e-06	1.06472e-05	0.0504075	0.127189	0.00161577	0.00734088	832.281	791.926	775.553	848.654	808.632	855.931	742.475	841.376
FBgn0003326	2R	protein_coding	sca	0.69467	0.846627	0.16903	0.230455	0.00956267	0.0341948	0.00472442	0.0167498	59.0059	61.247	62.1514	58.1014	65.0211	52.9907	59.2818	63.2122	2R:8670247	0.000600713
FBgn0003328	2R	protein_coding	scb	0.0767321	0.261896	8.47321e-16	4.55301e-14	2.03866e-05	0.000289188	0.0115408	0.0329209	1222.11	1119.86	939.945	1402.03	918.447	1525.78	961.442	1278.28	2R:11137790	0.000171857
FBgn0003330	3R	protein_coding	Sce	0.0485439	0.203935	0.860874	0.889414	0.884694	0.936446	0.802864	0.839075	108.35	117.506	113.394	112.461	108.43	108.269	118.358	116.653
FBgn0003334	3R	protein_coding	Scm	0.473598	0.696488	0.000546915	0.00124817	0.758564	0.85546	0.0564594	0.111421	702.735	684.157	661.118	725.773	672.98	732.491	649.257	719.056
FBgn0003339	3R	protein_coding	Scr	0.342394	0.591798	0.999287	0.999534	0.0499348	0.126293	0.698262	0.752762	71.6181	67.8065	69.7144	69.7103	76.2837	66.9525	63.145	72.468
FBgn0003345	X	protein_coding	sd	0.000955483	0.0280264	8.3054e-09	4.50022e-08	0.191149	0.344243	0.385837	0.48659	1178.68	1012.35	969.829	1221.2	1032.18	1325.18	907.481	1117.22
FBgn0003346	2L	protein_coding	RanGAP	0.0207941	0.128663	0.00428817	0.00833817	0.495305	0.657452	3.63893e-05	0.000365566	347.282	431.916	406.665	372.533	368.142	326.423	445.189	418.644
FBgn0003353	2R	protein_coding	sei	0.190045	0.430142	0.000528422	0.00120847	0.199593	0.35467	0.06513	0.124532	251.413	263.656	246.101	268.968	243.817	259.009	248.385	278.927	2R:19941133	0.000504669
FBgn0003356	3R	protein_coding	Jon99Cii	0.410524	0.647535	7.7007e-14	1.67183e-12	9.02003e-05	0.000876216	0.0014876	0.0068705	3361.22	2916.61	4790.65	1487.18	5568.8	1153.64	4012.5	1820.73	3R:25749449	0.000249692
FBgn0003357	3R	protein_coding	Jon99Ciii	0.0086785	0.0819416	1.87406e-13	3.53276e-12	7.48552e-07	2.57597e-05	0.0333367	0.0746178	4537.28	2767.31	5765.52	1539.07	7673.26	1401.3	3857.77	1676.84	3R:25749449	0.000249692
FBgn0003358	3R	protein_coding	Jon99Ci	0.375602	0.616375	1.04916e-05	3.18908e-05	0.122507	0.248891	1.73116e-09	1.00207e-07	1655.86	1315.05	1706.92	1263.99	1943.17	1368.55	1470.66	1159.44
FBgn0003360	X	protein_coding	sesB	0.0326518	0.164603	1.79728e-13	3.42394e-12	8.69134e-05	0.000853514	0.0079436	0.0247058	25471.7	18482.7	31660.4	12294.1	38539.2	12404.4	24781.6	12183.8
FBgn0003366	X	protein_coding	sev	0.0668697	0.244474	1.79162e-09	1.11624e-08	0.599965	0.744176	0.00272056	0.0110061	1460.92	1624.84	1374.91	1710.85	1282.74	1639.11	1467.09	1782.6
FBgn0003371	X	protein_coding	sgg	0.741246	0.874672	0.000858592	0.00189349	0.516555	0.676115	1.79102e-05	0.000202856	2676.16	2613.22	2521.84	2767.54	2574.94	2777.38	2468.74	2757.69	X :2574046	1.4278e-08
FBgn0003372	2L	protein_coding	Sgs1	0.108983	0.315387	1.03912e-05	3.16093e-05	0.257851	0.426637	0.11968	0.198901	3.15773	1.7442	0.884863	4.01707	1.25412	5.06135	0.515607	2.97279
FBgn0003373	3L	protein_coding	Sgs3	0.913558	0.960709	0.130632	0.183327	0.571121	0.721947	0.298114	0.400141	0.544335	0.587317	0.300754	0.830898	0.376819	0.71185	0.224688	0.949946
FBgn0003374	X	protein_coding	Sgs4	0.320025	0.571185	0.00869956	0.0159297	0.356035	0.529281	0.48914	0.57645	2.69529	2.08318	1.55603	3.22245	2.13925	3.25134	0.972801	3.19356
FBgn0003375	3R	protein_coding	Sgs5	0.346594	0.591798	0.325875	0.400882	0.325875	0.498041	0.457797	0.549708	0	0.055493	0	0.055493	0	0	0	0.110986
FBgn0003377	3L	protein_coding	Sgs7	0.37301	0.614302	0.408999	0.485301	0.888474	0.939135	0.600927	0.674258	0.051091	0.175515	0.174772	0.0518345	0.102182	0	0.247362	0.103669
FBgn0003378	3L	protein_coding	Sgs8	0.328854	0.579351	0.155506	0.214056	0.991309	0.995751	0.305528	0.407489	0.271664	0.524047	0.239736	0.555976	0.112354	0.430975	0.367118	0.680977
FBgn0003380	X	protein_coding	Sh	0.00996998	0.0880328	0.107129	0.15395	0.00530186	0.0213686	0.00641646	0.0210051	1024.53	722.527	913.578	833.48	1137.32	911.746	689.84	755.214
FBgn0003382	2R	protein_coding	sha	0.388428	0.627993	0.0111392	0.0199431	0.0933172	0.203732	0.751792	0.798338	9.43279	10.314	11.5379	8.2089	12.1612	6.70439	10.9146	9.7134
FBgn0003386	2L	protein_coding	Shaw	0.0161062	0.112537	0.0151296	0.026429	0.123531	0.250376	0.00153048	0.00702439	303.259	228.862	250.968	281.152	297.427	309.091	204.51	253.213
FBgn0003388	3L	protein_coding	shd	0.202553	0.446397	0.904255	0.924081	0.00677763	0.0259398	0.511311	0.596075	72.3712	66.9039	69.8861	69.389	78.6067	66.1356	61.1654	72.6423
FBgn0003390	X	protein_coding	shf	0.00926997	0.0847074	1.2773e-12	1.83635e-11	0.00430094	0.0181155	0.142907	0.228037	291.659	340.221	249.873	382.007	208.595	374.722	291.151	389.292	X :6670758	1.16546e-12
FBgn0003391	2R	protein_coding	shg	0.742213	0.875139	3.62824e-08	1.73311e-07	0.0454382	0.117305	0.0026036	0.0106367	1140.88	1127.92	1063.58	1205.22	1089.84	1191.92	1037.32	1218.52
FBgn0003392	X	protein_coding	shi	0.000277898	0.0163843	1.18796e-07	5.16785e-07	0.000522558	0.00336593	0.394128	0.494847	2367.68	2090.57	2380.74	2077.51	2603.75	2131.62	2157.73	2023.41
FBgn0003396	2R	protein_coding	shn	0.0323306	0.163615	1.42016e-07	6.07987e-07	0.688559	0.807942	0.00545791	0.0185923	1653.69	1408.12	1356.42	1705.38	1489.35	1818.02	1223.5	1592.74
FBgn0003401	2R	protein_coding	shu	0.455346	0.683679	0.0963571	0.139987	0.318699	0.49374	0.199768	0.295262	24.1196	22.4754	21.8284	24.7666	23.5173	24.7218	20.1395	24.8114
FBgn0003410	3L	protein_coding	sina	0.00476253	0.0604625	4.94611e-05	0.000134519	0.198561	0.353464	0.68499	0.74326	598.256	551.156	609.449	539.963	642.554	553.959	576.344	525.968
FBgn0003411	X	protein_coding	sisA	0.644571	0.815623	0.000119346	0.000304849	0.867618	0.926628	0.332189	0.433923	2.31212	2.58243	3.59482	1.29973	3.50289	1.12134	3.68674	1.47812
FBgn0003415	3L	protein_coding	skd	0.256055	0.506845	0.000122114	0.000311379	0.121558	0.247212	0.000232906	0.00160266	1422.72	1294.04	1260.47	1456.29	1359.89	1485.55	1161.06	1427.02
FBgn0003416	X	protein_coding	sl	0.959725	0.983058	2.11534e-08	1.05564e-07	0.717241	0.827526	0.764045	0.808447	426.289	425.855	384.853	467.292	383.114	469.464	386.591	465.119
FBgn0003423	X	protein_coding	slgA	0.00552829	0.0649631	2.33325e-20	1.01995e-17	4.08379e-07	1.63899e-05	0.00310541	0.0121415	2536.81	2231.89	2879.85	1888.85	3166.16	1907.47	2593.54	1870.24
FBgn0003429	3R	protein_coding	slo	0.247383	0.49865	0.149962	0.207386	0.00567277	0.0225655	0.0487061	0.0997433	1745.48	1647.87	1734.8	1658.54	1860.77	1630.18	1608.83	1686.9	3R:20498567	0.000178619
FBgn0003430	2L	protein_coding	slp1	0.46234	0.688994	0.310141	0.387114	0.194866	0.349187	0.582911	0.65908	20.6467	22.0498	20.3178	22.3786	20.9402	20.3531	19.6954	24.4042	2L:3827835	0.00050259
FBgn0003435	2R	protein_coding	sm	0.00045382	0.0202206	0.000248063	0.000602067	0.00301805	0.0135745	0.736126	0.785466	5356.74	4598.57	5325.9	4629.41	5974.52	4738.95	4677.27	4519.87	2R:15410066	0.000798735
FBgn0003444	2L	protein_coding	smo	0.725126	0.864655	7.5625e-09	4.13229e-08	0.129376	0.259455	0.0227577	0.0553925	290.482	285.913	257.413	318.983	253.778	327.187	261.047	310.779
FBgn0003447	X	protein_coding	sn	0.472139	0.695544	0.112377	0.160621	0.130613	0.261387	0.217761	0.315146	334.989	342.673	345.748	331.914	335.334	334.644	356.162	329.184
FBgn0003448	2L	protein_coding	sna	0.338433	0.588455	0.0976088	0.141653	0.10509	0.222054	0.0325659	0.0733163	0.417152	0.0931512	0.0838785	0.426424	0.0784987	0.755805	0.0892583	0.097044
FBgn0003449	X	protein_coding	snf	0.41808	0.653554	0.291211	0.367038	0.56737	0.718726	0.316091	0.417992	268.63	276.382	276.901	268.11	275.39	261.869	278.413	274.351
FBgn0003450	3R	protein_coding	snk	0.22028	0.466153	0.646575	0.708181	0.823701	0.9003	0.158609	0.247043	7.34919	8.97779	8.38523	7.94175	7.67852	7.01987	9.09195	8.86363
FBgn0003459	3L	protein_coding	stwl	0.481776	0.702573	8.60911e-07	3.18271e-06	0.540618	0.696452	0.0778641	0.142964	309.501	316.542	292.037	334.006	286.446	332.555	297.627	335.458
FBgn0003460	2R	protein_coding	so	0.00106111	0.0295903	1.18086e-07	5.13972e-07	5.15649e-05	0.00057518	0.350885	0.453183	126.489	101.249	130.308	97.4309	154.077	98.9011	106.538	95.9607
FBgn0003462	3L	protein_coding	Sod	0.0404998	0.18401	0.026781	0.0444718	0.198046	0.353086	0.0379647	0.0824105	3884.07	4251.13	4179.94	3955.26	3933.05	3835.09	4426.83	4075.43
FBgn0003463	X	protein_coding	sog	0.00597262	0.067082	1.9935e-10	1.56064e-09	0.669385	0.795764	0.0333246	0.0746178	1157.47	978.784	921.368	1214.89	1004.17	1310.78	838.571	1119
FBgn0003464	X	protein_coding	sol	0.485649	0.705423	4.5035e-08	2.11805e-07	0.356137	0.529281	0.0283021	0.0655062	544.859	532.647	500.466	577.039	501.727	587.991	499.206	566.087
FBgn0003475	2L	protein_coding	spir	0.0833241	0.274541	0.0202512	0.0344455	0.076937	0.176061	0.212307	0.309217	996.26	915.863	997.315	914.808	1068.29	924.232	926.342	905.385
FBgn0003479	3R	protein_coding	spn-A	0.0143786	0.105588	0.00718721	0.0133908	0.225807	0.388077	0.501043	0.587152	95.2128	107.104	95.4431	106.874	87.0566	103.369	103.83	110.378	3R:25880470	0.000724176
FBgn0003480	3R	protein_coding	spn-B	0.0106078	0.0910186	0.122427	0.173301	0.386227	0.558501	0.400268	0.500498	17.5573	23.5857	21.96	19.183	18.1785	16.9361	25.7416	21.4299
FBgn0003482	3R	protein_coding	spn-D	0.153125	0.381764	5.87217e-06	1.86375e-05	0.113626	0.235071	0.0237425	0.057221	3.02681	4.58097	2.14057	5.46721	1.85128	4.20233	2.42986	6.73208
FBgn0003483	3R	protein_coding	spn-E	0.867656	0.940018	0.662155	0.722067	0.10988	0.229549	0.0277801	0.0645939	107.314	108.497	108.842	106.968	111.754	102.873	105.93	111.064
FBgn0003486	3L	protein_coding	spo	0.322733	0.573694	0.00336473	0.00669304	0.00413255	0.0175479	0.243311	0.343276	7.71309	6.3532	5.2801	8.78619	4.25161	11.1746	6.3086	6.39781
FBgn0003495	3R	protein_coding	spz	0.105458	0.309668	2.80476e-06	9.41751e-06	0.149086	0.287747	0.0467133	0.0965425	278.66	304.801	264.319	319.142	244.286	313.033	284.351	325.251
FBgn0003499	3R	protein_coding	sr	0.000446807	0.0199632	0.848139	0.879797	0.000567675	0.00358936	0.378508	0.479554	173.888	127.822	150.12	151.59	187.939	159.837	112.301	143.343
FBgn0003502	2L	protein_coding	Btk29A	0.0754256	0.259726	4.93775e-06	1.58932e-05	0.396596	0.568767	0.0343697	0.0764327	633.173	674.253	617.913	689.514	602.844	663.502	632.981	715.526	2L:8266189	0.000536115
FBgn0003507	3R	protein_coding	srp	0.0873625	0.281362	9.99045e-12	1.10993e-10	0.0518859	0.130048	0.000489112	0.00287526	457.012	505.108	421.131	540.989	386.078	527.947	456.184	554.033
FBgn0003510	3R	protein_coding	Sry-alpha	0.0286326	0.15289	0.0587318	0.0901326	0.0901263	0.198597	0.234372	0.33331	23.2212	18.1048	19.0711	22.2549	20.2112	26.2312	17.931	18.2787
FBgn0003511	3R	protein_coding	Sry-beta	0.0886569	0.283636	0.303383	0.379998	0.866639	0.926194	0.473319	0.562804	88.9882	97.8162	95.8177	90.9867	91.0132	86.9631	100.622	95.0103
FBgn0003512	3R	protein_coding	Sry-delta	0.706195	0.854173	0.258509	0.33202	0.213285	0.372253	0.145076	0.230814	164.678	162.211	160.642	166.247	158.782	170.575	162.503	161.918
FBgn0003513	3R	protein_coding	ss	0.00135456	0.0327483	0.899875	0.920956	0.901329	0.945831	0.941672	0.95227	48.8425	39.7575	44.5055	44.0945	49.2504	48.4346	39.7605	39.7545	3R:12222924	5.38568e-05
FBgn0003514	X	protein_coding	sqh	0.00194508	0.0386483	8.35557e-19	1.7326e-16	1.14896e-06	3.54462e-05	4.10669e-05	0.000403288	1136.63	966.916	902.265	1201.28	943.66	1329.6	860.869	1072.96
FBgn0003515	3L	protein_coding	st	0.11624	0.326912	1.95212e-05	5.67258e-05	0.824713	0.900548	0.000363584	0.00226788	244.957	274.68	241.206	278.432	225.533	264.381	256.878	292.482
FBgn0003517	X	protein_coding	sta	0.0748043	0.258896	4.16199e-06	1.35827e-05	0.68745	0.807455	0.412821	0.511802	7921.03	8321.17	7582.45	8659.75	7420.83	8421.24	7744.08	8898.27
FBgn0003520	2R	protein_coding	stau	0.0577736	0.225926	0.000226113	0.000550942	0.112707	0.23373	1.64088e-06	2.92932e-05	1117.55	866.119	916.304	1067.37	1071.26	1163.84	761.348	970.891	2R:14007022	0.000195097
FBgn0003525	3R	protein_coding	stg	0.00200895	0.0392898	0.000553553	0.0012619	0.000687531	0.00417422	0.254132	0.354461	25.9288	17.5488	24.8457	18.6318	32.0777	19.7798	17.6137	17.4839
FBgn0003527	2R	protein_coding	stil	0.537038	0.744433	6.8975e-07	2.59563e-06	0.00195371	0.00966635	6.30218e-05	0.000568814	70.4038	64.2029	79.0792	55.5275	88.5021	52.3056	69.6563	58.7495
FBgn0003545	2R	protein_coding	sub	0.0252089	0.142215	1.8519e-08	9.34266e-08	0.00035517	0.00249603	0.424341	0.522638	273.779	249.598	295.054	228.323	324.6	222.957	265.508	233.689
FBgn0003557	2L	protein_coding	Su(dx)	0.113784	0.323282	2.50178e-06	8.49648e-06	0.387873	0.560086	0.0157508	0.0419278	1244.29	1196.49	1174.31	1266.46	1191.34	1297.24	1157.28	1235.69
FBgn0003559	XHet	protein_coding	su(f)	0.242768	0.493841	1.28181e-09	8.29283e-09	0.00442339	0.0185446	0.472968	0.562567	298.022	290.412	267.175	321.26	261.535	334.509	272.814	308.01
FBgn0003567	3R	protein_coding	su(Hw)	0.127012	0.345259	0.00863132	0.0158119	0.926401	0.959811	0.0205916	0.0513805	420.811	447.807	447.689	420.928	434.633	406.989	460.745	434.868
FBgn0003575	X	protein_coding	su(s)	0.869037	0.940502	0.0624373	0.0950994	0.0781048	0.178075	0.0379342	0.0823554	846.835	850.02	836.826	860.029	824.3	869.369	849.352	850.688	X :529965	0.000679582
FBgn0003598	3R	protein_coding	Su(var)3-7	0.301252	0.553687	0.00448412	0.00867952	0.521288	0.679561	0.117908	0.196522	331.293	317.827	310.553	338.568	320.23	342.357	300.876	334.779
FBgn0003607	2L	protein_coding	Su(var)205	0.0798068	0.268468	6.90703e-07	2.59861e-06	0.0322607	0.090025	0.107133	0.182511	588.71	619.125	568.548	639.288	540.817	636.603	596.278	641.973
FBgn0003612	2R	protein_coding	Su(var)2-10	0.0177958	0.11884	0.00189053	0.00393279	0.100118	0.214336	0.912942	0.928791	631.543	593.811	647.238	578.116	683.24	579.847	611.237	576.384
FBgn0003638	X	protein_coding	su(w[a])	0.3845	0.6242	8.38592e-09	4.53777e-08	1.04008e-07	5.86014e-06	0.0118221	0.0335576	1213.13	1158.44	1321.71	1049.86	1468.19	958.064	1175.22	1141.65	X :914259	0.00010105
FBgn0003651	3R	protein_coding	svp	0.412794	0.649658	5.67943e-07	2.17315e-06	0.389749	0.561986	5.97227e-05	0.000547594	661.719	627.271	595.258	693.731	605.801	717.637	584.716	669.826	3R:8105898	0.000208345
FBgn0003654	X	protein_coding	sw	0.00186089	0.0377029	0.000570013	0.00129796	0.465369	0.631661	0.803073	0.839184	296.405	270.024	268.143	298.287	278.462	314.348	257.823	282.225
FBgn0003655	X	protein_coding	swa	0.558856	0.759715	0.0120107	0.0213661	0.104026	0.220399	0.507647	0.592852	14.5329	16.1169	11.7076	18.9423	13.1782	15.8877	10.2369	21.9968
FBgn0003656	X	protein_coding	sws	0.0925705	0.289945	4.99303e-07	1.92692e-06	0.00183277	0.00917462	0.00690416	0.0221432	2074.7	1932.39	2133.66	1873.43	2273.86	1875.54	1993.47	1871.32
FBgn0003660	2R	protein_coding	Syb	4.82931e-05	0.00897166	0.000844911	0.00186536	0.00841671	0.0308838	0.982765	0.985323	1067.8	965.337	965.609	1067.53	978.191	1157.41	953.027	977.648
FBgn0003676	3R	protein_coding	T-cp1	0.345298	0.591798	7.39281e-05	0.000195506	0.482803	0.646535	0.0687404	0.129854	665.217	642.779	618.265	689.731	624.008	706.427	612.522	673.036
FBgn0003683	3L	protein_coding	term	0.0655863	0.241915	0.497841	0.572624	0.212415	0.371077	0.797966	0.835089	0.753797	0.311714	0.437934	0.627577	0.482805	1.02479	0.393064	0.230365
FBgn0003687	2R	protein_coding	Tbp	0.853416	0.93296	0.0105366	0.0189459	0.590896	0.736811	0.0284188	0.0657013	90.6844	89.6921	85.7791	94.5975	85.4007	95.9682	86.1575	93.2267
FBgn0003701	2R	protein_coding	thr	0.0296036	0.155844	0.000911584	0.00200054	0.000711196	0.0042843	0.152914	0.240154	153.902	134.758	154.76	133.901	175.025	132.779	134.495	135.022
FBgn0003710	3L	protein_coding	tipE	0.00263311	0.0448767	0.014539	0.0254826	0.0168586	0.0536752	0.659681	0.722428	178.397	145.056	173.516	149.937	201.689	155.106	145.344	144.767
FBgn0003714	X	protein_coding	tko	0.370344	0.611843	7.66928e-05	0.000202288	0.0107683	0.0376252	0.0242147	0.0581274	203.904	195.016	212.634	186.286	224.857	182.952	200.412	189.62	X :2335518	1.46613e-28
FBgn0003716	2L	protein_coding	tkv	0.100731	0.302196	7.12915e-06	2.226e-05	0.0981976	0.211484	0.776669	0.818083	727.916	687.023	628.651	786.288	673.623	782.208	583.679	790.367
FBgn0003719	3R	protein_coding	tld	2.76623e-06	0.00263714	5.62581e-15	2.03107e-13	1.59089e-09	2.62563e-07	0.31949	0.421521	86.8841	44.3361	40.6488	90.5714	47.4092	126.359	33.8885	54.7837
FBgn0003720	3R	protein_coding	tll	0.559961	0.760437	0.345745	0.421313	0.40984	0.581469	0.578683	0.655849	0.509691	0.357425	0.564827	0.302289	0.755485	0.263897	0.37417	0.340681
FBgn0003721	3R	protein_coding	Tm1	0.00959068	0.0862456	1.44342e-10	1.15918e-09	2.32817e-05	0.000317771	0.0059421	0.0198734	7023.42	4759.44	7636.59	4146.27	9668.77	4378.07	5604.42	3914.47
FBgn0003731	2R	protein_coding	Egfr	0.0677273	0.245318	1.46757e-14	4.38751e-13	0.00416574	0.017661	0.000297616	0.0019402	2120.26	2243.8	2001.74	2362.32	1901.23	2339.29	2102.25	2385.35
FBgn0003732	2L	protein_coding	Top2	0.380775	0.620896	5.20794e-06	1.66931e-05	0.187704	0.340418	0.00550967	0.0187308	935.778	966.226	902.369	999.636	875.445	996.112	929.293	1003.16
FBgn0003733	2R	protein_coding	tor	0.0281215	0.151369	2.21484e-05	6.3651e-05	0.656202	0.78583	0.0258653	0.0612064	98.0104	116.457	96.5067	117.961	88.233	107.788	104.78	128.134
FBgn0003741	3L	protein_coding	tra	0.845674	0.929005	0.318034	0.395653	0.500129	0.661413	0.379387	0.480488	51.021	51.7567	49.6325	53.1453	48.0844	53.9576	51.1806	52.3329
FBgn0003742	2R	protein_coding	tra2	0.219469	0.465289	0.912063	0.929944	0.704281	0.819028	0.187313	0.280998	266.316	275.081	270.404	270.994	265.006	267.626	275.801	274.361
FBgn0003744	3L	protein_coding	trc	0.395182	0.634347	0.000477302	0.00109907	0.0545083	0.134845	0.00292136	0.0115865	460.313	442.194	431.295	471.212	450.488	470.137	412.102	472.287
FBgn0003747	X	protein_coding	Gr5a	0.00084997	0.0267981	0.285098	0.360642	0.518025	0.677328	0.692064	0.748375	2.05242	5.46341	4.18861	3.32722	2.22438	1.88045	6.15284	4.77398
FBgn0003748	2R	protein_coding	Treh	0.100721	0.302196	0.000105235	0.000270988	0.988505	0.994592	1.53824e-05	0.000179004	4683.66	4982	4704.18	4961.47	4555.43	4811.89	4852.94	5111.06
FBgn0003751	2L	protein_coding	trk	0.243513	0.494362	0.929669	0.944383	0.909471	0.949819	0.121231	0.200791	6.18568	7.57945	6.91939	6.84573	6.26996	6.1014	7.56883	7.59007
FBgn0003861	3R	protein_coding	trp	0.262099	0.513293	0.504151	0.578593	6.49156e-06	0.000126347	0.000109231	0.000874169	4420.67	4185.32	4276.73	4329.27	4609.17	4232.18	3944.28	4426.35
FBgn0003862	3R	protein_coding	trx	0.00948065	0.0856781	1.06076e-14	3.3766e-13	0.854516	0.919025	0.0522103	0.105096	3456.34	3062.38	2691.85	3826.88	2881.69	4031	2502.01	3622.76
FBgn0003863	2R	protein_coding	alphaTry	0.259197	0.510633	3.47206e-13	5.96148e-12	0.884277	0.936228	8.37368e-06	0.000109399	13871.6	15812.6	18336.5	11347.8	17406.2	10337	19266.7	12358.5
FBgn0003865	X	protein_coding	tsg	0.316333	0.568436	0.131534	0.184417	0.324178	0.498041	0.543818	0.624607	0.255159	0.054875	0	0.310034	0	0.510318	0	0.10975
FBgn0003866	2L	protein_coding	tsh	0.981457	0.992799	2.94813e-06	9.86207e-06	0.416924	0.58791	0.0292845	0.0673368	186.806	186.531	165.99	207.347	169.053	204.558	162.927	210.136	2L:21834709	0.000808396
FBgn0003867	3R	protein_coding	tsl	0.092704	0.290008	5.93481e-07	2.26017e-06	0.086762	0.19329	0.125398	0.206012	453.809	497.648	420.338	531.119	383.107	524.511	457.569	537.727
FBgn0003870	3R	protein_coding	ttk	0.237139	0.487169	3.17299e-06	1.05532e-05	0.341206	0.514082	0.0570596	0.112245	1101.5	1039.47	975.997	1164.97	991.226	1211.77	960.767	1118.17
FBgn0003882	3R	protein_coding	tub	0.705135	0.853522	8.35367e-08	3.73754e-07	0.0162963	0.0522036	0.0536318	0.107092	353.938	357.595	333.487	378.047	323.717	384.16	343.257	371.934
FBgn0003884	3R	protein_coding	alphaTub84B	0.417102	0.652564	7.11643e-18	9.92251e-16	1.86681e-09	2.84848e-07	3.92298e-06	5.9746e-05	9151.91	8920.61	9906.91	8165.62	10409.8	7894.05	9404.04	8437.19
FBgn0003885	3R	protein_coding	alphaTub84D	0.0683138	0.246246	1.76613e-17	2.05324e-15	1.07102e-08	1.05626e-06	0.000540514	0.00311002	1435.46	1314.66	1614.66	1135.46	1776.26	1094.65	1453.05	1176.26
FBgn0003886	3R	protein_coding	alphaTub85E	0.285195	0.537365	1.74195e-09	1.08908e-08	1.94834e-06	5.30514e-05	9.03483e-05	0.00075754	201.848	165.092	238.609	128.331	294.713	108.983	182.505	147.679
FBgn0003887	2R	protein_coding	betaTub56D	0.274615	0.526395	0.000273879	0.000659578	0.0619869	0.148921	0.0351132	0.077808	3378.91	3228.93	3472.38	3135.46	3626.12	3131.71	3318.65	3139.22
FBgn0003888	2R	protein_coding	betaTub60D	0.0893452	0.284514	8.92559e-10	5.99163e-09	0.517079	0.676364	0.0012482	0.0060031	732.485	636.486	579.414	789.558	635.057	829.913	523.77	749.202
FBgn0003889	3R	protein_coding	betaTub85D	0.687954	0.844295	2.34772e-14	6.30764e-13	9.62706e-08	5.54121e-06	0.0016272	0.00738449	6005.87	5877.52	6991.88	4891.51	7580.6	4431.14	6403.16	5351.89
FBgn0003890	3R	protein_coding	betaTub97EF	0.724223	0.864377	1.19802e-08	6.29936e-08	0.0428401	0.112003	0.0442728	0.0925273	746.29	758.797	840.97	664.117	858.346	634.235	823.594	693.999
FBgn0003891	2R	protein_coding	tud	0.340673	0.590516	1.37201e-15	6.58484e-14	0.148954	0.287526	0.0138641	0.0380517	8732.36	8491.1	7520.29	9703.17	7539.43	9925.3	7501.16	9481.04
FBgn0003892	2R	protein_coding	ptc	0.351884	0.596558	0.00076918	0.00171077	0.0386292	0.103442	0.597625	0.671622	218.789	210.79	197.852	231.728	211.594	225.985	184.111	237.47
FBgn0003896	2L	protein_coding	tup	0.0413558	0.186164	0.343243	0.418863	0.740815	0.842731	0.0692434	0.130606	115.754	100.165	110.092	105.827	118.625	112.882	101.559	98.772
FBgn0003900	2R	protein_coding	twi	0.466233	0.691702	2.26589e-09	1.3788e-08	0.0598548	0.144902	1.55348e-05	0.000180244	78.0907	69.7834	90.5495	57.3245	98.4809	57.7005	82.6182	56.9486
FBgn0003920	X	snRNA	snRNA:U2:14B	0.638836	0.812178	0.586002	0.654332	0.097923	0.210977	0.468706	0.558401	1.12981	1.30341	1.11777	1.31545	1.33811	0.921518	0.897431	1.70939
FBgn0003923	2L	snRNA	snRNA:U2:38ABb	0.968796	0.986718	0.0931233	0.135887	0.979256	0.988931	0.442082	0.539111	3.22913	3.18732	2.3179	4.09855	2.35224	4.10602	2.28356	4.09108
FBgn0003926	2L	snRNA	snRNA:U3:22A	0.688675	0.84453	0.323616	0.400882	0.577619	0.72647	0.400713	0.500782	0.480805	0.617559	0.390586	0.707779	0.233273	0.728338	0.547899	0.687219
FBgn0003930	2L	snRNA	snRNA:U4:39B	0.244899	0.49593	0.732219	0.783106	0.598166	0.742497	0.0285885	0.0660174	1963.77	2307.62	2106.39	2165	1889.25	2038.28	2323.52	2291.72
FBgn0003931	2L	snRNA	snRNA:U4:38AB	0.794197	0.903965	0.0367405	0.0591755	0.745198	0.845766	0.00118322	0.00576949	88.4821	93.3322	100.121	81.6929	96.3177	80.6465	103.925	82.7392
FBgn0003933	X	snRNA	snRNA:U5:14B	0.958943	0.983058	0.434463	0.510063	0.969719	0.983029	0.836606	0.866112	1.33145	1.31162	1.52827	1.1148	1.5282	1.1347	1.52835	1.0949
FBgn0003934	2L	snRNA	snRNA:U5:23D	0.808677	0.911849	1.76707e-08	8.95941e-08	0.619993	0.758715	0.000798285	0.00422634	19.0026	18.1424	24.6469	12.4981	25.4683	12.5369	23.8255	12.4593
FBgn0003935	2L	snRNA	snRNA:U5:34A	0.415479	0.651457	0.468189	0.543954	0.274209	0.445332	0.052755	0.105798	6.75488	5.54181	5.80288	6.49381	5.88552	7.62424	5.72024	5.36338
FBgn0003936	2L	snRNA	snRNA:U5:35D	0.625531	0.803921	0.616871	0.682297	0.374047	0.546557	0.703825	0.757749	0.34027	0.24679	0.349977	0.237083	0.497507	0.183033	0.202448	0.291132
FBgn0003938	3L	snRNA	snRNA:U5:63BC	0.65725	0.824032	1.33556e-05	3.98476e-05	0.123772	0.250719	0.189498	0.283475	168.471	154.754	98.3593	224.865	86.162	250.779	110.556	198.951
FBgn0003941	2L	protein_coding	RpL40	0.931592	0.969812	3.30384e-11	3.14146e-10	0.871	0.92844	1.61336e-06	2.88336e-05	4849.46	4831.26	4501.86	5178.87	4505.67	5193.25	4498.05	5164.48
FBgn0003942	2L	protein_coding	RpS27A	0.94692	0.976752	3.47371e-11	3.27411e-10	0.304637	0.479299	1.24826e-06	2.35582e-05	8688.67	8655.53	7889.39	9454.81	7827.77	9549.57	7951.01	9360.05
FBgn0003943	3L	protein_coding	Ubi-p63E	0.0495242	0.206179	0.17715	0.239708	0.458071	0.625115	0.301384	0.403449	14110.9	12918	13832.1	13196.8	14601.2	13620.5	13063.1	12773
FBgn0003944	3R	protein_coding	Ubx	0.0770585	0.262776	1.44419e-08	7.44607e-08	0.0437422	0.113708	0.0224671	0.0548503	259.971	289.208	240.402	308.778	216.603	303.34	264.2	314.216
FBgn0003950	X	protein_coding	unc	0.88624	0.948772	3.99229e-05	0.000110624	0.00651846	0.0251142	0.077131	0.141989	55.4456	56.1321	63.6958	47.8819	68.1286	42.7626	59.2631	53.0011
FBgn0003961	2L	protein_coding	Uro	0.00395776	0.0561823	4.02712e-12	4.99116e-11	1.28939e-05	0.00020737	3.27735e-07	7.88809e-06	1334.03	693.979	747.113	1280.89	944.607	1723.44	549.618	838.339
FBgn0003963	2L	protein_coding	ush	0.88792	0.949564	3.41591e-05	9.56857e-05	0.698849	0.814983	0.396675	0.497014	107.164	107.959	94.6944	120.429	95.3183	119.01	94.0705	121.848	2L:528352	0.000462169
FBgn0003964	X	protein_coding	usp	0.398967	0.638094	2.52848e-06	8.5753e-06	0.115806	0.23847	0.0351552	0.0778905	454.312	440.442	418.38	476.373	417.312	491.312	419.448	461.435
FBgn0003965	X	protein_coding	v	0.00486839	0.0609868	1.19608e-05	3.59913e-05	0.0131022	0.0438838	0.0823684	0.149473	444.947	352.036	353.326	443.656	377.237	512.657	329.416	374.655
FBgn0003969	X	protein_coding	vap	0.0113941	0.0942945	3.47145e-14	8.705e-13	0.00581767	0.0230399	0.722441	0.773525	554.055	526.551	467.588	613.018	465.857	642.253	469.318	583.784
FBgn0003975	2R	protein_coding	vg	0.00297144	0.0485455	7.43584e-05	0.000196547	1.14359e-06	3.54345e-05	0.000555592	0.00317307	145.551	103.66	134.833	114.378	142.165	148.938	127.501	79.8187
FBgn0003977	2R	protein_coding	vir	0.688547	0.84453	0.00543105	0.0103648	0.496682	0.658308	0.146872	0.23287	350.739	345.451	333.318	362.873	332.585	368.894	334.051	356.851
FBgn0003978	2L	protein_coding	vls	0.164777	0.396534	0.052765	0.0819337	0.552936	0.706747	0.265644	0.366504	51.4868	56.6191	56.9861	51.1198	55.291	47.6826	58.6813	54.557
FBgn0003979	2L	protein_coding	Vm26Aa	0.933536	0.970182	0.991634	0.993539	0.510123	0.670746	0.187256	0.280991	2.30412	2.20279	2.24844	2.25847	2.61527	1.99297	1.88161	2.52396
FBgn0003980	2L	protein_coding	Vm26Ab	0.849665	0.930873	0.163452	0.223832	0.47757	0.642347	0.498074	0.58472	0.392896	0.437699	0.246671	0.583924	0.309089	0.476704	0.184253	0.691145
FBgn0003983	2L	protein_coding	Vm34Ca	0.0833699	0.274628	0.45355	0.528967	0.0640417	0.152797	0.632613	0.700478	2.88381	1.63514	1.9858	2.53315	3.30434	2.46327	0.66727	2.60302
FBgn0003984	3L	protein_coding	vn	0.0119137	0.0960268	1.06138e-05	3.22319e-05	0.284002	0.456923	8.06636e-10	5.46653e-08	357.892	194.518	246.474	305.937	322.092	393.692	170.855	218.181	3L:5812533	0.000383226
FBgn0003996	X	protein_coding	w	0.280076	0.531622	0.000684883	0.00153723	0.0383388	0.102886	0.0174725	0.0453249	188.533	200.44	206.014	182.959	206.626	170.44	205.403	195.477	X :2686118	7.30369e-13
FBgn0003997	3L	protein_coding	W	0.744085	0.876216	6.25784e-06	1.97684e-05	0.597544	0.74201	0.242574	0.342475	161.838	165.737	136.682	190.892	137.343	186.333	136.022	195.452
FBgn0004003	2R	protein_coding	wbl	0.0527561	0.213674	5.9447e-14	1.35422e-12	1.06291e-06	3.35773e-05	0.0308857	0.0703486	443.565	522.059	630.794	334.83	658.45	228.679	603.138	440.98
FBgn0004009	2L	protein_coding	wg	0.429309	0.661944	0.000139219	0.000351888	0.507666	0.668668	0.268846	0.369755	36.4222	34.4046	30.7841	40.0428	31.0882	41.7562	30.4799	38.3293
FBgn0004028	X	protein_coding	wupA	0.0352352	0.171242	2.23152e-07	9.15127e-07	0.000793488	0.00467537	0.00662213	0.0214716	7832.53	5901	8257.4	5476.14	9993.24	5671.82	6521.55	5280.45
FBgn0004034	X	protein_coding	y	0.0123475	0.0977279	0.0153332	0.0267211	0.0121125	0.0412696	0.167821	0.25809	6.26943	1.29383	5.35867	2.20459	9.48483	3.05404	1.23251	1.35515
FBgn0004045	X	protein_coding	Yp1	0.392625	0.631736	0.00110899	0.00240408	0.830565	0.904157	0.212469	0.309319	56.6466	46.428	34.5885	68.4861	40.705	72.5882	28.472	64.384
FBgn0004047	X	protein_coding	Yp3	0.785667	0.899843	0.000788887	0.00175147	0.972718	0.984959	0.571538	0.649228	162.438	158.144	129.043	191.538	130.904	193.972	127.182	189.105
FBgn0004049	3R	protein_coding	yrt	0.00533107	0.0636344	8.82534e-05	0.000230525	0.625985	0.763225	0.432811	0.530848	415.045	378.465	375.054	418.456	391.006	439.083	359.101	397.83
FBgn0004050	X	protein_coding	z	0.737991	0.873605	0.000111284	0.000285608	0.0292359	0.0831579	0.210138	0.306665	274.973	271.833	290.157	256.649	300.301	249.646	280.014	263.651	X :2344603	8.40863e-07
FBgn0004052	3L	protein_coding	Z600	0.906063	0.957446	0.626823	0.69104	0.652268	0.783496	0.343662	0.445741	2.30442	2.22055	2.41809	2.10688	2.31585	2.29299	2.52033	1.92077
FBgn0004053	3R	protein_coding	zen	0.77768	0.895245	0.990206	0.992353	0.518798	0.677785	0.454318	0.549708	0.307325	0.368762	0.336744	0.339343	0.374583	0.240068	0.298905	0.438618
FBgn0004054	3R	protein_coding	zen2	0.491338	0.709705	0.411559	0.487982	0.496638	0.658304	0.68628	0.744061	0.485761	0.325595	0.295274	0.516083	0.284135	0.687388	0.306413	0.344778
FBgn0004055	2R	protein_coding	uzip	0.111555	0.320308	0.00115747	0.00250079	0.534081	0.690284	0.00196365	0.00855143	741.996	800.339	799.819	742.515	775.633	708.359	824.005	776.672
FBgn0004057	X	protein_coding	Zw	0.0928558	0.290212	0.00855464	0.0156874	0.171459	0.3188	0.0750774	0.138874	780.479	702.808	781.739	701.549	840.472	720.486	723.005	682.611
FBgn0004066	X	protein_coding	Prosalpha4	0.111203	0.31958	0.0189635	0.0324327	0.585861	0.733529	0.101231	0.175133	849.181	903.256	903.554	848.883	882.567	815.795	924.541	881.971
FBgn0004087	3R	protein_coding	Dhfr	0.078264	0.265376	0.984139	0.987926	0.9435	0.96884	0.00718921	0.0228355	98.5614	112.118	105.303	105.376	98.6547	98.468	111.952	112.284
FBgn0004101	2R	protein_coding	bs	0.0111762	0.0933219	0.139292	0.193949	0.417941	0.58878	0.208784	0.305185	130.956	116.957	121.289	126.625	129.73	132.183	112.848	121.067
FBgn0004102	X	protein_coding	oc	0.0319847	0.162729	0.0333323	0.0542262	0.137661	0.271395	0.426364	0.524771	122.389	109.486	110.493	121.381	120.662	124.115	100.325	118.647
FBgn0004103	3R	protein_coding	Pp1-87B	0.0316492	0.161941	5.68468e-06	1.80921e-05	0.011766	0.040344	0.440996	0.538192	1678.75	1605.29	1564.11	1719.93	1563.22	1794.28	1565	1645.58
FBgn0004106	2L	protein_coding	cdc2	0.839706	0.926659	0.167614	0.228834	0.997488	0.998617	0.875988	0.897973	90.8001	90.2319	93.3678	87.6642	93.6583	87.9419	93.0772	87.3865
FBgn0004107	3R	protein_coding	cdc2c	0.803241	0.908632	0.0291729	0.0480835	0.00677161	0.0259229	0.252548	0.352622	27.1749	27.717	29.5137	25.3782	31.8725	22.4773	27.1548	28.2792
FBgn0004108	3L	protein_coding	Nrt	0.131517	0.351081	0.0990441	0.143517	0.933606	0.96345	4.35549e-07	9.94995e-06	226.741	192.681	214.797	204.625	232.077	221.404	197.517	187.846
FBgn0004110	3R	protein_coding	tin	0.0499617	0.206961	0.062859	0.095655	0.0347976	0.0953926	0.810606	0.845025	1.87783	1.16704	1.11901	1.92586	1.0124	2.74325	1.22562	1.10847
FBgn0004117	3R	protein_coding	Tm2	0.00623485	0.0688344	2.26459e-11	2.25262e-10	5.9609e-06	0.000119174	0.0193801	0.0490614	5512.05	3857.29	6109.92	3259.43	7680.55	3343.55	4539.28	3175.31
FBgn0004118	3R	protein_coding	nAChRbeta2	0.96609	0.986087	4.82947e-06	1.55788e-05	0.422678	0.592408	1.32563e-06	2.47298e-05	110.377	109.808	121.462	98.7225	123.386	97.3667	119.538	100.078
FBgn0004132	2R	protein_coding	boca	0.0078322	0.0772282	0.00419346	0.00816676	0.590872	0.736811	0.0742752	0.137688	171.205	197.98	192.834	176.35	178.009	164.401	207.66	188.3
FBgn0004133	2R	protein_coding	blow	0.0039759	0.0563595	0.387653	0.463852	0.835804	0.907146	0.297938	0.399971	403.304	352.211	372.78	382.736	399.513	407.096	346.046	358.376
FBgn0004143	X	protein_coding	nullo	0.832079	0.922805	0.433592	0.509179	0.436378	0.605739	0.38967	0.490583	1.28854	1.4121	1.13714	1.56349	1.28724	1.28984	0.987051	1.83715
FBgn0004167	3L	protein_coding	kst	0.0208641	0.128997	2.2199e-06	7.62146e-06	0.0118948	0.0406567	0.0419827	0.088878	10352.5	9487.39	9341.82	10498.1	9512.01	11193	9171.63	9803.15	3L:3343794	2.20294e-06
FBgn0004168	2R	protein_coding	5-HT1A	0.0184738	0.121171	2.69478e-08	1.31678e-07	0.000849826	0.00493009	0.0151014	0.0406271	146.379	119.844	152.961	113.262	175.964	116.794	129.958	109.731	2R:14988792	0.000240879
FBgn0004169	X	protein_coding	up	0.0134267	0.102436	3.25533e-10	2.41632e-09	3.16543e-05	0.000400608	0.00297752	0.0117661	10907.1	7345.35	11800.5	6451.87	14981.7	6832.41	8619.36	6071.34
FBgn0004170	X	protein_coding	sc	0.0285739	0.152627	0.00165169	0.00347727	0.0123341	0.041796	0.00503398	0.0175549	2.69754	0.649572	0.972783	2.37433	1.45839	3.9367	0.487174	0.811969
FBgn0004171	3R	protein_coding	Mst98Cb	0.242055	0.493135	3.91806e-14	9.64546e-13	9.76419e-05	0.000931717	0.0285595	0.06597	1128.98	1058.97	1333.26	854.689	1446.1	811.852	1220.42	897.526
FBgn0004172	3R	protein_coding	Mst84Da	0.964362	0.985132	4.69772e-12	5.73008e-11	6.77457e-05	0.000708744	5.21032e-05	0.000489099	1491.99	1486.91	1728.98	1249.92	1829.49	1154.48	1628.46	1345.35
FBgn0004173	3R	protein_coding	Mst84Db	0.517192	0.729872	1.42485e-13	2.81731e-12	0.000696469	0.00421317	0.00346651	0.0132203	2345.96	2456.89	2951.62	1851.23	3054.56	1637.37	2848.68	2065.09
FBgn0004174	3R	protein_coding	Mst84Dc	0.056154	0.221687	1.63877e-14	4.77576e-13	0.00122634	0.006616	0.0507235	0.102872	1580.15	1748.79	2025.94	1302.99	2031.55	1128.74	2020.34	1477.24
FBgn0004175	3R	protein_coding	Mst84Dd	0.876407	0.943616	6.70353e-17	5.8607e-15	4.57164e-05	0.000529289	0.0002236	0.00154949	1788.36	1769.51	2218.06	1339.81	2345.28	1231.44	2090.83	1448.18
FBgn0004177	2L	protein_coding	mts	0.000219835	0.0157022	0.00243098	0.00496323	0.00568038	0.0225902	0.466019	0.556271	2445.72	2233.49	2283.61	2395.59	2339.4	2552.04	2227.83	2239.15
FBgn0004179	3L	protein_coding	Csp	0.000187576	0.0147117	0.00733325	0.0136394	0.22074	0.381681	0.13313	0.215821	1214.21	1047.14	1158.85	1102.5	1254.58	1173.83	1063.11	1031.17
FBgn0004181	2R	protein_coding	Peb	0.81142	0.913431	1.91921e-22	2.38779e-19	5.61463e-10	1.09411e-07	0.00920647	0.0276262	43710	43085.8	63694.6	23101.2	70452.4	16967.5	56936.8	29234.9
FBgn0004183	3R	snRNA	snRNA:U1:82Eb	0.955992	0.981554	0.000393496	0.000921444	0.850521	0.916416	0.0623498	0.120397	12.078	12.2234	15.6429	8.65853	15.4051	8.75085	15.8806	8.5662
FBgn0004186	3R	snRNA	snRNA:U1:95Cb	0.451151	0.680044	0.863409	0.891506	0.49859	0.660134	0.902401	0.920265	0.182981	0.280008	0.21498	0.24801	0.231682	0.134281	0.198278	0.361739
FBgn0004187	3R	snRNA	snRNA:U1:95Cc	0.959116	0.983058	2.16963e-07	8.92008e-07	0.212037	0.370674	0.142396	0.227468	252.363	250.423	347.069	155.717	366	138.726	328.139	172.708
FBgn0004191	2L	snRNA	snRNA:U2:34ABa	0.0201476	0.126452	0.000883013	0.00194285	0.180504	0.331137	0.000107005	0.000859648	711.048	317.041	413.276	614.813	573.085	849.01	253.467	380.615
FBgn0004192	2L	snRNA	snRNA:U2:34ABb	0.641501	0.81396	0.0308099	0.0504985	0.271276	0.441899	0.448297	0.545416	0.888365	1.09038	0.517802	1.46094	0.649499	1.12723	0.386106	1.79466
FBgn0004197	3R	protein_coding	Ser	0.48519	0.705117	0.0731605	0.109433	0.985938	0.993008	0.00132071	0.00627045	103.162	109.84	110.502	102.499	107.202	99.1217	113.803	105.876
FBgn0004198	X	protein_coding	ct	0.081775	0.271898	0.00107999	0.00234372	0.0999668	0.214126	0.0150089	0.0404252	758.034	644.977	641.577	761.434	726.08	789.988	557.074	732.879
FBgn0004227	X	protein_coding	nonA	0.118663	0.331217	0.0147617	0.0258394	0.860701	0.922643	0.0506651	0.102779	547.116	470.372	470.988	546.5	511.932	582.299	430.043	510.702
FBgn0004228	3L	protein_coding	mex1	0.570409	0.767091	0.345856	0.421416	0.0450626	0.116503	0.0261932	0.0617834	343.975	356.908	344.017	356.867	323.492	364.458	364.541	349.275
FBgn0004237	3R	protein_coding	Hrb87F	0.0915807	0.288086	0.651822	0.712432	0.0599762	0.145153	0.000501429	0.00293207	729.814	658.664	690.518	697.96	742.087	717.541	638.948	678.38
FBgn0004240	2R	protein_coding	Dpt	0.000836689	0.0266974	3.58322e-05	9.99915e-05	0.000580537	0.00365639	0.232206	0.331199	1917.16	255.071	425.989	1746.24	735.112	3099.21	116.866	393.276
FBgn0004242	2L	protein_coding	Syt1	0.00188442	0.0379331	8.9565e-05	0.000233875	0.000983098	0.00553065	0.035933	0.0791509	2284.9	1714.28	2181.79	1817.39	2613.81	1955.99	1749.78	1678.78	2L:2798370	0.000309396
FBgn0004244	3L	protein_coding	Rdl	0.00836622	0.080143	0.504455	0.578821	0.0293572	0.0833756	0.0273841	0.063866	711.558	497.984	617.569	591.973	767.812	655.304	467.325	528.643	3L:9156175	4.52113e-05
FBgn0004359	3R	protein_coding	T48	0.136631	0.358524	0.0755264	0.112576	0.738331	0.841125	0.0694796	0.130914	280.934	296.546	282.739	294.742	276.03	285.839	289.447	303.645
FBgn0004360	2R	protein_coding	Wnt2	0.0184086	0.120984	1.31152e-07	5.65366e-07	0.0554928	0.136612	0.00518154	0.0179035	86.5687	64.4328	61.7193	89.2823	68.8513	104.286	54.5872	74.2785
FBgn0004362	2R	protein_coding	HmgD	0.726505	0.865725	1.20193e-11	1.30998e-10	0.0112835	0.0390539	0.153977	0.241343	509.232	502.851	430.966	581.117	415.59	602.874	446.341	559.36
FBgn0004363	2L	protein_coding	porin	0.0596028	0.229511	2.64962e-16	1.81925e-14	0.000444085	0.00297788	0.00221184	0.00934298	7011.13	6118.36	8261.97	4867.52	9105.09	4917.17	7418.85	4817.88
FBgn0004364	2R	protein_coding	18w	0.0316668	0.161959	0.529985	0.603403	0.00984448	0.0350252	9.66843e-08	2.81254e-06	799.975	952.481	871.128	881.328	817.088	782.861	925.167	979.795
FBgn0004367	X	protein_coding	mei-41	0.41951	0.654473	8.44091e-08	3.77136e-07	0.406847	0.578593	0.00531973	0.0182291	152.731	160.24	139.845	173.126	134.136	171.327	145.555	174.925
FBgn0004368	X	protein_coding	Ptp4E	0.157812	0.387534	2.25904e-10	1.74238e-09	0.0437164	0.113692	0.0419573	0.0888476	741.658	711.668	666.802	786.524	668.651	814.666	664.954	758.383
FBgn0004369	3R	protein_coding	Ptp99A	0.0257671	0.144207	0.0300529	0.0493879	0.349844	0.522837	0.00240758	0.00999749	693.37	583.947	616.086	661.231	680.188	706.553	551.983	615.91
FBgn0004370	X	protein_coding	Ptp10D	0.0148892	0.107749	0.543652	0.615931	0.00643068	0.0248827	0.0183275	0.0469627	1011.25	896.686	947.237	960.697	1036.76	985.737	857.715	935.658	X :11549179	1.6318e-06
FBgn0004372	3L	protein_coding	aly	0.89193	0.951249	4.71972e-08	2.20499e-07	0.000468879	0.00310423	8.02622e-05	0.000687221	96.5683	95.3716	108.289	83.6505	115.484	77.6528	101.095	89.6482
FBgn0004373	3L	protein_coding	fwd	0.0107301	0.091534	6.81183e-10	4.68928e-09	0.451078	0.618809	0.0436563	0.09157	2619.89	2424.69	2347.14	2697.43	2459.39	2780.38	2234.89	2614.49
FBgn0004374	2L	protein_coding	neb	0.781553	0.897919	0.00329953	0.00657711	0.176497	0.325913	0.0104121	0.0304294	277.423	273.501	287.736	263.188	294.994	259.851	280.477	266.526	2L:20075851	0.000951029
FBgn0004378	3L	protein_coding	Klp61F	0.233656	0.482814	0.853213	0.883644	8.237e-05	0.000819847	0.110493	0.186935	97.8487	105.8	102.249	101.4	108.731	86.9663	95.7664	115.834
FBgn0004379	3L	protein_coding	Klp67A	0.00325277	0.0512685	3.98993e-05	0.000110578	0.016999	0.0539841	0.237826	0.337095	381.368	333.813	381.175	334.005	417.252	345.484	345.099	322.526	3L:9355035	2.46684e-05
FBgn0004380	3L	protein_coding	Klp64D	0.00155019	0.034549	0.172166	0.233902	0.202857	0.35905	0.25389	0.354185	498.432	450.427	468.302	480.558	486.601	510.263	450.002	450.852
FBgn0004381	3L	protein_coding	Klp68D	0.428984	0.661944	0.464457	0.540402	0.241736	0.407402	1.02585e-05	0.000128124	446.532	420.67	429.61	437.592	436.106	456.958	423.115	418.226
FBgn0004387	3R	protein_coding	Klp98A	0.0644265	0.239639	1.28967e-09	8.32697e-09	0.192295	0.345844	0.0188348	0.0479966	915.795	859.003	817.871	956.927	835.786	995.804	799.956	918.049
FBgn0004389	3R	protein_coding	bnk	0.975111	0.989806	0.647199	0.708676	0.654628	0.784875	0.693676	0.749867	7.96389	7.9365	7.71392	8.18647	7.49668	8.43109	7.93115	7.94184
FBgn0004390	3L	protein_coding	RasGAP1	0.0136521	0.103277	1.33618e-12	1.90408e-11	0.915493	0.953211	0.00361515	0.0136456	602.79	527.035	490.99	638.835	529.524	676.057	452.455	601.614
FBgn0004391	X	protein_coding	shtd	0.674505	0.835908	0.604183	0.67112	0.100203	0.21449	4.94848e-05	0.000467231	302.95	293.925	296.378	300.497	307.568	298.332	285.188	302.662
FBgn0004394	2L	protein_coding	pdm2	0.0355541	0.171709	0.0111412	0.0199444	0.987975	0.994183	0.504565	0.590167	36.0803	29.0556	28.6555	36.4804	32.1897	39.9709	25.1213	32.99
FBgn0004395	3R	protein_coding	unk	0.00973673	0.0865944	3.7672e-16	2.38011e-14	0.000255324	0.00193878	0.494822	0.582012	870.516	796.628	644.662	1022.48	634.521	1106.51	654.803	938.452
FBgn0004396	3L	protein_coding	CrebA	0.24697	0.498191	0.0602478	0.0921029	0.0352681	0.096421	0.00194946	0.00850569	973.072	884.074	894.729	962.416	977.466	968.677	811.992	956.155
FBgn0004397	X	protein_coding	Vinc	0.00147174	0.0344676	0.845835	0.87814	0.000944242	0.00535865	0.00144394	0.00670715	685.028	514.736	598.209	601.555	714.862	655.194	481.556	547.917	X :2112263	2.63578e-22
FBgn0004400	2R	protein_coding	rhi	0.589062	0.779728	0.00630768	0.0118766	0.63996	0.774232	0.134881	0.218238	10.7892	10.1742	9.25508	11.7083	9.75901	11.8194	8.75116	11.5972
FBgn0004401	3L	protein_coding	Pep	0.899806	0.954388	0.00380481	0.00748013	0.118547	0.242705	0.480545	0.568944	1502.02	1507.49	1437.21	1572.31	1400	1604.04	1474.41	1540.58
FBgn0004403	X	protein_coding	RpS14a	0.507473	0.723543	1.4312e-06	5.0853e-06	0.519821	0.678453	0.174597	0.266233	3206.96	3301.4	2924.7	3583.66	2842.22	3571.69	3007.18	3595.63	X :7828787	7.68824e-05
FBgn0004404	X	protein_coding	RpS14b	0.414902	0.651324	0.000714836	0.00159958	0.339021	0.511504	0.11568	0.193506	1504.45	1568.02	1432.02	1640.45	1373.57	1635.34	1490.48	1645.57	X :7828787	7.68824e-05
FBgn0004406	2L	protein_coding	tam	0.018797	0.122196	0.000282127	0.000678127	0.0831709	0.18699	0.00881985	0.0267289	160.778	133.712	157.765	136.725	175.854	145.702	139.675	127.749	2L:13825707	3.33896e-07
FBgn0004407	2L	protein_coding	DNApol-gamma35	0.245467	0.496451	0.0121557	0.021611	0.0945822	0.205725	0.000820104	0.00431488	231.85	216.046	231.639	216.256	244.505	219.195	218.774	213.318
FBgn0004414	3L	protein_coding	msopa	0.0263265	0.145518	9.78794e-12	1.09104e-10	6.7575e-09	7.48601e-07	0.193591	0.288186	4795.72	3714.06	6038.6	2471.18	7896.58	1694.86	4180.63	3247.49
FBgn0004419	2L	protein_coding	me31B	0.549103	0.752516	0.0152347	0.026581	0.0963016	0.208512	0.498052	0.58472	1213.1	1226.73	1248.92	1190.91	1261.41	1164.78	1236.42	1217.03
FBgn0004425	3L	protein_coding	LysB	0.0339469	0.167345	1.94401e-09	1.20009e-08	0.0326173	0.0907541	0.000182267	0.00130789	276.845	423.639	452.877	247.607	406.036	147.654	499.718	347.56
FBgn0004426	3L	protein_coding	LysC	0.124097	0.340135	1.18278e-05	3.56309e-05	0.00157178	0.00809359	1.57053e-10	1.43513e-08	266.067	108.587	237.318	137.336	349.007	183.126	125.629	91.546
FBgn0004427	3L	protein_coding	LysD	0.764099	0.887316	2.13778e-11	2.14627e-10	0.00093263	0.00530392	3.51793e-08	1.23158e-06	1500.62	1404.28	1884.96	1019.95	2082.76	918.478	1687.15	1121.41
FBgn0004428	3L	protein_coding	LysE	0.0172438	0.116967	1.7142e-08	8.71323e-08	0.10938	0.228686	0.00680624	0.0219291	185.338	238.845	249.557	174.626	230.75	139.927	268.363	209.326
FBgn0004429	3L	protein_coding	LysP	7.63571e-05	0.0106473	1.579e-05	4.64848e-05	0.00770674	0.0288072	3.24192e-11	3.8555e-09	99.4534	639.069	405.764	332.758	115.825	83.0816	695.703	582.434
FBgn0004430	3L	protein_coding	LysS	0.463578	0.68977	0.329264	0.404306	0.390043	0.56216	8.74412e-07	1.75329e-05	2.88826	1.40388	2.43753	1.8546	2.92343	2.85309	1.95163	0.856117
FBgn0004431	3L	protein_coding	LysX	0.095407	0.29415	0.0356451	0.057589	0.0496474	0.125742	3.61952e-05	0.000364068	134.259	50.0505	73.8439	110.466	98.9286	169.59	48.7592	51.3418
FBgn0004432	X	protein_coding	Cyp1	0.00855095	0.0811162	5.8047e-07	2.21428e-06	0.0498628	0.126131	0.0914461	0.162187	5239.13	5659.48	5169.76	5728.85	4870.47	5607.79	5469.05	5849.91
FBgn0004435	2R	protein_coding	Galphaq	0.132758	0.352931	5.93396e-05	0.000159164	0.669801	0.795985	0.0205173	0.0512505	2952.35	2771.91	2710.06	3014.21	2814.16	3090.55	2605.96	2937.87
FBgn0004436	3R	protein_coding	UbcD6	0.0024511	0.043389	0.220759	0.290285	0.52146	0.679615	0.0066042	0.0214362	1602.29	1307.47	1477.65	1432.11	1613.26	1591.33	1342.05	1272.9
FBgn0004449	3L	protein_coding	Ten-m	0.0010984	0.0297652	0.00113051	0.00244712	0.665545	0.79285	0.00155462	0.00710897	2986.12	2453	2626.72	2812.4	2904.47	3067.78	2348.98	2557.02
FBgn0004456	X	protein_coding	mew	0.00187276	0.0378152	7.78017e-09	4.23977e-08	0.117087	0.240416	0.110804	0.187346	929.064	842.232	828.604	942.693	860.654	997.475	796.554	887.91	X :13139387	7.85501e-05
FBgn0004462	X	protein_coding	Pk17E	0.488984	0.707725	0.000960625	0.0021016	0.773469	0.866589	0.258557	0.3589	394.898	386.141	371.387	409.652	374.258	415.537	368.516	403.766
FBgn0004463	2R	protein_coding	RpIII128	0.19109	0.43172	5.9036e-07	2.24935e-06	0.0618339	0.148648	0.0838507	0.151502	246.041	258.556	232.395	272.201	220.11	271.972	244.68	272.431
FBgn0004465	3L	protein_coding	Su(P)	0.514417	0.728206	0.0024855	0.00506687	0.658523	0.787967	0.000311356	0.00201354	333.988	347.339	354.508	326.819	345.972	322.004	363.044	331.633
FBgn0004507	2L	protein_coding	GlyP	0.0207025	0.128367	3.23774e-12	4.12195e-11	2.06992e-05	0.000291881	0.00882725	0.0267463	6747.29	4838.78	7914.72	3671.35	9802.29	3692.28	6027.14	3650.42
FBgn0004509	3R	protein_coding	Fur1	0.0116864	0.0953183	7.25431e-12	8.40928e-11	9.19032e-06	0.000162529	2.01447e-05	0.000224997	1905.28	1547.17	1503.89	1948.57	1575.78	2234.79	1431.99	1662.35
FBgn0004510	3R	protein_coding	Ets97D	0.748126	0.878825	1.74166e-06	6.0928e-06	0.241556	0.407225	0.0045546	0.0163165	156.113	153.295	141.454	167.954	140.229	171.997	142.679	163.911
FBgn0004511	X	protein_coding	dy	0.0917954	0.288291	0.857231	0.886646	0.316523	0.491546	0.657224	0.72043	1.29023	2.2714	1.7267	1.83493	0.932134	1.64833	2.52126	2.02153
FBgn0004512	2R	protein_coding	Mdr49	0.0550947	0.219971	0.594487	0.662252	0.0937005	0.204302	1.87784e-08	7.48081e-07	1437.74	1828.72	1621.35	1645.12	1387.58	1487.91	1855.13	1802.32
FBgn0004513	3L	protein_coding	Mdr65	0.819182	0.9166	0.311599	0.388693	0.135995	0.269227	0.0901521	0.160233	277.253	279.921	274.43	282.744	266.905	287.602	281.956	277.885
FBgn0004514	3L	protein_coding	Oct-TyrR	1.00248e-05	0.00528774	0.0590584	0.0905413	0.00959954	0.0343047	0.999763	0.999763	67.9628	58.558	66.9301	59.5907	76.8172	59.1084	57.043	60.0731
FBgn0004516	3L	protein_coding	Gad1	0.00247529	0.0434693	1.52731e-20	7.96859e-18	4.92073e-09	5.76724e-07	0.00630426	0.0207246	1388.75	1126.31	1656.02	859.04	1921.29	856.211	1390.75	861.869	3L:4084128	0.000146631
FBgn0004552	3L	protein_coding	Akh	0.537729	0.74474	2.169e-07	8.91977e-07	0.978471	0.988371	0.0203931	0.0510584	59.1672	62.455	50.4389	71.1833	48.7535	69.5809	52.1242	72.7857
FBgn0004554	3R	protein_coding	Edg91	0.252865	0.504016	0.550035	0.622117	0.299464	0.474205	0.000130666	0.0010083	2.98391	1.35978	2.33233	2.01136	2.86397	3.10385	1.80069	0.918877
FBgn0004556	3L	protein_coding	Dbp73D	0.621554	0.801229	0.00654589	0.012288	0.628267	0.76439	0.436118	0.53385	110.667	112.613	106.16	117.12	104.274	117.06	108.046	117.18
FBgn0004567	2L	protein_coding	slp2	0.282902	0.535102	0.0312516	0.0511344	0.00805326	0.0298609	0.249271	0.34953	29.015	26.3054	25.3856	29.9348	23.8789	34.1512	26.8924	25.7184
FBgn0004569	3L	protein_coding	aos	0.820215	0.917393	2.2868e-05	6.55792e-05	0.603789	0.747012	0.00544558	0.0185581	205.751	202.499	222.637	185.613	222.347	189.155	222.927	182.071
FBgn0004573	3R	protein_coding	5-HT7	0.902733	0.955863	0.216021	0.285005	0.961525	0.97881	0.59665	0.670759	69.5279	69.933	71.9836	67.4774	71.6944	67.3615	72.2728	67.5933
FBgn0004574	3L	protein_coding	Rop	0.151651	0.379869	0.000726904	0.00162434	0.936416	0.964626	0.00273535	0.0110521	1499.3	1427.94	1506.18	1421.06	1542.76	1455.84	1469.59	1386.29
FBgn0004575	3R	protein_coding	Syn	0.0370039	0.175327	0.0351271	0.0568374	0.00508658	0.0206969	0.00664054	0.0215195	951.096	796.663	910.588	837.17	1038.2	863.987	782.972	810.354
FBgn0004577	3R	protein_coding	Pxd	0.0552643	0.220105	0.0436289	0.0690869	0.109327	0.228667	0.171157	0.262199	4.47383	1.88921	4.146	2.21705	6.19314	2.75453	2.09886	1.67957
FBgn0004580	2R	protein_coding	Cbp53E	0.0057017	0.065701	1.69877e-15	7.80566e-14	0.000113004	0.00103872	5.42162e-05	0.000504251	926.605	719.03	990.281	655.354	1141.54	711.673	839.026	599.034
FBgn0004581	2R	protein_coding	bgcn	0.232	0.48095	2.66477e-08	1.30329e-07	1.28261e-05	0.0002073	0.0197363	0.0497839	300.093	279.116	326.378	252.831	362.357	237.829	290.399	267.833
FBgn0004583	2L	protein_coding	ex	0.00308824	0.0495528	1.10863e-08	5.85422e-08	0.0103847	0.0365055	0.024302	0.0582658	658.263	543.649	534.456	667.456	614.682	701.843	454.229	633.068
FBgn0004584	2L	protein_coding	Rrp1	0.465613	0.691155	0.470831	0.546717	0.287416	0.460584	0.0397035	0.0853035	217.54	210.508	216.18	211.868	222.893	212.186	209.466	211.55
FBgn0004587	3R	protein_coding	B52	0.351656	0.596558	0.111626	0.159632	0.954543	0.975225	0.000196951	0.00139776	966.609	919.864	927.198	959.275	950.009	983.209	904.387	935.341
FBgn0004588	3L	protein_coding	Eig71Ea	0.610249	0.794013	0.417294	0.493299	0.0514148	0.129108	0.0405922	0.0867061	0.142925	0.06059	0.142925	0.06059	0.285851	0	0	0.12118
FBgn0004589	3L	protein_coding	Eig71Eb	0.392346	0.631548	0.0171257	0.0295237	0.552446	0.706289	0.00214157	0.00913683	8.09493	6.56638	8.3777	6.2836	9.39038	6.79947	7.36502	5.76774
FBgn0004590	3L	protein_coding	Eig71Ec	0.556446	0.758227	0.19288	0.258227	0.0732447	0.169528	0.515901	0.599912	0.128568	0.203491	0.250995	0.0810635	0.0950088	0.162127	0.406981	0
FBgn0004591	3L	protein_coding	Eig71Ed	0.759004	0.885352	0.724185	0.776162	0.677869	0.801343	0.779661	0.820338	0.120615	0.151202	0.158311	0.113506	0.116636	0.124595	0.199987	0.102418
FBgn0004592	3L	protein_coding	Eig71Ee	0.504743	0.721367	0.00170578	0.00357978	0.363166	0.536327	0.0151853	0.0407646	0.692963	0.355924	0.0392494	1.00964	0.0784987	1.30743	0	0.711847
FBgn0004593	3L	protein_coding	Eig71Ef	0.287559	0.53988	0.179965	0.24295	0.988333	0.994482	0.148068	0.234262	1.02496	0.54651	1.00867	0.562801	1.2455	0.804419	0.771836	0.321184
FBgn0004594	3L	protein_coding	Eig71Eg	0.166686	0.398872	0.0427142	0.0678111	0.0654057	0.155227	0.0521524	0.105006	2.18359	1.05197	2.1422	1.09335	3.18168	1.1855	1.10272	1.00121
FBgn0004595	3R	protein_coding	pros	0.0117759	0.0955368	0.0041156	0.00803256	0.0182698	0.0573112	0.0167905	0.0440075	2942.24	1941.97	2723.94	2160.26	3450.16	2434.31	1997.72	1886.21
FBgn0004597	3R	protein_coding	CycC	0.380386	0.620699	0.440447	0.516104	0.122839	0.249408	0.0484269	0.099272	113.974	120.451	119.009	115.416	119.423	108.525	118.595	122.307	3R:10714707	0.000635668
FBgn0004598	X	protein_coding	Fur2	0.740646	0.874523	1.078e-11	1.1861e-10	0.000151596	0.00130352	0.000150424	0.00111963	1074.27	1063.13	995.934	1141.47	972.603	1175.95	1019.26	1107
FBgn0004606	3R	protein_coding	zfh1	0.0114222	0.0943259	1.92543e-05	5.60106e-05	0.326884	0.498917	0.003568	0.0135181	238.1	189.447	194.313	233.234	214.857	261.343	173.77	205.125
FBgn0004607	4	protein_coding	zfh2	0.249134	0.500674	4.87058e-12	5.89647e-11	0.371914	0.54439	5.84197e-05	0.000537475	1309.63	1195.45	1051.79	1453.29	1092.91	1526.35	1010.66	1380.23
FBgn0004611	2L	protein_coding	Plc21C	0.0141844	0.105309	0.0165856	0.0286925	0.419427	0.589948	0.0398364	0.0855094	1238.28	1058.07	1100.9	1195.45	1206.2	1270.35	995.594	1120.55
FBgn0004618	3R	protein_coding	gl	0.0988469	0.299167	0.310014	0.386985	0.0646942	0.153813	0.286674	0.388103	70.0096	61.2328	67.7578	63.4846	76.1201	63.8991	59.3954	63.0701
FBgn0004619	3L	protein_coding	GluRIA	0.00435412	0.0581532	1.94683e-06	6.7484e-06	0.0138735	0.0458125	0.386444	0.48728	93.0376	79.6369	96.0089	76.6656	106.957	79.118	85.0607	74.2132
FBgn0004620	2L	protein_coding	GluRIIA	0.0391162	0.180675	0.604212	0.67112	0.00010919	0.00101965	3.88496e-07	9.10657e-06	196.166	150.933	174.957	172.142	209.648	182.684	140.265	161.6
FBgn0004622	3R	protein_coding	TkR99D	0.211195	0.456239	0.0283713	0.0468912	0.545263	0.700128	0.0462643	0.0957369	43.0046	47.2759	42.7632	47.5173	39.9978	46.0113	45.5285	49.0233	3R:25786034	3.94203e-05
FBgn0004623	3L	protein_coding	Gbeta76C	0.705451	0.853553	5.34829e-19	1.27211e-16	0.326843	0.498917	3.8972e-05	0.000385524	1180.04	1208.03	1482.6	905.468	1481.94	878.139	1483.26	932.797
FBgn0004629	3R	protein_coding	Cys	0.0802174	0.269178	0.946035	0.95734	0.000187828	0.00152049	0.00715638	0.0227491	1664.57	1944.3	1807.01	1801.86	1504.98	1824.16	2109.04	1779.56
FBgn0004635	3L	protein_coding	rho	0.220561	0.466225	0.0108867	0.0195235	0.0114342	0.0394343	0.675083	0.735024	327.373	313.585	303.763	337.195	294.067	360.679	313.459	313.712	3L:1466116	0.000432955
FBgn0004636	3L	protein_coding	R	0.0905369	0.286284	4.54073e-10	3.25396e-09	0.231932	0.395745	2.07157e-05	0.000228864	911.309	787.357	741.193	957.474	788.978	1033.64	693.408	881.306	3L:1858718	0.000176617
FBgn0004638	2R	protein_coding	drk	0.00089686	0.0272936	9.19259e-16	4.87479e-14	0.000794169	0.00467602	0.104137	0.178801	1040.65	915.725	834.087	1122.29	863.121	1218.18	805.054	1026.4
FBgn0004643	X	protein_coding	Zw10	0.000216352	0.0157022	0.490995	0.566275	0.0576607	0.140749	0.372982	0.474282	230.153	269.484	247.793	251.844	233.873	226.434	261.714	277.254
FBgn0004644	3R	protein_coding	hh	0.709345	0.855999	0.0154301	0.0268726	0.140163	0.275087	0.199033	0.294391	60.8166	59.2416	55.747	64.3112	59.0547	62.5785	52.4393	66.0439
FBgn0004646	X	protein_coding	ogre	0.1198	0.332929	0.322162	0.399559	0.916446	0.953652	0.00864902	0.0263594	689.14	652.408	676.614	664.934	695.593	682.687	657.635	647.182	X :6882158	0.000120972
FBgn0004647	X	protein_coding	N	0.748161	0.878825	7.2531e-07	2.71996e-06	0.000286222	0.00211036	0.0432384	0.090882	598.13	590.432	641.982	546.58	676.971	519.288	606.992	573.871
FBgn0004648	X	protein_coding	svr	0.162594	0.394381	1.2505e-09	8.13253e-09	0.000136807	0.00120061	4.70626e-10	3.5886e-08	2234.28	2077.36	2058.4	2253.24	2088.39	2380.17	2028.4	2126.32	X :392884	6.6491e-24
FBgn0004649	X	protein_coding	yl	0.778586	0.895905	0.357835	0.434245	0.224662	0.38681	0.542301	0.623219	31.0233	29.5082	27.6751	32.8563	31.8733	30.1732	23.477	35.5395
FBgn0004650	X	protein_coding	fs(1)N	0.461304	0.688519	6.81329e-10	4.68928e-09	2.52978e-05	0.000337666	0.00141026	0.00658473	151.464	159.825	179.007	132.282	187.7	115.229	170.315	149.336	X :1222681	1.0724e-20
FBgn0004652	3R	protein_coding	fru	0.0057693	0.0661255	0.00645576	0.0121329	0.00460845	0.019171	0.092317	0.163273	514.882	417.276	493.676	438.481	571.352	458.411	416	418.552
FBgn0004654	X	protein_coding	Pgd	0.0539941	0.217239	0.000818082	0.00181107	0.582516	0.730584	0.065211	0.124642	2766.53	2427.43	2789.52	2404.44	2930.52	2602.55	2648.52	2206.33	X :2041191	2.75575e-22
FBgn0004655	X	protein_coding	wapl	0.0160813	0.112537	0.00329751	0.00657543	0.259601	0.428316	0.0117816	0.0334836	468.227	386.196	402.697	451.725	452.492	483.961	352.902	419.49	X :2043774	1.74145e-20
FBgn0004656	X	protein_coding	fs(1)h	0.0756455	0.26004	7.61551e-07	2.84333e-06	0.430595	0.599866	0.00217958	0.00924052	1963.21	1730.52	1670.3	2023.43	1808.96	2117.46	1531.63	1929.4	X :7951007	0.000246536
FBgn0004657	X	protein_coding	mys	3.93905e-07	0.00249058	9.48063e-09	5.07579e-08	0.00717126	0.0271507	0.793012	0.831088	1718.14	1351.5	1404.42	1665.22	1540.67	1895.61	1268.18	1434.82
FBgn0004666	3R	protein_coding	sim	0.817723	0.916015	0.0274282	0.0454626	0.227947	0.39076	0.0849768	0.153172	40.2946	39.3222	36.4432	43.1736	35.1467	45.4425	37.7398	40.9047
FBgn0004687	X	protein_coding	Mlc-c	0.0643249	0.239474	8.85991e-12	9.97912e-11	0.000787387	0.0046428	0.00118912	0.00578781	1218.66	1333.71	1136.81	1415.56	1032.09	1405.23	1241.54	1425.89	X :5512980	4.2353e-05
FBgn0004698	2R	protein_coding	mus210	0.0219782	0.132393	5.64015e-12	6.75232e-11	0.117059	0.24039	0.185067	0.278495	933.721	873.974	807.914	999.78	824.102	1043.34	791.726	956.221
FBgn0004777	3R	protein_coding	Ccp84Ag	0.784257	0.89936	0.0469403	0.0737591	0.0559626	0.137517	0.548083	0.628395	1.03408	1.139	1.49801	0.675072	1.05079	1.01736	1.94522	0.332783
FBgn0004778	3R	protein_coding	Ccp84Af	0.267896	0.51842	0.498475	0.573057	0.960041	0.978061	0.135775	0.219372	0.525896	0.198265	0.433873	0.290287	0.592396	0.459395	0.275349	0.12118
FBgn0004779	3R	protein_coding	Ccp84Ae	0.297905	0.549721	0.0245681	0.0411307	0.29214	0.466122	0.371678	0.472976	0.548359	0.257044	0.694584	0.110819	0.972124	0.124595	0.417043	0.097044
FBgn0004780	3R	protein_coding	Ccp84Ad	0.346594	0.591798	0.325875	0.400882	0.325875	0.498041	0.457797	0.549708	0.0684815	0	0	0.0684815	0	0.136963	0	0
FBgn0004781	3R	protein_coding	Ccp84Ac	0.828898	0.92126	0.905459	0.925135	0.291673	0.465468	0.87422	0.896332	0.327205	0.362584	0.35891	0.330879	0.21554	0.438869	0.502279	0.222889
FBgn0004782	3R	protein_coding	Ccp84Ab	0.293567	0.545103	0.798236	0.83792	0.346827	0.520032	0.0956569	0.167532	0.394128	0.110476	0.275769	0.228834	0.330586	0.457669	0.220952	0
FBgn0004783	3R	protein_coding	Ccp84Aa	0.771135	0.891263	0.765685	0.810865	0.177952	0.327701	0.457797	0.549708	0.078354	0.050329	0.050329	0.078354	0	0.156708	0.100658	0
FBgn0004784	2R	protein_coding	inaC	0.0553549	0.22018	5.76612e-05	0.000155111	4.27566e-06	9.44734e-05	1.80325e-09	1.03059e-07	1793.4	1395.23	1690.2	1498.43	1774.08	1812.72	1606.32	1184.13
FBgn0004795	2R	protein_coding	retn	0.419596	0.654473	2.62396e-06	8.86383e-06	0.0729063	0.168841	0.00209241	0.00896493	696.986	673.342	645.404	724.923	669.857	724.115	620.952	725.731
FBgn0004797	2L	protein_coding	mdy	0.447607	0.677147	0.00329829	0.00657543	2.86483e-05	0.000372473	3.07524e-05	0.000319865	535.691	572.896	526.689	581.899	465.224	606.158	588.153	557.639
FBgn0004811	2L	protein_coding	fs(2)ltoPP43	0.538842	0.74572	0.0460506	0.0725376	0.016836	0.0536352	0.000819594	0.00431374	232.679	239.988	241.741	230.926	244.67	220.688	238.811	241.165
FBgn0004828	X	protein_coding	His3.3B	0.149776	0.377392	8.12233e-13	1.23934e-11	0.00405761	0.017275	0.00141153	0.00658497	5997.16	5788.89	5512.1	6273.95	5519.38	6474.94	5504.83	6072.96
FBgn0004832	X	protein_coding	Xpac	0.423372	0.657477	1.95762e-05	5.68598e-05	0.680089	0.802609	0.0250193	0.0595703	120.331	126.446	134.726	112.051	132.59	108.072	136.862	116.03
FBgn0004837	2L	protein_coding	Su(H)	0.0874946	0.281563	0.0593892	0.0909881	0.483108	0.646631	0.428732	0.526643	152.811	161.909	152.863	161.858	149.94	155.682	155.785	168.033
FBgn0004838	2L	protein_coding	Hrb27C	0.00810588	0.0785998	7.21014e-13	1.12132e-11	0.0112245	0.0388688	0.235825	0.334935	6946.88	6479.41	6016.7	7409.59	6097.63	7796.14	5935.77	7023.03	2L:6931521	0.000169401
FBgn0004839	2R	protein_coding	otk	0.844246	0.928034	0.740565	0.789734	0.0717717	0.166667	1.63085e-05	0.000186808	94.954	96.9905	95.3754	96.5691	97.6973	92.2107	93.0536	100.927
FBgn0004841	3R	protein_coding	TkR86C	0.045672	0.197144	0.311067	0.38818	0.0195791	0.0604452	0.137737	0.221579	25.1453	20.4988	23.5953	22.0487	27.7748	22.5157	19.4158	21.5817
FBgn0004842	3R	protein_coding	RYa-R	0.00583117	0.0663124	0.0119928	0.0213366	0.361184	0.534607	0.790092	0.828503	24.3949	19.6702	24.2817	19.7834	27.4211	21.3687	21.1423	18.1981
FBgn0004852	3L	protein_coding	Ac76E	0.00335832	0.0521781	0.000496308	0.00114033	0.443905	0.612552	0.000325361	0.00208246	931.957	750.86	878.383	804.433	976.224	887.69	780.542	721.177
FBgn0004854	X	protein_coding	B-H2	0.00107931	0.0296422	0.271086	0.345539	0.108955	0.228239	0.264681	0.365425	82.7105	63.4855	74.9691	71.2269	87.3409	78.0801	62.5973	64.3737
FBgn0004855	3R	protein_coding	RpII15	0.992627	0.997252	0.641161	0.703681	0.0896464	0.197836	0.000487208	0.00286862	114.889	114.817	115.639	114.067	112.743	117.036	118.535	111.098
FBgn0004856	X	protein_coding	Bx42	0.44373	0.673997	0.00263582	0.00534701	0.400456	0.572677	0.000214128	0.00149088	471.103	485.888	465.916	491.075	455.269	486.936	476.562	495.213
FBgn0004858	2L	protein_coding	elB	0.00224309	0.0414142	9.46123e-09	5.06876e-08	0.169139	0.315531	0.681979	0.740837	320.974	285.305	264.562	341.716	275.621	366.327	253.503	317.106	2L:14402992	0.000572979
FBgn0004859	4	protein_coding	ci	0.520775	0.73199	1.55361e-06	5.48407e-06	0.142751	0.278543	1.69231e-06	3.00125e-05	716.303	682.65	651.659	747.294	656.588	776.018	646.73	718.57
FBgn0004860	X	protein_coding	ph-d	0.812163	0.913549	1.28775e-07	5.56426e-07	0.467048	0.633057	0.0988484	0.172059	213.506	211.127	187.753	236.879	191.529	235.483	183.978	238.276	X :2016467	3.27307e-26
FBgn0004861	X	protein_coding	ph-p	0.000375648	0.0185503	0.000192784	0.000475972	0.0173421	0.054841	0.654604	0.718385	344.577	298.718	302.185	341.111	336.592	352.563	267.777	329.66	X :2027675	1.3629e-26
FBgn0004862	3R	protein_coding	bap	0.759255	0.885352	0.0620786	0.0946066	0.455678	0.623056	0.60198	0.674865	12.1613	11.8686	13.0133	11.0166	13.5482	10.7744	12.4783	11.2588
FBgn0004863	3R	protein_coding	C15	0.426209	0.660045	0.0102267	0.0184379	0.239571	0.405019	0.116035	0.19396	11.4759	10.0703	12.4863	9.0599	13.9366	9.01516	11.0359	9.10465
FBgn0004864	X	protein_coding	hop	0.469526	0.693765	0.000536411	0.00122524	0.01361	0.0451546	0.0116827	0.0332611	341.693	325.143	309.348	357.489	333.839	349.547	284.856	365.43	X :11253975	0.000277707
FBgn0004865	3L	protein_coding	Eip78C	0.00179111	0.0371947	2.48838e-08	1.22368e-07	0.0031355	0.0140093	0.601018	0.67426	125.488	105.71	133.946	97.2521	151.59	99.3855	116.302	95.1187	3L:21227082	0.000165367
FBgn0004867	2L	protein_coding	RpS2	0.298801	0.550684	0.0292775	0.0482312	0.110829	0.230915	0.0113596	0.0325417	4470.19	4672.38	4453.5	4689.07	4436.82	4503.56	4470.18	4874.58
FBgn0004868	2L	protein_coding	Gdi	0.932991	0.969922	0.00180658	0.00377173	0.519061	0.67786	0.104485	0.179304	2821.43	2816.65	2749.73	2888.36	2738.98	2903.88	2760.47	2872.84
FBgn0004870	3L	protein_coding	bab1	0.374771	0.615671	0.000503505	0.00115595	0.90947	0.949819	0.0726895	0.135494	66.664	61.7539	57.0869	71.3311	59.7497	73.5783	54.4241	69.0838	3L:1093446	7.42109e-05
FBgn0004872	2L	protein_coding	piwi	0.0464374	0.198803	5.51525e-05	0.000148971	0.811074	0.891069	0.0740305	0.137392	56.7304	44.9199	42.5426	59.1076	48.8687	64.592	36.2164	53.6233	2L:10984556	5.82124e-06
FBgn0004875	3L	protein_coding	enc	0.028705	0.153163	0.00354954	0.00702266	0.17828	0.328193	0.00236869	0.00986893	1259.44	1075.14	1221.56	1113.02	1337.25	1181.63	1105.88	1044.41
FBgn0004876	3R	protein_coding	cdi	0.0792181	0.267026	0.000382915	0.000899792	0.492211	0.654743	0.00103972	0.00521118	2263.26	2070.59	2256.41	2077.45	2368.18	2158.35	2144.63	1996.55
FBgn0004878	3R	protein_coding	cas	0.125336	0.34266	0.0147939	0.0258873	0.0843331	0.189104	6.46295e-05	0.000580087	3.39853	1.06859	1.55208	2.91504	2.24757	4.5495	0.856599	1.28058
FBgn0004880	3L	protein_coding	scrt	0.00425719	0.0577649	0.253185	0.326088	0.296971	0.471273	0.081845	0.148771	753.399	533.878	620.769	666.508	751.362	755.436	490.176	577.58
FBgn0004882	3R	protein_coding	orb	0.262789	0.514196	2.59086e-10	1.96643e-09	5.56739e-05	0.000613399	0.0645629	0.123799	1402.92	1321.86	1581.85	1142.92	1731.35	1074.49	1432.36	1211.36
FBgn0004885	3R	protein_coding	tok	0.000330388	0.0176944	3.78912e-12	4.74711e-11	1.46407e-09	2.44122e-07	0.000286051	0.00188379	1821.84	1259.34	1311.06	1770.12	1416.96	2226.71	1205.15	1313.54	3R:20569540	0.000503745
FBgn0004888	3L	protein_coding	Scsalpha	0.523952	0.734425	1.47106e-08	7.57497e-08	0.464601	0.630881	0.001678	0.00758087	2931.93	2839.32	3147.49	2623.76	3169.08	2694.77	3125.9	2552.75
FBgn0004889	3R	protein_coding	tws	0.333291	0.583087	6.78112e-11	5.95105e-10	0.28834	0.461423	0.00560243	0.0189648	944.998	896.581	794.52	1047.06	805.276	1084.72	783.763	1009.4	3R:5965741	0.000163719
FBgn0004892	2L	protein_coding	sob	0.893842	0.952246	0.349168	0.424716	0.682624	0.804076	0.0784391	0.143775	68.3768	67.7866	66.6525	69.5109	66.3274	70.4261	66.9776	68.5956
FBgn0004893	2L	protein_coding	bowl	0.122538	0.337293	8.76445e-12	9.88537e-11	0.0950746	0.206587	0.210047	0.306616	428.167	407.543	363.199	472.51	365.021	491.313	361.378	453.708	2L:3783331	3.63838e-05
FBgn0004895	3L	protein_coding	fd64A	0.29114	0.542625	0.00251696	0.00512582	0.136694	0.270082	0.0783949	0.143727	5.59365	4.25465	3.54682	6.30148	3.58043	7.60687	3.51321	4.99609
FBgn0004896	2R	protein_coding	fd59A	0.0439832	0.192944	0.00211758	0.0043647	0.251315	0.419178	0.232458	0.331462	26.0391	21.7031	26.4525	21.2897	29.5135	22.5647	23.3915	20.0148
FBgn0004897	3R	protein_coding	fd96Ca	0.189809	0.429954	0.117566	0.167092	0.91721	0.954016	0.693262	0.74947	3.55128	2.74435	2.60215	3.69347	3.04106	4.0615	2.16324	3.32545
FBgn0004898	3R	protein_coding	fd96Cb	0.0224887	0.134219	0.355125	0.431305	0.68938	0.808383	0.764581	0.808838	4.49198	6.55062	5.08061	5.96199	4.24057	4.74338	5.92064	7.18061
FBgn0004901	3R	protein_coding	Prat	0.190004	0.430113	3.37788e-05	9.46859e-05	0.679617	0.802255	0.141281	0.226044	116.943	124.561	110.712	130.791	106.053	127.832	115.372	133.75
FBgn0004903	3R	protein_coding	Rb97D	0.0673999	0.245318	1.18174e-05	3.56063e-05	0.0168562	0.0536752	0.288983	0.390575	758.479	727.025	777.555	707.949	809.934	707.025	745.177	708.873
FBgn0004907	2R	protein_coding	14-3-3zeta	0.0290514	0.154159	0.0108521	0.0194635	0.249968	0.417387	0.111759	0.188513	10899	10290.7	10364.1	10825.5	10569	11229	10159.3	10422
FBgn0004908	3R	protein_coding	Arl2	0.503462	0.720427	0.00705544	0.0131711	0.0290835	0.0827904	0.647889	0.712902	139.321	136.339	144.974	130.686	152.118	126.524	137.831	134.848
FBgn0004910	3L	protein_coding	Eip63F-1	0.200465	0.443515	0.00428817	0.00833817	0.00163729	0.00836489	0.00315343	0.0122871	873.617	815.011	877.21	811.418	869.627	877.606	884.792	745.229
FBgn0004911	3L	ncRNA	Eip63F-2	0.774311	0.893084	0.221635	0.291158	0.16402	0.308974	0.0557822	0.110512	25.8568	26.7476	27.5593	25.045	25.6766	26.0369	29.4421	24.0531
FBgn0004913	3R	protein_coding	Gnf1	0.127263	0.34542	0.000530461	0.00121285	0.631904	0.767162	0.00721372	0.0229013	525.479	495.095	529.169	491.404	546.699	504.259	511.64	478.549
FBgn0004914	2L	protein_coding	Hnf4	0.00123091	0.0315475	0.000115668	0.000296195	0.10138	0.216413	0.00437205	0.0158408	1342.21	1520.17	1388.9	1473.48	1315.92	1368.5	1461.88	1578.46
FBgn0004915	2L	protein_coding	TfIIB	0.319891	0.571185	0.011133	0.0199364	0.612537	0.753111	0.0825194	0.149671	339.268	349.674	353.882	335.06	350.452	328.084	357.312	342.036
FBgn0004919	2R	protein_coding	gol	0.0842001	0.276149	0.00825315	0.015181	3.41628e-09	4.52909e-07	4.26574e-05	0.000416139	692.352	777.813	711.91	758.255	738.085	646.619	685.735	869.89
FBgn0004921	2R	protein_coding	Ggamma1	0.00182655	0.0373453	0.525014	0.598884	0.953709	0.97468	0.0156573	0.0417409	4643.29	4096.14	4347.32	4392.12	4618.86	4667.73	4075.78	4116.5
FBgn0004924	X	protein_coding	Top1	0.316687	0.568515	0.485114	0.560406	0.066884	0.157809	0.0017798	0.0079258	1124.25	1065.26	1085.35	1104.17	1140.2	1108.3	1030.49	1100.04
FBgn0004926	3L	protein_coding	eIF-2beta	0.0858222	0.278742	0.530026	0.603403	0.844957	0.912671	1.12846e-15	1.01398e-12	1582.46	1215.65	1391.43	1406.68	1577.2	1587.72	1205.65	1225.64
FBgn0004956	X	protein_coding	os	0.81204	0.913537	0.236054	0.307304	0.876055	0.931461	0.592611	0.667416	13.4022	12.9617	14.3812	11.9827	14.7574	12.047	14.0051	11.9183
FBgn0004957	X	protein_coding	por	0.0487384	0.204381	0.0186252	0.0319012	0.544855	0.699903	0.913828	0.929459	142.032	134.186	131.396	144.822	136.966	147.098	125.826	142.547
FBgn0004959	X	protein_coding	phm	0.657661	0.824127	0.0124414	0.0220645	0.157101	0.299358	0.0513796	0.103851	3.91021	4.69149	5.80419	2.79751	6.23171	1.58872	5.37668	4.0063
FBgn0005198	3L	protein_coding	gig	0.0183718	0.120791	0.481355	0.556857	0.476792	0.64178	0.517049	0.600945	555.426	510.47	527.274	538.622	555.486	555.366	499.062	521.878
FBgn0005278	2L	protein_coding	Sam-S	0.247853	0.499322	2.53441e-10	1.93083e-09	0.77959	0.870734	9.96952e-08	2.89492e-06	4640	4265.83	4059.82	4846	4258.52	5021.48	3861.13	4670.52
FBgn0005322	2L	protein_coding	nmd	0.00155293	0.034549	0.945538	0.956957	0.456248	0.623572	0.644769	0.710259	525.246	575.134	550.612	549.768	521.044	529.447	580.179	570.088
FBgn0005355	3R	protein_coding	Su(fu)	0.0246644	0.14012	0.50334	0.577787	0.974958	0.986238	0.952141	0.961158	194.571	203.218	200.776	197.014	196.365	192.778	205.187	201.249
FBgn0005386	3L	protein_coding	ash1	0.199885	0.443172	0.0184259	0.0316102	0.13619	0.26948	0.168387	0.258715	846.662	793.815	782.87	857.607	832.2	861.124	733.541	854.09
FBgn0005390	X	protein_coding	fs(1)M3	0.817454	0.916015	0.000911491	0.00200054	0.492207	0.654743	0.022856	0.0555794	18.9843	19.7614	15.7224	23.0234	16.0188	21.9499	15.426	24.0968
FBgn0005391	X	protein_coding	Yp2	0.210935	0.456137	0.00469797	0.00905661	0.740571	0.842699	0.662002	0.724068	77.9232	63.4653	51.6177	89.7708	60.9232	94.9232	42.3121	84.6185
FBgn0005411	X	protein_coding	U2af50	0.857014	0.934702	0.312215	0.389282	0.958031	0.977122	0.172377	0.263731	609.068	612.009	604.092	616.985	602.954	615.182	605.23	618.788
FBgn0005427	X	protein_coding	ewg	0.591111	0.780815	1.25078e-10	1.02328e-09	0.00426449	0.0179807	0.0381098	0.0826922	649.919	640.601	592.642	697.878	580.738	719.1	604.547	676.655	X :162291	3.18477e-17
FBgn0005533	3L	protein_coding	RpS17	0.0883606	0.283184	0.000118835	0.000303673	0.845123	0.912789	0.023527	0.0568454	4431.52	4748.55	4368.8	4811.27	4200.52	4662.52	4537.08	4960.03
FBgn0005536	3L	protein_coding	Mbs	0.0117467	0.0955208	3.71097e-05	0.000103351	0.000116023	0.00106046	0.00591023	0.019805	2259.09	1964.23	2229.64	1993.67	2484.99	2033.18	1974.3	1954.16
FBgn0005558	4	protein_coding	ey	0.320988	0.572237	0.00247785	0.00505253	0.437327	0.606651	0.0864496	0.155094	105.116	98.7422	94.815	109.043	99.6881	110.544	89.9419	107.542
FBgn0005561	4	protein_coding	sv	0.76219	0.886554	0.010577	0.0190101	0.00322117	0.0143091	0.338936	0.440955	201.76	199.33	190.807	210.282	203.473	200.046	178.141	220.519
FBgn0005564	3L	protein_coding	Shal	0.0628947	0.236133	1.14828e-10	9.4805e-10	0.0186921	0.0583527	0.00557182	0.0188928	317.409	282.689	342.198	257.899	370.167	264.651	314.23	251.147
FBgn0005585	3R	protein_coding	Crc	0.0982087	0.298492	1.12967e-09	7.41631e-09	8.61467e-06	0.000154809	0.00112769	0.00554047	6466.67	6887.49	7143.98	6210.18	7217.74	5715.6	7070.23	6704.75
FBgn0005586	2R	protein_coding	Rab3	0.00224559	0.0414142	3.50021e-07	1.3879e-06	0.000189028	0.00152791	0.16723	0.257426	616.676	536.244	624.03	528.89	695.112	538.239	552.947	519.54
FBgn0005590	2L	protein_coding	scw	0.705642	0.853696	0.814989	0.852408	0.605708	0.748355	0.712632	0.765448	7.10583	6.71703	7.05464	6.76822	7.56559	6.64607	6.54369	6.89036
FBgn0005592	3L	protein_coding	btl	0.513326	0.727463	0.109451	0.156799	0.327904	0.500146	0.0607439	0.117831	131.135	126.542	132.597	125.08	137.158	125.113	128.037	125.047
FBgn0005593	2L	protein_coding	RpL7	0.734861	0.871573	9.02173e-11	7.67987e-10	0.739312	0.841729	0.0412938	0.0878335	8471.25	8389.62	7677	9183.87	7692.57	9249.93	7661.43	9117.81
FBgn0005596	3R	protein_coding	yem	0.571387	0.768022	0.233083	0.304048	0.00195659	0.00966998	0.0213802	0.0528024	227.771	221.963	228.466	221.268	241.459	214.084	215.473	228.453
FBgn0005612	2R	protein_coding	Sox14	0.015291	0.109626	1.35546e-09	8.70659e-09	0.0496456	0.125742	0.0270256	0.0632487	378.691	319.699	296.979	401.412	314.357	443.025	279.601	359.798
FBgn0005613	2R	protein_coding	Sox15	0.0941714	0.292628	7.74488e-10	5.25443e-09	0.442009	0.610865	0.22811	0.326568	61.7405	54.7517	44.2656	72.2266	46.5592	76.9218	41.9719	67.5315
FBgn0005614	2R	protein_coding	trpl	0.371486	0.61279	0.762416	0.808239	7.3828e-05	0.0007548	5.2123e-06	7.49367e-05	2374.02	2623.82	2512.37	2485.46	2592.06	2155.98	2432.69	2814.95
FBgn0005616	2L	protein_coding	msl-2	0.432512	0.664272	0.00040772	0.000950621	0.55849	0.711373	0.0738906	0.137164	341.417	332.372	321.641	352.148	323.911	358.922	319.371	345.374
FBgn0005617	2L	protein_coding	msl-1	0.239838	0.490596	1.99609e-08	1.00015e-07	0.413924	0.585108	0.123384	0.203488	623.152	603.006	567.106	659.053	572.25	674.055	561.962	644.051
FBgn0005619	2R	protein_coding	Hdc	0.0647943	0.24053	0.000122719	0.000312774	0.000369755	0.00257999	0.285025	0.386485	103.709	94.0006	107.729	89.9809	120.644	86.7731	94.8125	93.1887
FBgn0005624	2R	protein_coding	Psc	0.00452783	0.0590114	0.0673105	0.101603	0.378327	0.550622	0.248195	0.348382	98.5559	81.1172	86.2157	93.4574	96.6379	100.474	75.7934	86.4409	2R:8860214	4.46242e-05
FBgn0005626	3L	protein_coding	ple	0.0132855	0.101789	1.62724e-11	1.698e-10	0.449981	0.617879	0.000117924	0.000928125	940.795	556.436	1011.42	485.806	1222.21	659.384	800.643	312.229
FBgn0005630	2R	protein_coding	lola	0.227271	0.475503	6.77228e-07	2.55266e-06	0.0542826	0.134493	0.00304174	0.0119585	4322.13	4115	3965.06	4472.07	4148.55	4495.71	3781.57	4448.43
FBgn0005631	2R	protein_coding	robo	0.0968268	0.296157	0.0433101	0.0686359	0.0217184	0.0656955	0.000384949	0.00237187	339.703	294.264	305.943	328.024	341.342	338.064	270.544	317.985
FBgn0005632	3R	protein_coding	faf	0.109486	0.31622	0.000130416	0.000331138	0.929462	0.961486	0.00156702	0.00714748	3898.73	3602.56	3576.69	3924.61	3721.26	4076.2	3432.11	3773.02
FBgn0005633	3L	protein_coding	fln	0.0790068	0.26672	5.20076e-08	2.41647e-07	0.00114582	0.00626943	0.00564929	0.0190915	482.899	195.494	617.119	61.2737	897.665	68.1316	336.573	54.4157
FBgn0005636	2R	protein_coding	nvy	0.00946161	0.0856363	6.53161e-05	0.000174327	0.0114049	0.0393511	0.163995	0.253532	227.631	192.749	229.12	191.259	257.501	197.76	200.74	184.757
FBgn0005638	2R	protein_coding	slbo	0.0517692	0.211417	1.06905e-10	8.90361e-10	0.200581	0.356036	0.0875584	0.156643	36.5447	29.3049	44.15	21.6996	49.2483	23.8411	39.0517	19.5581
FBgn0005640	3L	protein_coding	Eip63E	0.0103382	0.0898494	0.00741016	0.0137713	0.640268	0.774374	0.121114	0.200659	967.963	896.809	909.364	955.409	948.708	987.219	870.019	923.599	3L:3547395	4.67807e-05
FBgn0005642	3R	protein_coding	wdn	0.41635	0.651861	1.47188e-11	1.55291e-10	0.0861405	0.19217	0.0231834	0.0562256	309.068	301.829	277.664	333.232	276.738	341.397	278.591	325.067
FBgn0005648	2R	protein_coding	Pabp2	0.208135	0.453079	3.99402e-05	0.000110651	0.968501	0.982424	0.307861	0.409789	379.804	367.603	354.316	393.091	360.575	399.032	348.057	387.15
FBgn0005649	3R	protein_coding	Rox8	0.057088	0.224439	1.33673e-06	4.77375e-06	0.505143	0.665837	0.0406514	0.0868096	1318.73	1253.69	1228.51	1343.92	1267.39	1370.07	1189.62	1317.77
FBgn0005654	2R	protein_coding	lat	0.600699	0.787311	1.2114e-08	6.36348e-08	4.32543e-05	0.000508427	0.123771	0.20392	633.567	646.928	713.183	567.312	750.962	516.172	675.404	618.452
FBgn0005655	2R	protein_coding	PCNA	0.985326	0.993716	0.40812	0.484508	0.473591	0.63901	0.260296	0.360663	39.5443	39.4885	40.5791	38.4537	39.6878	39.4008	41.4704	37.5066	2R:16150980	3.55762e-19
FBgn0005658	3L	protein_coding	Ets65A	0.0296151	0.155844	0.018549	0.0317877	0.809946	0.890259	0.157666	0.24591	70.1038	57.9384	68.5126	59.5296	74.1591	66.0485	62.866	53.0107
FBgn0005659	3R	protein_coding	Ets98B	0.357127	0.600745	0.0364655	0.0588029	0.753693	0.85228	0.00390357	0.0144709	308.744	293.257	292.074	309.928	298.529	318.959	285.618	300.897
FBgn0005660	2L	protein_coding	Ets21C	0.00489219	0.0611013	5.14944e-08	2.39468e-07	0.0105889	0.0371105	0.788065	0.826831	51.4854	41.434	33.8009	59.1184	34.1153	68.8555	33.4866	49.3814
FBgn0005664	2L	protein_coding	Cry	0.61846	0.799214	0.0193956	0.0331087	0.0466616	0.119814	0.016171	0.0427578	103.937	96.6881	110.434	90.1916	122.55	85.3239	98.3169	95.0593
FBgn0005666	4	protein_coding	bt	9.13156e-05	0.0108002	7.61019e-11	6.57517e-10	8.51995e-07	2.88288e-05	0.0089657	0.0270998	64755.3	38754.8	61795.9	41714.2	81040.6	48470.1	42551.2	34958.4
FBgn0005670	X	protein_coding	Cyp4d1	0.000153893	0.0135275	0.00444634	0.00861775	8.99443e-08	5.27621e-06	1.33355e-06	2.48203e-05	78.8159	220.618	139.522	159.912	92.1573	65.4745	186.886	254.35	X :2056399	4.63618e-28
FBgn0005671	3R	protein_coding	Vha55	0.0985666	0.298878	6.26715e-09	3.48213e-08	3.20529e-06	7.69174e-05	0.00244346	0.010105	4268.36	3990.01	4430.8	3827.56	4782.94	3753.78	4078.67	3901.35
FBgn0005672	2L	protein_coding	spi	0.411561	0.648234	5.73075e-11	5.12945e-10	0.00578279	0.0229298	0.044719	0.0932068	526.663	511.179	459.3	578.542	449.637	603.689	468.962	553.395
FBgn0005674	3R	protein_coding	Aats-glupro	0.00487275	0.0609868	0.0162102	0.0281071	0.0956478	0.207442	0.350546	0.452782	1434.84	1273.12	1304.34	1403.63	1351.73	1517.95	1256.94	1289.31
FBgn0005677	2L	protein_coding	dac	0.725037	0.864635	0.00450423	0.0087122	0.393696	0.565912	0.00519334	0.0179328	151.858	148.066	158.403	141.52	162.667	141.048	154.14	141.992
FBgn0005683	2L	protein_coding	pie	0.449814	0.678855	0.572978	0.642495	0.00029948	0.00218682	0.288312	0.389896	54.2113	56.1329	55.7793	54.5649	59.211	49.2115	52.3475	59.9182	2L:10421719	0.000444374
FBgn0005694	3L	protein_coding	Aef1	0.259883	0.511045	0.0236995	0.0398126	0.365755	0.538753	0.0199835	0.0502429	425.427	402.849	400.869	427.408	417.257	433.597	384.481	421.218
FBgn0005695	2R	protein_coding	gcl	0.64598	0.816451	0.0413015	0.0657749	0.076862	0.176026	0.698227	0.752762	246.049	248.517	240.618	253.948	233.66	258.439	247.575	249.458
FBgn0005696	3R	protein_coding	DNApol-alpha73	0.0470892	0.200302	0.323629	0.400882	0.453722	0.62117	0.453281	0.549708	26.2916	22.3858	25.1729	23.5045	26.4949	26.0882	23.8508	20.9208
FBgn0005771	2L	protein_coding	noc	0.0731572	0.255895	0.139399	0.194081	0.00554087	0.0221552	0.000353434	0.00222516	683.403	633.572	650.595	666.379	659.919	706.886	641.271	625.872
FBgn0005775	3L	protein_coding	Con	0.0697139	0.248524	6.09965e-06	1.93102e-05	0.010034	0.0355511	0.0564641	0.111421	286.511	257.943	297.659	246.795	324.587	248.435	270.731	245.156	3L:4990149	8.61941e-05
FBgn0005777	3R	protein_coding	PpD3	0.642358	0.81416	0.00401464	0.00785432	0.0602002	0.145607	0.141505	0.226269	623.834	631.165	645.744	609.255	653.478	594.19	638.011	624.319
FBgn0005778	2R	protein_coding	PpD5	0.00751714	0.075894	0.000747947	0.00166698	0.0758326	0.174345	0.0151238	0.0406671	97.5902	134.331	127.305	104.616	114.463	80.7178	140.148	128.514
FBgn0005779	2L	protein_coding	PpD6	0.00536016	0.0638404	6.03906e-08	2.77488e-07	4.71522e-05	0.000540879	0.0394488	0.0849029	121.229	99.9514	123.764	97.4154	143.079	99.378	104.45	95.4527
FBgn0008635	X	protein_coding	betaCOP	0.440915	0.671726	0.0157887	0.0274411	0.000131257	0.00116199	0.633353	0.701009	1581.18	1563.59	1604.19	1540.59	1667.8	1494.55	1540.57	1586.62
FBgn0008636	2R	protein_coding	hbn	0.131608	0.351201	0.00257933	0.00524425	0.379078	0.551464	0.00505836	0.017618	22.7388	16.9454	22.8334	16.8509	26.538	18.9397	19.1288	14.7621	2R:16847851	5.73845e-21
FBgn0008646	3R	protein_coding	E5	0.225153	0.47244	0.328407	0.403346	0.528753	0.685591	0.78263	0.822766	19.6981	17.6474	17.6571	19.6885	18.0311	21.3651	17.2831	18.0118
FBgn0008651	3R	protein_coding	lbl	0.744051	0.876216	0.0381598	0.0612116	0.161651	0.305759	0.0588998	0.11504	46.7873	45.5382	48.874	43.4515	51.2898	42.2848	46.4583	44.6182
FBgn0010014	X	protein_coding	CanB	0.587822	0.778915	3.54883e-07	1.40477e-06	0.0475208	0.121537	0.0154123	0.0412577	154.339	148.537	171.164	131.712	180.245	128.433	162.083	134.991
FBgn0010015	3R	protein_coding	CanA1	0.0443306	0.1941	0.343151	0.418814	0.000152039	0.00130663	5.74008e-07	1.2529e-05	284.385	214.373	245.157	253.601	261	307.77	229.314	199.432
FBgn0010019	X	protein_coding	Cyp4g1	0.0894265	0.284514	4.33506e-09	2.50055e-08	0.104714	0.221461	3.67655e-06	5.6901e-05	224100	256699	217286	263512	196349	251851	238224	275173	X :363446	4.70301e-22
FBgn0010038	3R	protein_coding	GstD2	0.53476	0.743525	0.83698	0.870385	0.571683	0.722206	0.000706503	0.0038307	85.1257	71.3128	77.2237	79.2149	81.3867	88.8648	73.0607	69.5649
FBgn0010039	3R	protein_coding	GstD3	0.479685	0.701107	4.04249e-06	1.32141e-05	0.195789	0.350337	6.36838e-10	4.57788e-08	164.419	142.6	171.815	135.204	178.473	150.365	165.157	120.043
FBgn0010040	3R	protein_coding	GstD4	0.0265892	0.146378	0.358582	0.434891	0.699075	0.815084	0.00825812	0.0254413	9.86311	4.80973	7.81224	6.8606	10.1398	9.58639	5.48465	4.13482
FBgn0010041	3R	protein_coding	GstD5	0.801443	0.90755	0.000608223	0.00137759	0.0315038	0.0883855	0.00375923	0.014055	141.711	150.4	113.071	179.04	89.3874	194.035	136.755	164.045
FBgn0010042	3R	protein_coding	GstD6	0.266987	0.517962	0.783158	0.825629	0.0405837	0.107607	0.230317	0.329106	5.69711	7.56609	6.81401	6.44919	4.46997	6.92425	9.15804	5.97413
FBgn0010043	3R	protein_coding	GstD7	0.713392	0.858844	3.42632e-07	1.36194e-06	0.556366	0.709897	0.00100986	0.00508832	16.3901	18.0392	23.8473	10.582	23.6185	9.16175	24.0762	12.0023
FBgn0010044	3R	protein_coding	GstD8	0.012718	0.0994682	0.000101549	0.000262079	0.00252688	0.0118018	0.207878	0.304148	42.8213	28.1946	27.0017	44.0142	28.0791	57.5636	25.9243	30.4648
FBgn0010051	3R	protein_coding	Itp-r83A	0.0131624	0.10139	0.00390868	0.0076657	0.00232582	0.0110543	0.000987138	0.00499405	1952.72	1704.55	1771.89	1885.38	1956.41	1949.04	1587.38	1821.71
FBgn0010052	2R	protein_coding	Jhe	0.00119102	0.0309482	0.000162088	0.000404758	0.62777	0.764228	0.0178488	0.0461087	83.3934	46.7037	74.643	55.4541	94.0685	72.7184	55.2175	38.1898
FBgn0010053	2R	protein_coding	Jheh1	5.82224e-05	0.00950023	0.829456	0.864241	0.504136	0.664889	0.00137161	0.00644895	959.423	1743.88	1356.9	1346.41	948.35	970.496	1765.44	1722.33	2R:14742986	0.000675864
FBgn0010078	2R	protein_coding	RpL23	0.191619	0.432613	9.96394e-09	5.3152e-08	0.113897	0.235542	0.00223292	0.00942465	9339.28	9963.79	8791.3	10511.8	8303.89	10374.7	9278.7	10648.9
FBgn0010097	2L	protein_coding	gammaTub37C	0.506742	0.723047	0.62155	0.686255	0.00541993	0.0217794	0.111084	0.187722	2.48054	3.00028	2.60284	2.87798	3.17374	1.78735	2.03194	3.96862
FBgn0010100	2L	protein_coding	Acon	0.240506	0.491008	2.06522e-20	9.58752e-18	0.130986	0.261837	0.000864175	0.00449635	11606	12598	16462.3	7741.62	15688.4	7523.59	17236.3	7959.65
FBgn0010105	3L	protein_coding	comm	0.727986	0.866707	0.00228125	0.00468116	0.729591	0.835792	0.646965	0.712128	164.926	163.014	153.693	174.247	153.58	176.271	153.806	172.222
FBgn0010109	2R	protein_coding	dpn	0.0905168	0.286277	0.647039	0.708641	0.583156	0.731206	0.902456	0.920265	0.939248	0.458163	0.608837	0.788574	0.74158	1.13692	0.476094	0.440232
FBgn0010113	3R	protein_coding	hdc	0.00349085	0.0527816	1.2955e-07	5.59353e-07	0.374634	0.547011	0.126295	0.207317	708.89	544.202	520.512	732.58	589.193	828.588	451.832	636.571	3R:26160197	6.91968e-05
FBgn0010114	2R	protein_coding	hig	0.00174638	0.0368265	0.06274	0.0955155	0.0766193	0.175649	0.112631	0.189621	894.321	766.462	850.27	810.512	933.056	855.586	767.484	765.439
FBgn0010173	3R	protein_coding	RpA-70	0.203638	0.447963	7.70032e-12	8.85831e-11	2.186e-05	0.000303488	0.132457	0.215162	773.065	741.298	659.938	854.426	631.589	914.541	688.286	794.311
FBgn0010194	X	protein_coding	Wnt5	0.404528	0.64221	0.13262	0.185785	0.196698	0.351497	0.000613589	0.00343635	88.8074	78.0107	87.6449	79.1732	96.6597	80.955	78.63	77.3915
FBgn0010197	2L	protein_coding	Gyc32E	0.0683324	0.246258	1.0579e-06	3.8454e-06	0.001273	0.00680645	0.0129549	0.036064	17.0005	13.7204	12.6031	18.1177	12.6513	21.3497	12.555	14.8858
FBgn0010198	X	protein_coding	RpS15Aa	0.897458	0.953628	8.29801e-13	1.26021e-11	0.056277	0.138017	0.00188203	0.00827623	6026.23	6058.49	5320.64	6764.08	5187.66	6864.79	5453.62	6663.37
FBgn0010213	2R	protein_coding	Sod2	0.134024	0.354896	4.27393e-16	2.63842e-14	0.00165507	0.00843792	0.000952621	0.00485741	1007.85	1096.18	1255.57	848.468	1253.81	761.893	1257.32	935.043
FBgn0010215	3L	protein_coding	alpha-Cat	0.373646	0.614633	9.68576e-10	6.4601e-09	0.0524972	0.131183	0.0238947	0.0575107	1762.18	1714.96	1601.88	1875.26	1594.68	1929.68	1609.07	1820.84
FBgn0010217	4	protein_coding	ATPsyn-beta	0.249404	0.500914	2.17158e-12	2.90852e-11	0.00847136	0.0310412	0.00770279	0.0241401	20181.4	17563.5	25638.6	12106.3	28570.2	11792.5	22707	12420
FBgn0010220	2R	protein_coding	Dbp45A	0.908683	0.958898	1.5941e-07	6.72657e-07	0.859166	0.921924	0.787842	0.826768	168.012	167.491	147.714	187.789	147.456	188.568	147.972	187.011
FBgn0010222	3R	protein_coding	Nmdmc	0.00757586	0.0761801	0.865504	0.893056	0.0299453	0.0847184	0.0235304	0.0568454	352.197	249.412	299.302	302.307	330.592	373.802	268.012	230.812
FBgn0010223	3L	protein_coding	Galphaf	0.000423125	0.0196656	0.00293124	0.00589968	0.454181	0.621623	0.502797	0.588568	212.365	251.33	220.461	243.234	198.327	226.403	242.595	260.064
FBgn0010225	3R	protein_coding	Gel	0.180769	0.418098	6.60493e-06	2.07312e-05	0.00178588	0.00898999	0.000704246	0.00382588	5304.7	5931.41	5086.5	6149.61	4441.07	6168.32	5731.92	6130.91
FBgn0010226	2R	protein_coding	GstS1	0.0202007	0.126687	6.61694e-14	1.47414e-12	2.37194e-07	1.06863e-05	0.00460808	0.0164528	4677.24	3937.89	5215.99	3399.14	6035.86	3318.63	4396.12	3479.66	2R:12987041	4.74514e-05
FBgn0010228	2R	protein_coding	HmgZ	0.605913	0.790644	1.94731e-07	8.08207e-07	1.53724e-07	7.76978e-06	0.895384	0.914206	1051.51	1045.64	991.258	1105.89	936.115	1166.91	1046.4	1044.88
FBgn0010235	3L	protein_coding	Klc	0.0526706	0.213507	2.77369e-08	1.35003e-07	0.0121693	0.041437	0.0153483	0.0410998	935.187	875.184	846.951	963.421	856.422	1013.95	837.48	912.889
FBgn0010238	2R	protein_coding	Lac	0.0792294	0.267026	3.73375e-09	2.18565e-08	0.846701	0.913935	0.268929	0.369838	496.271	449.533	388.125	557.678	413.46	579.082	362.791	536.275
FBgn0010240	X	protein_coding	Lcch3	0.128832	0.34784	1.88529e-07	7.8549e-07	0.311987	0.486698	0.785997	0.825494	72.2093	68.1191	81.0441	59.2843	84.7229	59.6957	77.3654	58.8729
FBgn0010241	2R	protein_coding	Mdr50	0.000383881	0.0186907	4.02342e-09	2.34082e-08	0.0565707	0.138612	3.51642e-05	0.000356089	476.823	699.674	647.653	528.844	550.316	403.329	744.99	654.358
FBgn0010246	3L	protein_coding	Myo61F	0.000266264	0.0161901	0.586368	0.654604	0.346229	0.519472	0.102736	0.177035	1739.1	2075.11	1896.2	1918.01	1747.18	1731.03	2045.22	2105	3L:1329903	1.06586e-05
FBgn0010247	3RHet	protein_coding	Parp	0.39291	0.632079	2.61829e-06	8.84652e-06	0.761893	0.857583	0.0151956	0.0407787	1107.3	1064.33	1004.92	1166.72	1030.62	1183.99	979.212	1149.45
FBgn0010258	3R	protein_coding	Rbp4	0.478167	0.699766	8.07329e-06	2.49527e-05	0.0214047	0.0649044	0.476988	0.565768	172.816	177.846	194.019	156.644	199.859	145.774	188.18	167.513
FBgn0010263	2L	protein_coding	Rbp9	0.74402	0.876216	0.854347	0.884455	0.18588	0.33827	0.00120685	0.00585644	4388.18	4324.59	4364.54	4348.23	4456.01	4320.35	4273.07	4376.12	2L:2959527	0.000564564
FBgn0010265	2L	protein_coding	RpS13	0.946487	0.976569	9.99169e-12	1.10993e-10	0.441473	0.610509	9.47914e-05	0.000785428	3959.74	3948.27	3592.7	4315.31	3572.93	4346.56	3612.48	4284.07
FBgn0010269	X	protein_coding	Dsor1	0.618624	0.799299	0.0234399	0.039397	0.39023	0.56233	0.904679	0.922183	162.188	163.873	156.948	169.113	158.32	166.056	155.575	172.17
FBgn0010278	2R	protein_coding	Ssrp	0.00851679	0.0810775	6.11699e-11	5.43516e-10	0.0535104	0.133007	0.778196	0.819117	357.795	332.126	295.697	394.224	298.802	416.788	292.591	371.66
FBgn0010280	3L	protein_coding	Taf4	0.250259	0.502067	1.92185e-05	5.59165e-05	0.757258	0.854823	0.0385115	0.0833291	1126.57	1078.21	1038.27	1166.51	1058.55	1194.59	1017.99	1138.43
FBgn0010282	3R	protein_coding	TfIIFalpha	0.24896	0.500395	7.28457e-06	2.27059e-05	0.00191568	0.00951312	0.452569	0.549044	418.133	407.629	435.981	389.78	455.645	380.62	416.318	398.94
FBgn0010287	2L	protein_coding	Trf	0.0342739	0.168469	0.128404	0.18063	0.834625	0.906743	0.475284	0.564242	86.2601	96.9909	94.9667	88.2843	90.0507	82.4696	99.8827	94.0991
FBgn0010288	2L	protein_coding	Uch	0.873298	0.942155	7.98092e-11	6.86346e-10	0.000117965	0.0010737	0.00185197	0.00816625	1129.69	1136.3	1230.88	1035.1	1270.96	988.407	1190.81	1081.8
FBgn0010292	X	protein_coding	bys	0.613889	0.796617	0.00252606	0.00514306	0.220538	0.381374	0.607707	0.679835	189.588	187.22	180.037	196.771	178.06	201.116	182.013	192.426
FBgn0010294	X	protein_coding	ng2	0.680219	0.838429	0.887319	0.91057	0.334007	0.506206	0.324237	0.426012	0.221598	0.320668	0.25613	0.286136	0.103454	0.339741	0.408806	0.232531
FBgn0010295	X	protein_coding	ng3	0.0299011	0.156528	0.413668	0.490051	0.359997	0.533297	0.780667	0.821236	1.69937	0.857372	1.10526	1.45148	1.72041	1.67834	0.490114	1.22463
FBgn0010296	X	protein_coding	ng4	0.526738	0.736531	0.138922	0.193492	0.181912	0.333022	0.118482	0.197234	0.919615	0.614234	0.505272	1.02858	0.422817	1.41641	0.587728	0.64074
FBgn0010300	2L	protein_coding	brat	0.00208863	0.0401206	5.54565e-09	3.12746e-08	0.196697	0.351497	0.00688939	0.0221177	729.271	567.476	567.932	728.815	635.941	822.602	499.924	635.028	2L:19166599	0.000573037
FBgn0010303	X	protein_coding	hep	0.0422764	0.188785	6.13863e-13	9.7244e-12	0.0661331	0.15638	0.0161542	0.0427224	674.055	620.143	565.978	728.221	580.481	767.629	551.474	688.812
FBgn0010309	2L	protein_coding	pigeon	0.418099	0.653554	1.12495e-07	4.91487e-07	0.00233245	0.0110793	0.0246358	0.0589003	255.343	265.217	285.132	235.428	291.989	218.697	278.275	252.158
FBgn0010313	3R	protein_coding	corto	0.0857819	0.278742	3.99965e-05	0.000110733	0.50108	0.662346	0.00720983	0.0228965	955.431	870.398	855.84	969.989	906.351	1004.51	805.328	935.468
FBgn0010314	2L	protein_coding	Cks30A	0.568942	0.766322	0.215666	0.28468	0.122853	0.249408	0.01031	0.0301764	39.8757	37.2329	40.1279	36.9808	43.4256	36.3259	36.8303	37.6356
FBgn0010315	X	protein_coding	CycD	0.0181311	0.119939	5.58153e-09	3.1444e-08	0.00454	0.0189399	0.908769	0.925535	186.856	197.626	168.627	215.855	154.411	219.302	182.842	212.409
FBgn0010316	2R	protein_coding	dap	0.248021	0.499419	1.12571e-07	4.91691e-07	0.891101	0.940599	0.274224	0.375268	223.173	232.837	204.191	251.819	199.825	246.521	208.557	257.118
FBgn0010317	3L	protein_coding	CycJ	0.303014	0.55516	0.97938	0.98429	0.888454	0.939135	0.508148	0.593328	16.8066	18.6771	17.7648	17.7189	16.7049	16.9084	18.8248	18.5294
FBgn0010323	2L	protein_coding	Gsc	0.0690038	0.247387	0.858549	0.887579	0.690541	0.809158	0.150151	0.236816	7.54173	4.72983	6.229	6.04257	7.42648	7.65698	5.03152	4.42815	2L:588937	0.000988055
FBgn0010328	3R	protein_coding	woc	0.898341	0.953696	6.5656e-07	2.48286e-06	0.636361	0.770916	0.136891	0.220553	905.252	902.419	851.6	956.071	849.105	961.398	854.096	950.743
FBgn0010329	X	protein_coding	Tbh	0.00575567	0.0660738	0.000203016	0.000499092	0.00106328	0.00589765	0.030998	0.0705348	112.385	93.5701	109.696	96.2585	124.848	99.9213	94.5446	92.5957	X :7917616	0.000658306
FBgn0010333	3L	protein_coding	Rac1	0.00138379	0.0332069	7.56621e-05	0.000199862	0.64514	0.778345	0.0696731	0.131232	416.259	511.098	432.019	495.339	381.418	451.101	482.62	539.577	3L:1300252	0.000553217
FBgn0010339	2R	protein_coding	128up	0.27483	0.526461	0.180318	0.243297	0.0710352	0.165496	0.0307073	0.0699916	365.585	380.994	378.924	367.655	378.915	352.255	378.933	383.055
FBgn0010340	3R	protein_coding	140up	0.0840804	0.2759	0.679817	0.737399	0.707677	0.820794	0.0737892	0.137007	142.409	155.08	149.675	147.813	144.185	140.632	155.165	154.994
FBgn0010341	X	protein_coding	Cdc42	0.0243164	0.139241	1.34232e-15	6.5002e-14	7.00649e-07	2.42687e-05	0.0124662	0.034926	972.362	913.346	846.106	1039.6	837.098	1107.63	855.114	971.578
FBgn0010342	2R	protein_coding	Map60	0.23704	0.487027	0.326423	0.401427	0.502704	0.663788	0.0221002	0.0541016	110.046	118.014	115.905	112.156	113.195	106.898	118.614	117.414	2R:5480088	0.000124506
FBgn0010348	3L	protein_coding	Arf79F	0.476932	0.69885	0.321358	0.398685	0.11901	0.24327	0.17071	0.261737	3905.42	3842.33	3840.1	3907.65	3925.45	3885.39	3754.75	3929.91
FBgn0010350	3L	protein_coding	CdsA	0.712476	0.85824	1.4391e-08	7.42454e-08	0.00230891	0.0109812	0.0317115	0.0717546	1847.86	1870.19	2003.05	1714.99	2053.26	1642.45	1952.84	1787.54
FBgn0010352	3L	protein_coding	Nc73EF	0.558647	0.759545	5.83757e-16	3.36639e-14	0.00035421	0.00249279	0.00740098	0.0233705	10691.8	11003.7	13132.7	8562.71	12414.2	8969.34	13851.2	8156.08
FBgn0010355	3R	protein_coding	Taf1	0.107261	0.312673	0.000158348	0.000395785	0.754738	0.852751	0.00355399	0.0134808	1056.06	968.337	958.535	1065.86	1006.28	1105.84	910.791	1025.88
FBgn0010356	2R	protein_coding	Taf5	0.189929	0.43006	0.0105996	0.0190486	0.903357	0.946976	0.650377	0.715096	194.684	203.335	189.439	208.579	185.541	203.826	193.337	213.333
FBgn0010357	2R	protein_coding	betaTry	0.0385246	0.179162	2.39741e-14	6.40921e-13	0.133164	0.26492	1.07201e-05	0.000133169	8673.54	11102	12316.4	7459.18	11366	5981.07	13266.7	8937.28
FBgn0010358	2R	protein_coding	deltaTry	0.027136	0.148284	1.46869e-06	5.20479e-06	2.66657e-06	6.79199e-05	9.02102e-05	0.000757166	66.2987	20.7284	63.7119	23.3152	105.96	26.6378	21.4641	19.9927
FBgn0010379	3R	protein_coding	Akt1	0.00197033	0.0389109	3.31891e-17	3.41298e-15	1.28801e-05	0.00020737	0.282268	0.383613	1605.9	1447.53	1243.03	1810.41	1241.02	1970.78	1245.03	1650.03
FBgn0010380	X	protein_coding	AP-1-2beta	0.0378768	0.177458	0.0871879	0.128047	0.0507752	0.127919	0.256603	0.35695	918.021	876.569	909.978	884.612	945.308	890.733	874.648	878.49
FBgn0010381	3L	protein_coding	Drs	5.32665e-05	0.00908426	9.781e-07	3.58076e-06	0.0016138	0.00827049	0.962537	0.968827	1359.14	596.666	413.52	1542.28	478.69	2239.58	348.349	844.982
FBgn0010382	2L	protein_coding	CycE	0.0997467	0.300597	0.932832	0.947001	0.991688	0.995751	0.052466	0.105427	97.907	80.5421	89.4882	88.9608	98.138	97.6759	80.8383	80.2458	2L:15734499	6.27593e-05
FBgn0010383	X	protein_coding	Cyp18a1	0.00027858	0.0163843	0.00363653	0.00718423	0.00420367	0.0177938	0.0101649	0.0298704	121.13	180.087	142.104	159.113	120.976	121.284	163.232	196.941
FBgn0010385	2R	protein_coding	Def	0.216039	0.461342	1.03054e-06	3.75574e-06	0.0198749	0.0611949	0.031951	0.072183	90.0521	60.5382	32.5126	118.078	30.2651	149.839	34.76	86.3163
FBgn0010387	3L	protein_coding	Dbi	0.000497812	0.0212169	7.25904e-14	1.58659e-12	0.808198	0.889541	1.65047e-06	2.94266e-05	2538.69	3699.27	3560.74	2677.22	2988.4	2088.97	4133.07	3265.46
FBgn0010388	2R	protein_coding	Dro	0.000584869	0.0228891	0.000209869	0.000514617	0.00267482	0.0123377	0.510136	0.595134	733.363	119.237	178.627	673.973	294.017	1172.71	63.2363	175.237
FBgn0010389	3R	protein_coding	htl	0.0891232	0.284128	0.172104	0.233839	0.382791	0.55527	0.245808	0.346013	349.935	325.668	330.333	345.27	337.74	362.13	322.925	328.411
FBgn0010391	X	protein_coding	Gtp-bp	0.625291	0.803806	0.00178348	0.00372784	0.040557	0.107554	0.883461	0.90403	982.146	989.89	1025.49	946.551	1046.16	918.13	1004.81	974.972
FBgn0010395	2L	protein_coding	Itgbetanu	0.273852	0.525832	5.24792e-18	8.00753e-16	1.4606e-07	7.57173e-06	0.00191884	0.00841064	470.947	434.857	305.508	600.296	271.789	670.105	339.226	530.487
FBgn0010397	2R	protein_coding	LamC	0.00140581	0.0335676	0.000482358	0.00111024	0.00433463	0.0182384	0.0495358	0.101053	742.615	644.496	666.766	720.345	694.766	790.464	638.767	650.225
FBgn0010398	2L	protein_coding	Lrr47	0.70065	0.850766	0.0410081	0.0653361	0.0470455	0.120646	0.388724	0.489736	56.4297	57.7588	60.4905	53.698	63.1195	49.7399	57.8615	57.656
FBgn0010399	3R	protein_coding	Nmdar1	0.0525841	0.213371	4.6413e-08	2.17401e-07	0.000176637	0.00145391	0.135208	0.21862	103.622	91.9824	112.207	83.3976	126.438	80.807	97.9767	85.9881
FBgn0010401	3R	protein_coding	Os-C	0.0855211	0.278594	0.0658361	0.0996688	0.337002	0.509456	0.0927857	0.163887	172.039	130.453	165.811	136.681	179.172	164.906	152.45	108.457
FBgn0010403	3R	protein_coding	Obp83b	0.132349	0.352307	0.667524	0.726599	0.0116075	0.0399021	0.012662	0.0353889	234.134	185.264	213.303	206.094	215.315	252.952	211.291	159.237
FBgn0010406	3L	protein_coding	RNaseX25	0.0317755	0.162177	6.74403e-09	3.72534e-08	0.000946758	0.00536541	0.536249	0.617932	476.487	501.492	447.312	530.666	415.971	537.002	478.654	524.33	3L:7964004	0.000121985
FBgn0010407	2L	protein_coding	Ror	0.551457	0.754522	0.0123058	0.0218551	0.886663	0.937998	0.0196005	0.0495264	54.1622	51.4386	49.3147	56.2862	50.4891	57.8354	48.1402	54.737
FBgn0010408	3L	protein_coding	RpS9	0.684219	0.84118	2.38186e-06	8.13092e-06	0.622616	0.760761	0.00599067	0.0199986	4722.64	4805.4	4456.19	5071.84	4388.86	5056.42	4523.53	5087.27
FBgn0010409	2R	protein_coding	RpL18A	0.445534	0.675548	9.17657e-11	7.79526e-10	0.213476	0.372377	0.00367537	0.0138181	6063.31	6246.89	5570.14	6740.05	5404.05	6722.57	5736.24	6757.53
FBgn0010411	2R	protein_coding	RpS18	0.0677532	0.245318	2.78704e-10	2.09956e-09	0.22165	0.382846	0.457594	0.549708	6007.62	6336.32	5430.56	6913.37	5168.91	6846.32	5692.21	6980.43	2R:16150980	3.55762e-19
FBgn0010412	X	protein_coding	RpS19a	0.989332	0.995611	0.0959884	0.139527	0.959858	0.978017	0.712737	0.765476	3241.05	3240.06	3165.37	3315.74	3163.65	3318.45	3167.09	3313.03
FBgn0010414	2R	protein_coding	SerT	0.164372	0.39603	0.0969866	0.140788	0.0384493	0.103092	0.0208069	0.0517342	109.042	100.077	107.568	101.551	115.857	102.227	99.279	100.874
FBgn0010415	2R	protein_coding	Sdc	0.0105138	0.0905908	5.02175e-12	6.07039e-11	2.41355e-06	6.28612e-05	0.0796157	0.145635	2222.88	2008.21	1857.07	2374.01	1830.62	2615.14	1883.53	2132.88
FBgn0010416	X	protein_coding	TH1	0.328099	0.579053	0.00428189	0.00832997	0.707021	0.82033	0.569824	0.647852	250.896	258.285	242.612	266.569	240.381	261.411	244.844	271.727
FBgn0010417	3L	protein_coding	Taf6	0.961322	0.983704	9.15543e-06	2.80723e-05	0.215784	0.375078	0.543571	0.624412	193.149	192.912	179.42	206.641	176.35	209.948	182.491	203.334
FBgn0010421	3R	protein_coding	TfIIFbeta	0.95967	0.983058	0.0644856	0.0978781	0.110391	0.230263	0.00198221	0.00862069	215.882	215.243	209.844	221.282	205.264	226.5	214.423	216.064
FBgn0010422	2L	protein_coding	TfIIS	0.0955788	0.294456	0.836829	0.870354	0.51016	0.670746	0.0478167	0.0983203	313.751	337.165	324.612	326.305	310.188	317.314	339.035	335.295
FBgn0010423	2R	protein_coding	TpnC47D	0.0240376	0.138308	1.00716e-16	8.48431e-15	1.1521e-08	1.1026e-06	0.00339388	0.0130201	126.823	93.815	163.571	57.0666	204.044	49.6021	123.099	64.5311
FBgn0010424	3L	protein_coding	TpnC73F	0.0234839	0.136727	0.000293525	0.000703851	0.00888415	0.0322498	0.0270489	0.0632942	207.416	166.129	205.575	167.97	239.013	175.82	172.138	160.12
FBgn0010425	2R	protein_coding	epsilonTry	0.0691881	0.247577	6.1205e-13	9.7052e-12	3.09921e-06	7.54733e-05	0.000311639	0.00201457	1473.93	928.975	1890.35	512.552	2483.81	464.053	1296.9	561.051
FBgn0010431	3L	protein_coding	mtrm	0.151508	0.379664	0.488841	0.56411	0.10924	0.228646	0.724814	0.775751	13.1448	15.3669	13.6489	14.8628	13.9694	12.3202	13.3284	17.4054
FBgn0010433	3R	protein_coding	ato	0.177932	0.414142	0.373517	0.449968	0.256698	0.425131	0.788261	0.826966	0.652468	0.32389	0.620675	0.355683	0.954601	0.350335	0.286749	0.36103
FBgn0010434	2R	protein_coding	cora	0.0106458	0.0911033	1.84327e-11	1.8893e-10	0.00887313	0.0322286	0.00124748	0.0060031	2999.53	2552.16	2434.94	3116.75	2569.55	3429.51	2300.34	2803.99
FBgn0010435	2R	protein_coding	emp	0.0343014	0.168527	0.180667	0.243691	0.23851	0.403605	0.00236547	0.00986743	2091.47	2293.54	2219.32	2165.69	2141.81	2041.13	2296.84	2290.25
FBgn0010438	3R	protein_coding	mtSSB	0.822207	0.918079	0.251938	0.324611	0.781602	0.872077	0.262822	0.363323	98.067	97.0148	99.8258	95.256	99.8052	96.3288	99.8464	94.1831	3R:12031606	0.000113356
FBgn0010441	3R	protein_coding	pll	0.60151	0.787892	3.34761e-06	1.10997e-05	0.0246765	0.0726197	0.316651	0.418527	162.763	165.902	149.318	179.346	141.577	183.948	157.059	174.744
FBgn0010452	3L	protein_coding	trn	0.271429	0.522755	0.000887089	0.00195155	0.993009	0.996195	0.127431	0.208737	110.564	104.868	114.469	100.962	117.301	103.827	111.637	98.0984
FBgn0010453	2L	protein_coding	Wnt4	0.665621	0.830068	0.00115654	0.00249911	0.698387	0.814634	0.158084	0.246396	48.6663	47.1303	52.7349	43.0617	54.0263	43.3064	51.4436	42.8169
FBgn0010470	2R	protein_coding	Fkbp14	0.417036	0.652562	6.29846e-12	7.42293e-11	0.000746405	0.00444163	2.24358e-06	3.75261e-05	979.896	1026.29	1100.8	905.382	1110.38	849.408	1091.22	961.356
FBgn0010473	2L	protein_coding	tutl	0.0163405	0.113372	0.000635358	0.00143383	0.0002095	0.00165606	0.00366176	0.0137829	615.98	418.288	581.143	453.126	750.872	481.088	411.413	425.164
FBgn0010482	2R	protein_coding	l(2)01289	0.0184701	0.121171	1.23059e-14	3.84237e-13	1.12317e-07	6.20005e-06	3.61555e-10	2.88069e-08	4740.89	3251.93	4781.99	3210.83	5905.56	3576.22	3658.42	2845.43
FBgn0010488	2R	protein_coding	NAT1	0.000688449	0.0246349	0.0103517	0.0186425	0.174899	0.323589	0.0984162	0.171418	5773.59	5161.59	5353.74	5581.45	5717.39	5829.8	4990.08	5333.1	2R:8810806	0.00036071
FBgn0010497	2L	protein_coding	dmGlut	0.100671	0.302196	3.17674e-11	3.02952e-10	4.28051e-07	1.68861e-05	0.0129834	0.036131	853.295	743.511	975.872	620.934	1141.28	565.309	810.462	676.559
FBgn0010501	2R	protein_coding	Dcp-1	0.338795	0.588896	0.129831	0.182345	0.24655	0.413404	0.0173165	0.0450574	85.8803	90.9427	90.6916	86.1314	86.4313	85.3293	94.952	86.9335
FBgn0010504	2R	protein_coding	kermit	0.917139	0.962261	1.76406e-11	1.81848e-10	0.00786294	0.0293061	0.00380401	0.0141863	844.322	848.657	957.891	735.088	985.292	703.353	930.491	766.824
FBgn0010516	2R	protein_coding	wal	0.00765719	0.0766857	0.104291	0.150192	0.0424622	0.111166	0.527047	0.60998	1830.92	1970.98	1935.92	1865.98	1821.61	1840.23	2050.24	1891.73
FBgn0010520	2L	protein_coding	Bka	0.439969	0.671136	0.0559431	0.0863299	0.0211647	0.064285	0.105063	0.180085	73.7188	77.5373	72.2036	79.0525	66.1006	81.3371	78.3066	76.768
FBgn0010531	2R	protein_coding	Ccs	0.0439816	0.192944	2.07696e-05	6.00729e-05	0.99743	0.998617	0.01744	0.0452623	155.609	170.239	172.114	153.735	164.793	146.425	179.435	161.044
FBgn0010548	2R	protein_coding	Aldh-III	0.000327611	0.0176944	6.59169e-14	1.47054e-12	0.0816933	0.184566	0.00270082	0.0109406	2555.36	3095.82	3132.39	2518.79	2902.72	2208	3362.07	2829.57
FBgn0010549	2R	protein_coding	l(2)03659	0.590658	0.780665	0.0716694	0.107441	0.00215423	0.0104288	0.0148106	0.0400044	43.7936	41.4963	44.8638	40.4261	50.0177	37.5695	39.7099	43.2827	2R:5283670	0.00075693
FBgn0010551	2R	protein_coding	Phb2	0.344943	0.591798	9.99197e-16	5.20042e-14	1.04668e-08	1.03859e-06	1.18627e-05	0.000144262	1063.94	1022.81	1159.07	927.682	1236.87	891.007	1081.27	964.357
FBgn0010575	2R	protein_coding	sbb	0.411234	0.648022	0.788171	0.830265	0.0438358	0.113887	0.00555276	0.0188479	1203.04	1119.39	1168.13	1154.3	1263.75	1142.33	1072.5	1166.27	2R:14194088	0.000588523
FBgn0010583	2L	protein_coding	dock	0.0115958	0.0948223	0.0377548	0.060616	0.0774707	0.177037	0.476371	0.565201	585.763	531.913	577.117	540.559	619.405	552.121	534.829	528.996
FBgn0010590	2R	protein_coding	Prosbeta1	0.380138	0.620477	1.44829e-06	5.14038e-06	0.016901	0.0537736	0.0754477	0.13943	1011.45	1038.03	1085.43	964.053	1097.47	925.439	1073.39	1002.67
FBgn0010591	2R	protein_coding	Sply	0.242285	0.493417	0.263009	0.336863	0.20562	0.362632	0.000522057	0.00302535	564.507	602.82	591.303	576.024	563.48	565.534	619.126	586.514	2R:12977125	0.000413838
FBgn0010602	2L	protein_coding	lwr	0.661689	0.827571	1.38697e-11	1.47681e-10	0.0286299	0.0817839	0.0177661	0.0459295	468.99	463.419	505.547	426.862	516.66	421.319	494.433	432.405
FBgn0010607	2L	protein_coding	l(2)05714	0.098367	0.298672	0.841879	0.874874	0.890887	0.940548	0.0495392	0.101053	106.821	114.588	110.428	110.98	106.355	107.286	114.501	114.674
FBgn0010611	2R	protein_coding	Hmgs	0.118346	0.330708	0.4293	0.505092	0.659866	0.789165	0.0101092	0.0297435	1717.41	1593.56	1671.31	1639.66	1724.46	1710.37	1618.16	1568.96
FBgn0010612	2L	protein_coding	l(2)06225	0.850256	0.931079	2.43764e-13	4.41505e-12	0.0248274	0.0729576	0.00672181	0.0217133	2616.59	2663.92	3484.14	1796.37	3615.07	1618.11	3353.22	1974.63	2L:10976224	0.00014669
FBgn0010620	2R	protein_coding	Sip1	0.0244295	0.139361	5.69363e-09	3.20197e-08	0.0109065	0.0379849	0.267341	0.368185	691.184	631.669	584.699	738.154	589.074	793.295	580.324	683.013
FBgn0010621	2R	protein_coding	Cct5	0.00151165	0.034549	1.82239e-10	1.43572e-09	0.00292937	0.0132605	0.225774	0.324189	729.33	658.93	633.598	754.662	648.486	810.173	618.709	699.15
FBgn0010622	2R	protein_coding	l(2)06496	0.027784	0.150093	0.0684706	0.10321	0.0326752	0.0908837	0.00150092	0.00691819	149.342	176.451	158.344	167.448	139.391	159.293	177.297	175.604
FBgn0010638	2R	protein_coding	Sec61beta	0.384119	0.624108	1.9663e-09	1.212e-08	0.000364787	0.00254972	0.123947	0.204105	803.399	779.84	874.922	708.316	925.576	681.221	824.268	735.411
FBgn0010651	2R	protein_coding	l(2)08717	0.86927	0.940568	0.00406263	0.00793682	0.47711	0.642055	1.55349e-08	6.39344e-07	955.875	966.718	936.228	986.365	936.578	975.172	935.877	997.558	2R:14687940	0.000964547
FBgn0010660	2R	protein_coding	Nup214	0.387175	0.626782	0.0600701	0.0918573	0.753322	0.852074	0.0028503	0.0113857	600.079	578.602	577.84	600.841	590.441	609.717	565.239	591.965
FBgn0010704	2L	protein_coding	rti	0.0108712	0.0919615	0.0329414	0.0536334	0.347559	0.520647	0.426852	0.525292	1118.7	1046.93	1058.95	1106.68	1084.68	1152.72	1033.23	1060.63
FBgn0010741	3L	protein_coding	l(3)01239	0.588927	0.779612	6.19015e-06	1.95737e-05	0.0800169	0.181539	0.130978	0.213272	368.915	361.946	339.442	391.419	334.421	403.41	344.464	379.428
FBgn0010747	3L	protein_coding	Srp54k	0.323623	0.574194	1.85731e-05	5.41654e-05	0.000102268	0.000965601	0.000289827	0.00190246	1384.93	1335.75	1411.32	1309.36	1480.7	1289.16	1341.93	1329.56
FBgn0010750	3R	protein_coding	atms	0.544114	0.749489	0.00263578	0.00534701	0.0757369	0.174174	0.211408	0.308102	311.711	318.949	299.794	330.867	287.493	335.929	312.094	325.804
FBgn0010762	3L	protein_coding	simj	0.0406854	0.184327	0.00914337	0.0166518	0.571239	0.721983	0.00136702	0.00643298	649.452	573.921	591.2	632.173	633.157	665.747	549.243	598.599
FBgn0010768	3R	protein_coding	sqz	0.0122337	0.0972805	0.000153407	0.000384384	0.318782	0.493773	0.793714	0.831715	63.1099	55.8168	66.0256	52.9011	71.1953	55.0245	60.856	50.7777
FBgn0010770	3R	protein_coding	ppan	0.00698758	0.0732926	6.853e-05	0.000182213	0.649309	0.781269	0.531777	0.614091	103.67	90.4979	88.0664	106.101	95.5401	111.799	80.5928	100.403
FBgn0010772	3R	protein_coding	Xe7	0.216191	0.461545	0.0712897	0.106941	0.057568	0.14065	0.00795903	0.0247418	625.704	588.673	593.093	621.284	626.497	624.91	559.689	617.658
FBgn0010774	3R	protein_coding	Ref1	0.0776558	0.263995	2.88403e-06	9.65961e-06	0.328906	0.500868	0.993601	0.994585	545.51	537.066	511.545	571.03	510.699	580.321	512.391	561.74
FBgn0010786	3L	protein_coding	l(3)02640	0.244446	0.495447	2.83788e-10	2.13289e-09	0.000114645	0.00104998	0.00228424	0.00959368	1308.91	1368.39	1449.3	1228	1471.65	1146.16	1426.95	1309.83	3L:1336946	0.000697835
FBgn0010803	3R	protein_coding	Aats-trp	0.800913	0.907331	0.000237087	0.000576839	0.00244792	0.0115229	0.036912	0.0806886	459.233	454.517	481.151	432.6	502.697	415.77	459.606	449.429
FBgn0010808	3R	protein_coding	l(3)03670	0.80689	0.910886	1.23776e-13	2.49931e-12	0.424579	0.594352	0.00782656	0.024447	747.401	758.733	915.601	590.533	919.828	574.973	911.374	606.092
FBgn0010812	3R	protein_coding	unc-45	0.0155688	0.110637	1.47494e-13	2.90215e-12	4.77354e-08	3.20362e-06	0.00776173	0.0242867	844.938	687.77	581.725	950.983	557.082	1132.79	606.369	769.17
FBgn0010825	3L	protein_coding	Gug	0.182029	0.420171	1.02555e-07	4.50619e-07	0.369638	0.542527	0.00496079	0.0173183	1506.85	1403.91	1324.72	1586.05	1392.99	1620.72	1256.45	1551.38
FBgn0010830	3L	protein_coding	l(3)04053	0.182317	0.420595	0.000603079	0.00136671	0.884326	0.936228	0.531611	0.613943	177.55	185.51	170.413	192.646	166.011	189.089	174.816	196.204
FBgn0010877	3R	protein_coding	l(3)05822	0.012369	0.0978008	1.07958e-06	3.92119e-06	0.0189498	0.0589515	0.0519062	0.104635	643.11	585.03	576.897	651.243	590.995	695.224	562.798	607.262
FBgn0010894	3L	protein_coding	sinu	0.162986	0.394546	4.59516e-13	7.52249e-12	0.00225448	0.0107914	0.205396	0.301548	259.323	243.766	199.25	303.838	193.086	325.559	205.414	282.117
FBgn0010905	3L	protein_coding	Spn	0.0265047	0.146144	0.0129542	0.022891	3.71493e-05	0.000452923	0.107743	0.183359	2327.46	2182.25	2202.76	2306.95	2371.39	2283.52	2034.12	2330.38	3L:2536995	1.32339e-05
FBgn0010909	3L	protein_coding	msn	0.00481364	0.0607773	7.58829e-14	1.65186e-12	0.0239912	0.0710035	0.0456007	0.0946786	1798.42	1621.39	1506.4	1913.41	1559.16	2037.68	1453.65	1789.13	3L:2578010	2.97413e-06
FBgn0010926	3R	protein_coding	l(3)07882	0.408134	0.64597	6.4191e-09	3.56166e-08	0.252849	0.420748	0.0310541	0.0706128	237.174	227.383	203.573	260.985	204.378	269.971	202.768	251.999
FBgn0011016	3L	protein_coding	SsRbeta	0.983231	0.993176	1.69195e-13	3.24621e-12	3.55226e-06	8.26681e-05	0.495762	0.582864	729.826	730.182	840.88	619.127	889.248	570.404	792.513	667.85
FBgn0011020	3R	protein_coding	Sas-4	0.511234	0.72598	0.000442166	0.00102473	0.387684	0.560016	0.0101548	0.0298462	74.2296	78.302	69.6913	82.8403	66.2059	82.2533	73.1766	83.4273
FBgn0011202	2L	protein_coding	dia	0.0791399	0.266946	7.99826e-15	2.71203e-13	0.000193858	0.00155606	0.000335931	0.00213575	1332.62	1225.92	1110.41	1448.13	1115.11	1550.13	1105.71	1346.12	2L:20762600	0.000217744
FBgn0011204	3L	protein_coding	cue	0.23505	0.484873	0.976092	0.981697	0.00146631	0.00766023	0.0220104	0.0539389	1019.53	972.51	996.353	995.687	1058.73	980.324	933.972	1011.05	3L:1515609	3.38068e-05
FBgn0011205	3L	protein_coding	fbl	0.522097	0.733166	1.39234e-06	4.95482e-06	0.0128144	0.0431117	4.42502e-06	6.56607e-05	1510.74	1463.09	1414.98	1558.84	1470.16	1551.32	1359.81	1566.36
FBgn0011206	3L	protein_coding	bol	0.0105299	0.0905908	8.08336e-09	4.38873e-08	0.000390646	0.00269093	0.114457	0.19191	3531.35	3113.41	3699.8	2944.96	4096.43	2966.27	3303.18	2923.64	3L:9108295	0.000984892
FBgn0011207	2L	protein_coding	pelo	0.0987064	0.29902	0.264377	0.338294	0.329138	0.501	0.104587	0.17944	477.633	505.139	497.51	485.262	489.097	466.17	505.923	504.355
FBgn0011211	2R	protein_coding	blw	0.0742579	0.257791	1.08663e-14	3.44611e-13	8.87598e-06	0.000158033	0.00924505	0.0277163	13510	11396.6	16636.3	8270.31	19234.9	7785.16	14037.7	8755.45	2R:18686454	0.000229265
FBgn0011217	3R	protein_coding	eff	0.015308	0.109699	2.5041e-08	1.23029e-07	0.308151	0.482811	0.111447	0.188158	4238.62	3991.43	4341.85	3888.19	4496.24	3980.99	4187.46	3795.4	3R:10559370	0.000119592
FBgn0011224	3R	protein_coding	heph	0.0228084	0.13503	0.820549	0.85717	0.109285	0.228664	0.120563	0.199855	1723	1517.09	1626.31	1613.78	1774.48	1671.52	1478.13	1556.05	3R:27781333	0.000718182
FBgn0011225	3R	protein_coding	jar	0.228854	0.477242	2.42852e-09	1.47112e-08	0.000353886	0.00249184	0.175718	0.267564	3939.47	4013.02	4169.26	3783.23	4223.74	3655.2	4114.78	3911.26
FBgn0011227	2R	protein_coding	ox	0.603413	0.789482	1.99081e-14	5.58047e-13	0.0506035	0.127585	0.000202449	0.0014284	1414.53	1341.61	1778.31	977.826	1871.77	957.286	1684.85	998.366
FBgn0011230	2L	protein_coding	poe	0.0416013	0.187009	1.37091e-05	4.08045e-05	0.962701	0.97966	3.98718e-06	6.05528e-05	13672.3	11924.6	12174.2	13422.7	13053.6	14291	11294.7	12554.5
FBgn0011232	2L	protein_coding	scat	0.253381	0.504295	0.851174	0.882154	0.314254	0.489046	9.93153e-06	0.000124715	351.358	390.293	371.862	369.789	358.003	344.713	385.721	394.865
FBgn0011236	2R	protein_coding	ken	0.0553511	0.22018	0.340126	0.41553	0.511502	0.671676	0.22167	0.319601	265.639	247.549	253.336	259.852	264.614	266.665	242.059	253.039
FBgn0011239	2L	protein_coding	ms(2)35Ci	0.365742	0.607592	1.0543e-07	4.62622e-07	0.00716855	0.0271482	9.66337e-06	0.000122393	151.969	135.34	164.871	122.438	181.877	122.062	147.864	122.815
FBgn0011241	2R	protein_coding	cbx	0.455868	0.683679	0.0177915	0.0305931	0.0640782	0.152862	0.0340739	0.0759207	174.318	180.02	182.954	171.385	184.531	164.106	181.377	178.664
FBgn0011244	2L	protein_coding	Hsp60B	0.19875	0.441623	3.59855e-14	8.96809e-13	6.0299e-07	2.18748e-05	0.000206673	0.00145062	2875.81	2643.7	3240.39	2279.11	3576.66	2174.96	2904.13	2383.26	2L:730625	0.000880042
FBgn0011259	2L	protein_coding	Sema-1a	0.0172042	0.116967	0.574693	0.644105	0.0083489	0.0307177	0.127503	0.208833	505.038	408.793	463.787	450.044	546.256	463.819	381.317	436.269	2L:8589546	0.000334494
FBgn0011260	2R	protein_coding	Sema-2a	0.315012	0.567371	0.33668	0.411942	0.875915	0.931461	4.51633e-05	0.000435063	310.371	288.91	295.949	303.332	306.084	314.657	285.814	292.007	2R:12420981	1.6914e-05
FBgn0011270	3R	protein_coding	Pglym87	0.985146	0.993716	2.13047e-15	9.34338e-14	0.000214111	0.00168436	0.000161949	0.00118792	1360.65	1362.35	1645.05	1077.95	1721.04	1000.26	1569.06	1155.65
FBgn0011272	2L	protein_coding	RpL13	0.195534	0.437545	4.45014e-07	1.73187e-06	0.800186	0.884212	0.00579731	0.019498	4941.05	5202.35	4751.44	5391.96	4608.26	5273.85	4894.62	5510.08
FBgn0011273	3R	protein_coding	Acam	0.702383	0.851691	2.84542e-11	2.74757e-10	0.00035873	0.002515	0.0111125	0.0320211	574.169	586.991	676.698	484.462	707.228	441.11	646.168	527.814	3R:21638972	0.000256277
FBgn0011274	2L	protein_coding	Dif	0.26188	0.5131	5.24913e-09	2.97267e-08	0.00352623	0.0154394	1.55715e-05	0.000180281	1559.16	1377.7	1247.72	1689.15	1253.48	1864.85	1241.96	1513.45	2L:17414433	0.000535082
FBgn0011276	X	protein_coding	HLH3B	0.170542	0.404628	0.210662	0.278802	0.879834	0.933449	0.310127	0.412194	1.61822	2.5306	2.42209	1.72674	1.92449	1.31195	2.91968	2.14152	X :2574046	1.4278e-08
FBgn0011277	X	protein_coding	HLH4C	0.158164	0.38801	0.60384	0.670915	0.408602	0.580375	0.502122	0.58799	4.25238	3.02113	3.42239	3.85111	4.38068	4.12407	2.4641	3.57816
FBgn0011278	3R	protein_coding	lbe	0.284864	0.536992	0.00671712	0.0125773	0.0664026	0.156902	0.251808	0.351948	43.3428	39.2966	45.733	36.9064	50.6359	36.0497	40.8301	37.763
FBgn0011279	3L	protein_coding	Obp69a	0.00343905	0.0527235	0.0260747	0.043397	0.642061	0.775849	0.768292	0.812267	48.8786	35.3307	47.1093	37.1001	52.8823	44.8749	41.3362	29.3253
FBgn0011280	X	protein_coding	Obp19d	0.51776	0.730397	0.0143574	0.0251807	0.00313288	0.0140015	2.09856e-05	0.000231213	1331.56	1218.29	1196.07	1353.77	1155.06	1508.05	1237.09	1199.49
FBgn0011281	3R	protein_coding	Obp83a	0.0913217	0.28795	1.83613e-05	5.35671e-05	0.327474	0.499676	0.0878486	0.157038	185.868	141.835	205.931	121.771	219.806	151.93	192.057	91.6125
FBgn0011282	3R	protein_coding	Obp84a	0.767052	0.888835	0.00398424	0.00779876	0.891966	0.9408	0.00220418	0.00932234	35.455	33.0556	40.2704	28.2402	41.2073	29.7026	39.3334	26.7778
FBgn0011283	2L	protein_coding	Obp28a	0.682354	0.839972	0.0152697	0.026622	0.00789674	0.0293993	0.0212319	0.0525567	39.765	42.1842	45.3891	36.5601	39.2919	40.2381	51.4863	32.8822
FBgn0011284	3L	protein_coding	RpS4	0.259386	0.510633	2.21627e-08	1.10194e-07	0.961223	0.978588	0.00272711	0.0110243	7318.49	7677.31	6931.62	8064.18	6755.82	7881.17	7107.41	8247.2
FBgn0011286	2R	protein_coding	RyR	0.00117163	0.0307524	1.79363e-09	1.11707e-08	0.00028567	0.00210882	0.031965	0.072197	3401.34	2061.29	3476.61	1986.02	4500.66	2302.03	2452.57	1670.02	2R:4752548	0.000726628
FBgn0011288	3L	protein_coding	Snap25	0.300215	0.552484	0.010827	0.019425	0.545311	0.700128	0.102721	0.177028	1090.29	1041.14	1109.83	1021.6	1124.51	1056.07	1095.15	987.129
FBgn0011289	3R	protein_coding	TfIIA-L	0.589744	0.780286	0.0937806	0.136736	0.547656	0.701884	0.277055	0.378215	781.648	769.36	758.95	792.058	759.286	804.01	758.615	780.106
FBgn0011290	3R	protein_coding	Taf12	0.503237	0.720427	0.239087	0.310501	0.77891	0.870154	0.527321	0.610165	110.566	113.086	109.551	114.101	107.755	113.377	111.347	114.825
FBgn0011291	2L	protein_coding	Taf11	0.454481	0.68265	0.6888	0.745082	0.876351	0.931588	0.0717868	0.134198	58.779	62.8904	61.5672	60.1021	59.2273	58.3307	63.9072	61.8736	2L:9762424	4.30028e-05
FBgn0011293	3L	protein_coding	a10	0.0354289	0.171411	0.0223448	0.0376738	0.540441	0.69628	0.0193085	0.0489109	200.027	128.821	184.654	144.194	215.073	184.982	154.235	103.407
FBgn0011294	2L	protein_coding	a5	0.0564485	0.222624	0.0832331	0.122833	0.0677328	0.159393	6.12992e-06	8.51033e-05	74.7428	43.6043	63.4036	54.9435	74.4981	74.9876	52.3092	34.8993
FBgn0011296	2R	protein_coding	l(2)efl	0.0424347	0.189063	0.00020268	0.000498351	0.753812	0.85228	0.00577606	0.0194464	1093.51	873.999	880.717	1086.79	982.833	1204.19	778.602	969.395
FBgn0011297	2R	protein_coding	l(2)not	0.380125	0.620477	0.185521	0.24951	0.437637	0.6068	0.0132444	0.036731	108.671	101.934	102.488	108.117	107.489	109.852	97.4864	106.381
FBgn0011300	2R	protein_coding	babo	0.0239289	0.137965	4.14845e-09	2.40664e-08	0.80631	0.888249	0.00218847	0.00926361	638.209	540.904	517.823	661.29	564.355	712.063	471.29	610.517
FBgn0011305	2L	protein_coding	Rsf1	0.0508395	0.209357	0.570502	0.640429	0.316905	0.491949	0.08596	0.154462	313.567	343.537	331.212	325.892	320.948	306.186	341.476	345.599
FBgn0011327	3L	protein_coding	Uch-L5	0.373668	0.614633	2.99634e-09	1.78632e-08	8.21773e-06	0.000149758	0.000124348	0.000969852	993.192	937.506	1066.23	864.468	1158.64	827.745	973.82	901.191	3L:9467838	0.000501706
FBgn0011335	3L	protein_coding	l(3)j2D3	0.323097	0.573694	0.709777	0.763947	0.0545829	0.134968	0.0260982	0.0615864	89.8201	84.3803	86.505	87.6953	86.0491	93.591	86.9609	81.7996
FBgn0011336	3R	protein_coding	OstStt3	0.033577	0.166689	1.75694e-06	6.14345e-06	0.000321053	0.00231007	0.00692038	0.0221864	1812.08	1924.64	1939.53	1797.18	1931.76	1692.39	1947.29	1901.98
FBgn0011361	3L	protein_coding	mtacp1	0.408968	0.64653	8.30168e-14	1.78315e-12	0.00118703	0.00645676	0.0111964	0.032171	1181.9	1116.27	1435.88	862.285	1545.18	818.624	1326.59	905.945	3L:1329903	1.06586e-05
FBgn0011455	3L	protein_coding	l(3)neo18	0.72395	0.864278	6.4655e-13	1.01725e-11	0.0377372	0.101558	6.38608e-05	0.000574783	1727.98	1679.05	2023.6	1383.43	2104.23	1351.73	1942.97	1415.13
FBgn0011474	3R	protein_coding	pr-set7	0.0381054	0.177972	0.533151	0.606223	0.00113068	0.00619498	0.0559052	0.110661	274.095	245.949	257.623	262.421	285.485	262.705	229.762	262.136
FBgn0011476	3R	protein_coding	l(3)neo43	0.00241781	0.0433384	9.51043e-06	2.90998e-05	0.820737	0.898025	0.640122	0.706471	162.594	187.398	192.6	157.392	179.451	145.737	205.749	169.047
FBgn0011481	3R	protein_coding	Ssdp	0.243056	0.494178	2.27105e-08	1.12709e-07	0.646259	0.77894	0.000778515	0.00414746	829.293	772.216	721.886	879.622	745.662	912.923	698.11	846.322
FBgn0011509	3L	protein_coding	SrpRbeta	0.352959	0.597115	0.119508	0.1696	0.00118388	0.00644282	0.0545693	0.108575	294.217	306.504	307.043	293.678	315.919	272.514	298.166	314.842
FBgn0011554	2R	protein_coding	etaTry	0.194859	0.436516	0.940259	0.952521	0.0818288	0.18472	0.000648347	0.00359073	120.648	140.144	130.629	130.162	126.446	114.849	134.811	145.476
FBgn0011555	2R	protein_coding	thetaTry	0.344727	0.591798	1.04853e-16	8.78658e-15	0.00104214	0.00579505	0.000282195	0.00186143	1014.15	900.327	1380.3	534.184	1524.9	503.408	1235.69	564.961
FBgn0011556	2R	protein_coding	zetaTry	0.00310989	0.0498013	5.82433e-09	3.26187e-08	0.00021568	0.00169505	0.000210667	0.00147352	209.192	311.38	302.116	218.455	272.601	145.782	331.631	291.129
FBgn0011559	2L	protein_coding	Acp36DE	0.93238	0.969827	8.21154e-19	1.72485e-16	2.54208e-12	2.53296e-09	0.0497427	0.101417	38787.2	38611.7	52760.9	24638	60610.4	16964	44911.5	32311.9
FBgn0011566	X	protein_coding	Bzd	0.116207	0.326875	0.0716014	0.107369	0.102832	0.218728	0.635979	0.703061	99.1916	105.189	98.5446	105.836	92.2624	106.121	104.827	105.552
FBgn0011569	3L	protein_coding	can	0.27899	0.530619	0.000657995	0.00148182	0.000711224	0.0042843	6.66044e-06	9.11388e-05	112.996	123.915	124.554	112.357	125.146	100.846	123.961	123.868
FBgn0011570	2L	protein_coding	cpb	0.0329605	0.165156	9.68842e-11	8.1828e-10	0.00424329	0.0179146	0.267166	0.368007	429.586	402.839	371.26	461.166	370.637	488.536	371.883	433.796
FBgn0011571	X	protein_coding	caz	0.493769	0.711785	0.498376	0.573047	0.00720428	0.0272375	0.548527	0.62872	154.271	150.528	154.313	150.486	164.271	144.272	144.356	156.701
FBgn0011573	3L	protein_coding	Cdc37	0.727081	0.866093	0.000387101	0.000908178	0.288772	0.461907	0.00480556	0.0169558	715.306	724.643	747.132	692.817	749.749	680.862	744.514	704.771
FBgn0011576	X	protein_coding	Cyp4d2	0.103842	0.306935	0.0319317	0.0521364	4.28378e-06	9.45236e-05	0.00118048	0.00576132	682.611	643.657	651.938	674.33	643.225	721.997	660.651	626.664	X :2070915	6.09359e-23
FBgn0011581	3R	protein_coding	Ms	0.567138	0.765364	1.06614e-08	5.65737e-08	0.610897	0.75207	0.00121377	0.00588476	331.875	321.717	294.977	358.615	298.006	365.744	291.947	351.486
FBgn0011582	3R	protein_coding	Dop1R1	0.00417217	0.0572655	0.0636814	0.0967484	0.0126919	0.0427931	0.0370332	0.0808879	256.748	171.215	227.269	200.694	288.361	225.135	166.176	176.253
FBgn0011584	2L	protein_coding	Trp1	0.143088	0.367818	0.195299	0.261099	0.199107	0.354002	0.0191884	0.0486791	2600.57	2482.54	2512.94	2570.17	2600.32	2600.82	2425.56	2539.51
FBgn0011586	X	protein_coding	e(r)	0.64835	0.817915	0.533172	0.606223	0.0171716	0.0544394	0.363895	0.465857	399.926	395.475	394.934	400.468	386.049	413.804	403.819	387.132
FBgn0011589	2R	protein_coding	Elk	0.0031581	0.0502253	0.186603	0.250737	9.53223e-05	0.000913355	0.00310557	0.0121415	160.456	133.131	144.557	149.031	165.733	155.179	123.38	142.882
FBgn0011591	3L	protein_coding	fng	0.520026	0.731574	0.299622	0.375958	0.673605	0.798921	0.000164505	0.00120394	203.424	194.104	201.753	195.774	207.618	199.231	195.889	192.318
FBgn0011592	2R	protein_coding	fra	0.396524	0.635615	0.0477968	0.0749675	0.00388912	0.0167467	0.000508041	0.00296191	474.402	452.505	474.584	452.322	502.457	446.346	446.711	458.299
FBgn0011596	3R	protein_coding	fzo	0.141825	0.366494	0.000389598	0.00091324	8.83211e-05	0.000865529	0.0263556	0.062076	775.724	719.85	790.153	705.42	866.219	685.229	714.088	725.612
FBgn0011603	2L	protein_coding	ine	0.0427209	0.189618	3.16934e-05	8.91803e-05	0.00210078	0.0102312	0.0212757	0.0526327	618.969	671.286	677.398	612.857	673.33	564.609	681.467	661.105
FBgn0011604	2R	protein_coding	Iswi	0.235427	0.485213	0.0445598	0.0703956	0.0118571	0.0405791	0.0107871	0.0312895	677.589	642.896	676.188	644.297	713.943	641.236	638.433	647.358
FBgn0011606	X	protein_coding	Klp3A	0.774675	0.893368	1.35602e-12	1.92896e-11	7.78515e-05	0.000785998	0.00378527	0.0141295	804.33	791.713	929.294	666.749	985.966	622.693	872.621	710.804
FBgn0011638	2L	protein_coding	La	0.0831217	0.274248	8.55761e-08	3.82034e-07	0.0257318	0.075151	0.0247452	0.0590918	596.678	557.24	533.483	620.435	538.903	654.453	528.063	586.417
FBgn0011640	3L	protein_coding	lark	0.217159	0.462757	0.000750881	0.0016726	0.516785	0.676258	0.0311456	0.0707613	428.685	409.021	401.506	436.2	408.327	449.044	394.685	423.356	3L:7335794	1.07104e-05
FBgn0011642	4	protein_coding	Zyx	0.514024	0.728183	1.67565e-09	1.05264e-08	0.0536803	0.133306	0.0509473	0.10321	976.626	996.188	903.391	1069.42	874.504	1078.75	932.278	1060.1
FBgn0011648	2L	protein_coding	Mad	0.727847	0.866623	3.92182e-13	6.60057e-12	0.000863886	0.00499374	0.000161426	0.00118516	546.225	535.636	464.889	616.972	447.84	644.609	481.938	589.334	2L:3159568	1.24877e-05
FBgn0011653	3L	protein_coding	mas	0.514747	0.728328	0.370817	0.447348	0.593106	0.738142	0.101706	0.175766	2.4885	1.88131	2.47956	1.89025	2.95827	2.01874	2.00086	1.76176
FBgn0011655	3R	protein_coding	Med	0.517083	0.729782	0.225617	0.295788	0.168856	0.315274	0.00722097	0.0229094	271.844	281.612	281.554	271.901	282.172	261.515	280.937	282.287
FBgn0011656	2R	protein_coding	Mef2	0.00124729	0.0316021	0.826655	0.861969	0.492093	0.654743	0.038932	0.0839969	1199	971.76	1088.69	1082.07	1191.89	1206.11	985.49	958.029
FBgn0011659	2R	protein_coding	Mlh1	0.577198	0.771941	0.901421	0.922107	0.96766	0.982079	0.0164538	0.0433356	53.8478	50.9975	52.6017	52.2436	53.9682	53.7273	51.2352	50.7599
FBgn0011660	2R	protein_coding	Pms2	0.775404	0.893833	0.0522088	0.0811869	0.00512653	0.0208228	0.333186	0.434909	240.661	238.391	246.637	232.416	258.421	222.901	234.852	241.93
FBgn0011661	X	protein_coding	Moe	0.379069	0.619613	3.16702e-13	5.49017e-12	0.364041	0.537177	0.0120466	0.0340277	4166.59	4066.86	3728.1	4505.36	3749.96	4583.23	3706.23	4427.49
FBgn0011666	3R	protein_coding	msi	0.00553805	0.0649631	0.00293642	0.00590791	0.517728	0.676993	0.119036	0.197973	891.782	705.912	738.861	858.833	843.857	939.707	633.865	777.959	3R:21382294	1.80599e-06
FBgn0011668	3R	protein_coding	Mst57Da	0.822599	0.918343	6.41129e-15	2.25427e-13	1.60742e-08	1.41296e-06	1.25178e-05	0.000151431	7746.67	7546.47	9919.51	5373.63	11204	4289.31	8635	6457.95
FBgn0011669	3R	protein_coding	Mst57Db	0.0550077	0.219762	1.35496e-17	1.66024e-15	2.07675e-10	5.84536e-08	0.423202	0.521514	34539.9	31144.8	46925.7	18758.9	55742.9	13336.8	38108.4	24181.1
FBgn0011670	3R	protein_coding	Mst57Dc	0.0904332	0.286159	4.36328e-15	1.6583e-13	8.37859e-12	4.91957e-09	0.000381998	0.00235638	5546.04	4572.26	6723	3395.3	8426.19	2665.89	5019.8	4124.71
FBgn0011672	3R	protein_coding	Mvl	0.000660365	0.0241646	2.58688e-11	2.53116e-10	7.1306e-06	0.000134418	0.00305803	0.011997	998.481	806.834	807.739	997.576	854.36	1142.6	761.118	852.551
FBgn0011674	2R	protein_coding	insc	0.966984	0.986386	1.09113e-15	5.5848e-14	0.181906	0.333022	0.0192421	0.0487731	223.612	224.111	167.987	279.736	162.988	284.236	172.987	275.236
FBgn0011676	2L	protein_coding	Nos	0.0506623	0.208981	0.323086	0.400521	0.0318426	0.0891815	0.366746	0.468505	125.236	113.265	121.702	116.799	133.193	117.279	110.21	116.319
FBgn0011692	3L	protein_coding	pav	0.680528	0.838682	0.00742949	0.0138025	0.0392964	0.104812	0.0384267	0.0832234	74.0293	71.4698	78.2843	67.2148	83.7105	64.3481	72.8581	70.0815
FBgn0011693	3L	protein_coding	Pdh	0.00452415	0.0590114	1.80275e-12	2.47669e-11	0.000110875	0.00102535	0.0237731	0.0572863	1548.55	2104.5	2340.88	1312.17	1868.78	1228.33	2812.99	1396.02
FBgn0011694	2R	protein_coding	PebII	0.675717	0.836532	2.07503e-19	5.78647e-17	6.30611e-07	2.26153e-05	0.0969662	0.169401	16331.3	16794	25178.6	7946.66	27410.2	5252.36	22947	10641
FBgn0011695	2R	protein_coding	PebIII	0.688746	0.84453	1.82981e-05	5.33922e-05	0.415793	0.586877	9.94418e-05	0.000812309	8677.74	8908.8	9360.23	8226.31	9153.8	8201.67	9566.66	8250.94
FBgn0011701	3R	protein_coding	repo	0.0774561	0.263909	0.882028	0.906118	0.254595	0.422731	0.150984	0.237851	173.272	187.651	180.873	180.05	176.882	169.661	184.864	190.438
FBgn0011703	2L	protein_coding	RnrL	0.483902	0.704157	1.88218e-12	2.56635e-11	0.740118	0.842352	0.0263373	0.0620418	77.8775	74.1515	57.5145	94.5145	58.8559	96.899	56.1732	92.1299
FBgn0011704	2R	protein_coding	RnrS	0.480241	0.701537	2.53009e-06	8.57719e-06	0.868708	0.927062	0.00137475	0.00645808	101.117	108.84	90.4901	119.467	86.2176	116.017	94.7626	122.917
FBgn0011705	2L	protein_coding	rost	0.00251027	0.0436103	0.0053172	0.0101655	0.51831	0.677559	0.392647	0.493218	156.844	189.839	162.363	184.32	148.241	165.446	176.484	203.195
FBgn0011706	3L	protein_coding	rpr	0.175425	0.410973	0.0790652	0.11731	0.593424	0.73831	0.241028	0.340936	15.2181	12.2137	12.1576	15.2742	13.198	17.2381	11.1171	13.3103
FBgn0011708	2L	protein_coding	Syx5	0.553714	0.756272	0.000164573	0.000410646	0.00698174	0.0266139	0.0070586	0.0225446	933.998	915.977	959.176	890.799	991.085	876.911	927.267	904.686
FBgn0011710	X	protein_coding	1-Sep	0.00376012	0.0550372	0.113022	0.161447	0.732289	0.837369	0.262065	0.362556	324.634	298.593	307.066	316.162	319.126	330.143	295.005	302.181
FBgn0011715	3R	protein_coding	Snr1	0.0785151	0.265767	0.498579	0.573135	0.244858	0.411293	0.586939	0.662324	146.337	154.757	148.972	152.123	142.033	150.642	155.911	153.604
FBgn0011722	2L	protein_coding	Tig	0.000878947	0.0272372	0.00552488	0.0105265	0.000546982	0.00347346	0.00787607	0.0245543	2895.12	2113.85	2628.83	2380.15	3180.8	2609.44	2076.85	2150.85
FBgn0011723	3L	protein_coding	byn	0.142388	0.367266	0.0442586	0.0699882	0.64974	0.78138	0.19683	0.291879	62.6631	69.2372	62.4924	69.4079	59.9589	65.3673	65.0259	73.4485
FBgn0011725	3R	protein_coding	twin	0.33465	0.584442	1.73598e-06	6.07612e-06	0.000692283	0.00419784	0.00534982	0.0183072	1427.27	1346.12	1511.97	1261.41	1631.9	1222.64	1392.04	1300.19
FBgn0011726	2R	protein_coding	tsr	0.00212681	0.0403989	3.42972e-07	1.36295e-06	0.0220359	0.0664214	0.0375887	0.081803	2182.25	1899.56	1906.62	2175.2	1998.85	2365.66	1814.39	1984.74
FBgn0011737	2L	protein_coding	Wee1	0.545358	0.750372	1.83928e-12	2.5168e-11	0.000622666	0.00386462	0.0125601	0.0351527	533.658	542.161	583.462	492.358	593.967	473.35	572.956	511.366
FBgn0011739	3R	protein_coding	wts	0.634316	0.809086	0.0160975	0.0279387	0.916668	0.953652	6.40108e-07	1.35512e-05	738.946	713.066	705.913	746.099	718.025	759.868	693.801	732.331
FBgn0011740	3R	protein_coding	alpha-Man-II	0.351097	0.596113	0.050212	0.0784059	0.0656355	0.15559	0.241871	0.341749	656.921	644.877	661.437	640.36	677.326	636.515	645.549	644.205
FBgn0011741	X	protein_coding	Arp6	0.177219	0.413085	0.279005	0.354042	0.0911972	0.200386	0.494478	0.581735	163.806	171.974	164.76	171.02	155.717	171.894	173.804	170.145
FBgn0011742	X	protein_coding	Arp2	0.192949	0.434126	2.7224e-09	1.63506e-08	0.3138	0.488491	0.739	0.787546	870.68	887.028	817.328	940.379	801.772	939.588	832.885	941.171
FBgn0011743	2R	protein_coding	Arp53D	0.768186	0.889575	3.36624e-07	1.33971e-06	2.06632e-05	0.000291629	0.0369743	0.0807919	538.069	529.691	591.965	475.795	640.862	435.276	543.068	516.314
FBgn0011745	3R	protein_coding	Arp1	0.632415	0.807807	0.0219814	0.0371152	0.00874172	0.0318371	0.860748	0.886057	765.233	760.651	779.095	746.788	800.161	730.305	758.03	763.272
FBgn0011746	2R	protein_coding	ana	0.00872607	0.082151	0.00102938	0.00224141	0.00230975	0.0109812	0.265139	0.365995	170.621	139.574	169.344	140.851	197.906	143.337	140.782	138.365
FBgn0011747	4	protein_coding	Ank	0.0709793	0.251186	0.000121564	0.000310123	0.094337	0.205357	0.178587	0.270709	5912.31	5673.56	5588.87	5996.99	5629	6195.61	5548.75	5798.36
FBgn0011754	X	protein_coding	PhKgamma	0.131429	0.351014	0.235811	0.307061	0.894261	0.942143	0.00225142	0.00948295	1388.73	1321.78	1367.09	1343.41	1401.88	1375.58	1332.31	1311.25
FBgn0011758	X	protein_coding	B-H1	0.611413	0.794936	0.380383	0.456708	0.724071	0.832614	0.301467	0.403449	24.762	23.6733	25.0342	23.4011	25.9053	23.6188	24.1632	23.1835
FBgn0011760	X	protein_coding	ctp	0.00547903	0.0646846	0.0770362	0.114615	0.946507	0.970922	0.178236	0.270355	2924.45	2697.36	2766.78	2855.02	2881.95	2966.94	2651.61	2743.1
FBgn0011761	X	protein_coding	dhd	0.207217	0.452358	0.0756156	0.112699	0.323016	0.498041	0.721933	0.77323	46.0403	38.095	35.4891	48.6461	43.0485	49.032	27.9297	48.2603
FBgn0011762	3L	protein_coding	DNApol-alpha50	0.801065	0.907407	0.00127875	0.00274412	0.0873542	0.194075	0.108402	0.184252	25.3736	24.8297	22.3569	27.8464	21.2707	29.4765	23.4431	26.2163
FBgn0011763	2R	protein_coding	Dp	0.657301	0.824032	2.41277e-10	1.84686e-09	0.206089	0.363301	0.0364051	0.0798519	716.26	707.806	656.069	767.997	652.741	779.779	659.397	756.215
FBgn0011764	X	protein_coding	Dsp1	0.0805433	0.269911	1.46032e-07	6.22868e-07	0.747016	0.847309	0.0894143	0.159262	1018.73	963.406	922.4	1059.74	946.848	1090.62	897.952	1028.86
FBgn0011766	3R	protein_coding	E2f	0.741652	0.874754	1.23837e-14	3.8518e-13	0.0209202	0.063674	0.00118232	0.00576701	1226.37	1210.07	1055.18	1381.26	1036.03	1416.7	1074.32	1345.82	3R:17471144	0.000381322
FBgn0011768	3R	protein_coding	Fdh	9.35882e-05	0.0108133	0.0311574	0.051006	0.447795	0.615714	0.0896956	0.159632	891.55	1147.98	1048.67	990.862	910.646	872.454	1186.69	1109.27
FBgn0011769	3L	protein_coding	Fdxh	0.466696	0.692032	2.17531e-05	6.26485e-05	0.16328	0.307941	0.013588	0.0374574	80.9414	85.6709	74.2795	92.3328	69.3751	92.5078	79.1839	92.1579	3L:9364318	5.49001e-05
FBgn0011770	X	protein_coding	Gip	0.1285	0.347404	0.901469	0.922107	0.15603	0.297737	0.00124341	0.00599253	1034.9	884.611	957.157	962.351	1002	1067.8	912.318	856.905
FBgn0011771	3L	protein_coding	Hem	0.0399252	0.182984	8.31775e-11	7.13315e-10	1.2911e-05	0.00020737	0.0103805	0.0303552	534.11	503.335	483.402	554.043	480.264	587.956	486.54	520.129
FBgn0011774	3R	protein_coding	Irbp	0.339013	0.589148	6.2019e-17	5.4814e-15	0.00493879	0.0202228	0.0712649	0.133454	141.001	147.234	105.942	182.292	96.3573	185.645	115.527	178.94
FBgn0011785	3R	protein_coding	BRWD3	0.0608761	0.231837	0.199657	0.266045	0.294636	0.468655	0.00258964	0.0105903	718.611	629.358	660.646	687.323	716.118	721.105	605.174	653.541
FBgn0011787	3L	protein_coding	mRpL12	0.526278	0.736238	7.20036e-08	3.26123e-07	0.000975018	0.00549732	0.367992	0.469764	163.906	159.916	182.292	141.529	194.673	133.139	169.912	149.919
FBgn0011802	3L	protein_coding	Gem3	0.114467	0.324245	9.67534e-05	0.000250703	0.00414706	0.0175956	7.49047e-15	4.32682e-12	666.071	499.899	612.336	553.634	715.592	616.55	509.079	490.719	3L:10456199	0.000365077
FBgn0011817	3L	protein_coding	nmo	0.00741271	0.0752625	0.49155	0.566706	0.143815	0.28018	0.0880252	0.1573	640.501	518.857	588.161	571.196	667.285	613.716	509.037	528.676	3L:8039182	4.17205e-05
FBgn0011818	2L	protein_coding	oaf	0.00806637	0.0784519	0.0978801	0.141983	0.644767	0.777953	0.0782447	0.143484	397.266	357.249	370.403	384.112	392.277	402.255	348.529	365.969
FBgn0011822	X	protein_coding	pcl	0.495555	0.713388	1.09015e-05	3.30231e-05	0.0298155	0.0844398	0.030605	0.0698076	57.4444	51.1975	68.8962	39.7457	78.2657	36.6231	59.5266	42.8684
FBgn0011823	2L	protein_coding	Pen	0.182206	0.420459	2.73606e-14	7.16069e-13	3.72778e-06	8.56436e-05	0.00464029	0.0165386	6464.61	5996.4	7410.94	5050.08	8123.28	4805.94	6698.59	5294.21
FBgn0011824	2R	protein_coding	CG4038	0.000183836	0.0147117	0.00479665	0.00923254	0.462313	0.62878	0.797336	0.834483	64.1139	50.1143	52.7388	61.4894	58.6741	69.5536	46.8034	53.4253	2R:16984992	0.000686853
FBgn0011826	X	protein_coding	Pp2B-14D	0.101979	0.304431	0.000944803	0.00206783	0.732599	0.837448	0.0885779	0.15813	766.55	729.024	721.027	774.547	742.289	790.811	699.765	758.283
FBgn0011828	3L	protein_coding	Pxn	0.103651	0.306781	9.45548e-12	1.05617e-10	0.0027212	0.0125001	0.00265242	0.0107817	425.01	379.36	470.66	333.71	513.798	336.223	427.522	331.198	3L:2630417	0.000108561
FBgn0011829	2L	protein_coding	Ret	0.517354	0.730037	0.0429143	0.0681154	0.344855	0.517992	0.712799	0.765476	38.7104	37.0228	41.0937	34.6395	43.3995	34.0213	38.788	35.2576
FBgn0011832	2L	protein_coding	Ser12	0.85443	0.933255	0.172064	0.233823	0.851077	0.91676	0.457797	0.549708	0.078354	0.0596895	0	0.138043	0	0.156708	0	0.119379
FBgn0011834	X	protein_coding	Ser6	0.726461	0.865725	1.15974e-06	4.19542e-06	0.494643	0.656843	1.35688e-08	5.71513e-07	265.754	294.681	341.669	218.766	334.098	197.411	349.24	240.121
FBgn0011836	3L	protein_coding	Taf2	0.00739654	0.0752625	0.0305894	0.0501965	0.228871	0.391887	1.51786e-07	4.06455e-06	302.603	388.471	337.866	353.208	290.789	314.417	384.943	391.999
FBgn0011837	X	protein_coding	Tis11	0.000273495	0.0163229	1.56349e-16	1.20995e-14	6.23171e-09	6.95115e-07	0.0516963	0.104295	1422.65	1175.3	1067.22	1530.72	1081.45	1763.84	1052.99	1297.61	X :12574572	1.04665e-05
FBgn0011987	2R	tRNA	tRNA:SeC	0.169998	0.40381	0.000434875	0.00100913	0.344858	0.517992	0.633542	0.701171	0.429946	0.805371	1.18411	0.051209	0.859892	0	1.50832	0.102418
FBgn0012034	3L	protein_coding	AcCoAS	0.869953	0.940792	1.49304e-08	7.67836e-08	0.00582565	0.0230602	0.014094	0.0384995	6633.09	6683.52	5984.59	7332.02	5703.22	7562.96	6265.96	7101.08
FBgn0012036	2L	protein_coding	Aldh	0.147996	0.374935	2.25442e-07	9.23815e-07	0.270798	0.441425	5.0709e-08	1.6569e-06	7517.26	6466.23	7582.54	6400.95	8205.82	6828.69	6959.26	5973.2
FBgn0012037	2L	protein_coding	Ance	0.00620599	0.0687458	0.741153	0.790235	0.957601	0.976806	0.000232957	0.00160266	2085.47	2525.38	2297.1	2313.75	2075.81	2095.13	2518.4	2532.37
FBgn0012042	2R	protein_coding	AttA	0.0025048	0.0436089	7.48909e-06	2.32716e-05	0.000715947	0.00430432	0.315718	0.41767	954.353	286.829	240.763	1000.42	311.1	1597.61	170.426	403.233
FBgn0012051	2R	protein_coding	CalpA	0.401754	0.640047	6.84981e-15	2.39285e-13	0.0270569	0.0782021	2.55473e-09	1.39125e-07	783.748	840.625	700.835	923.539	655.044	912.453	746.626	934.624
FBgn0012058	3L	protein_coding	Cdc27	0.0851165	0.277948	1.21906e-05	3.66351e-05	0.054951	0.135629	0.239018	0.338578	752.839	713.179	778.215	687.804	815.126	690.553	741.303	685.055
FBgn0012344	3R	protein_coding	Dh44	0.458795	0.686108	0.00515428	0.00987389	0.679121	0.802052	0.0391646	0.0844261	161.05	154.297	149.227	166.119	151.44	170.659	147.014	161.579
FBgn0013263	3L	protein_coding	Trl	0.148013	0.374935	0.0319512	0.052163	0.0394601	0.105144	0.0359345	0.0791509	1271.09	1231.99	1234.03	1269.05	1270.33	1271.85	1197.72	1266.25
FBgn0013269	3R	protein_coding	FK506-bp1	0.55275	0.755402	0.00330519	0.00658676	0.359336	0.532762	0.0317237	0.0717722	369.744	360.263	349.617	380.39	349.893	389.595	349.341	371.185
FBgn0013272	2R	protein_coding	Gp150	0.834307	0.924189	8.23161e-16	4.43794e-14	3.35114e-10	7.85526e-08	0.0514511	0.103943	8029.53	7995.06	7151.45	8873.13	6669.44	9389.62	7633.47	8356.65	2R:18211999	0.000605833
FBgn0013276	3R	protein_coding	Hsp70Ab	0.153934	0.382652	0.0296342	0.0487583	0.0590636	0.143395	0.00155042	0.00709376	9.13745	1.36769	2.55724	7.94789	4.12796	14.1469	0.986529	1.74885
FBgn0013277	3R	protein_coding	Hsp70Ba	0.556436	0.758227	0.0905112	0.132482	0.119551	0.244204	0.158835	0.247305	0.210302	0.111948	0.051358	0.270892	0	0.420605	0.102716	0.12118
FBgn0013278	3R	protein_coding	Hsp70Bb	0.130671	0.350086	0.00332328	0.00661793	0.00632023	0.0245847	0.000967436	0.00491977	199.922	35.6031	45.6663	189.859	61.5115	338.333	29.8212	41.385
FBgn0013279	3R	protein_coding	Hsp70Bc	0.191716	0.432735	0.0022652	0.00465059	0.0113796	0.0393109	0.00125821	0.00604406	63.7712	19.8805	17.5567	66.095	19.9331	107.609	15.1803	24.5808
FBgn0013300	2L	protein_coding	Mst35Ba	0.187234	0.426609	1.90087e-09	1.17865e-08	5.75236e-05	0.000629916	0.00368933	0.0138659	1168.89	1069.2	1272.48	965.613	1405.81	931.968	1139.15	999.257
FBgn0013301	2L	protein_coding	Mst35Bb	0.0968812	0.296267	4.68287e-11	4.26949e-10	2.09917e-05	0.000294721	1.88888e-06	3.27097e-05	1058.81	1257.05	1330.38	985.484	1316.43	801.191	1344.32	1169.78
FBgn0013303	3L	protein_coding	Nca	0.329396	0.579487	0.00176204	0.00368731	0.647899	0.780393	0.14874	0.235118	526.645	545.495	560.31	511.83	547.648	505.642	572.973	518.018
FBgn0013305	2R	protein_coding	Nmda1	0.00127433	0.0318564	5.09542e-24	2.74711e-20	3.99348e-13	6.45906e-10	0.00971341	0.0288318	1799.71	1619.65	1367.69	2051.66	1326.95	2272.47	1408.43	1830.86
FBgn0013307	2R	protein_coding	Odc1	0.0692762	0.247605	0.000526195	0.00120394	0.768907	0.862614	0.00657559	0.0213776	401.826	467.983	401.789	468.02	371.219	432.433	432.358	503.607
FBgn0013308	2R	protein_coding	Odc2	0.418285	0.653656	0.118497	0.168268	0.502629	0.663743	1.84658e-07	4.82498e-06	20.6387	14.7771	16.1483	19.2675	19.7367	21.5406	12.5599	16.9943
FBgn0013323	2L	protein_coding	Ptth	0.060005	0.230199	0.112545	0.160804	0.00552752	0.0221183	6.0507e-07	1.29793e-05	13.1654	25.5761	17.9828	20.7587	14.3245	12.0063	21.6411	29.5112
FBgn0013325	2R	protein_coding	RpL11	0.281619	0.533549	1.08139e-08	5.72892e-08	0.0958047	0.207658	0.00109227	0.00541247	5804.26	6126.55	5447.91	6482.9	5175.01	6433.51	5720.8	6532.3
FBgn0013334	3R	protein_coding	Sap47	0.000404691	0.0191949	0.00250169	0.0050973	0.101171	0.216104	0.0558547	0.110592	2786.03	2302.26	2636.9	2451.38	2926.13	2645.92	2347.68	2256.84	3R:11783799	0.000162343
FBgn0013342	3L	protein_coding	nSyb	0.0146523	0.106732	0.114602	0.163368	0.606166	0.748578	0.000110053	0.000877034	1575.41	1178.47	1335.43	1418.45	1547.19	1603.63	1123.67	1233.27	3L:1637942	4.67016e-05
FBgn0013343	3R	protein_coding	Syx1A	0.00118591	0.030937	0.222341	0.29199	0.0602643	0.145665	0.118372	0.197112	666.263	528.552	584.367	610.448	673.68	658.845	495.054	562.05
FBgn0013347	3R	protein_coding	TfIIA-S	0.168199	0.401207	0.0189235	0.0323745	0.0468194	0.120161	0.0108002	0.0313114	271.845	290.337	272.565	289.616	256.203	287.488	288.928	291.745
FBgn0013348	2R	protein_coding	TpnC41C	0.00721213	0.0743934	1.6544e-14	4.804e-13	1.21934e-06	3.70706e-05	0.0218881	0.0537123	1445.02	872.91	1853.88	464.049	2435.75	454.284	1272.01	473.814
FBgn0013432	X	protein_coding	bcn92	0.000122822	0.0120395	0.0200123	0.0340715	0.893343	0.941544	0.536797	0.618299	97.1108	127.119	106.443	117.787	91.75	102.472	121.136	133.102	X :2043774	1.74145e-20
FBgn0013433	2L	protein_coding	beat-Ia	0.376815	0.617543	3.26751e-06	1.08452e-05	0.101383	0.216413	0.0184517	0.0472213	85.3925	79.5184	93.1865	71.7243	99.2657	71.5193	87.1074	71.9294	2L:16058031	5.09429e-05
FBgn0013435	2R	protein_coding	cdc2rk	0.114296	0.324149	0.0199709	0.0340046	0.120814	0.246132	0.55517	0.63485	68.3204	73.3649	74.615	67.0703	74.5386	62.1021	74.6913	72.0384
FBgn0013467	2R	protein_coding	igl	0.343145	0.591798	5.77332e-09	3.24116e-08	0.923862	0.958285	0.000476682	0.00282084	735.656	690.496	793.941	632.211	817.468	653.845	770.414	610.577	2R:11064825	5.86174e-05
FBgn0013469	3L	protein_coding	klu	0.0426817	0.189548	6.6273e-10	4.57881e-09	0.650339	0.781733	4.3051e-05	0.000418336	168.781	131.09	122.998	176.874	140.494	197.068	105.502	156.679
FBgn0013531	2L	protein_coding	MED20	0.941048	0.973778	0.565216	0.635815	0.406044	0.577705	0.434072	0.53191	61.7273	61.9904	60.8726	62.8451	62.1706	61.284	59.5747	64.4061
FBgn0013548	2R	protein_coding	l(2)dtl	0.285425	0.537551	0.00254329	0.00517542	0.977882	0.987985	0.912469	0.928368	49.5416	51.6169	45.8135	55.345	44.8161	54.2671	46.811	56.4229
FBgn0013563	3L	protein_coding	Pex1	0.599525	0.786469	0.00246428	0.00502662	0.00701927	0.0267317	0.00416447	0.0152286	259.913	251.693	268.698	242.908	284.085	235.741	253.311	250.075
FBgn0013576	3R	protein_coding	mtd	0.401323	0.63983	1.32872e-07	5.71521e-07	0.474617	0.640126	0.0134218	0.0371019	4110.4	3989.98	3778.25	4322.13	3866.65	4354.15	3689.86	4290.11
FBgn0013672	dmel_mitochondrion_genome	protein_coding	mt:ATPase6	0.141896	0.366617	3.47297e-08	1.66583e-07	0.0188904	0.0588164	0.269909	0.370965	9638.98	7642.71	4648.33	12633.4	4322.52	14955.4	4974.13	10311.3
FBgn0013673	dmel_mitochondrion_genome	protein_coding	mt:ATPase8	0.376235	0.617037	0.264884	0.338835	0.64267	0.776327	0.197673	0.292888	18.1876	15.6898	18.172	15.7054	18.9124	17.4628	17.4315	13.9481
FBgn0013674	dmel_mitochondrion_genome	protein_coding	mt:CoI	0.485952	0.705704	0.0114968	0.0205287	0.0195223	0.0603273	0.0832952	0.150645	140016	133207	127704	145518	122950	157082	132459	133955
FBgn0013675	dmel_mitochondrion_genome	protein_coding	mt:CoII	0.507704	0.72361	0.611909	0.677831	0.0419547	0.110194	0.0147814	0.0399466	21532.8	20503	20797.7	21238.1	20397.7	22668	21197.7	19808.3
FBgn0013676	dmel_mitochondrion_genome	protein_coding	mt:CoIII	0.624098	0.803061	0.0437554	0.069267	0.146611	0.284055	0.230754	0.329643	48798.4	46904.4	44560.6	51142.3	43181	54415.9	45940.2	47868.7
FBgn0013678	dmel_mitochondrion_genome	protein_coding	mt:Cyt-b	0.00370988	0.0545487	5.89211e-05	0.000158146	0.055275	0.136221	0.953866	0.962255	19114.4	14805.6	12474.2	21445.8	12729.5	25499.3	12218.9	17392.4
FBgn0013679	dmel_mitochondrion_genome	protein_coding	mt:ND1	0.201765	0.445264	0.000183048	0.000453179	0.176339	0.325658	0.011095	0.031982	9022.24	7833.12	7392.22	9463.15	7653.37	10391.1	7131.06	8535.18
FBgn0013680	dmel_mitochondrion_genome	protein_coding	mt:ND2	0.217141	0.462757	0.383372	0.459596	0.510832	0.671287	0.00594185	0.0198734	801.665	697.705	731.428	767.942	769.677	833.653	693.178	702.231
FBgn0013681	dmel_mitochondrion_genome	protein_coding	mt:ND3	0.00651253	0.0701757	6.18558e-06	1.95631e-05	0.00334916	0.0148061	0.811214	0.845452	1107.98	535.138	232.23	1410.89	178.155	2037.81	286.305	783.971
FBgn0013683	dmel_mitochondrion_genome	protein_coding	mt:ND4L	0.0663516	0.243129	2.57236e-06	8.70586e-06	0.567373	0.718726	0.0247707	0.0591361	115.08	92.1232	84.2624	122.941	93.8352	136.325	74.6895	109.557
FBgn0013684	dmel_mitochondrion_genome	protein_coding	mt:ND5	0.0590531	0.228335	0.000245522	0.000596078	0.6287	0.76468	0.539934	0.62116	4871.5	4204.17	3861.24	5214.43	4116.13	5626.87	3606.34	4801.99
FBgn0013685	dmel_mitochondrion_genome	protein_coding	mt:ND6	0.10762	0.313234	0.00295157	0.0059366	0.0544543	0.134797	0.186693	0.280422	87.209	74.2961	71.4167	90.0884	72.1182	102.3	70.7152	77.8769
FBgn0013686	dmel_mitochondrion_genome	rRNA	mt:lrRNA	0.187714	0.426977	0.0862892	0.126918	0.631015	0.766219	0.999747	0.999763	31095.4	32848.5	36131	27812.8	36390.5	25800.2	35871.5	29825.5
FBgn0013687				0.194836	0.436516	0.0308861	0.0506183	0.0142401	0.0468224	0.398067	0.498401	6.91576	2.93154	1.85949	7.98781	0.327894	13.5036	3.39108	2.472
FBgn0013688	dmel_mitochondrion_genome	rRNA	mt:srRNA	0.352192	0.596623	0.000323143	0.000768154	0.0764502	0.175332	0.489827	0.577102	4651.92	3793.37	2399.84	6045.46	2010.8	7293.05	2788.88	4797.86
FBgn0013717	3L	protein_coding	not	0.736873	0.87308	0.0553738	0.0855494	0.359638	0.533027	0.169822	0.260623	182.375	184.541	188.379	178.537	189.589	175.161	187.17	181.913
FBgn0013718	3L	protein_coding	nuf	0.0034918	0.0527816	5.05433e-09	2.87241e-08	0.000265501	0.00199731	0.567797	0.645773	1796.23	1674.99	1602.3	1868.92	1595.87	1996.59	1608.73	1741.25
FBgn0013720	X	protein_coding	pck	0.733739	0.870766	6.59207e-11	5.8072e-10	0.000162289	0.00136997	0.00880219	0.0266954	203.519	206.823	178.92	231.422	166.036	241.002	191.804	221.842
FBgn0013725	2R	protein_coding	phyl	0.0169109	0.115751	0.00895306	0.0163328	0.0283088	0.0810095	0.0143467	0.0391042	58.2548	44.4189	55.0623	47.6114	65.0472	51.4625	45.0775	43.7603
FBgn0013726	2R	protein_coding	pnut	0.00342776	0.0526128	0.00566078	0.0107613	0.0171807	0.0544542	0.212405	0.309276	541.982	479.411	491.849	529.544	507.202	576.762	476.496	482.327
FBgn0013732	2R	protein_coding	sced	0.129506	0.348639	0.211334	0.279555	0.965091	0.980994	0.0951022	0.166849	84.1284	75.8217	77.7112	82.2389	81.9427	86.3141	73.4796	78.1637
FBgn0013733	2R	protein_coding	shot	0.00184501	0.0375834	0.00265604	0.00538465	0.0220418	0.0664253	0.000906248	0.00466656	31302.9	25019	27120.2	29201.7	31027.3	31578.5	23213.1	26825	2R:9780771	1.64753e-05
FBgn0013746	2L	protein_coding	alien	0.42658	0.660429	9.33841e-05	0.000242907	0.137896	0.27176	0.578638	0.655843	542.539	552.636	517.566	577.608	502.453	582.625	532.68	572.592
FBgn0013749	4	protein_coding	Arf102F	0.275247	0.526906	0.0155075	0.0269958	0.0949325	0.206376	0.119092	0.198047	891.809	923.798	934.031	881.576	935.624	847.995	932.438	915.158
FBgn0013750	2R	protein_coding	Arf51F	0.399675	0.638643	0.0097837	0.0177202	0.226646	0.389106	0.0342553	0.0762517	954.652	926.005	912.13	968.527	913.88	995.425	910.38	941.63
FBgn0013751	3L	protein_coding	Awh	0.358521	0.601777	3.20497e-06	1.06486e-05	0.959889	0.978017	0.000123103	0.000962801	29.9187	25.9863	23.2646	32.6404	25.1897	34.6477	21.3394	30.6332
FBgn0013753	3L	protein_coding	Bgb	0.530049	0.739371	7.89323e-06	2.44382e-05	0.497714	0.659406	0.177419	0.269492	115.775	112.233	125.747	102.261	128.996	102.555	122.498	101.968	3L:1639536	0.000855461
FBgn0013755	3L	protein_coding	Bro	0.277127	0.528567	0.795053	0.835229	0.471286	0.636974	0.193483	0.288078	2.50865	1.82092	2.22741	2.10216	2.39689	2.62042	2.05794	1.58391	3L:1648725	0.000372703
FBgn0013756	2R	protein_coding	Mtor	0.0757957	0.260335	8.28967e-12	9.46738e-11	0.0236678	0.0702971	0.000913421	0.00469005	1693.31	1613.96	1554.17	1753.1	1572.5	1814.13	1535.84	1692.08
FBgn0013759	3R	protein_coding	CASK	0.0340006	0.167558	0.218414	0.287613	0.0591943	0.143667	0.0487361	0.0997859	1342.29	1128.9	1200.95	1270.24	1361.76	1322.81	1040.14	1217.67
FBgn0013762	2R	protein_coding	Cdk5	0.0735237	0.256564	1.10105e-08	5.82356e-08	0.0275315	0.0793187	0.011664	0.0332194	207.863	190.947	180.897	217.913	183.958	231.768	177.835	204.058	2R:11459146	4.02244e-07
FBgn0013763	2R	protein_coding	CG5210	0.000469007	0.0204567	7.67144e-11	6.62455e-10	3.26913e-07	1.36276e-05	0.167675	0.257891	3158.53	3890.09	3010.39	4038.23	2306.49	4010.57	3714.29	4065.89
FBgn0013764	2R	protein_coding	Chi	0.531237	0.740583	0.04131	0.065782	0.242452	0.408226	0.488804	0.576149	304.543	310.877	318.297	297.123	321.041	288.046	315.553	306.201
FBgn0013765	2R	protein_coding	cnn	0.0130552	0.101133	1.66497e-10	1.3233e-09	0.00341003	0.0150078	0.000931179	0.00476912	2270.54	2066.1	2312.4	2024.23	2461.89	2079.19	2162.92	1969.28	2R:9337708	0.000248668
FBgn0013767	3R	protein_coding	Crz	0.992435	0.997252	0.00012623	0.000321164	0.0209666	0.0637793	0.38048	0.481563	36.3081	36.2839	31.0873	41.5047	28.2327	44.3836	33.942	38.6258
FBgn0013770	2R	protein_coding	Cp1	0.0556339	0.220517	2.44426e-08	1.20313e-07	7.26232e-05	0.000745214	0.000118552	0.00093171	4954.62	4192.63	4052.24	5095.01	4116.66	5792.59	3987.83	4397.44
FBgn0013771	2R	protein_coding	Cyp6a9	0.559079	0.75975	5.28069e-07	2.0297e-06	0.011539	0.0397256	1.17713e-11	1.62726e-09	356.819	279.019	241.834	394.005	248.922	464.717	234.746	323.293
FBgn0013772	2R	protein_coding	Cyp6a8	0.719205	0.86139	5.99673e-06	1.9003e-05	0.13314	0.264904	1.22424e-10	1.15464e-08	575.568	665.07	484.546	756.093	402.03	749.105	567.061	763.08
FBgn0013773	2R	protein_coding	Cyp6a22	0.603136	0.789321	2.76366e-14	7.1899e-13	4.4301e-08	3.03612e-06	0.00463723	0.0165342	205.001	210.771	168.636	247.135	145.176	264.825	192.096	229.445
FBgn0013799	3L	protein_coding	Deaf1	0.0674304	0.245318	0.00825222	0.015181	0.248817	0.416213	0.00413415	0.0151383	246.759	214.363	219.339	241.783	240.186	253.332	198.492	230.233
FBgn0013809	X	protein_coding	Dhc16F	0.0238001	0.137676	4.81875e-06	1.55504e-05	0.000359043	0.0025161	0.092887	0.16403	462.771	385.769	480.275	368.265	559.065	366.478	401.485	370.053
FBgn0013810	2L	protein_coding	Dhc36C	0.0591142	0.228462	8.40945e-08	3.75938e-07	1.28784e-05	0.00020737	0.0531596	0.106438	1405.33	1240.87	1501.58	1144.63	1715.28	1095.39	1287.88	1193.87	2L:17520836	0.000181488
FBgn0013811	3L	protein_coding	Dhc62B	0.558379	0.759475	0.00183455	0.00382717	0.0194394	0.0601864	0.00979755	0.0290496	374.432	352.375	397.945	328.863	433.859	315.005	362.03	342.72	3L:1771642	3.91213e-16
FBgn0013812	3R	protein_coding	Dhc93AB	0.019641	0.124816	0.0212491	0.0359615	0.024397	0.0719412	0.0936043	0.164955	397.16	278.503	373.6	302.063	467.8	326.519	279.399	277.606
FBgn0013813	3R	protein_coding	Dhc98D	0.0971366	0.296472	0.000437322	0.00101423	0.000720607	0.00432471	0.0369185	0.0806918	1040.02	881.246	1067.93	853.333	1249.57	830.461	886.288	876.204
FBgn0013949	3R	protein_coding	Ela	0.0456992	0.197188	0.233398	0.304385	0.572928	0.723157	0.000344128	0.00217674	179.994	136.891	163.202	153.684	186.982	173.007	139.421	134.361
FBgn0013953	3R	protein_coding	Esp	0.938226	0.972748	0.00307765	0.0061721	0.0977139	0.210639	0.59753	0.67162	98.62	98.3803	93.1136	103.887	96.0819	101.158	90.1453	106.615
FBgn0013954	2R	protein_coding	FK506-bp2	0.810281	0.912829	0.468132	0.543954	0.308353	0.482984	0.000324105	0.00207688	1336.63	1350.5	1352.34	1334.8	1333.03	1340.24	1371.65	1329.36
FBgn0013972	3R	protein_coding	Gycalpha99B	0.0482565	0.203246	7.76446e-16	4.26433e-14	0.000108057	0.00101024	0.126434	0.207419	255.122	231.07	306.494	179.698	336.008	174.237	276.98	185.16
FBgn0013973	3R	protein_coding	Gycbeta100B	0.123828	0.33968	0.167665	0.228884	0.951972	0.973705	0.00089087	0.00460119	314.657	284.426	305.24	293.843	320.6	308.714	289.88	278.972
FBgn0013981	3R	protein_coding	His4r	0.00244789	0.043389	2.20393e-13	4.04153e-12	2.89909e-09	4.10346e-07	0.0825352	0.149672	2345.7	2566.45	2223.27	2688.87	1960.29	2731.1	2486.26	2646.63
FBgn0013983	2R	protein_coding	imd	0.393069	0.632272	0.0155303	0.0270239	0.329747	0.501554	1.56129e-06	2.80894e-05	297.098	274.674	275.85	295.923	283.198	310.998	268.501	280.848
FBgn0013984	3R	protein_coding	InR	3.66831e-06	0.00263714	5.63984e-14	1.30076e-12	8.68606e-05	0.000853514	0.787343	0.826432	1795.73	1217.2	1038.43	1974.51	1171.71	2419.76	905.144	1529.25
FBgn0013987	X	protein_coding	MAPk-Ak2	0.0293524	0.155095	2.77549e-11	2.69129e-10	0.000181521	0.00148129	0.0524576	0.105424	942.691	883.804	835.115	991.379	832.699	1052.68	837.531	930.076
FBgn0013995	3R	protein_coding	Calx	0.0272358	0.148521	3.51068e-11	3.30703e-10	9.52255e-06	0.000166626	0.0665632	0.126703	1880.31	1706.42	2024.58	1562.15	2230.67	1529.96	1818.49	1594.35
FBgn0013997	3L	protein_coding	Nrx-IV	0.0422172	0.188625	5.59122e-10	3.92161e-09	0.173633	0.321761	6.45633e-07	1.36325e-05	1296.68	1103.54	1089.53	1310.69	1169.35	1424	1009.7	1197.38
FBgn0014000	2L	protein_coding	Hf	0.0211166	0.129484	1.7122e-05	5.01053e-05	0.0122223	0.0415585	0.173559	0.265047	426.329	486.164	413.281	499.212	361.128	491.53	465.435	506.894
FBgn0014001	3R	protein_coding	Pak	0.0114598	0.0943259	1.80693e-07	7.55369e-07	0.107788	0.226646	0.0351618	0.0778943	944.754	859.633	845.411	958.976	874.246	1015.26	816.575	902.69
FBgn0014002	3L	protein_coding	Pdi	0.811114	0.913431	0.000225223	0.000549022	0.00649091	0.0250604	0.000368269	0.00229092	7434.96	7498.64	7701.58	7232.02	7832.94	7036.98	7570.22	7427.05	3L:15130090	0.000867238
FBgn0014006	3R	protein_coding	Pk92B	0.0581557	0.226217	0.00894886	0.0163293	0.838701	0.908841	3.63563e-05	0.000365461	1016.15	952.56	969.294	999.415	999.987	1032.31	938.601	966.519
FBgn0014007	3L	protein_coding	Ptp69D	0.862901	0.937734	1.00144e-10	8.41415e-10	0.849364	0.915597	0.00348776	0.0132826	787.188	782.327	715.634	853.881	719.392	854.984	711.876	852.777
FBgn0014009	2R	protein_coding	Rab2	0.540935	0.747391	9.7578e-07	3.57469e-06	0.0457549	0.117897	0.00680841	0.0219317	1120.67	1087.39	1016.7	1191.36	1004.05	1237.28	1029.35	1145.44
FBgn0014010	2L	protein_coding	Rab5	0.0358731	0.172476	2.59381e-12	3.40246e-11	0.000242412	0.00186171	0.335604	0.437394	2025.78	1929.96	1774.2	2181.54	1749.05	2302.51	1799.35	2060.57
FBgn0014011	3L	protein_coding	Rac2	0.0161701	0.112693	0.998983	0.999415	0.952713	0.974216	0.000344099	0.00217674	530.761	430.272	480.508	480.526	530.328	531.195	430.687	429.857
FBgn0014018	3R	protein_coding	Rel	4.81463e-05	0.00897166	3.7146e-16	2.36535e-14	1.44571e-06	4.1977e-05	0.397961	0.498306	2388.71	1816.87	1520.13	2685.45	1594.92	3182.5	1445.35	2188.4
FBgn0014019	2L	protein_coding	Rh5	0.0368487	0.175034	0.431326	0.506984	0.0562617	0.138001	0.0171414	0.0447212	319.152	371.398	340.384	350.165	326.459	311.844	354.309	388.486
FBgn0014020	2R	protein_coding	Rho1	0.204075	0.448401	6.09407e-14	1.37854e-12	7.07438e-06	0.000133514	0.0191418	0.048618	3819.97	3643.42	3212.76	4250.63	3092.76	4547.17	3332.76	3954.09
FBgn0014022	3R	protein_coding	Rlb1	0.720483	0.861723	0.0110851	0.0198594	0.000823742	0.00482026	0.0628892	0.121211	98.5233	100.249	95.0795	103.693	88.2833	108.763	101.876	98.6228
FBgn0014023	3R	protein_coding	mRpL47	0.14657	0.373208	0.00922947	0.0167954	0.457059	0.624312	0.337163	0.439002	197.448	207.123	209.983	194.588	207.221	187.676	212.744	201.501
FBgn0014024	X	protein_coding	Rnp4F	0.052408	0.212968	0.896553	0.918331	0.66305	0.791218	0.226286	0.32481	316.218	295.904	306.55	305.572	315.065	317.37	298.034	293.773
FBgn0014026	X	protein_coding	RpL7A	0.34924	0.59409	0.167013	0.228148	0.882932	0.935509	0.959305	0.966476	7181.89	7343.4	7052.68	7472.61	6949.94	7413.85	7155.43	7531.38	X :6427616	0.000915346
FBgn0014028	2R	protein_coding	SdhB	0.08652	0.280096	1.69163e-15	7.80566e-14	0.867007	0.926404	0.0653473	0.124844	1796.44	2006.03	2481.63	1320.83	2370.64	1222.23	2592.63	1419.43
FBgn0014029	3R	protein_coding	2-Sep	0.0193799	0.123997	7.5544e-11	6.54094e-10	0.000283053	0.00209311	0.0273143	0.0637525	406.96	366.916	344.198	429.678	346.689	467.23	341.707	392.125
FBgn0014031	X	protein_coding	Spat	0.820938	0.917478	1.52214e-13	2.98053e-12	3.94364e-07	1.5968e-05	0.059366	0.115713	626.228	634.563	471.624	789.167	388.363	864.093	554.885	714.24	X :6422509	0.000372859
FBgn0014032	X	protein_coding	Sptr	0.000755013	0.0256546	1.19648e-06	4.31673e-06	0.302009	0.476864	0.0115186	0.0328851	107.791	139.024	133.703	113.112	116.328	99.2529	151.078	126.97
FBgn0014033	2L	protein_coding	Sr-CI	0.983413	0.993176	0.000531997	0.00121601	0.0280102	0.0803256	0.00473986	0.0167899	123.745	123.393	106.877	140.261	97.1639	150.325	116.59	130.197
FBgn0014037	3L	protein_coding	Su(Tpl)	0.0274533	0.149053	2.85154e-06	9.5607e-06	0.00877193	0.0319184	1.45538e-05	0.000171414	1813.77	1535.3	1567.82	1781.25	1758.58	1868.95	1377.05	1693.55
FBgn0014073	3L	protein_coding	Tie	0.0933122	0.290684	1.29805e-13	2.59514e-12	0.015253	0.049479	0.000668892	0.00367329	458.728	409.894	357.917	510.705	367.473	549.982	348.36	471.428
FBgn0014075	3L	protein_coding	Ugt	0.0119487	0.0961486	0.363537	0.440009	0.000263223	0.00198479	0.000411801	0.00250487	1947.65	2100.39	2033.48	2014.57	1999.83	1895.47	2067.12	2133.66
FBgn0014076	2L	protein_coding	Vm32E	0.339958	0.589872	0.579502	0.648372	0.451209	0.618935	0.278194	0.379482	1.65289	1.21615	1.32917	1.53987	1.69112	1.61466	0.967213	1.46508
FBgn0014092	2L	protein_coding	CG4278	0.0894846	0.284514	0.00142503	0.00303881	0.256041	0.424435	0.0274856	0.0640381	99.312	110.8	111.541	98.5707	107.922	90.702	115.16	106.439
FBgn0014127	2L	protein_coding	barr	0.797233	0.905596	0.00026711	0.000644715	0.00197353	0.00972573	0.0111879	0.0321581	310.578	313.773	326.281	298.07	336.234	284.922	316.328	311.218
FBgn0014133	X	protein_coding	bif	0.0400269	0.18319	8.77857e-05	0.000229441	0.495238	0.657417	0.121195	0.200759	1075.26	1012.04	999.495	1087.81	1037.77	1112.75	961.22	1062.86
FBgn0014135	3R	protein_coding	bnl	0.480998	0.702008	2.72631e-07	1.10258e-06	0.514701	0.674563	0.00456425	0.0163317	274.944	257.357	224.636	307.664	237.509	312.379	211.764	302.95
FBgn0014141	3R	protein_coding	cher	0.000258222	0.0160634	0.00142509	0.00303881	0.0283793	0.0811969	8.6907e-05	0.000734396	3543.4	2764.56	3066.81	3241.14	3513.17	3573.63	2620.45	2908.66
FBgn0014143	3L	protein_coding	croc	0.289349	0.540469	0.00868275	0.0159007	0.00315196	0.0140518	0.0112441	0.0322684	26.8043	22.6925	27.6266	21.8702	32.9774	20.6312	22.2758	23.1091
FBgn0014163	3L	protein_coding	fax	0.0035284	0.0530915	0.00172975	0.00362584	0.108234	0.227288	0.134677	0.218044	1562.34	1331.69	1372.63	1521.4	1452.32	1672.35	1292.93	1370.45
FBgn0014179	2L	protein_coding	gcm	0.974621	0.989451	1.92501e-06	6.67991e-06	0.0678066	0.159521	0.0749889	0.138756	20.6665	20.5846	25.8203	15.4308	27.5112	13.8218	24.1294	17.0399
FBgn0014184	2R	protein_coding	Oda	0.622881	0.802024	5.09997e-05	0.000138517	4.33584e-08	2.99692e-06	8.72899e-06	0.00011302	16767.3	16437.7	16073.6	17131.3	15416.1	18118.4	16731.1	16144.2
FBgn0014189	2L	protein_coding	Hel25E	0.339718	0.589802	4.1609e-11	3.84343e-10	0.00020258	0.00161009	0.00152639	0.0070116	565.122	583.297	529.949	618.47	502.659	627.586	557.239	609.355
FBgn0014269	2R	protein_coding	prod	0.119105	0.332025	0.586742	0.654932	0.0325934	0.0907343	0.390919	0.491752	190.927	200.279	194.2	197.006	183.786	198.068	204.613	195.945	2R:14859114	0.000661747
FBgn0014340	X	protein_coding	mof	0.862721	0.937675	9.23389e-06	2.83019e-05	0.000144786	0.00125631	0.0381692	0.0827962	195.546	194.301	182.879	206.968	173.705	217.387	192.053	196.549
FBgn0014342	3R	protein_coding	mia	0.665555	0.830068	0.00324523	0.00648165	0.00396061	0.0169738	0.0133516	0.0369538	162.909	157.599	171.154	149.354	184.442	141.376	157.866	157.332
FBgn0014343	3L	protein_coding	mirr	0.186974	0.426434	0.388368	0.464571	0.619022	0.758202	0.0369435	0.0807355	90.5116	80.7714	83.7574	87.5256	89.7087	91.3145	77.8061	83.7366
FBgn0014366	3R	protein_coding	noi	0.350231	0.595087	0.361609	0.437971	0.27421	0.445332	0.78642	0.825678	265.885	261.515	261.015	266.385	259.972	271.798	262.059	260.972
FBgn0014368	3L	protein_coding	nol	0.511602	0.72598	0.292428	0.368215	0.698145	0.814515	0.0412588	0.0877814	3.80449	3.03269	3.80772	3.02946	4.33571	3.27326	3.27972	2.78566
FBgn0014380	3R	protein_coding	RhoL	0.824946	0.919614	3.09848e-05	8.72775e-05	0.82633	0.901257	0.0192328	0.0487573	437.719	441.818	413.372	466.165	410.143	465.294	416.6	467.036	3R:5322621	0.000942607
FBgn0014388	3L	protein_coding	sty	7.12462e-05	0.0105663	2.44285e-07	9.97239e-07	0.366014	0.538908	0.628848	0.697551	1093.41	889.67	886.762	1096.32	974.386	1212.43	799.139	980.202	3L:3416168	2.68591e-07
FBgn0014391	X	protein_coding	sun	0.0953775	0.294115	1.60641e-12	2.24036e-11	0.000305947	0.00222399	0.00732832	0.0231995	1614.14	1226.36	2084.31	756.197	2506.82	721.474	1661.8	790.919
FBgn0014395	X	protein_coding	tilB	0.41173	0.648367	0.000277175	0.000667019	0.0511904	0.128704	0.0475854	0.0979817	122.93	129.323	136.197	116.056	137.938	107.921	134.456	124.19
FBgn0014396	2L	protein_coding	tim	0.000382535	0.0186907	1.99304e-12	2.69752e-11	1.03305e-12	1.19347e-09	1.17931e-07	3.31955e-06	2242.79	4364.86	2710.66	3896.99	2259.53	2226.04	3161.78	5567.94
FBgn0014411	X	protein_coding	Vps26	0.047244	0.200453	0.564791	0.635607	0.655978	0.785678	0.774558	0.816616	629.641	608.167	615.438	622.37	623.497	635.785	607.38	608.955
FBgn0014417	2L	protein_coding	CG13397	0.069477	0.247953	3.01711e-05	8.51191e-05	0.306299	0.480868	5.71538e-10	4.20905e-08	198.289	280.772	218.306	260.756	181.516	215.063	255.097	306.448
FBgn0014427	3R	protein_coding	CG11899	0.00836736	0.080143	5.39024e-10	3.79546e-09	1.95899e-05	0.000280148	0.0300228	0.0687137	661.799	506.958	456.348	712.409	462.701	860.898	449.995	563.92
FBgn0014454	2L	protein_coding	Acp1	0.0347371	0.169842	5.82319e-05	0.000156452	0.000120448	0.00108956	0.0118468	0.0335988	60.2395	2.17518	61.7894	0.625316	119.68	0.798982	3.89871	0.45165
FBgn0014455	X	protein_coding	Ahcy13	0.00575603	0.0660738	7.34405e-07	2.75024e-06	0.0044982	0.0187995	0.00734822	0.0232356	1669.32	1288.65	1303.99	1653.98	1409.07	1929.57	1198.91	1378.39
FBgn0014464	X	protein_coding	Cp7Fa	0.305222	0.557437	0.00152778	0.00323814	0.641708	0.775535	0.0952793	0.167051	6.18907	4.97661	4.1828	6.98288	4.60151	7.77663	3.7641	6.18913
FBgn0014465	X	protein_coding	Cp7Fb	0.818194	0.916015	0.428585	0.504434	0.597835	0.742257	7.99508e-06	0.00010582	9.12085	10.1995	10.2837	9.03663	10.1586	8.08308	10.4089	9.99018
FBgn0014466	X	protein_coding	Cp7Fc	0.973336	0.988803	0.319946	0.39745	0.160394	0.304024	0.057422	0.112766	1.19001	1.17396	1.02357	1.3404	1.2572	1.12282	0.789946	1.55797
FBgn0014469	2R	protein_coding	Cyp4e2	0.000189195	0.0147117	2.17279e-07	8.93082e-07	0.000654323	0.00401176	2.15255e-06	3.62283e-05	1089.61	2075	1417.76	1746.84	832.326	1346.88	2003.2	2146.8
FBgn0014850	3L	protein_coding	Eig71Ej	0.744258	0.876249	0.650664	0.711599	0.00207232	0.0101201	0.111829	0.188526	0.219906	0.167643	0.219906	0.167643	0.439812	0	0	0.335286
FBgn0014851	3L	protein_coding	Eig71Ek	0.898941	0.953937	0.799692	0.839176	0.977406	0.98785	0.680574	0.739808	0.120075	0.106972	0.0983297	0.128717	0.103186	0.136963	0.0934733	0.120471
FBgn0014857	2L	protein_coding	His3.3A	0.00148015	0.0344792	0.0253559	0.0423095	0.304379	0.47908	0.0606581	0.117692	837.316	992.953	941.435	888.834	875.266	799.366	1007.6	978.302
FBgn0014859	2L	protein_coding	Hr38	0.00532145	0.0636136	0.599089	0.666736	0.00212196	0.010322	0.0173072	0.0450477	182.284	123.302	155.223	150.363	200.185	164.383	110.261	136.343	2L:20712655	0.000583152
FBgn0014861	3R	protein_coding	Mcm2	0.791683	0.902878	0.558659	0.62945	0.463298	0.629618	0.0990364	0.172275	50.166	49.0844	48.7761	50.4743	50.3836	49.9484	47.1686	51.0002
FBgn0014863	3R	protein_coding	Mlp84B	0.000893956	0.0272936	2.07471e-20	9.58752e-18	0.000139957	0.00122228	0.00478939	0.0169171	5486.98	4168.88	6462.46	3193.4	7416.71	3557.25	5508.22	2829.55
FBgn0014865	2R	protein_coding	Mtk	7.9025e-05	0.0107013	0.00232299	0.00476018	0.022407	0.0672375	0.772854	0.815728	1195.76	221.43	421.453	995.733	701.437	1690.08	141.468	301.391	2R:11296099	0.000694019
FBgn0014868	X	protein_coding	Ost48	0.0863142	0.279713	3.39219e-11	3.21038e-10	0.0035767	0.0156308	0.0362986	0.0797141	692.058	748.097	815.574	624.582	816.539	567.578	814.609	681.586
FBgn0014869	3R	protein_coding	Pglym78	0.0424994	0.189118	7.52821e-09	4.11495e-08	0.00136456	0.00721255	0.00736366	0.0232708	2331	1516.12	2667.65	1179.47	3400.55	1261.46	1934.75	1097.48
FBgn0014870	2R	protein_coding	Psi	0.0731896	0.255895	0.101504	0.146661	0.638111	0.772631	0.0822315	0.149305	592.621	539.358	550.562	581.417	581.526	603.716	519.598	559.118
FBgn0014877	2R	protein_coding	Roe1	0.154567	0.383326	1.54165e-13	3.01142e-12	8.35664e-07	2.8395e-05	0.0470466	0.0970949	568.02	544.835	620.219	492.637	662.237	473.803	578.201	511.47
FBgn0014879	3R	protein_coding	Set	0.611669	0.795076	0.0641291	0.0974011	0.0431549	0.112524	0.0216678	0.0532849	293.235	287.731	296.516	284.449	305.899	280.57	287.133	288.328
FBgn0014903	X	protein_coding	CG14630	0.514411	0.728206	0.000133999	0.000339701	0.000838137	0.0048833	0.0937373	0.165133	366.298	352.685	327.778	391.204	307.763	424.833	347.794	357.576
FBgn0014906	2L	protein_coding	Hydr2	0.0244748	0.139386	0.000226083	0.000550942	0.196396	0.351111	0.000145659	0.00109322	918.874	1027.49	939.515	1006.85	895.741	942.006	983.29	1071.69	2L:3169500	0.00028115
FBgn0014930	3R	protein_coding	CG2846	0.000393555	0.0190011	0.34485	0.420412	0.048468	0.123336	0.180653	0.273079	313.21	367.912	336.954	344.168	317.348	309.071	356.559	379.265
FBgn0014931	3R	protein_coding	CG2678	0.160857	0.391783	0.000597478	0.00135497	0.212893	0.371649	0.0350485	0.0776967	24.5798	29.8135	23.048	31.3453	19.064	30.0955	27.0319	32.5951
FBgn0014949	3R	protein_coding	btn	0.44265	0.672878	0.186093	0.250179	0.823889	0.9003	0.254298	0.354592	1.2773	0.855817	0.763829	1.36929	1.02474	1.52987	0.502914	1.20872
FBgn0015000	2L	protein_coding	betaggt-I	0.000344289	0.0178563	2.98165e-12	3.83044e-11	0.108845	0.228098	0.00147764	0.00683531	451.43	531.094	454.177	528.348	409.072	493.788	499.281	562.908
FBgn0015001	2R	protein_coding	iotaTry	0.000335077	0.0177737	0.0294759	0.0485234	0.902747	0.946644	0.00055647	0.00317696	98.3354	180.345	132.361	146.32	91.7311	104.94	172.99	187.699
FBgn0015008	3R	protein_coding	Actn3	0.220621	0.466264	2.32689e-08	1.15233e-07	0.000138456	0.00121284	3.04784e-05	0.000317832	472.228	425.704	498.501	399.431	550.235	394.221	446.767	404.64
FBgn0015010	X	protein_coding	Ag5r	0.0124536	0.0981958	0.0350836	0.0567726	0.550498	0.704597	7.9077e-05	0.000679592	2704.13	1853.65	2164.36	2393.42	2558.35	2849.91	1770.37	1936.93
FBgn0015011	3R	protein_coding	Ahcy89E	0.00170734	0.0362518	9.35794e-08	4.14559e-07	0.0953241	0.206977	0.000127292	0.000988868	267.974	353.507	284.238	337.243	247.891	288.058	320.585	386.429
FBgn0015019	3R	protein_coding	Cctgamma	0.00393695	0.0560338	2.25817e-08	1.12104e-07	0.0673021	0.158611	0.655865	0.719378	721.034	670.305	639.054	752.284	650.398	791.67	627.711	712.899
FBgn0015024	X	protein_coding	CkIalpha	0.00820617	0.0791235	0.0369916	0.0595147	0.37163	0.544202	0.448205	0.545345	2227.07	2077.29	2105.49	2198.86	2161.03	2293.11	2049.96	2104.62
FBgn0015025	3L	protein_coding	CkIIalpha-i1	0.576031	0.771491	0.386555	0.462823	0.921109	0.956516	0.0264281	0.0622287	71.9649	75.7204	72.1036	75.5817	70.0283	73.9015	74.179	77.2619
FBgn0015031	2L	protein_coding	cype	0.368316	0.609926	1.17671e-13	2.40001e-12	0.00345471	0.0151756	0.000888495	0.00459268	1612.56	1475.42	1983.07	1104.92	2156.77	1068.36	1809.37	1141.48
FBgn0015032	3R	protein_coding	Cyp4c3	0.576135	0.771491	4.75847e-11	4.32866e-10	0.0273811	0.0789721	0.115017	0.192636	15.2099	16.1563	21.8947	9.47145	22.8222	7.59748	20.9672	11.3454
FBgn0015033	3L	protein_coding	Cyp4d8	1.39528e-05	0.00593875	0.0674418	0.101773	0.000773931	0.00457346	0.0188071	0.0479411	161.681	287.638	217.075	232.245	139.062	184.3	295.087	280.189	3L:7489542	0.000103327
FBgn0015034	2R	protein_coding	Cyp4e1	0.00515671	0.0630897	3.75368e-17	3.68537e-15	0.00123189	0.00663828	4.22624e-06	6.35271e-05	437.47	562.292	599.24	400.522	556.277	318.664	642.203	482.381
FBgn0015035	2L	protein_coding	Cyp4e3	0.25029	0.502067	4.90702e-08	2.28655e-07	0.0021654	0.0104752	3.71783e-06	5.73234e-05	275.722	379.922	226.052	429.593	127.373	424.072	324.731	435.114
FBgn0015036	X	protein_coding	Cyp4ae1	0.000282628	0.0163843	0.000513718	0.00117706	0.0173115	0.054783	0.650952	0.715328	109.666	131.742	128.896	112.511	112.577	106.754	145.215	118.269	X :2074245	3.1176e-22
FBgn0015037	2R	protein_coding	Cyp4p1	0.674451	0.835908	9.79973e-12	1.0916e-10	3.82365e-06	8.72621e-05	1.39136e-12	2.74438e-10	616.045	665.623	534.383	747.284	454.509	777.58	614.258	716.988
FBgn0015038	2R	protein_coding	Cyp9b1	0.0150214	0.108403	1.89273e-07	7.88387e-07	0.662836	0.791079	3.61034e-05	0.000363503	115.214	160.697	119.134	156.776	95.1829	135.245	143.085	178.308
FBgn0015039	2R	protein_coding	Cyp9b2	0.0323416	0.16362	0.160141	0.219819	0.00553865	0.0221552	0.0137257	0.0377549	1005.01	1233.17	1082.56	1155.62	892.372	1117.64	1272.74	1193.6
FBgn0015040	2R	protein_coding	Cyp9c1	0.0139363	0.1045	0.284819	0.360318	0.000316196	0.00228616	7.82259e-06	0.000104134	310.971	381.614	342.095	350.49	290.969	330.973	393.221	370.007
FBgn0015075	3L	protein_coding	Ddx1	0.735976	0.872384	5.50902e-07	2.11144e-06	0.00900704	0.0325979	0.0213061	0.052692	313.633	317.42	336.507	294.546	343.744	283.521	329.27	305.57
FBgn0015218	3L	protein_coding	eIF-4E	0.0176531	0.118424	2.66663e-11	2.60133e-10	1.79489e-05	0.000261301	0.0853385	0.153661	1673.71	1593.62	1734.65	1532.69	1823.88	1523.55	1645.41	1541.83	3L:9392167	0.000371693
FBgn0015221	3R	protein_coding	Fer2LCH	0.832145	0.922805	1.05253e-07	4.61971e-07	0.0224032	0.0672375	0.0151389	0.0406806	4449.41	4413.31	4093.16	4769.55	3995.78	4903.04	4190.55	4636.07
FBgn0015222	3R	protein_coding	Fer1HCH	0.00627036	0.0690523	1.33291e-10	1.07847e-09	0.0500568	0.126542	0.000138138	0.00105077	7080.6	8245.44	7032.21	8293.83	6318.68	7842.51	7745.74	8745.14	3R:26210770	7.50277e-05
FBgn0015229	3R	protein_coding	glec	0.0213956	0.130193	8.66844e-09	4.67813e-08	0.897398	0.943626	0.400506	0.500718	321.762	278.27	241.003	359.03	261.797	381.727	220.208	336.333
FBgn0015230	3R	protein_coding	Glut3	0.79207	0.902976	5.85739e-15	2.10061e-13	3.60455e-06	8.34049e-05	1.30579e-06	2.44442e-05	224.036	229.137	270.38	182.793	284.542	163.53	256.219	202.055
FBgn0015239	3L	protein_coding	Hr78	0.793017	0.903231	0.041672	0.0662905	0.740624	0.842699	0.833711	0.863723	622.726	620.507	633.764	609.469	636.776	608.676	630.752	610.261
FBgn0015240	3R	protein_coding	Hr96	0.508918	0.724263	0.315078	0.392428	0.572171	0.722371	0.0610285	0.118326	320.131	311.594	311.583	320.142	318.243	322.019	304.923	318.264
FBgn0015245	X	protein_coding	Hsp60	0.0474861	0.201163	1.82345e-05	5.3226e-05	0.00633826	0.0246312	0.147682	0.233834	3047.59	2880.84	3105.96	2822.47	3270.51	2824.68	2941.42	2820.27
FBgn0015247	2R	protein_coding	Iap2	0.927388	0.967951	0.000494791	0.00113708	0.0329722	0.0915386	0.000155175	0.0011455	1094.41	1090.13	1128.75	1055.8	1151.66	1037.16	1105.84	1074.43
FBgn0015268	2R	protein_coding	Nap1	0.0572341	0.224631	2.49459e-16	1.73912e-14	4.85364e-05	0.000550511	4.85514e-07	1.08164e-05	2526.17	2832.92	2330.95	3028.14	2079.61	2972.72	2582.29	3083.55
FBgn0015269	3R	protein_coding	Nf1	0.0042486	0.0577453	0.000243031	0.000590741	0.397984	0.570049	0.0024944	0.0102762	1872.75	1474.99	1569.15	1778.59	1789.41	1956.08	1348.88	1601.09
FBgn0015270	3R	protein_coding	Orc2	0.4984	0.715908	0.173583	0.235466	0.263973	0.433319	0.353693	0.455791	14.657	16.0067	14.1009	16.5628	14.431	14.8831	13.7709	18.2425	3R:9792166	0.000237183
FBgn0015271	2L	protein_coding	Orc5	0.286657	0.53899	0.472478	0.548354	0.4054	0.577262	0.0978301	0.170599	38.0068	34.3076	35.3039	37.0105	38.1433	37.8704	32.4645	36.1506
FBgn0015277	2R	protein_coding	Pi3K59F	0.0808158	0.270288	1.12291e-05	3.39492e-05	0.0162312	0.0520674	0.110758	0.187306	308.852	331.32	297.999	342.173	276.168	341.536	319.831	342.809
FBgn0015278	3L	protein_coding	Pi3K68D	0.521527	0.732729	0.0657741	0.0996002	0.212578	0.37126	0.00703471	0.022486	1463.91	1439.42	1432.8	1470.53	1457.61	1470.2	1407.99	1470.85
FBgn0015279	3R	protein_coding	Pi3K92E	4.22294e-05	0.00868735	9.38228e-20	2.85478e-17	2.24023e-10	6.14128e-08	0.00715423	0.0227491	767.324	615.631	573.942	809.013	600.751	933.897	547.133	684.13
FBgn0015282	3R	protein_coding	Rpt2	0.522102	0.733166	1.05221e-06	3.82694e-06	0.0408579	0.108222	0.782143	0.822338	1287.66	1274.09	1363.18	1198.57	1398.4	1176.93	1327.96	1220.22
FBgn0015283	3L	protein_coding	Rpn10	0.479782	0.701121	7.15999e-10	4.89872e-09	3.19145e-05	0.000402041	0.351012	0.453203	1182.66	1166.98	1263.94	1085.7	1320.17	1045.15	1207.71	1126.25
FBgn0015286	X	protein_coding	Rala	0.00972186	0.0865867	3.36099e-16	2.18316e-14	1.56312e-05	0.000238059	0.0684784	0.129457	1137.26	1032.76	905.382	1264.65	902.144	1372.38	908.62	1156.91	X :3609401	0.000194978
FBgn0015288	X	protein_coding	RpL22	0.0882852	0.283094	1.3657e-14	4.15204e-13	0.0189841	0.0590183	0.00020555	0.00144584	6334.79	6763.29	5882.98	7215.1	5554.84	7114.73	6211.12	7315.46	X :656288	9.91965e-05
FBgn0015295	2R	protein_coding	shark	0.0178439	0.119062	5.77461e-07	2.20644e-06	0.253766	0.421895	0.530727	0.613176	191.406	208.713	180.301	219.818	168.069	214.745	192.534	224.892	2R:12086762	0.000979341
FBgn0015296	3L	protein_coding	Shc	0.635918	0.809779	8.93468e-06	2.74472e-05	0.153817	0.294523	0.61196	0.683435	233.844	231.029	215.059	249.815	211.762	255.927	218.356	243.703
FBgn0015298	3L	protein_coding	Srp19	0.73326	0.87044	9.23366e-06	2.83019e-05	0.197008	0.351818	0.236734	0.335931	192.54	195.689	214.433	173.795	217.829	167.251	211.037	180.34
FBgn0015299	2L	protein_coding	Ssb-c31a	0.0837361	0.27555	0.438705	0.514399	0.765767	0.860284	0.00555157	0.0188479	197.592	216.52	205.067	209.045	194.841	200.342	215.293	217.747
FBgn0015300	2R	protein_coding	Ssl	0.506122	0.722636	1.20799e-06	4.35244e-06	0.00229484	0.010929	0.00223506	0.00943124	141.418	133.302	154.954	119.766	168.602	114.234	141.306	125.298
FBgn0015316	2L	protein_coding	Try29F	0.152454	0.38103	0.93723	0.950147	0.18739	0.340048	1.32806e-05	0.000158839	29.0005	37.4017	33.2753	33.1268	30.337	27.6639	36.2136	38.5897
FBgn0015320	2L	protein_coding	UbcD2	0.652482	0.820737	2.5451e-08	1.24854e-07	0.000427717	0.00288606	0.160407	0.249344	886.952	876.807	946.723	817.036	985.696	788.208	907.75	845.863
FBgn0015321	3L	protein_coding	UbcD4	0.0136564	0.103277	3.6543e-11	3.42239e-10	0.000347005	0.0024557	2.89145e-06	4.67195e-05	998.218	827.432	1004.58	821.068	1125.74	870.694	883.422	771.442	3L:9693939	0.000639886
FBgn0015323	3R	protein_coding	VAChT	0.00785785	0.0773542	0.000508097	0.00116517	0.00491879	0.0201613	0.0370855	0.0809694	766.207	545.494	734.394	577.307	905.792	626.622	562.997	527.992
FBgn0015324	3R	protein_coding	Vha26	0.0722863	0.253979	0.0232909	0.0391628	0.475845	0.640985	0.00838381	0.0257354	8558.05	8024.93	8460.84	8122.14	8778.39	8337.7	8143.28	7906.57
FBgn0015331	3R	protein_coding	abs	0.0810133	0.270669	0.00172534	0.00361707	0.96808	0.982292	0.644494	0.710133	157.785	143.365	164.988	136.162	172.366	143.204	157.61	129.12
FBgn0015336	X	protein_coding	CG15865	0.587657	0.778887	4.689e-07	1.81827e-06	0.190416	0.343649	0.00656941	0.0213704	156.592	163.413	138.932	181.073	131.179	182.005	146.686	180.141
FBgn0015338	2L	protein_coding	CG5861	0.0015479	0.034549	0.0249026	0.041609	0.478132	0.642782	0.0461408	0.0955423	213.521	263.921	247.04	230.402	219.317	207.726	274.763	253.078
FBgn0015351	3R	protein_coding	CG14906	0.00630482	0.0691565	6.1755e-12	7.30136e-11	0.000546479	0.00347162	0.194086	0.288736	96.1223	76.7859	62.3531	110.555	63.693	128.552	61.0131	92.5587
FBgn0015359	3L	protein_coding	CG2034	0.647467	0.817497	5.17904e-11	4.67443e-10	0.00010304	0.000971759	0.0152891	0.0409685	248.944	254.751	288.294	215.401	301.409	196.479	275.178	234.323	3L:2257403	0.000207188
FBgn0015360	3L	protein_coding	oxt	0.503604	0.72052	0.00286054	0.00576528	0.152651	0.292985	0.0952134	0.166954	337.39	330.946	344.999	323.336	353.093	321.686	336.905	324.986
FBgn0015371	2R	protein_coding	chn	0.00109073	0.0297652	0.272469	0.347007	0.146468	0.283878	0.197761	0.292911	590.653	483.803	547.011	527.445	613.487	567.818	480.534	487.073
FBgn0015372	2R	protein_coding	RabX1	0.0455349	0.196815	0.0498016	0.0778253	0.0504149	0.127189	0.000122716	0.000960704	225.347	195.146	205	215.492	225.332	225.362	184.669	205.623
FBgn0015374	X	protein_coding	crl	0.0441325	0.193389	0.00386516	0.00758757	0.51682	0.676258	0.336875	0.438732	827.411	861.593	823.868	865.137	802.475	852.346	845.26	877.927
FBgn0015376	2L	protein_coding	cutlet	0.233157	0.482297	0.000822765	0.00182119	0.0943249	0.205357	1.50268e-12	2.89337e-10	65.6307	45.9612	60.6439	50.9479	72.7188	58.5425	48.5691	43.3533	2L:3707915	0.000579159
FBgn0015379	X	protein_coding	dod	0.626615	0.804363	0.378161	0.454648	0.164295	0.309314	0.133014	0.215763	133.408	130.75	133.863	130.294	138.039	128.778	129.688	131.811
FBgn0015380	2L	protein_coding	drl	0.889715	0.950583	0.197419	0.263497	0.422631	0.592394	0.265893	0.366746	132.136	131.223	135.322	128.037	138.023	126.25	132.62	129.825	2L:19194530	0.000465152
FBgn0015381	2L	protein_coding	dsf	0.406332	0.643981	0.102662	0.148176	0.376518	0.548631	0.496756	0.58382	11.9614	10.7165	10.1062	12.5717	11.3852	12.5376	8.8272	12.6058
FBgn0015391	2L	protein_coding	glu	0.661904	0.827713	0.886413	0.909756	0.0522447	0.130705	0.420957	0.519403	192.454	189.317	190.4	191.37	198.788	186.119	182.012	196.621
FBgn0015393	2L	protein_coding	hoip	0.395798	0.634779	0.49764	0.572463	0.311421	0.486096	0.874889	0.896904	120.276	116.908	120.497	116.686	125.04	115.511	115.955	117.862
FBgn0015396	3R	protein_coding	jumu	0.0188574	0.12232	4.93322e-05	0.000134191	0.161441	0.305505	0.17681	0.268797	127.313	111.897	109.587	129.623	114.287	140.34	104.888	118.907
FBgn0015399	2L	protein_coding	kek1	0.002473	0.0434693	0.0259767	0.0432393	0.998912	0.999469	0.26184	0.362338	307.406	261.776	273.948	295.234	296.757	318.055	251.139	272.413
FBgn0015400	2L	protein_coding	kek2	0.0112427	0.0936353	5.06688e-05	0.000137664	0.0109053	0.0379849	0.595816	0.670236	241.367	210.285	250.939	200.713	280.808	201.926	221.069	199.5	2L:11585851	0.000428338
FBgn0015402	3R	protein_coding	ksr	0.931932	0.969827	0.178603	0.24135	0.133029	0.264813	0.763901	0.808436	424.381	425.34	434.493	415.228	444.816	403.946	424.17	426.51
FBgn0015477	2R	protein_coding	Rme-8	0.0212118	0.129743	4.20649e-09	2.43681e-08	0.635756	0.770357	0.00686707	0.0220592	1569.67	1462.75	1431.99	1600.43	1480.63	1658.71	1383.35	1542.15
FBgn0015509	2R	protein_coding	Cul1	0.223946	0.470893	1.64082e-08	8.36915e-08	0.00282474	0.0128842	0.0787142	0.144214	1891.82	1851.64	1955.23	1788.23	2010.3	1773.34	1900.15	1803.12
FBgn0015513	3R	protein_coding	mbc	0.356058	0.599572	1.72034e-14	4.95985e-13	0.376188	0.548324	8.85604e-05	0.000746029	2086.51	2165.31	1897.91	2353.91	1872.73	2300.3	1923.1	2407.51
FBgn0015519	X	protein_coding	nAChRalpha3	4.21512e-05	0.00868735	0.0697735	0.10491	0.0356875	0.0972551	0.60433	0.676759	162.17	121.391	147.114	136.448	173.745	150.596	120.482	122.3	X :8186524	0.000169739
FBgn0015520	3R	protein_coding	nonA-l	0.849929	0.931037	0.138913	0.193492	0.0152281	0.0494181	0.0382271	0.0828911	420.31	422.66	415.625	427.346	424.396	416.223	406.853	438.468
FBgn0015521	2L	protein_coding	RpS21	0.121205	0.334992	4.41804e-10	3.17871e-09	0.409305	0.581016	0.206025	0.302245	2922.34	3072.76	2666.01	3329.09	2561.01	3283.66	2771.01	3374.51
FBgn0015522	2R	protein_coding	olf186-M	0.00357397	0.0534245	7.77777e-16	4.26433e-14	8.66247e-07	2.91889e-05	0.0063764	0.0209235	318.268	257.784	223.225	352.826	228.535	408	217.916	297.653
FBgn0015524	2R	protein_coding	otp	0.792056	0.902976	0.00444904	0.00862196	0.461921	0.62837	0.233567	0.332574	62.9855	61.8319	56.906	67.9114	58.8096	67.1615	55.0024	68.6614
FBgn0015527	X	protein_coding	pen	0.271732	0.522964	7.82562e-05	0.000206176	0.0201274	0.0618192	0.157447	0.245693	306.356	294.427	282.178	318.605	278.427	334.284	285.928	302.926
FBgn0015541	3R	protein_coding	sda	1.59197e-05	0.00628012	0.0691817	0.104156	0.0998115	0.213935	0.0777397	0.142801	1630.98	1190.07	1442.25	1378.79	1691.29	1570.67	1193.22	1186.92
FBgn0015544	2R	protein_coding	spag	0.840915	0.927317	0.0166292	0.0287598	0.187914	0.340654	0.574664	0.652208	220.888	222.25	230.687	212.451	234.838	206.939	226.537	217.963
FBgn0015546	2L	protein_coding	spel1	0.107579	0.313173	6.59423e-06	2.07017e-05	0.866967	0.926404	0.014888	0.0401868	203.041	224.092	194.999	232.134	183.906	222.177	206.093	242.091
FBgn0015550	3L	protein_coding	tap	0.3681	0.609817	0.0209525	0.0355226	0.918045	0.95464	0.427184	0.52558	4.64575	5.42025	4.06151	6.00449	3.63304	5.65846	4.48999	6.35051
FBgn0015553	2L	protein_coding	tos	0.0853627	0.278302	0.000863779	0.00190391	0.335067	0.507289	0.00300457	0.0118552	85.2863	103.542	85.7066	103.122	74.2887	96.2839	97.1245	109.959
FBgn0015558	X	protein_coding	tty	0.00527465	0.0634292	0.0596024	0.0912024	0.667482	0.79428	0.00608515	0.0202056	393.65	266.572	312.608	347.614	380.017	407.282	245.199	287.946
FBgn0015561	2R	protein_coding	unpg	0.031429	0.161273	0.206716	0.274298	0.161765	0.305903	0.40232	0.502055	24.2436	19.0416	20.4026	22.8826	21.625	26.8623	19.1803	18.903
FBgn0015568	3R	protein_coding	alpha-Est1	0.0166413	0.114583	0.0673548	0.101651	0.048453	0.123317	6.88089e-08	2.14435e-06	618.471	854.053	716.274	756.25	576.81	660.131	855.737	852.37
FBgn0015569	3R	protein_coding	alpha-Est10	0.000245155	0.0158951	0.000285154	0.000684997	0.28328	0.455819	0.00866347	0.0263935	417.32	569.195	520.915	465.6	437.676	396.964	604.154	534.237
FBgn0015570	3R	protein_coding	alpha-Est2	0.00516601	0.063108	1.75836e-07	7.36589e-07	0.00079658	0.00468505	0.000103826	0.000838384	165.779	253.779	178.234	241.324	117.005	214.554	239.464	268.094
FBgn0015571	3R	protein_coding	alpha-Est3	0.834452	0.924223	7.98241e-09	4.33975e-08	0.00586929	0.0231763	0.235201	0.334283	1232.3	1224.64	1349.5	1107.44	1397.86	1066.74	1301.13	1148.14
FBgn0015572	3R	protein_coding	alpha-Est4	0.00103174	0.0291228	0.125169	0.176626	0.591886	0.737418	0.34192	0.443943	68.5659	88.7474	75.7373	81.576	64.645	72.4868	86.8296	90.6651
FBgn0015574	3R	protein_coding	alpha-Est6	0.579115	0.772801	1.25365e-06	4.50088e-06	6.36956e-06	0.000124723	0.137353	0.221116	213.801	219.615	240.252	193.164	258.581	169.021	221.922	217.308
FBgn0015575	3R	protein_coding	alpha-Est7	0.000596589	0.0229977	0.0628196	0.0956188	0.101919	0.217272	0.0455918	0.0946723	2172.34	2777.05	2404.7	2544.69	2041.25	2303.43	2768.15	2785.95
FBgn0015576	3R	protein_coding	alpha-Est8	0.00177894	0.0370781	2.04467e-13	3.80997e-12	1.68819e-08	1.46015e-06	3.77103e-06	5.8033e-05	797.174	1009.58	1002.46	804.299	836.972	757.376	1167.95	851.223
FBgn0015577	3R	protein_coding	alpha-Est9	0.0254071	0.143033	0.0264386	0.0439574	0.0850499	0.190395	0.0017234	0.00774285	1012.6	1118.83	1043.9	1087.54	1007.4	1017.8	1080.39	1157.28
FBgn0015582	2R	protein_coding	dare	0.0181923	0.120099	0.403237	0.47952	0.345844	0.519086	0.289028	0.390603	122.876	138.771	128.815	132.832	118.599	127.154	139.031	138.51
FBgn0015583	2L	protein_coding	Acp29AB	0.764358	0.887389	1.8209e-11	1.87111e-10	4.70111e-08	3.18141e-06	0.0725291	0.13532	870.866	885.68	1056.58	699.963	1171.61	570.121	941.556	829.805
FBgn0015584	2R	protein_coding	Acp53Ea	0.0120958	0.0968503	2.34219e-14	6.30326e-13	3.95996e-09	4.9268e-07	0.463239	0.553723	7291.23	8167.69	9671.57	5787.35	10377.3	4205.2	8965.88	7369.5
FBgn0015585	3L	protein_coding	Acp63F	0.0210173	0.129337	2.19253e-14	6.00034e-13	3.62958e-08	2.64824e-06	0.0406971	0.0868739	3102.23	2586.79	3672.92	2016.09	4365.4	1839.05	2980.44	2193.13
FBgn0015586	3L	protein_coding	Acp76A	0.487944	0.707015	1.51347e-12	2.1286e-11	7.31112e-10	1.3592e-07	0.020421	0.0510966	5709.49	5237.65	7797.36	3149.78	9797.64	1621.35	5797.07	4678.22
FBgn0015589	3R	protein_coding	Apc	0.266172	0.517055	2.83585e-07	1.14296e-06	0.463523	0.629737	6.43444e-07	1.3604e-05	1319.61	1215.4	1179.94	1355.08	1241.76	1397.47	1118.12	1312.68
FBgn0015591	3R	protein_coding	AstA	0.30407	0.556446	0.000109471	0.000281267	0.0510298	0.12842	0.356112	0.458214	129.594	124.371	117.059	136.905	115.172	144.015	118.946	129.796
FBgn0015600	2L	protein_coding	toc	0.0114281	0.0943259	1.08239e-07	4.74435e-07	0.00205393	0.0100561	0.362034	0.463988	3301.78	3033.59	3438.31	2897.06	3702.45	2901.11	3174.17	2893.01	2L:3141001	0.000110746
FBgn0015602	2R	protein_coding	BEAF-32	0.813551	0.914475	0.919769	0.936193	0.968072	0.982292	0.253862	0.354185	185.369	187.021	186.49	185.901	185.547	185.192	187.433	186.61
FBgn0015609	2L	protein_coding	CadN	0.00474438	0.0602794	0.324396	0.400882	0.0123097	0.0417767	0.111802	0.188513	1250.03	996.152	1147.37	1098.81	1339.07	1160.98	955.665	1036.64	2L:17696793	0.000196061
FBgn0015614	2R	protein_coding	CanB2	0.0932111	0.290481	0.0899811	0.131742	0.0357377	0.0973265	0.0363371	0.0797767	1147.53	1100.56	1110.28	1137.81	1116.47	1178.58	1104.09	1097.03
FBgn0015615	X	protein_coding	Cap	0.741968	0.874998	4.41267e-08	2.08017e-07	0.0237345	0.0704242	0.270163	0.371187	401.128	403.652	378.562	426.218	369.621	432.635	387.503	419.8
FBgn0015618	3L	protein_coding	Cdk8	0.317037	0.568804	0.0543751	0.084143	0.587717	0.734904	0.628165	0.69708	55.5851	58.6954	53.815	60.4655	51.3516	59.8186	56.2784	61.1124	3L:9830048	2.74499e-05
FBgn0015621	2L	protein_coding	Clp	0.629363	0.806076	0.532838	0.605971	0.242069	0.407693	0.472142	0.561817	57.0352	58.4554	58.6484	56.8422	59.6474	54.423	57.6494	59.2614
FBgn0015622	3R	protein_coding	Cnx99A	0.80681	0.910886	1.12111e-09	7.37406e-09	0.014683	0.047957	0.000513447	0.00298293	2723.87	2703.02	2875.4	2551.48	2933.04	2514.69	2817.77	2588.28
FBgn0015623	2L	protein_coding	Cpr	0.220338	0.466215	8.88372e-07	3.27824e-06	0.00577214	0.0229101	5.2906e-06	7.58601e-05	10602.7	11387.9	11614.4	10376.2	11516.9	9688.45	11711.9	11064
FBgn0015625	3R	protein_coding	CycB3	0.274355	0.526135	1.80013e-06	6.27757e-06	0.00039211	0.00269872	0.00923847	0.0277017	141.466	132.121	150.012	123.575	163.544	119.387	136.479	127.762
FBgn0015663	2L	protein_coding	Dot	0.947496	0.977035	0.391141	0.467266	0.611496	0.75246	2.85795e-10	2.3827e-08	153.089	154.763	151.666	156.186	149.497	156.682	153.836	155.69
FBgn0015664	2L	protein_coding	Dref	0.215189	0.46092	1.54174e-05	4.55039e-05	0.673398	0.798734	0.0417403	0.0884806	297.504	310.688	287.589	320.603	279.649	315.36	295.53	325.847
FBgn0015714	2R	protein_coding	Cyp6a17	0.0751762	0.259254	0.000387982	0.000910112	0.000183978	0.00149606	3.17158e-16	3.20607e-13	410.67	707.312	523.308	594.674	336.855	484.484	709.76	704.864
FBgn0015721	2R	protein_coding	ktub	0.060322	0.230792	3.98731e-05	0.000110524	0.303743	0.478498	0.000196875	0.00139776	95.3649	116.892	116.03	96.2269	107.398	83.3318	124.663	109.122	2R:17005179	2.76598e-05
FBgn0015737	3R	protein_coding	Hmu	0.920438	0.963892	1.30521e-05	3.90427e-05	0.177253	0.326935	2.70012e-05	0.00028581	907.076	914.281	843.174	978.183	857.281	956.87	829.066	999.496
FBgn0015754	2R	protein_coding	Lis-1	0.00796704	0.077842	2.09227e-05	6.04832e-05	0.0047724	0.0196961	0.108047	0.183785	1691.52	1551.91	1547.22	1696.21	1572.27	1810.77	1522.17	1581.65
FBgn0015756	2L	protein_coding	RpL9	0.24261	0.4937	3.24589e-14	8.20297e-13	0.18926	0.342391	0.00869956	0.0264641	6251.21	6514.04	5577.53	7187.72	5369.08	7133.34	5785.99	7242.1
FBgn0015765	3R	protein_coding	p38a	0.00263239	0.0448767	1.50402e-08	7.73237e-08	0.171105	0.318326	0.000259475	0.00174501	239.349	302.696	246.681	295.364	210.651	268.047	282.711	322.682
FBgn0015766	3L	protein_coding	Msr-110	0.071645	0.252569	0.000375249	0.000882548	0.0584739	0.142262	0.862282	0.887047	9082.83	8698.56	8348.54	9432.84	8276.09	9889.57	8421	8976.12
FBgn0015770	3R	protein_coding	MstProx	0.971865	0.987929	7.20385e-15	2.48964e-13	2.5303e-05	0.000337666	0.00226657	0.00953117	1130.67	1127.87	1411.33	847.21	1507.76	753.583	1314.91	940.836
FBgn0015772	2L	protein_coding	Nak	0.00100962	0.028902	7.44843e-11	6.46303e-10	0.134935	0.267619	0.500938	0.587114	1060.33	940.604	876.316	1124.62	917.288	1203.38	835.343	1045.87
FBgn0015773	X	protein_coding	NetA	0.13035	0.349588	0.347764	0.423422	0.250036	0.417387	0.000131694	0.00101333	191.919	164.034	174.796	181.157	192.65	191.187	156.941	171.127
FBgn0015774	X	protein_coding	NetB	0.00189315	0.0379899	0.00886305	0.0161948	0.0162672	0.0521518	0.0077086	0.0241532	508.017	380.417	465.702	422.733	549.027	467.007	382.376	378.459
FBgn0015776	2L	protein_coding	nrv1	0.00432404	0.0579429	0.000418132	0.000973494	0.113985	0.235677	0.000204943	0.00144307	4377.83	3920.32	4052.73	4245.42	4242.2	4513.45	3863.25	3977.38
FBgn0015777	2L	protein_coding	nrv2	0.677552	0.837439	1.11023e-15	5.63222e-14	0.000787988	0.00464465	3.96202e-06	6.02271e-05	2779.19	2716.03	3135.42	2359.8	3257.71	2300.67	3013.13	2418.93	2L:6789863	4.6351e-06
FBgn0015778	3R	protein_coding	rin	0.0112943	0.0938233	0.456542	0.532189	0.182294	0.33357	0.0890791	0.15885	2574.21	2323.24	2469.37	2428.08	2632.25	2516.17	2306.49	2339.99
FBgn0015781	3R	protein_coding	P5cr	0.524358	0.734425	7.36096e-06	2.29174e-05	0.315958	0.49095	0.00362338	0.0136715	211.157	219.512	232.88	197.788	231.968	190.345	233.792	205.232
FBgn0015789	X	protein_coding	Rab10	0.220049	0.466017	1.18584e-12	1.72171e-11	0.0167977	0.0535776	7.27389e-07	1.51218e-05	1399.98	1323.84	1257.33	1466.49	1273.45	1526.51	1241.2	1406.47
FBgn0015790	3R	protein_coding	Rab11	0.868563	0.940304	0.721664	0.773966	0.039566	0.105357	0.380991	0.481945	1733	1728.08	1725.64	1735.44	1698.72	1767.27	1752.56	1703.6
FBgn0015791	2L	protein_coding	Rab14	0.112003	0.321046	0.286014	0.361575	0.716898	0.827395	0.651578	0.715776	803.201	774.426	798.964	778.663	809.933	796.469	787.995	760.858	2L:14356395	3.37846e-05
FBgn0015793	3L	protein_coding	Rab19	0.00587992	0.0667381	0.607243	0.673678	0.727466	0.834234	0.279111	0.380379	239.198	215.359	228.735	225.823	241.64	236.757	215.829	214.889
FBgn0015794	X	protein_coding	Rab18	0.289647	0.540778	0.0284984	0.0470676	0.138812	0.273065	0.0462216	0.0956852	353.053	369.572	350.306	372.32	334.785	371.322	365.826	373.318
FBgn0015795	3R	protein_coding	Rab7	0.0329581	0.165156	2.04248e-11	2.063e-10	3.17322e-05	0.000401279	0.00167244	0.00756223	1880.38	1715.99	1634.06	1962.31	1640.43	2120.33	1627.68	1804.3
FBgn0015797	2L	protein_coding	Rab6	0.536141	0.743898	0.132413	0.185537	0.258951	0.427765	0.186276	0.280002	699.21	685.573	679.245	705.538	695.838	702.582	662.652	708.494
FBgn0015799	X	protein_coding	Rbf	0.0547052	0.219012	0.0145748	0.0255399	0.0608749	0.146844	0.480124	0.568643	374.222	354.149	376	352.371	394.897	353.547	357.103	351.195	X :693615	8.13742e-05
FBgn0015801	2R	protein_coding	Reg-5	0.782372	0.898472	3.82022e-09	2.23062e-08	0.0947819	0.206104	0.107444	0.182945	331.869	328.741	296.552	364.057	291.174	372.563	301.931	355.551
FBgn0015803	2L	protein_coding	RtGEF	0.0139809	0.10459	0.0100334	0.0181278	0.626001	0.763225	5.68555e-08	1.83183e-06	847.053	669.406	737.346	779.113	829.896	864.21	644.797	694.016
FBgn0015805	3L	protein_coding	Rpd3	0.00552176	0.0649631	0.00184834	0.00385395	0.670898	0.796842	0.00509852	0.0177188	311.039	368.864	326.097	353.807	295.454	326.625	356.739	380.989
FBgn0015806	3L	protein_coding	S6k	0.000327548	0.0176944	2.74356e-13	4.84965e-12	0.228458	0.39147	0.299675	0.401685	1410.09	1240.75	1163.61	1487.24	1232.81	1587.37	1094.41	1387.1
FBgn0015808	2L	protein_coding	ScpX	0.308438	0.560915	0.00623211	0.0117453	0.00287855	0.0130817	0.176155	0.268034	992.809	1028.09	1048.63	972.268	988.83	996.788	1108.43	947.748
FBgn0015818	X	protein_coding	Spx	0.962332	0.984386	0.210263	0.278374	0.0544336	0.134797	0.266824	0.36768	50.1898	50.3809	48.1102	52.4605	51.42	48.9595	44.8004	55.9614
FBgn0015828	3L	protein_coding	TfIIEalpha	0.112354	0.321488	0.834291	0.868272	0.402396	0.574334	0.399626	0.499811	243.051	253.019	248.601	247.47	241.34	244.763	255.862	250.176	3L:11674364	0.000108336
FBgn0015829	3L	protein_coding	TfIIEbeta	0.694102	0.846445	3.50058e-05	9.78373e-05	0.42122	0.591582	0.0141399	0.0386119	195.643	199.483	210.876	184.25	206.745	184.541	215.007	183.958
FBgn0015831	3R	protein_coding	Rtnl2	0.787985	0.900889	5.69317e-08	2.62639e-07	0.000413145	0.00280412	0.118022	0.196691	350.442	354.846	395.77	309.518	417.169	283.716	374.372	335.321
FBgn0015834	2L	protein_coding	Trip1	0.275443	0.52691	6.24021e-08	2.85675e-07	0.425933	0.59568	0.000193606	0.0013787	1485.29	1567.66	1420.7	1632.25	1367.78	1602.79	1473.62	1661.71
FBgn0015838	2R	protein_coding	Vang	0.888128	0.949638	8.39032e-06	2.58732e-05	0.0133712	0.0445253	0.000876105	0.00454608	223.503	221.771	207.819	237.455	201.488	245.517	214.149	229.393
FBgn0015872	2R	protein_coding	Drip	0.401339	0.63983	2.14325e-14	5.91553e-13	0.00114874	0.00627692	1.49648e-06	2.73183e-05	1167.58	1220.02	1061.44	1326.16	1001.7	1333.46	1121.17	1318.86
FBgn0015903	2R	protein_coding	apt	0.846604	0.929344	0.436417	0.512162	0.863978	0.924816	0.112565	0.189576	206.095	207.887	209.605	204.376	209.282	202.908	209.929	205.845
FBgn0015904	3L	protein_coding	ara	0.836938	0.925581	0.0106935	0.0192067	0.0610494	0.147133	0.0283313	0.0655646	83.4813	82.221	77.8383	87.8639	82.0452	84.9173	73.6314	90.8105
FBgn0015905	2L	protein_coding	ast	0.647323	0.817497	0.794937	0.835216	0.026772	0.0775309	6.21668e-06	8.59501e-05	199.732	208.4	203.259	204.873	191.735	207.73	214.784	202.017
FBgn0015907	2R	protein_coding	bl	0.00789237	0.0775053	0.223028	0.292788	0.634266	0.769142	0.253342	0.353604	885.789	820.365	862.992	843.161	899.531	872.046	826.453	814.276	2R:16490640	6.984e-05
FBgn0015919	3L	protein_coding	caup	0.542625	0.748305	1.5571e-07	6.58938e-07	0.159723	0.303069	0.000424685	0.00256684	104.234	98.9956	89.2073	114.022	94.4123	114.055	84.0024	113.989
FBgn0015924	2L	protein_coding	crq	0.288584	0.540186	2.135e-14	5.90281e-13	1.09228e-07	6.07097e-06	0.00309121	0.0121029	1550.17	1455.55	1203.39	1802.33	1102.72	1997.62	1304.07	1607.04
FBgn0015925	2R	protein_coding	csul	0.0103862	0.0900246	0.00046258	0.00106745	0.0868084	0.193358	0.00799497	0.0248292	125.473	151.935	130.112	147.296	113.035	137.912	147.19	156.68	2R:12153479	0.000726272
FBgn0015926	X	protein_coding	dah	0.155995	0.385309	0.00936753	0.0170275	0.634362	0.769186	0.411922	0.510961	10.4005	8.47749	7.7819	11.0961	9.02895	11.772	6.53485	10.4201
FBgn0015929	2R	protein_coding	dpa	0.797518	0.90574	0.797851	0.837733	0.265633	0.435249	4.26585e-05	0.000416139	133.7	130.475	131.496	132.678	135.706	131.695	127.287	133.662
FBgn0015946	3L	protein_coding	grim	0.231661	0.480632	0.0695205	0.104607	0.0816194	0.184474	0.0585184	0.114447	38.5983	33.2514	38.5517	33.2979	43.7394	33.4572	33.364	33.1387
FBgn0015949	2R	protein_coding	hrg	0.00389192	0.055805	2.9145e-10	2.18545e-09	0.359241	0.532669	0.0776624	0.142691	836.545	761.052	736.204	861.394	767.812	905.279	704.596	817.509
FBgn0016013	3L	protein_coding	Faa	0.620922	0.800628	1.60467e-06	5.6483e-06	0.000218141	0.00170741	0.0275505	0.0641801	205.717	212.704	183.882	234.538	162.621	248.812	205.143	220.264
FBgn0016031	3L	protein_coding	lama	0.114183	0.323946	2.28166e-05	6.54434e-05	0.00970138	0.0345922	2.05841e-05	0.000227876	1194.74	1011.61	1197.58	1008.76	1340.82	1048.65	1054.34	968.876	3L:5340473	6.10115e-05
FBgn0016032	2R	protein_coding	lbm	0.277416	0.528682	2.83119e-06	9.50034e-06	0.0319096	0.0893381	0.00510703	0.0177377	158.165	148.769	141.124	165.81	150.597	165.734	131.651	165.887
FBgn0016034	3L	protein_coding	mael	0.376162	0.61698	0.00261262	0.00530461	0.0601525	0.145514	0.550655	0.630817	138.419	144.06	151.887	130.592	155.379	121.458	148.395	139.725
FBgn0016036	3L	protein_coding	mei-P22	0.324213	0.574909	0.311368	0.388466	0.941406	0.967594	0.000118898	0.000933525	18.6937	13.6592	17.165	15.1879	19.7533	17.634	14.5766	12.7418
FBgn0016038	X	protein_coding	mod(r)	0.693961	0.846445	1.5e-07	6.38449e-07	0.00296279	0.0133743	0.403449	0.503116	492.896	497.557	533.351	457.102	548.888	436.904	517.814	477.3	X :517208	0.000454432
FBgn0016041	X	protein_coding	Tom40	0.778832	0.896125	1.04821e-06	3.81413e-06	0.000179281	0.0014682	2.26663e-08	8.72869e-07	566.234	555.012	591.255	529.992	618.161	514.307	564.348	545.676	X :7631341	0.00039826
FBgn0016047	2R	protein_coding	nompA	0.665686	0.830068	0.225958	0.296187	0.450548	0.618413	0.139126	0.223392	46.3013	44.5226	43.5364	47.2875	45.5849	47.0176	41.4879	47.5573
FBgn0016053	2R	protein_coding	pgc	0.750033	0.880017	0.821472	0.857801	0.637646	0.772184	0.347349	0.449549	45.0829	44.0828	44.9012	44.2644	44.7357	45.4301	45.0668	43.0988
FBgn0016054	2L	protein_coding	phr6-4	0.109953	0.316805	0.971894	0.978386	0.0709608	0.165378	0.000483744	0.00285134	58.8695	46.1136	52.5469	52.4363	61.8452	55.8938	43.2486	48.9787
FBgn0016059	2R	protein_coding	Sema-1b	0.00261533	0.0446678	1.86853e-05	5.44827e-05	0.00314766	0.0140429	0.131745	0.214199	1652.05	1484.87	1492.74	1644.18	1528.77	1775.33	1456.7	1513.03
FBgn0016061	3R	protein_coding	side	0.00844238	0.0806062	0.00607715	0.0114867	0.00296801	0.0133866	0.00251516	0.0103418	324.522	259.19	305.683	278.029	353.509	295.536	257.858	260.523	3R:23221642	0.000477566
FBgn0016070	3L	protein_coding	smg	0.0447495	0.195089	0.00113263	0.00245138	0.859607	0.92207	0.0717374	0.134152	712.465	653.034	651.371	714.128	682.631	742.298	620.111	685.957
FBgn0016075	2L	protein_coding	vkg	0.00180517	0.0372531	4.16679e-07	1.63141e-06	0.00229888	0.0109391	0.030157	0.068951	2075.92	1379.99	2038.14	1417.77	2544.81	1607.02	1531.46	1228.53
FBgn0016076	2L	protein_coding	vri	0.00243578	0.043389	5.1463e-16	3.03782e-14	4.42004e-09	5.37516e-07	2.63974e-08	9.8376e-07	1509.79	2343.56	1518.02	2335.34	1306.78	1712.8	1729.25	2957.88
FBgn0016078	2R	protein_coding	wun	0.320269	0.571535	0.00976695	0.0176938	0.0475446	0.121579	0.000353273	0.00222502	512.881	486.541	484.915	514.506	487.027	538.734	482.802	490.279
FBgn0016080	X	protein_coding	xmas-1	0.314931	0.567365	7.17676e-14	1.57286e-12	1.19312e-05	0.000196513	0.0197429	0.0497857	693.594	664.534	788.855	569.273	846.197	540.992	731.513	597.555
FBgn0016081	3L	protein_coding	fry	0.132795	0.352971	0.0383641	0.0614966	0.140209	0.275101	9.67587e-05	0.000798864	3470.03	2200.5	2509.59	3160.95	2916.87	4023.19	2102.3	2298.71	3L:9659835	0.000200095
FBgn0016119	3R	protein_coding	ATPsyn-Cf6	0.296284	0.548233	2.57755e-13	4.61165e-12	0.0155058	0.0500879	0.0271638	0.0634803	1832.89	1668.65	2335.08	1166.46	2533.81	1131.98	2136.35	1200.95
FBgn0016120	3R	protein_coding	ATPsyn-d	0.251719	0.503252	4.59233e-15	1.71144e-13	0.0031234	0.0139745	0.00956778	0.02852	2364.75	2119.93	3078.12	1406.57	3378.21	1351.29	2778.02	1461.84
FBgn0016122	2L	protein_coding	Acer	0.000230113	0.0158095	0.0659729	0.0998452	0.073213	0.169479	0.0416748	0.0883881	1557.6	2050.51	1852.34	1755.77	1558.91	1556.29	2145.78	1955.24
FBgn0016123	3R	protein_coding	Aph-4	0.00770009	0.0767833	0.0760286	0.113262	1.50684e-05	0.00023123	0.0269822	0.0631745	2089.25	2699.77	2296.59	2492.43	2268.93	1909.57	2324.26	3075.29
FBgn0016126	4	protein_coding	CaMKI	0.315081	0.567371	4.55527e-18	7.19682e-16	6.16936e-06	0.000121835	4.62236e-05	0.000442641	3904.11	4120.62	3252.6	4772.14	2932.54	4875.69	3572.65	4668.59
FBgn0016131	2R	protein_coding	Cdk4	0.0206266	0.128131	0.507191	0.581342	0.868093	0.926768	0.0367421	0.0804042	79.1618	92.3553	84.7775	86.7397	78.4255	79.8982	91.1294	93.5812
FBgn0016641	2R	protein_coding	PTP-ER	0.0227278	0.134834	5.83009e-05	0.000156612	0.59072	0.736811	0.004542	0.0162779	481.021	419.598	423.506	477.113	457.302	504.74	389.71	449.485
FBgn0016650	3R	protein_coding	Lgr1	0.302262	0.554346	4.32574e-07	1.6861e-06	0.854557	0.919025	0.209406	0.305845	182.137	190.292	166.323	206.106	161.683	202.591	170.963	209.621
FBgn0016660	2L	protein_coding	H15	5.04903e-05	0.00897395	0.886189	0.909602	0.0279196	0.0801516	0.733554	0.783083	34.4766	23.456	29.0927	28.8399	36.6323	32.3208	21.553	25.3589
FBgn0016672	3R	protein_coding	Ipp	0.0189323	0.122454	0.000212548	0.000520813	0.593392	0.73831	0.000333606	0.00212515	460.995	560.031	541.226	479.801	495.608	426.382	586.844	533.219
FBgn0016675	2L	protein_coding	Lectin-galC1	0.148589	0.375454	0.149617	0.206971	0.00606342	0.0237589	7.80967e-15	4.35564e-12	426.313	693.497	576.987	542.822	409.162	443.463	744.812	642.181
FBgn0016684	2R	protein_coding	NaPi-T	0.323588	0.574194	6.38601e-10	4.42154e-09	0.019538	0.0603643	0.000607879	0.00341071	767.442	799.667	721.026	846.083	721.819	813.066	720.233	879.101
FBgn0016685	3R	protein_coding	Nlp	0.925135	0.966409	8.6645e-08	3.86379e-07	0.696133	0.813306	0.0423436	0.0894899	617.795	616.386	583.416	650.766	585.977	649.614	580.854	651.918
FBgn0016687	2R	protein_coding	Nurf-38	0.0601102	0.230385	0.0342597	0.0555561	0.80451	0.887413	0.0198839	0.0500676	2074.03	2296.88	2117.96	2252.95	2014.11	2133.95	2221.8	2371.96
FBgn0016691	3R	protein_coding	Oscp	0.571733	0.768232	3.24388e-14	8.20297e-13	0.0113656	0.039271	0.00669184	0.0216511	3349.02	3161.69	4454.77	2055.94	4779.55	1918.49	4129.98	2193.39
FBgn0016693	3R	protein_coding	Past1	0.260613	0.511858	0.00175545	0.00367543	3.73767e-05	0.000454876	0.00026701	0.00177868	830.168	759.827	837.338	752.657	932.383	727.953	742.293	777.361
FBgn0016694	3L	protein_coding	Pdp1	0.047157	0.200354	9.35828e-10	6.24942e-09	1.78942e-07	8.63943e-06	0.000337147	0.00214012	2959.55	3423.01	2810.49	3572.07	2869.76	3049.34	2751.21	4094.8
FBgn0016696	3L	protein_coding	Pitslre	0.830867	0.921971	0.175419	0.237583	0.502816	0.663842	0.325779	0.427629	1597.95	1590.14	1616.36	1571.73	1631.16	1564.74	1601.56	1578.72
FBgn0016697	2R	protein_coding	Prosalpha5	0.052856	0.213818	4.89126e-07	1.89035e-06	0.00895812	0.0324426	0.716373	0.768649	863.995	893.877	931.3	826.572	939.009	788.981	923.592	864.162
FBgn0016698	2L	protein_coding	Ptpa	0.00427217	0.0578226	0.927141	0.942407	0.328468	0.500578	0.3183	0.420294	173.275	197.271	185.02	185.526	170.295	176.256	199.745	194.796
FBgn0016700	3R	protein_coding	Rab1	0.015698	0.110972	2.72738e-05	7.74041e-05	0.0284693	0.0814258	0.0019506	0.00850709	3217.64	2933.19	2962.36	3188.48	3052.41	3382.88	2872.31	2994.08
FBgn0016701	2R	protein_coding	Rab4	0.0199285	0.125691	1.03563e-12	1.54096e-11	0.00121064	0.00655976	0.0384589	0.08325	592.543	640.001	552.416	680.128	509.817	675.269	595.016	684.986
FBgn0016715	3L	protein_coding	Reg-2	0.99672	0.998326	1.99445e-07	8.25439e-07	8.16832e-09	8.57886e-07	5.87231e-09	2.83271e-07	423.571	423.831	373.385	474.018	313.664	533.479	433.106	414.557
FBgn0016726	2R	protein_coding	RpL29	0.911827	0.959591	2.74242e-10	2.06788e-09	0.00651631	0.0251127	8.7347e-06	0.00011302	4401.37	4428.9	4020.72	4809.55	3885.31	4917.43	4156.12	4701.67
FBgn0016754	3R	protein_coding	sba	0.0228364	0.13514	0.196489	0.262472	0.106925	0.225211	0.0119371	0.0337891	510.755	453.729	474.642	489.843	493.587	527.924	455.697	451.762
FBgn0016756	3L	protein_coding	Ubp64E	0.00826799	0.0794572	0.898322	0.91976	0.0853681	0.190791	0.0177644	0.0459295	4738.6	4290.26	4509.54	4519.31	4801.26	4675.94	4217.83	4362.68
FBgn0016762	2R	protein_coding	angel	0.297886	0.549721	0.0169421	0.0292383	0.159765	0.303114	0.299537	0.401597	83.8864	79.5012	86.1363	77.2514	90.8555	76.9174	81.417	77.5854
FBgn0016792	3R	protein_coding	dmt	0.278781	0.530284	2.47765e-08	1.21878e-07	0.362624	0.535918	0.539487	0.620758	253.451	261.712	228.714	286.449	221.091	285.811	236.337	287.087
FBgn0016794	3L	protein_coding	dos	0.00237022	0.0427701	3.23316e-07	1.2896e-06	0.0899625	0.198263	0.634674	0.701895	373.013	336.795	323.442	386.366	333.244	412.783	313.641	359.949
FBgn0016797	3L	protein_coding	fz2	0.827758	0.920903	5.48843e-12	6.59019e-11	0.951253	0.973401	0.0268477	0.0629691	975.029	981.405	879.286	1077.15	875.561	1074.5	883.012	1079.8	3L:19171927	4.44538e-05
FBgn0016917	3R	protein_coding	Stat92E	0.00937065	0.0851813	1.45792e-16	1.15875e-14	7.41909e-09	7.94678e-07	0.160432	0.249358	3935.43	3696.12	3335.69	4295.86	3231.22	4639.65	3440.17	3952.07	3R:16371944	0.000681858
FBgn0016919	2L	protein_coding	nompB	0.676441	0.836897	3.45623e-07	1.37181e-06	2.73967e-08	2.14065e-06	0.329997	0.431984	376.743	382.404	418.977	340.171	461.397	292.089	376.557	388.252
FBgn0016920	2L	protein_coding	nompC	0.0172351	0.116967	0.0662416	0.100205	0.420838	0.591162	0.0982398	0.171166	69.177	52.9377	57.3065	64.8082	67.0293	71.3246	47.5836	58.2918
FBgn0016926	2L	protein_coding	Pino	0.527971	0.737354	0.000500004	0.00114841	0.488203	0.650964	0.00177742	0.00791956	3028.4	2903.64	2786.79	3145.25	2881.16	3175.63	2692.41	3114.86
FBgn0016930	2L	protein_coding	Dyrk2	0.192978	0.434126	0.669985	0.72864	2.52546e-09	3.67989e-07	0.0584937	0.114429	873.602	909.149	895.004	887.746	949.516	797.688	840.492	977.805	2L:14225097	0.000984786
FBgn0016970	2R	protein_coding	l(2)k10201	0.413214	0.650002	0.421864	0.497827	0.28533	0.458377	4.63191e-09	2.3194e-07	65.8765	77.8644	73.2164	70.5245	65.4239	66.3291	81.0089	74.7198
FBgn0016974	X	pseudogene	swaPsi	0.120354	0.33361	0.0449625	0.0709763	0.0554379	0.136545	0.531909	0.614156	1.32523	0.260125	0.113845	1.47151	9.61932e-08	2.65047	0.227689	0.292561
FBgn0016975	X	protein_coding	stnB	0.00745183	0.0755649	2.91084e-05	8.23509e-05	0.000697072	0.00421317	0.0725795	0.135382	1412.4	1037.06	1407.05	1042.41	1734.17	1090.64	1079.94	994.169
FBgn0016976	X	protein_coding	stnA	0.00786695	0.0773966	0.530714	0.603811	0.805521	0.887742	0.958674	0.966201	416.266	293.006	374.843	334.429	444.385	388.147	305.301	280.71
FBgn0016977	2L	protein_coding	spen	0.0750746	0.259254	1.06744e-08	5.66243e-08	0.766968	0.861215	0.00119108	0.00579212	7739.99	6670.94	6229.64	8181.29	6800.72	8679.26	5658.56	7683.33
FBgn0016978	2L	protein_coding	snRNP-U1-70K	0.902104	0.95551	0.811465	0.849601	0.931053	0.962173	0.401973	0.501737	396.747	397.714	396.349	398.111	396.185	397.308	396.514	398.914	2L:6971916	0.000123094
FBgn0016983	3L	protein_coding	smid	0.800196	0.9069	3.09767e-10	2.30838e-09	0.000646528	0.003973	8.55569e-05	0.00072526	566.085	571.967	527.258	610.794	507.401	624.769	547.114	596.82
FBgn0016984	2R	protein_coding	sktl	0.176381	0.412252	8.18413e-07	3.03671e-06	0.0411768	0.108698	1.51631e-06	2.75869e-05	880.008	812.489	801.34	891.158	819.842	940.173	782.837	842.142
FBgn0017414	2R	protein_coding	cag	0.109622	0.316428	0.557385	0.628367	0.884364	0.936228	0.000347158	0.00219333	81.0586	94.9346	87.015	88.9783	79.8344	82.2829	94.1956	95.6737
FBgn0017418	X	protein_coding	ari-1	0.000315325	0.0173472	1.73908e-06	6.08566e-06	0.603475	0.746795	0.534422	0.616484	960.505	795.718	965.199	791.025	1055.19	865.817	875.204	716.232
FBgn0017429	3L	protein_coding	CG5989	0.131351	0.350961	0.000830455	0.00183695	0.472727	0.638274	0.241487	0.341417	223.808	214.09	228.113	209.785	231.191	216.425	225.035	203.144
FBgn0017430	3L	protein_coding	Nelf-E	0.102628	0.305068	0.567518	0.637698	0.420086	0.590545	0.21981	0.317543	195.125	183.187	187.6	190.712	195.77	194.48	179.43	186.944
FBgn0017448	3R	protein_coding	CG2187	0.928316	0.968452	0.0257676	0.0429213	0.0198253	0.0611004	4.3104e-07	9.87484e-06	269.976	267.989	276.389	261.576	269.611	270.341	283.167	252.811
FBgn0017456	3R	protein_coding	Ubc84D	0.741564	0.874754	4.31966e-13	7.12919e-12	0.000276393	0.00206002	0.00109058	0.00540879	435.404	425.758	513.511	347.651	545.597	325.211	481.426	370.091
FBgn0017457	2L	protein_coding	U2af38	0.775775	0.894069	0.179782	0.242761	0.741569	0.843291	0.143858	0.229193	313.352	316.084	319.619	309.817	317.066	309.638	322.171	309.997
FBgn0017482	2R	protein_coding	T3dh	0.331897	0.582034	1.42321e-07	6.09131e-07	0.000859879	0.00497236	3.37979e-05	0.000345324	139.983	131.884	125.805	146.062	124.429	155.536	127.181	136.587
FBgn0017545	4	protein_coding	RpS3A	0.678332	0.837934	3.59482e-14	8.96809e-13	0.00016252	0.0013712	0.00273852	0.0110594	12738.9	12528.3	10926.6	14340.6	10501.4	14976.4	11351.8	13704.8
FBgn0017550	3R	protein_coding	Rga	0.0570422	0.224342	0.26219	0.336001	0.941422	0.967594	0.725006	0.775853	380.291	362.725	365.92	377.095	374.341	386.24	357.499	367.95
FBgn0017551	2L	protein_coding	Rca1	0.0362181	0.173311	0.257396	0.330879	0.0221204	0.0666124	0.0752101	0.139086	115.538	135.037	128.412	122.162	125.211	105.865	131.613	138.46
FBgn0017556	2R	protein_coding	Prosalpha4T2	0.453672	0.682132	2.30005e-10	1.76962e-09	2.16864e-05	0.000301855	0.0585791	0.114524	353.72	339.318	405.736	287.302	444.301	263.138	367.17	311.466
FBgn0017558	2R	protein_coding	Pdk	0.0932037	0.290481	4.82986e-17	4.4639e-15	5.04652e-08	3.35894e-06	7.29257e-07	1.51412e-05	1523.31	1334.42	1156.9	1700.83	1141.17	1905.46	1172.64	1496.2	2R:5320857	0.000426971
FBgn0017561	X	protein_coding	Ork1	0.0156407	0.110831	4.92742e-05	0.000134056	0.000110704	0.00102535	0.0001733	0.00125581	263.493	323.068	312.4	274.161	300.549	226.438	324.252	321.884
FBgn0017566	X	protein_coding	ND75	0.653621	0.821356	4.09117e-15	1.57925e-13	0.107616	0.226372	3.44843e-05	0.000351007	3467.96	3599.63	4335.46	2732.14	4356.82	2579.11	4314.09	2885.17
FBgn0017567	3R	protein_coding	ND23	0.139902	0.363584	1.34131e-11	1.44158e-10	0.819294	0.896871	0.000138184	0.00105077	1540.55	1719.89	1871.49	1388.95	1776.72	1304.37	1966.26	1473.52
FBgn0017572	3L	protein_coding	Mo25	0.558865	0.759715	1.73303e-11	1.79072e-10	0.836371	0.907518	0.0572056	0.112437	682.557	674.273	629.154	727.675	632.345	732.768	625.964	722.581
FBgn0017577	3R	protein_coding	Mcm5	0.986475	0.994165	0.0539531	0.0835429	0.0204482	0.0625907	0.609883	0.681798	39.777	39.7391	42.1981	37.3181	45.1974	34.3566	39.1987	40.2796
FBgn0017578	3L	protein_coding	Max	0.607563	0.792095	0.641611	0.704078	0.629869	0.76546	0.000967589	0.00491977	270.343	279.74	273.136	276.946	270.41	270.275	275.863	283.616
FBgn0017579	3L	protein_coding	RpL14	0.267141	0.518019	6.16997e-09	3.43522e-08	0.561571	0.714246	0.023109	0.0560705	5500.38	5702.9	5179.99	6023.29	5048.56	5952.2	5311.43	6094.37
FBgn0017581	3R	protein_coding	Lk6	0.557502	0.758904	4.93352e-15	1.8094e-13	1.52181e-07	7.7371e-06	0.0340797	0.0759207	21226.7	20662.7	16532.5	25357	14796	27657.5	18269	23056.4	3R:7590249	0.000782678
FBgn0017590	3R	protein_coding	klg	0.00887181	0.0827568	8.44427e-08	3.77182e-07	0.0112738	0.0390286	0.174723	0.266325	242.076	207.769	253.355	196.49	281.272	202.88	225.439	190.099
FBgn0019624	3R	protein_coding	CoVa	0.215101	0.46092	7.82347e-16	4.27489e-14	0.00903597	0.0326733	0.0154998	0.0414576	3011.58	2708.24	3927.29	1792.53	4262.49	1760.67	3592.09	1824.38
FBgn0019637	3R	protein_coding	Atu	0.200994	0.444177	3.30412e-07	1.31628e-06	0.0834784	0.187551	0.168059	0.258407	214.684	223.356	202.706	235.334	193.962	235.406	211.45	235.262
FBgn0019643	2R	protein_coding	Dat	0.74289	0.875383	5.76513e-11	5.15737e-10	0.194534	0.348734	0.00565548	0.0191084	1237.78	1256.53	1396.62	1097.69	1406.65	1068.9	1386.58	1126.47	2R:20030016	0.000928854
FBgn0019644	3L	protein_coding	ATPsyn-b	0.283846	0.535788	1.35333e-13	2.69234e-12	0.00269568	0.012411	0.0167464	0.0439233	3632.52	3285.94	4630.15	2288.3	5094.04	2171	4166.27	2405.61
FBgn0019650	4	protein_coding	toy	0.477344	0.698896	1.64198e-08	8.37242e-08	0.412426	0.583685	0.0102749	0.0300844	368.011	353.307	317.645	403.673	329.577	406.444	305.712	400.902
FBgn0019660	X	ncRNA	roX2	0.00387862	0.055805	2.33315e-06	7.98146e-06	0.34953	0.522631	0.808903	0.843751	3194.19	2963.63	2849.93	3307.89	2928.35	3460.04	2771.51	3155.74
FBgn0019661	X	ncRNA	roX1	0.376933	0.617543	4.3631e-16	2.68322e-14	0.00889202	0.0322538	0.000123895	0.000967593	22285.4	23314.4	19116.3	26483.6	17981.2	26589.5	20251.3	26377.6	X :3752434	2.00347e-06
FBgn0019662	3L	protein_coding	qm	0.967989	0.986594	0.0119214	0.0212143	0.870943	0.92844	0.273639	0.37479	335.206	334.794	323.361	346.639	322.858	347.555	323.865	345.724
FBgn0019686	2L	protein_coding	lok	0.218919	0.464886	1.93833e-08	9.7453e-08	0.97129	0.984005	0.033363	0.0746559	109.161	118.236	97.1042	130.293	92.6445	125.678	101.564	134.908
FBgn0019809	2L	protein_coding	gcm2	0.1909	0.431413	7.21944e-05	0.000191202	0.00150006	0.00777877	2.67407e-10	2.25263e-08	9.11678	4.24511	8.34589	5.01601	12.0418	6.19181	4.65002	3.84021
FBgn0019828	3R	protein_coding	dj	0.905122	0.957017	1.21719e-08	6.38355e-08	0.0177029	0.0558251	0.0267283	0.0627527	3618.91	3593.44	4110.81	3101.54	4283.85	2953.97	3937.77	3249.11
FBgn0019830	2L	protein_coding	colt	0.020654	0.128231	7.01289e-09	3.85936e-08	0.0178002	0.0560554	0.00736339	0.0232708	1060.04	1208.98	1248.91	1020.12	1139.13	980.956	1358.69	1059.28
FBgn0019886	2R	protein_coding	Letm1	0.0352144	0.171242	0.00770926	0.0142862	0.887486	0.938655	0.108469	0.184322	2019.8	1894.17	2009.32	1904.65	2074.74	1964.87	1943.9	1844.43
FBgn0019890	2L	protein_coding	Smg5	0.000299399	0.0169318	0.00101395	0.00221139	0.0644824	0.153509	0.0547909	0.108855	1957.48	1689.83	1769.6	1877.71	1875.07	2039.89	1664.14	1715.53
FBgn0019925	3R	protein_coding	Surf4	0.0213193	0.129973	3.00549e-09	1.79111e-08	4.77541e-05	0.000545463	0.413589	0.512518	1148.13	1078.98	1213.31	1013.8	1304.18	992.067	1122.44	1035.53
FBgn0019928	2R	protein_coding	Ser8	0.228193	0.4766	6.12955e-09	3.41742e-08	0.32089	0.496041	1.15871e-06	2.21264e-05	342.851	413.871	447.377	309.344	403.375	282.326	491.38	336.362
FBgn0019929	X	protein_coding	Ser7	0.0407044	0.184361	0.196219	0.262176	8.19182e-05	0.000816679	0.0197881	0.0498759	343.589	399.577	380.632	362.534	321.173	366.005	440.091	359.062
FBgn0019932	2L	protein_coding	SamDC	0.628925	0.806041	0.482513	0.557799	0.974419	0.985878	0.0714959	0.133778	561.541	549.682	561.423	549.8	567.089	555.994	555.758	543.606
FBgn0019936	3R	protein_coding	RpS20	0.507789	0.72361	1.18435e-07	5.15354e-07	0.801193	0.88466	0.00231884	0.00970624	4989.09	5134.45	4699.04	5424.5	4613.25	5364.93	4784.82	5484.08
FBgn0019938	2R	protein_coding	RpI1	0.00565367	0.0653628	1.68664e-09	1.05859e-08	0.162504	0.306763	0.304446	0.406383	468.941	424.792	400.894	492.838	415.431	522.45	386.357	463.226
FBgn0019940	3R	protein_coding	Rh6	0.0301635	0.157224	3.67158e-12	4.61774e-11	0.126077	0.25407	5.92954e-07	1.28093e-05	730.456	954.351	695.673	989.134	603.762	857.15	787.584	1121.12	3R:11309617	0.000325924
FBgn0019947	3L	protein_coding	Psn	0.631132	0.806972	0.0262051	0.0436051	0.483314	0.646631	0.312852	0.414998	400.927	396.221	388.641	408.507	394	407.853	383.282	409.161
FBgn0019948	2R	protein_coding	Phm	0.963606	0.98467	0.515702	0.5898	0.698194	0.814515	4.15709e-05	0.000407249	1437.9	1435.94	1431.76	1442.08	1435.81	1439.99	1427.71	1444.17
FBgn0019949	2R	protein_coding	Cdk9	0.131926	0.351808	0.125297	0.176775	0.775704	0.867956	0.876293	0.898229	158.215	164.235	165.424	157.026	161.65	154.781	169.198	159.272
FBgn0019952	3R	protein_coding	Orct	0.846589	0.929344	1.79329e-08	9.08097e-08	3.3096e-08	2.50138e-06	0.0598474	0.116539	434.387	439.215	500.288	373.314	559.371	309.403	441.205	437.224
FBgn0019957	3R	protein_coding	ND42	0.44707	0.676763	7.0186e-15	2.43603e-13	0.00279921	0.012793	0.00159475	0.00726168	1766.99	1662.47	2181.78	1247.68	2336.37	1197.61	2027.18	1297.76
FBgn0019960	3R	protein_coding	CG6455	0.787969	0.900889	7.24329e-19	1.56204e-16	0.012223	0.0415585	0.00100141	0.00505676	3236.54	3212.3	3653.82	2795.02	3719.81	2753.26	3587.83	2836.78	3R:17849415	0.000286964
FBgn0019968	2R	protein_coding	Khc-73	0.0017342	0.0367134	0.000700515	0.00156927	0.138713	0.272971	0.159505	0.248185	2462.75	2200.45	2246.86	2416.34	2411.93	2513.58	2081.8	2319.09	2R:11404281	0.000986264
FBgn0019972	3R	protein_coding	Ice	0.117433	0.329266	1.21353e-08	6.37259e-08	0.00679269	0.0259817	0.000454794	0.00271333	218.869	196.835	186.093	229.611	189.096	248.643	183.09	210.578
FBgn0019982	2L	protein_coding	Gs1l	0.288157	0.540186	3.94842e-06	1.29196e-05	0.719688	0.829904	0.00385595	0.0143337	565.161	599.259	626.079	538.341	611.812	518.51	640.345	558.173
FBgn0019985	4	protein_coding	mGluR	0.0324334	0.16393	0.0307389	0.0504077	0.8841	0.936228	0.00164717	0.00746046	343.774	295.012	309.11	329.676	332.826	354.722	285.394	304.63
FBgn0019990	3R	protein_coding	Gcn2	0.445137	0.675316	1.14856e-07	5.00588e-07	0.00593548	0.0233635	1.43744e-05	0.000170075	589.26	565.407	540.364	614.302	536.672	641.848	544.057	586.757
FBgn0020018	3R	protein_coding	Ppox	0.941485	0.974004	1.88238e-09	1.16836e-08	0.000131494	0.0011629	0.00319192	0.0124003	464.764	463.411	503.306	424.868	523.946	405.582	482.666	444.155
FBgn0020224	3L	protein_coding	Cbl	0.0131672	0.10139	0.000172309	0.000428495	0.130854	0.261675	0.452476	0.548972	552.928	489.645	478.249	564.324	494.422	611.434	462.076	517.215
FBgn0020235	3R	protein_coding	ATPsyn-gamma	0.135987	0.357635	1.38989e-13	2.76169e-12	0.000347504	0.00245652	0.00476882	0.0168703	2960.49	2452.74	3764.72	1648.5	4343.68	1577.29	3185.76	1719.71
FBgn0020236	2R	protein_coding	ATPCL	0.243179	0.494241	0.0503622	0.0786253	0.00773728	0.0289013	0.00560513	0.01897	7747.75	7288.16	7320.79	7715.12	7273.92	8221.57	7367.66	7208.66
FBgn0020238	3R	protein_coding	14-3-3epsilon	0.000572977	0.0228524	7.0608e-08	3.2043e-07	0.403397	0.575269	0.24678	0.346957	4906.94	4490.63	4465.92	4931.65	4646.77	5167.1	4285.07	4696.19
FBgn0020248	3L	protein_coding	stet	0.783249	0.898807	0.00148823	0.00316105	0.445312	0.613603	0.0810863	0.147673	21.9215	22.7543	18.7094	25.9663	19.0906	24.7524	18.3283	27.1803	3L:1488605	7.11754e-06
FBgn0020249	3R	protein_coding	stck	0.985613	0.993716	0.0107913	0.0193651	0.186502	0.33893	0.507491	0.592732	636.84	637.181	611.044	662.978	597.999	675.681	624.088	650.274
FBgn0020251	3L	protein_coding	sfl	0.477115	0.698855	0.000145712	0.00036664	0.0757768	0.174241	4.41915e-07	1.00811e-05	950.141	916.41	904.051	962.5	908.647	991.636	899.456	933.364	3L:6523795	4.71139e-05
FBgn0020255	X	protein_coding	Ran	0.0275414	0.149331	3.42729e-05	9.59714e-05	0.0121088	0.0412658	0.125377	0.205998	1876.06	1775.33	1894.95	1756.44	1983.06	1769.06	1806.84	1743.82
FBgn0020257	2R	protein_coding	ppa	0.165847	0.398087	6.95639e-05	0.00018475	0.277416	0.449231	0.0519649	0.104694	506.067	453.358	426.203	533.223	439.847	572.287	412.558	494.158
FBgn0020258	2L	protein_coding	ppk	0.749347	0.879658	0.990028	0.992236	0.527252	0.684303	0.0692999	0.130666	27.7876	26.9088	27.3598	27.3367	28.3851	27.1901	26.3344	27.4833
FBgn0020261	X	protein_coding	pcm	0.906846	0.957745	0.000354639	0.000837239	0.0132514	0.044237	0.16603	0.255819	428.403	426.666	450.546	404.524	466.393	390.414	434.7	418.633
FBgn0020269	2R	protein_coding	mspo	0.0342791	0.168469	2.81694e-07	1.13647e-06	0.0993753	0.213254	0.000719622	0.00389009	251.883	205.909	256.158	201.634	286.076	217.69	226.24	185.579	2R:10568942	2.41507e-05
FBgn0020270	2L	protein_coding	mre11	0.0783881	0.26563	2.50433e-13	4.50557e-12	0.837273	0.908173	9.70094e-13	1.99197e-10	104.883	148.237	103.396	149.723	81.3484	128.418	125.445	171.029
FBgn0020272	X	protein_coding	mst	0.827711	0.920903	7.67076e-06	2.37904e-05	0.0305957	0.0862567	0.000951044	0.0048509	58.844	57.6301	51.4467	65.0273	49.227	68.461	53.6665	61.5936
FBgn0020277	3L	protein_coding	lush	0.59932	0.786355	0.197513	0.263579	0.0326174	0.0907541	0.0227827	0.0554368	50.3399	46.6128	45.7598	51.1929	42.9967	57.6831	48.523	44.7026
FBgn0020278	3R	protein_coding	loco	0.0890061	0.284038	2.4416e-08	1.20263e-07	0.347731	0.520783	0.215752	0.312966	544.778	519.747	491.312	573.214	508.936	580.62	473.687	565.808
FBgn0020279	2R	protein_coding	lig	0.0269451	0.147582	0.598864	0.666531	0.0478421	0.122031	0.0538368	0.107434	2183.68	2028.05	2095.65	2116.08	2213.19	2154.17	1978.12	2077.99
FBgn0020280	3R	protein_coding	laf	0.383813	0.623997	1.10884e-06	4.01847e-06	7.72155e-05	0.000782121	0.0242481	0.0581659	210.141	199.139	227.1	182.18	249.393	170.89	204.808	193.47
FBgn0020294	3L	protein_coding	ko	0.0127172	0.0994682	0.000291488	0.000699277	0.000496343	0.00323704	0.358838	0.4609	389.313	346.767	393.652	342.428	439.31	339.317	347.994	345.539	3L:21085608	0.000128336
FBgn0020299	3R	protein_coding	stumps	0.686873	0.843512	0.237282	0.308455	0.358604	0.532213	0.000211345	0.00147659	558.998	546.348	560.255	545.091	560.72	557.276	559.789	532.906
FBgn0020300	3L	protein_coding	gk	0.858254	0.935215	1.08167e-06	3.92792e-06	0.00207039	0.0101137	5.31484e-07	1.16797e-05	399.549	393.909	424.859	368.6	412.267	386.832	437.451	350.368	3L:18139134	0.000226413
FBgn0020304	2L	protein_coding	drongo	0.107273	0.312673	2.02258e-06	6.99449e-06	0.00931042	0.0334127	1.11942e-06	2.1503e-05	1465.17	1126.47	1124.19	1467.46	1213.14	1717.2	1035.23	1217.71
FBgn0020305	2L	protein_coding	dbe	0.299573	0.551604	0.00407675	0.00795899	0.943235	0.968794	0.186586	0.280312	133.808	129.187	126.256	136.739	128.686	138.929	123.825	134.549
FBgn0020306	2R	protein_coding	dom	0.0489973	0.205042	0.000533914	0.00122022	0.115325	0.237826	0.000391607	0.00241014	3363.53	2989.92	3040.57	3312.89	3283.96	3443.1	2797.17	3182.68
FBgn0020307	2R	protein_coding	dve	0.00093545	0.0277106	0.0163148	0.0282613	0.00441155	0.0185138	0.253294	0.353567	213.719	258.221	226.426	245.515	215.741	211.697	237.11	279.333	2R:18130575	5.22572e-22
FBgn0020309	2L	protein_coding	crol	0.0943661	0.292839	6.8738e-10	4.72892e-09	0.725333	0.832957	0.000611616	0.00342768	2135.85	1924.19	1803	2257.04	1917.66	2354.05	1688.35	2160.03
FBgn0020312	2R	protein_coding	CG4050	0.309624	0.562239	0.734121	0.784691	0.15014	0.289214	1.45028e-05	0.000171093	249.419	231.037	241.255	239.201	254.876	243.961	227.634	234.44
FBgn0020369	X	protein_coding	Rpt6	0.515867	0.729069	0.0586669	0.0900691	0.422356	0.592309	0.0395378	0.085052	753.54	737.509	730.597	760.452	744.779	762.301	716.415	758.603
FBgn0020370	2R	protein_coding	TppII	0.681677	0.839649	5.99353e-05	0.000160655	0.00136382	0.00721255	0.0310327	0.0705874	1367.9	1380.1	1416.24	1331.76	1441.98	1293.83	1390.51	1369.69
FBgn0020371	2L	protein_coding	Tim17b2	0.222666	0.469025	6.41526e-08	2.93357e-07	0.000309375	0.00224374	0.00631851	0.020763	457.862	497.323	535.582	419.603	548.647	367.077	522.517	472.13
FBgn0020372	2R	protein_coding	TM4SF	0.189284	0.42932	5.06306e-19	1.24076e-16	2.22853e-06	5.87998e-05	0.00029678	0.00193866	316.535	274.151	430.994	159.692	489.333	143.737	372.655	175.647
FBgn0020376	2L	protein_coding	Sr-CIII	0.02882	0.153485	0.352062	0.427914	0.854392	0.919025	0.0603704	0.117303	3.25211	1.57511	2.21176	2.61546	3.01075	3.49347	1.41276	1.73745
FBgn0020377	2R	protein_coding	Sr-CII	0.626532	0.804363	1.02941e-05	3.13494e-05	0.108303	0.227311	0.000882031	0.00456812	31.0831	33.3534	37.7212	26.7154	38.2882	23.878	37.1541	29.5527
FBgn0020378	X	protein_coding	Sp1	0.0157363	0.111143	0.899888	0.920956	0.38971	0.561979	0.0805284	0.146956	98.6493	78.9188	88.4956	89.0724	100.346	96.9527	76.6454	81.1922
FBgn0020379	3R	protein_coding	Rfx	0.0420023	0.18795	0.000976358	0.00213371	0.843727	0.911964	0.282801	0.384178	212.239	188.732	184.793	216.178	197.394	227.085	172.191	205.272	3R:6202070	0.000640505
FBgn0020381	X	protein_coding	Dredd	3.09514e-05	0.00786079	0.00177121	0.00370459	0.439745	0.608733	0.216088	0.313257	228.156	300.473	251.994	276.636	218.63	237.682	285.357	315.589	X :529965	0.000679582
FBgn0020385	3R	protein_coding	pug	0.619997	0.800384	7.04999e-12	8.19157e-11	1.02063e-08	1.02532e-06	3.83307e-10	3.0242e-08	3047.55	2867.95	2540.79	3374.71	2333.28	3761.82	2748.29	2987.6
FBgn0020386	3L	protein_coding	Pdk1	4.24323e-05	0.00868735	0.021096	0.0357359	0.499881	0.661152	0.273467	0.374644	3783.1	3033.83	3309.32	3507.6	3711.69	3854.5	2906.96	3160.69	3L:133423	0.00021241
FBgn0020388	3L	protein_coding	Gcn5	0.271267	0.522567	2.8124e-15	1.1604e-13	8.80956e-06	0.000157096	4.0358e-06	6.1119e-05	504.037	469.828	412.941	560.924	404.192	603.881	421.69	517.967
FBgn0020389	3L	protein_coding	Papss	0.399962	0.638848	0.000262129	0.000633543	0.850499	0.916416	0.00393125	0.0145468	179.32	171.033	185.161	165.192	189.759	168.881	180.563	161.504
FBgn0020391	2R	protein_coding	Nrk	0.130163	0.349552	0.633556	0.696895	0.0136253	0.0451961	0.563411	0.641816	62.1326	67.7621	65.8167	64.078	67.7508	56.5144	63.8826	71.6416
FBgn0020392	3L	protein_coding	Nmt	0.61984	0.800359	0.0591288	0.0906406	0.220516	0.381374	0.00781832	0.024426	323.465	329.993	333.504	319.954	334.556	312.374	332.453	327.534
FBgn0020399	3R	protein_coding	Mst89B	0.0573215	0.22481	2.57472e-09	1.55502e-08	0.0114348	0.0394343	0.299262	0.401315	397.473	345.814	460.277	283.011	514.099	280.848	406.455	285.174
FBgn0020407	3R	protein_coding	asun	0.92889	0.968686	0.456005	0.531601	0.151947	0.291842	0.594891	0.669387	99.4417	99.8136	97.9379	101.317	94.4598	104.424	101.416	98.2111
FBgn0020412	3L	protein_coding	JIL-1	0.013367	0.102195	0.015311	0.0266911	0.243733	0.410041	0.86746	0.891152	1113.78	1018.67	1122.97	1009.48	1196.68	1030.88	1049.25	988.086
FBgn0020414	2L	protein_coding	Idgf3	0.0203766	0.127248	6.89823e-12	8.03254e-11	0.000539929	0.00344013	1.90337e-05	0.000213934	1611.43	1272.69	1205.27	1678.85	1292.33	1930.53	1118.21	1427.17
FBgn0020415	2L	protein_coding	Idgf2	0.142383	0.367266	2.4146e-06	8.22878e-06	0.000208328	0.00164929	0.00628318	0.0206805	1618.29	1438.27	1354.09	1702.48	1318.26	1918.33	1389.92	1486.62
FBgn0020416	2L	protein_coding	Idgf1	0.00052858	0.0218117	2.73462e-16	1.85061e-14	1.10243e-05	0.000185543	0.182437	0.275281	602.496	453.864	346.46	709.9	363.728	841.265	329.192	578.536
FBgn0020429	2L	protein_coding	GluRIIB	0.020629	0.128131	0.357402	0.433818	0.409032	0.580782	0.000154908	0.0011451	23.9534	11.5896	18.5897	16.9533	25.5044	22.4023	11.6749	11.5043	2L:5560741	9.36255e-05
FBgn0020440	2R	protein_coding	Fak	0.0202884	0.126986	0.00387291	0.00760107	0.331759	0.503648	0.249431	0.349624	801.56	757.592	759.138	800.013	774.712	828.407	743.565	771.619
FBgn0020443	2L	protein_coding	Elf	0.0115601	0.0946699	3.13887e-06	1.04526e-05	0.55707	0.710481	0.0329036	0.0739246	2012.48	1864.13	1855.28	2021.33	1937.96	2086.99	1772.6	1955.66
FBgn0020445	2L	protein_coding	E23	0.0572741	0.224733	4.71478e-05	0.000128638	0.194887	0.349187	0.0590502	0.115278	164.381	144.797	140.282	168.897	146.12	182.643	134.443	155.151
FBgn0020493	3R	protein_coding	Dad	0.203187	0.447267	2.45302e-06	8.34565e-06	0.461868	0.62837	0.0145512	0.0394884	452.776	414.634	386.923	480.487	400.069	505.482	373.776	455.492
FBgn0020496	3R	protein_coding	CtBP	0.00722813	0.0744636	2.08329e-11	2.09939e-10	0.0420439	0.110375	0.00141121	0.00658497	2002.09	1804.12	1762.8	2043.41	1833.87	2170.31	1691.73	1916.5
FBgn0020497	2L	protein_coding	emb	0.0849187	0.277526	2.79975e-12	3.63137e-11	0.0459719	0.118362	0.0101363	0.0298028	1498.19	1423.12	1336.28	1585.03	1351.59	1644.8	1320.98	1525.25
FBgn0020503	2L	protein_coding	CLIP-190	0.0257956	0.144284	1.74275e-05	5.09715e-05	0.332529	0.504532	0.0029627	0.0117189	6405.24	6033.65	6043.12	6395.76	6262.55	6547.93	5823.7	6243.6
FBgn0020506	2R	protein_coding	Amyrel	0.397655	0.636756	0.310797	0.387872	0.0186073	0.0581329	0.00345934	0.0132023	22.6389	30.5067	24.2656	28.88	14.7467	30.5311	33.7845	27.229
FBgn0020508	X	protein_coding	Ag5r2	0.974247	0.989232	1.9552e-08	9.81518e-08	0.0355573	0.0970114	0.0084887	0.0259964	251.339	252.78	343.96	160.159	369.451	133.226	318.469	187.091
FBgn0020509	3L	protein_coding	Acp62F	0.0414563	0.186461	3.38698e-17	3.44534e-15	2.37619e-10	6.30041e-08	0.233212	0.332245	4232.94	3652.26	5796.86	2088.35	7052.2	1413.69	4541.51	2763.02	3L:2739628	0.000210151
FBgn0020510	3R	protein_coding	Abi	0.0256818	0.144073	1.821e-07	7.60857e-07	0.508403	0.669261	0.312609	0.414743	422.627	402.362	389.642	435.347	397.547	447.708	381.738	422.986
FBgn0020513	X	protein_coding	ade5	0.000547279	0.0221847	2.67678e-09	1.61005e-08	9.76241e-08	5.59919e-06	0.149259	0.235774	3737.09	2684.22	2582.21	3839.1	2586.31	4887.88	2578.12	2790.32
FBgn0020521	2R	protein_coding	pio	0.0110432	0.0926412	0.0246053	0.0411887	0.000131504	0.0011629	0.0185275	0.0473777	985.714	875.876	954.248	907.343	1052.9	918.528	855.595	896.158
FBgn0020545	2L	protein_coding	kraken	0.00327506	0.0514448	0.611187	0.677236	0.099056	0.212757	0.0386065	0.0834342	914.252	1078.2	989.699	1002.75	929.385	899.119	1050.01	1106.39
FBgn0020546	3R	ncRNA	iab-4	0.0250416	0.141617	0.418798	0.494752	0.977967	0.987985	0.33756	0.439483	14.0879	10.105	11.5528	12.6401	13.5258	14.65	9.57976	10.6302
FBgn0020556	3R	ncRNA	bxd	0.0759254	0.26067	0.00546124	0.0104187	0.575972	0.725019	0.371806	0.473101	2.26334	1.25725	1.06232	2.45827	1.4342	3.09248	0.690433	1.82406
FBgn0020616	2L	protein_coding	SA	0.00368212	0.0544599	0.00014233	0.000359022	0.0494336	0.125438	0.001707	0.00768196	335.229	407.616	352.538	390.306	307.532	362.926	397.545	417.686	2L:6950312	0.000646936
FBgn0020617	2R	protein_coding	Rx	0.331597	0.581823	0.0544382	0.0842165	0.20772	0.36526	0.000472324	0.00280241	18.1738	15.2772	17.9571	15.494	20.1966	16.1511	15.7176	14.8369	2R:16820355	0.000311793
FBgn0020618	2L	protein_coding	Rack1	0.999499	0.999719	9.2919e-05	0.000241892	0.297018	0.4713	0.0659997	0.125897	6015.81	6015.91	5772.82	6258.9	5829.44	6202.18	5716.2	6315.62
FBgn0020620	2R	protein_coding	RN-tre	0.000330166	0.0176944	1.79104e-09	1.11624e-08	0.154063	0.294889	0.314427	0.416472	439.447	378.986	369.588	448.845	393.164	485.731	346.013	411.96	2R:9874284	0.000442537
FBgn0020621	2R	protein_coding	Pkn	0.192754	0.434012	8.81581e-18	1.14989e-15	0.28218	0.454851	0.000365712	0.00227764	2308.23	2215.71	1990.25	2533.68	2021.17	2595.29	1959.34	2472.08
FBgn0020622	2L	protein_coding	Pi3K21B	0.90526	0.95703	5.59568e-09	3.14908e-08	0.0184139	0.0576625	0.0105817	0.0308225	840.726	837.537	779.187	899.076	762.593	918.859	795.78	879.293
FBgn0020626	3R	protein_coding	Osbp	0.707647	0.855346	0.414326	0.490544	0.969382	0.98275	0.0225511	0.0550131	1451.6	1464.78	1466.67	1449.71	1460.47	1442.72	1472.86	1456.7
FBgn0020633	3L	protein_coding	Mcm7	0.185242	0.424437	0.0280381	0.0463832	0.475575	0.640782	0.685718	0.74365	37.3459	34.3406	38.7067	32.9798	41.1031	33.5887	36.3103	32.3708
FBgn0020637	3L	protein_coding	Lcp65Ag2	0.0251513	0.142027	0.0532	0.082514	0.0230482	0.0688296	0.612236	0.683542	1.15304	2.67057	2.5373	1.2863	1.03342	1.27265	4.04118	1.29995
FBgn0020638	3L	protein_coding	Lcp65Ag1	0.7863	0.900235	0.901116	0.921988	0.526479	0.683604	0.311163	0.413215	0.128568	0.169247	0.157062	0.140753	0.0950088	0.162127	0.219114	0.119379
FBgn0020639	3L	protein_coding	Lcp65Af	0.0245529	0.139732	0.644342	0.706453	0.400382	0.572661	0.953784	0.962232	1.43288	0.66884	1.16585	0.935871	1.75827	1.10748	0.573418	0.764261
FBgn0020640	3L	protein_coding	Lcp65Ae	0.641022	0.813679	0.701819	0.756776	0.27676	0.448349	0.665777	0.727242	0.178352	0.248985	0.246713	0.180624	0.116636	0.240068	0.37679	0.12118
FBgn0020641	3L	protein_coding	Lcp65Ad	0.270804	0.521986	0.260813	0.334528	0.453378	0.620804	0.574767	0.652279	0.226739	0.48464	0.49207	0.219309	0.453477	0	0.530662	0.438618
FBgn0020642	3L	protein_coding	Lcp65Ac	0.538418	0.745261	0.490031	0.565358	0.757312	0.854823	0.867313	0.891127	0.358996	0.46397	0.494884	0.328082	0.405189	0.312803	0.584578	0.343361
FBgn0020645	3L	protein_coding	Lcp65Aa	0.346594	0.591798	0.325875	0.400882	0.325875	0.498041	0.457797	0.549708	0.0671405	0	0	0.0671405	0	0.134281	0	0
FBgn0020647	3R	protein_coding	KrT95D	0.303065	0.555191	5.45848e-12	6.56397e-11	0.613182	0.753561	0.0110018	0.0317869	2075.67	2008.66	2236.3	1848.03	2261.06	1890.28	2211.54	1805.78	3R:19833103	1.69481e-06
FBgn0020653	X	protein_coding	Trxr-1	0.432472	0.664272	0.00122272	0.00263192	0.412321	0.583666	0.0974837	0.170105	2729.57	2675.64	2787.44	2617.77	2834.03	2625.12	2740.84	2610.43
FBgn0020655	3L	protein_coding	ArfGAP1	0.0118471	0.0958962	1.29355e-09	8.34869e-09	3.32616e-06	7.9347e-05	0.895657	0.914427	640.926	612.891	685.641	568.176	737.96	543.893	633.323	592.459
FBgn0020660	2RHet	protein_coding	eIF-4B	0.00284523	0.0471987	1.68964e-11	1.75406e-10	0.000246414	0.0018844	0.0641524	0.123187	3169.26	3497.17	3048.12	3618.31	2773.41	3565.12	3322.83	3671.51
FBgn0020762	2L	protein_coding	Atet	0.0074765	0.0757357	8.4155e-07	3.11684e-06	5.6495e-05	0.000621316	0.000654633	0.00361613	850.78	750.727	761.095	840.412	841.005	860.554	681.185	820.269
FBgn0020764	2R	protein_coding	Alas	0.421137	0.655453	0.577884	0.646785	0.000767042	0.00453862	0.0269795	0.0631745	2036.68	1978.34	2019.42	1995.59	2128.45	1944.9	1910.39	2046.29
FBgn0020765	3L	protein_coding	Acp65Aa	0.0753458	0.259507	0.000697754	0.00156352	0.00249552	0.0116911	0.0297412	0.0682609	11.3726	1.52239	12.1582	0.736761	22.0627	0.682466	2.25373	0.791056
FBgn0020766	2R	protein_coding	Aats-phe	0.0689726	0.247387	2.50209e-06	8.49648e-06	0.00013182	0.00116506	0.0340449	0.0758774	423.542	464.219	479.856	407.905	432.438	414.646	527.274	401.164	2R:9857248	0.000661614
FBgn0020767	2R	protein_coding	Spred	0.00709114	0.0738609	0.0930285	0.135786	0.761185	0.857211	0.510877	0.595784	848.021	786.915	802.082	832.854	835.35	860.691	768.814	805.016
FBgn0020880	2L	protein_coding	CG7179	0.088787	0.283841	0.00143566	0.00306014	0.679438	0.802163	0.0709736	0.133062	8.73983	5.87193	5.4965	9.11527	7.14413	10.3355	3.84886	7.895
FBgn0020887	3L	protein_coding	Su(z)12	0.414286	0.650866	0.298233	0.374505	0.032386	0.0902813	3.5456e-05	0.000358416	193.895	179.371	183.308	189.958	197.633	190.157	168.983	189.759
FBgn0020906	2L	protein_coding	Jon25Bi	0.055886	0.221209	1.20584e-09	7.87056e-09	0.000337492	0.00239938	0.000201279	0.00142285	3823.33	1613.85	4536.93	900.256	6476.41	1170.25	2597.45	630.26
FBgn0020907	3R	protein_coding	Scp2	0.0282387	0.151682	5.74139e-13	9.18509e-12	0.0707146	0.16497	4.39378e-05	0.000424776	539.513	658.796	704.143	494.167	628.71	450.316	779.575	538.018
FBgn0020908	2RHet	protein_coding	Scp1	0.00161882	0.0352719	2.48375e-18	4.51372e-16	1.47118e-05	0.000228358	0.135165	0.21862	7294.87	4401.58	10655.8	1040.67	13336.8	1252.95	7974.76	828.398
FBgn0020909	X	protein_coding	Rtc1	0.180032	0.417103	0.394108	0.47029	0.259735	0.428406	0.223791	0.321884	72.05	78.1937	73.6136	76.63	72.5463	71.5537	74.681	81.7064
FBgn0020910	3R	protein_coding	RpL3	0.26407	0.515581	6.9777e-11	6.1004e-10	0.897343	0.943626	6.13886e-05	0.000558406	12276.9	12800.3	11689.3	13387.9	11416.7	13137.1	11961.9	13638.7
FBgn0020912	3R	protein_coding	Ptx1	0.657648	0.824127	0.00805378	0.0148599	6.46555e-05	0.000689012	0.207021	0.303238	153.35	157.223	165.137	145.436	179.395	127.306	150.879	163.567
FBgn0020930	2R	protein_coding	Dgkepsilon	0.656016	0.82311	1.31494e-05	3.93024e-05	0.00229612	0.0109292	2.78325e-07	6.88323e-06	490.278	502.954	517.398	475.834	524.281	456.275	510.515	495.392
FBgn0021738	X	protein_coding	Crg-1	0.596575	0.784345	0.490275	0.56556	0.713679	0.825234	0.21844	0.315902	23.2767	21.6104	21.5673	23.3198	22.8651	23.6884	20.2696	22.9513
FBgn0021742	X	protein_coding	C901	0.265768	0.516743	0.5187	0.592685	0.798661	0.883352	0.677937	0.737486	2.07237	1.46519	1.96516	1.5724	2.19138	1.95336	1.73894	1.19143
FBgn0021750	3R	protein_coding	Aats-ser	0.103954	0.307096	0.0783049	0.116289	0.253779	0.421895	0.106027	0.181258	203.828	220.548	218.283	206.092	213.81	193.846	222.757	218.339
FBgn0021760	3L	protein_coding	chb	0.0159578	0.112121	3.07212e-10	2.29296e-09	3.52034e-06	8.22687e-05	0.0202726	0.0508356	4475.08	4046.01	4659.26	3861.83	5115.9	3834.27	4202.62	3889.4
FBgn0021761	2L	protein_coding	Nup154	0.0593693	0.228955	1.39377e-06	4.95884e-06	0.317722	0.492745	0.0720255	0.134551	313.022	336.176	302.323	346.875	294.461	331.584	310.186	362.165	2L:11009910	0.000265583
FBgn0021764	X	protein_coding	sdk	0.013822	0.103961	0.0374454	0.0601911	0.0221744	0.0667271	0.00511492	0.0177568	799.409	688.983	724.041	764.351	801.596	797.222	646.487	731.479	X :644517	1.28562e-11
FBgn0021765	X	protein_coding	scu	0.0295179	0.155512	0.0200335	0.034104	0.233239	0.397361	0.520023	0.603657	719.056	779.854	779.126	719.784	734.07	704.042	824.183	735.525
FBgn0021767	X	protein_coding	org-1	0.0172392	0.116967	0.00211949	0.00436808	0.362447	0.535754	0.660296	0.722866	77.0754	68.6009	78.4285	67.2477	84.1945	69.9562	72.6626	64.5392
FBgn0021768	3L	protein_coding	nudC	0.564837	0.763789	4.22006e-05	0.000116357	0.000734048	0.00438261	0.0811799	0.147778	558.576	568.826	592.823	534.58	610.477	506.676	575.169	562.483
FBgn0021776	3R	protein_coding	mira	0.156818	0.38623	3.29475e-10	2.44246e-09	0.874328	0.930415	0.000443818	0.00265962	63.9072	80.9128	49.9875	94.8325	41.106	86.7083	58.869	102.957
FBgn0021795	2R	protein_coding	Tapdelta	0.500742	0.718251	8.7581e-10	5.89486e-09	7.16849e-06	0.000134818	0.872113	0.894795	604.359	609.24	652.768	560.83	678.312	530.405	627.225	591.255
FBgn0021796	2L	protein_coding	Tor	0.0605073	0.231303	1.04194e-07	4.57572e-07	0.799537	0.884022	0.0521864	0.105061	1029.57	958.402	917.301	1070.67	950.112	1109.04	884.49	1032.31
FBgn0021800	2L	protein_coding	Reph	0.156716	0.386156	0.651875	0.712442	0.0684078	0.160724	0.0538697	0.10746	720.544	673.078	692.193	701.429	735.119	705.969	649.268	696.889
FBgn0021814	2R	protein_coding	Vps28	0.350805	0.595813	0.00808332	0.0149042	0.0517106	0.12971	0.0139649	0.0382373	655.348	681.567	690.143	646.772	692.488	618.207	687.797	675.337
FBgn0021818	2R	protein_coding	cnk	0.121898	0.336102	5.81115e-05	0.000156181	0.375979	0.548191	0.147766	0.23392	516.244	487.929	472.217	531.956	492.056	540.431	452.378	523.481
FBgn0021825	2R	protein_coding	Dmn	0.173602	0.408592	9.89353e-09	5.28112e-08	0.294272	0.468368	0.447485	0.544592	437.677	451.949	482.829	406.797	480.761	394.593	484.897	419.001
FBgn0021847	2R	protein_coding	l(2)k14710	0.202071	0.445818	0.879234	0.904052	0.401713	0.573511	0.000587174	0.00331597	546.994	583.937	566.371	564.56	552.929	541.058	579.813	588.062
FBgn0021856	2L	protein_coding	l(2)k14505	0.127028	0.345259	0.00862758	0.0158068	0.0190419	0.0591593	2.13692e-05	0.00023464	194.865	227.333	220.827	201.371	213.163	176.566	228.49	226.176
FBgn0021872	2R	protein_coding	Xbp1	0.000159131	0.0135963	1.92212e-19	5.45409e-17	3.16268e-11	1.46152e-08	0.137441	0.22119	5265.77	4794.81	4425.15	5635.44	4377.27	6154.28	4473.04	5116.59
FBgn0021874	2L	protein_coding	Nle	0.441688	0.672299	0.0372092	0.059841	0.776682	0.868625	0.122279	0.202146	118.714	123.369	116.335	125.748	113.391	124.037	119.279	127.459
FBgn0021875	2R	protein_coding	Zfrp8	0.563852	0.763336	0.000786225	0.0017458	0.729971	0.83598	0.248761	0.349017	84.4939	82.1697	77.1405	89.5231	77.7293	91.2585	76.5517	87.7877
FBgn0021895	2R	protein_coding	ytr	0.127175	0.345297	7.39197e-07	2.76754e-06	0.414165	0.585346	0.0344694	0.0766057	302.603	269.494	247.077	325.02	268.727	336.478	225.426	313.562
FBgn0021906	2L	protein_coding	RFeSP	0.842697	0.927827	1.11611e-14	3.52082e-13	0.109107	0.228409	0.0021565	0.00918117	3764.71	3825.96	4867.74	2722.94	4958	2571.42	4777.47	2874.45
FBgn0021944	2L	protein_coding	Coprox	0.536046	0.743898	0.313345	0.390481	0.809679	0.890239	0.813426	0.847211	179.672	174.44	182.69	171.421	186.641	172.704	178.74	170.139
FBgn0021953	2L	protein_coding	Fatp	0.00227192	0.0417094	0.00735962	0.0136806	0.33827	0.510752	0.390424	0.49138	2552.89	2740.75	2705.49	2588.15	2591.79	2514	2819.2	2662.31
FBgn0021967	2L	protein_coding	Pdsw	0.478097	0.699766	4.90076e-13	7.94127e-12	0.0098885	0.0351586	0.0704334	0.132295	1266.06	1219.35	1515.22	970.184	1598.56	933.554	1431.88	1006.81
FBgn0021979	2R	protein_coding	l(2)k09913	0.225412	0.472746	0.0610425	0.0932208	0.352683	0.526276	0.897349	0.915981	1053.75	1080.7	1098.01	1036.44	1069.63	1037.87	1126.39	1035
FBgn0021995	2R	protein_coding	Rs1	0.0122478	0.0973444	0.00123112	0.00264859	0.0264637	0.0768032	0.0145144	0.0394018	283.544	328.646	291.568	320.621	259.549	307.539	323.587	333.704
FBgn0022023	2L	protein_coding	eIF-3p40	0.968878	0.986718	0.00401026	0.00784684	0.960235	0.978074	0.248021	0.34828	1947.86	1946.09	1888.39	2005.55	1890.22	2005.5	1886.57	2005.61
FBgn0022027	2R	protein_coding	Vps25	0.0133762	0.102195	0.300482	0.376832	0.623309	0.761378	0.552822	0.632746	174.847	194.757	188.364	181.24	180.086	169.608	196.642	192.872
FBgn0022029	2R	protein_coding	l(2)k01209	0.0962591	0.295538	1.50364e-09	9.59362e-09	0.00733766	0.0276706	0.026904	0.0630734	342.517	367.102	319.521	390.098	295.631	389.403	343.411	390.793
FBgn0022069	2L	protein_coding	Nnp-1	0.0170765	0.116686	0.440522	0.516155	0.515137	0.674969	0.463059	0.553631	297.246	271.429	280.958	287.718	296.714	297.779	265.202	277.657
FBgn0022097	2R	protein_coding	Vha36-1	0.112011	0.321046	7.58557e-05	0.000200341	0.608784	0.750551	0.0360567	0.0793012	1599.34	1702.38	1735.78	1565.94	1693.75	1504.94	1777.8	1626.95
FBgn0022153	2L	protein_coding	l(2)k05819	0.345746	0.591798	0.0458228	0.0722357	0.0646681	0.153813	0.0266286	0.0626015	555.563	538.077	535.617	558.022	554.669	556.456	516.565	559.588
FBgn0022160	2R	protein_coding	Gpo-1	0.085776	0.278742	6.17406e-18	9.1614e-16	0.000627624	0.00388488	3.36711e-05	0.000344899	2162.71	1695.19	2799.77	1058.13	3203.86	1121.56	2395.68	994.708
FBgn0022213	2L	protein_coding	Cas	0.0209809	0.129337	1.99433e-11	2.02234e-10	0.181189	0.332187	0.0172654	0.0449679	453.294	491.776	430.248	514.822	405.602	500.986	454.893	528.658
FBgn0022224	2R	protein_coding	ubl	0.205584	0.450619	0.134035	0.187519	0.297366	0.47176	0.889055	0.908853	127.433	131.385	132.76	126.058	128.478	126.388	137.043	125.728
FBgn0022238	2R	protein_coding	lolal	0.0173795	0.117282	0.000505862	0.00116021	0.363999	0.537177	0.745761	0.793079	374.578	330.829	316.45	388.957	329.813	419.343	303.087	358.572
FBgn0022246	2L	protein_coding	Rpp30	0.842449	0.927814	0.000666763	0.00150052	0.0090481	0.0326996	1.91854e-08	7.6055e-07	43.666	41.8075	38.346	47.1275	36.0572	51.2747	40.6348	42.9803
FBgn0022288	2R	protein_coding	l(2)09851	0.841341	0.927344	0.269175	0.343401	0.486741	0.649712	0.136661	0.220308	204.72	206.321	202.196	208.844	199.317	210.122	205.075	207.566
FBgn0022338	3R	protein_coding	dnk	0.198234	0.4409	0.571033	0.640894	0.953231	0.974377	0.192687	0.287105	82.0564	77.2348	78.8484	80.4428	81.3415	82.7713	76.3553	78.1143
FBgn0022343	2R	protein_coding	CG3760	0.798412	0.906156	6.99632e-07	2.62854e-06	0.000196848	0.00157381	0.0416522	0.0883572	534.538	530.215	566.013	498.739	590.82	478.256	541.207	519.223
FBgn0022344	3R	protein_coding	CG10340	0.0547873	0.21912	9.1813e-10	6.14645e-09	0.00548309	0.021984	0.0293499	0.0674777	414.944	368.244	449.689	333.499	492.452	337.437	406.927	329.561
FBgn0022349	3R	protein_coding	CG1910	0.106941	0.312156	7.56995e-11	6.5474e-10	0.0203732	0.0624203	0.0224617	0.0548454	824.009	774.85	716.897	881.963	721.401	926.618	712.394	837.307
FBgn0022355	X	protein_coding	Tsf1	0.361057	0.603653	5.85232e-09	3.27414e-08	1.82755e-05	0.000265101	0.00696956	0.0223131	12742.3	14052.3	10398.5	16396.1	7866.41	17618.3	12930.5	15174
FBgn0022359	3R	protein_coding	Sodh-2	0.0550288	0.219762	0.587001	0.655176	0.0425336	0.111317	0.00410385	0.0150546	173.923	213.775	191.337	196.361	161.698	186.149	220.977	206.573
FBgn0022361	4	protein_coding	Pur-alpha	0.345083	0.591798	0.0396732	0.0634253	0.313087	0.487802	0.062135	0.120097	1350.13	1293.94	1281.01	1363.07	1289.57	1410.7	1272.45	1315.44
FBgn0022382	2R	protein_coding	Pka-R2	0.0510994	0.209921	4.44787e-05	0.000121934	0.0228373	0.0682882	0.000258297	0.00173926	2398.6	2014.94	2036.91	2376.64	2143.98	2653.22	1929.84	2100.05
FBgn0022699	3L	protein_coding	D19B	0.0202457	0.126871	0.114876	0.16373	0.271507	0.442142	0.492326	0.579708	249.514	269.954	253.83	265.639	239.541	259.488	268.12	271.789
FBgn0022700	2R	protein_coding	Cht4	0.088657	0.283636	1.32541e-09	8.53389e-09	0.0169068	0.0537736	0.0214962	0.0529986	146.603	113.122	83.9565	175.768	87.5219	205.685	80.3911	145.852	2R:16955325	2.7579e-06
FBgn0022702	3L	protein_coding	Cht2	0.440569	0.671694	0.00159658	0.0033716	0.0317587	0.0889771	0.00718857	0.0228355	72.904	78.1923	81.7016	69.3947	83.0372	62.7709	80.3661	76.0186	3L:1752564	0.000112316
FBgn0022708	2R	protein_coding	Adk2	0.100745	0.302196	0.00321428	0.0064238	0.149606	0.288544	0.0153726	0.0411582	691.987	647.666	692.168	647.485	724.6	659.374	659.737	635.596
FBgn0022709	3L	protein_coding	Adk1	0.382834	0.623034	0.00192143	0.00399193	0.461706	0.628325	8.76302e-07	1.75387e-05	1255.12	1174.88	1260.3	1169.71	1310.29	1199.96	1210.31	1139.46
FBgn0022710	X	protein_coding	Ac13E	0.30162	0.553773	0.263995	0.337911	0.0016219	0.00830671	0.000113518	0.000900459	640.528	539.687	569.342	610.874	683.325	597.731	455.358	624.017
FBgn0022720	2L	protein_coding	zf30C	0.209041	0.454078	4.20258e-06	1.37041e-05	0.110707	0.230745	0.0589582	0.11514	459.816	478.228	443.151	494.894	426.458	493.174	459.843	496.614	2L:9759519	3.65371e-06
FBgn0022724	X	protein_coding	Taf8	0.690141	0.845062	0.905594	0.925161	0.172867	0.320783	0.557505	0.636979	62.7139	63.878	63.1146	63.4772	64.6513	60.7764	61.578	66.178
FBgn0022740	2R	protein_coding	HLH54F	0.331696	0.581934	0.096814	0.140613	0.854448	0.919025	0.014389	0.0391798	8.50552	6.87917	8.47178	6.91291	9.20096	7.81008	7.74259	6.01574
FBgn0022764	2R	protein_coding	Sin3A	0.133312	0.35388	1.14446e-05	3.45603e-05	0.109372	0.228686	0.0230501	0.0559611	3123.43	2982.21	2916.75	3188.89	3029.62	3217.24	2803.88	3160.55
FBgn0022768	X	protein_coding	Pp2C1	0.0132526	0.101731	9.70961e-05	0.00025143	0.459863	0.626566	0.639897	0.706319	1134.49	1055.67	1159.91	1030.25	1210.02	1058.97	1109.8	1001.54
FBgn0022770	X	protein_coding	Peritrophin-A	0.771589	0.891321	2.62278e-07	1.06425e-06	2.25866e-05	0.000310755	0.781721	0.822078	28.331	28.7759	35.0726	22.0343	39.7657	16.8964	30.3796	27.1721
FBgn0022772	2R	protein_coding	Orc1	0.572658	0.768836	0.00625951	0.0117928	0.920465	0.956173	0.458081	0.549793	29.5886	28.4116	26.0416	31.9586	26.731	32.4463	25.3523	31.471
FBgn0022774	3L	protein_coding	Oat	0.626622	0.804363	1.62247e-07	6.84016e-07	0.525174	0.682591	0.000160629	0.00117985	234.056	249.958	286.328	197.687	282.501	185.612	290.154	209.762
FBgn0022786	X	protein_coding	Hira	0.12175	0.335866	0.0545393	0.0843568	0.504398	0.665048	0.0130375	0.0362566	193.234	209.99	196.066	207.158	189.557	196.91	202.575	217.405
FBgn0022787	3R	protein_coding	Hel89B	0.00032354	0.0176944	5.60435e-08	2.59059e-07	0.689157	0.808383	0.0115222	0.0328851	1675.87	1481.81	1511.98	1645.7	1612.7	1739.05	1411.26	1552.36
FBgn0022800	3R	protein_coding	Cad96Ca	0.738503	0.873605	1.80573e-06	6.29572e-06	0.583986	0.731677	0.00255148	0.010474	179.318	176.28	164.724	190.874	167.449	191.187	161.998	190.561
FBgn0022893	2L	protein_coding	Df31	0.266236	0.517063	3.59452e-08	1.71853e-07	0.00125295	0.00672366	0.0530046	0.106216	714.323	743.84	667.438	790.724	623.196	805.449	711.681	775.999
FBgn0022935	3L	protein_coding	D19A	0.631375	0.807134	0.00892948	0.016299	0.835525	0.907146	0.881613	0.902824	250.232	247.585	237.763	260.054	238.255	262.209	237.27	257.9
FBgn0022936	3L	protein_coding	CycH	0.119705	0.332892	0.353109	0.429058	0.936052	0.964477	0.409102	0.508282	70.3942	76.0461	71.7416	74.6987	69.0424	71.746	74.4407	77.6514
FBgn0022942	X	protein_coding	Cbp80	0.0184883	0.121188	9.64747e-07	3.53587e-06	0.321852	0.496959	0.76446	0.808764	426.54	445.665	410.118	462.088	396.355	456.726	423.88	467.45
FBgn0022943	3R	protein_coding	Cbp20	0.0233582	0.136399	1.3276e-05	3.96465e-05	0.34199	0.514927	0.918226	0.933286	180.437	191.888	203.505	168.82	200.96	159.913	206.05	177.727
FBgn0022959	3L	protein_coding	yps	0.136187	0.357908	3.00643e-13	5.24552e-12	0.958204	0.977236	0.0482411	0.0989288	3180.49	3312.93	2909.3	3584.12	2844.47	3516.51	2974.13	3651.73
FBgn0022960	2R	protein_coding	vimar	0.000546278	0.0221847	4.2863e-07	1.67254e-06	0.483573	0.64687	0.832662	0.862802	302.81	273.233	263.757	312.286	275.913	329.706	251.601	294.865
FBgn0022981	3R	protein_coding	rpk	0.841778	0.927406	0.000448929	0.00103892	0.142884	0.278704	0.908123	0.924994	49.5713	49.1333	55.9867	42.7178	58.7216	40.4209	53.2519	45.0147
FBgn0022984	2R	protein_coding	qkr58E-3	0.547698	0.75161	8.22152e-05	0.000215938	0.252624	0.420556	0.199472	0.294905	296.495	291.351	278.561	309.285	277.234	315.757	279.888	302.814
FBgn0022985	2R	protein_coding	qkr58E-2	0.780181	0.896848	7.9581e-06	2.46155e-05	0.282029	0.454699	0.136269	0.21983	652.179	645.711	602.397	695.493	596.274	708.083	608.519	682.903
FBgn0022986	2R	protein_coding	qkr58E-1	0.663682	0.828839	0.00229929	0.00471469	0.265886	0.435531	7.90724e-06	0.000105001	156.883	149.562	143.929	162.517	150.735	163.031	137.123	162.002
FBgn0022987	2R	protein_coding	qkr54B	0.0333547	0.165993	5.32468e-08	2.46978e-07	0.0345858	0.0949361	0.175081	0.266744	474.844	432.106	404.825	502.125	411.484	538.203	398.165	466.047
FBgn0023000	3L	protein_coding	mth	0.0677566	0.245318	2.97302e-07	1.19438e-06	0.0200932	0.0617611	0.000180239	0.00129564	164.378	192.313	160.182	196.508	139.515	189.24	180.849	203.776
FBgn0023001	3L	protein_coding	melt	0.00752529	0.075929	0.0031965	0.006393	0.189404	0.342462	2.54515e-05	0.00027118	206.249	146.918	166.747	186.42	200.515	211.983	132.979	160.856
FBgn0023023	3R	protein_coding	CRMP	0.0601906	0.2305	0.845797	0.87814	0.168009	0.31422	0.354814	0.45688	443.425	420.444	430.978	432.89	435.575	451.274	426.381	414.506
FBgn0023076	3L	protein_coding	Clk	0.0822887	0.272908	0.140398	0.195354	0.758122	0.855201	6.61267e-15	3.96123e-12	854.698	559.227	722.435	691.489	873.342	836.053	571.529	546.925	3L:7765123	6.10217e-07
FBgn0023081	2R	protein_coding	gek	0.0141029	0.105067	0.0150214	0.026257	0.191811	0.345175	0.00465123	0.0165706	1132.26	1023.78	1054.63	1101.42	1096.79	1167.73	1012.46	1035.1	2R:19982874	4.89364e-05
FBgn0023083	3R	protein_coding	fray	0.00769721	0.0767833	0.0172924	0.0297762	0.756102	0.853934	0.0366457	0.0802227	1118.72	1001.55	1033.42	1086.84	1095.32	1142.12	971.529	1031.57
FBgn0023090	2L	protein_coding	dtr	0.165075	0.396994	4.59402e-06	1.48816e-05	0.000123191	0.00110583	0.00349215	0.0132953	956.096	878.529	990.304	844.321	1086.53	825.661	894.077	862.981
FBgn0023091	2L	protein_coding	dimm	0.10476	0.308422	0.0488806	0.0765338	0.643503	0.776849	0.761945	0.806985	11.078	13.0861	10.6345	13.5295	9.95935	12.1966	11.3097	14.8625
FBgn0023094	3L	protein_coding	cyc	0.591382	0.780859	0.00770718	0.0142839	0.919939	0.95581	0.00521418	0.0179817	270.821	279.564	263.398	286.986	259.443	282.198	267.353	291.775
FBgn0023095	3L	protein_coding	caps	0.38395	0.624047	1.01905e-14	3.27639e-13	0.00152738	0.00789764	3.11028e-06	4.96602e-05	1909.41	1838.34	1689.11	2058.64	1680.61	2138.22	1697.62	1979.07	3L:13230947	0.000279958
FBgn0023096	2L	protein_coding	btv	0.0253611	0.142923	0.308907	0.385871	0.881824	0.934702	0.834571	0.864393	140.912	127.124	130.389	137.647	137.809	144.016	122.969	131.279
FBgn0023097	3R	protein_coding	bon	0.492026	0.710031	0.259358	0.332846	0.0793226	0.180268	0.00166136	0.00751631	614.176	597.401	599.361	612.216	617.914	610.437	580.808	613.994
FBgn0023129	3L	protein_coding	aay	0.000807822	0.0263422	0.00300786	0.00604112	0.000698809	0.00422052	0.00493501	0.017255	1987.7	1530.44	1684.58	1833.56	1825.88	2149.53	1543.3	1517.59	3L:9416163	0.000513961
FBgn0023130	X	protein_coding	a6	0.498848	0.716233	0.541258	0.613907	0.646434	0.779092	0.457485	0.549708	106.811	103.439	103.653	106.597	106.443	107.18	100.863	106.015	X :1586730	2.88958e-10
FBgn0023143	2R	protein_coding	Uba1	0.00538455	0.0640837	0.0240729	0.040398	0.897609	0.943703	0.0344922	0.0766216	3166.29	2726.6	2858.76	3034.13	3083.38	3249.21	2634.13	2819.06
FBgn0023167	2R	protein_coding	SmD3	0.0966234	0.295984	0.0472281	0.0741834	0.0855767	0.191177	0.0358938	0.0791031	189.42	175.62	187.353	177.687	198.403	180.438	176.303	174.936
FBgn0023169	X	protein_coding	AMPKalpha	0.811502	0.913431	0.0991495	0.143618	0.179403	0.329772	0.0155917	0.0416034	1413.8	1424.41	1440.44	1397.78	1452.36	1375.25	1428.52	1420.3
FBgn0023170	2R	protein_coding	RpL39	0.185622	0.424947	1.1474e-10	9.47885e-10	0.016028	0.0515382	0.089152	0.158927	4139.04	4374.55	3681.3	4832.3	3414.85	4863.24	3947.75	4801.35
FBgn0023171	2R	protein_coding	rnh1	0.0797943	0.268468	2.64834e-08	1.29604e-07	0.24298	0.408987	7.4028e-07	1.53111e-05	250.535	292.936	296.059	247.412	278.665	222.405	313.454	272.418
FBgn0023172	2R	protein_coding	RhoGEF2	0.000684661	0.0246349	1.73154e-12	2.38958e-11	0.180737	0.331471	0.409795	0.508752	2336.38	2107.81	1976.2	2467.99	2062.18	2610.59	1890.22	2325.4
FBgn0023174	3L	protein_coding	Prosbeta2	0.81791	0.916015	1.55443e-07	6.58322e-07	0.968212	0.982312	8.6358e-05	0.000730902	1003.29	994.578	1048.73	949.139	1053.38	953.208	1044.09	945.071
FBgn0023175	2R	protein_coding	Prosalpha7	0.403227	0.640963	9.81704e-07	3.59232e-06	0.00131821	0.00701338	0.0479798	0.0985554	1268.01	1295.61	1345.87	1217.74	1368.75	1167.26	1322.99	1268.23
FBgn0023177	X	protein_coding	Pp4-19C	0.732678	0.870005	0.000720969	0.00161219	0.419713	0.590119	0.00821717	0.0253441	226.786	223.889	233.84	216.835	237.121	216.45	230.558	217.221
FBgn0023178	3R	protein_coding	Pdf	0.00308151	0.0495528	3.8563e-06	1.26464e-05	0.446374	0.614647	0.00996125	0.029411	86.4873	128.402	91.4703	123.419	72.6685	100.306	110.272	146.532
FBgn0023179	3R	protein_coding	amon	0.539263	0.745856	0.0175927	0.030261	3.38761e-05	0.000421471	0.000588337	0.00332023	836.923	811.764	846.34	802.347	901.874	771.972	790.807	832.721	3R:22525980	1.19697e-21
FBgn0023180	2R	protein_coding	Orc6	0.147518	0.374151	0.0870407	0.127865	0.147007	0.284618	0.427375	0.525689	14.4998	12.718	12.6451	14.5728	12.7254	16.2743	12.5648	12.8712
FBgn0023181	2R	protein_coding	Orc4	0.239537	0.490531	7.16308e-05	0.000189741	0.199223	0.354169	0.0799094	0.14609	73.8565	79.5228	83.9768	69.4025	83.203	64.51	84.7506	74.295
FBgn0023197	3L	protein_coding	Jon74E	0.467372	0.692376	1.21053e-10	9.9336e-10	0.000218226	0.00170741	1.66347e-07	4.41064e-06	2486.22	2098.73	2997.46	1587.49	3493.47	1478.96	2501.45	1696.01
FBgn0023212	3R	protein_coding	EloB	0.591142	0.780815	0.564201	0.635074	0.322733	0.497889	4.92288e-05	0.00046563	906.15	885.59	891.805	899.936	909.098	903.203	874.511	896.669
FBgn0023213	4	protein_coding	eIF4G	0.00361042	0.0539196	0.00393567	0.00771208	0.4749	0.640406	0.00470597	0.0167148	8316.32	7562.3	7787.49	8091.13	8199.49	8433.15	7375.49	7749.11
FBgn0023214	2R	protein_coding	edl	0.00143183	0.0338977	8.44202e-13	1.27489e-11	0.0197219	0.0608256	0.571556	0.649228	127.03	108.946	92.5843	143.392	96.5143	157.545	88.6543	129.238	2R:14556722	0.000313208
FBgn0023215	X	protein_coding	Mnt	0.0107414	0.0915824	1.02761e-05	3.13065e-05	0.520555	0.678967	0.0106093	0.0308903	873.373	737.526	743.781	867.119	819.186	927.561	668.376	806.677	X :3593616	0.000739693
FBgn0023216	X	protein_coding	Parg	0.23718	0.487193	0.81582	0.853167	0.750863	0.850155	0.0191966	0.0486884	207.753	196.95	201.762	202.941	207.968	207.539	195.556	198.344
FBgn0023388	2L	protein_coding	Dap160	0.0167967	0.115212	0.00188797	0.00392847	0.102248	0.217852	0.658514	0.72137	1268.67	1203.34	1279.36	1192.65	1333.37	1203.96	1225.34	1181.33
FBgn0023395	3L	protein_coding	Chd3	0.271213	0.522526	0.789898	0.831434	0.125982	0.253911	0.0122537	0.034463	80.7089	89.7398	85.8077	84.6411	84.7123	76.7055	86.9031	92.5766
FBgn0023407	2L	protein_coding	B4	0.0106423	0.0911033	9.20947e-09	4.94864e-08	0.0046307	0.0192301	0.00136777	0.00643466	1825.19	1631.62	1617.41	1839.4	1671.73	1978.64	1563.08	1700.17	2L:13539617	0.000517776
FBgn0023415	2L	protein_coding	Acp32CD	0.00179955	0.0372531	0.216473	0.285489	0.0950808	0.206587	0.0052173	0.0179852	2480.09	1955.33	2179.66	2255.76	2494.03	2466.16	1865.28	2045.37
FBgn0023416	2L	protein_coding	Ac3	0.186131	0.42557	1.64456e-08	8.38293e-08	0.445211	0.613579	0.00179115	0.00795882	448.796	418.132	473.386	393.543	492.674	404.918	454.097	382.168
FBgn0023423	3R	protein_coding	slmb	0.305167	0.55742	0.0279995	0.0463344	0.444091	0.612662	0.10643	0.181717	1556.03	1521.83	1565.42	1512.44	1591.4	1520.66	1539.45	1504.21
FBgn0023441	2R	protein_coding	fus	0.349596	0.594426	6.57259e-05	0.000175392	0.00480937	0.0198132	5.74774e-06	8.06978e-05	1779.27	1637.03	1595.53	1820.78	1740.28	1818.27	1450.77	1823.3	2R:11552023	0.000123028
FBgn0023458	X	protein_coding	Rbcn-3A	0.0688564	0.247289	0.740115	0.789463	0.000399954	0.00273872	0.0085358	0.0260883	3277.97	2969.1	3110.02	3137.05	3426.55	3129.39	2793.49	3144.71	X :6147474	1.63199e-05
FBgn0023477	2R	protein_coding	Tal	0.51276	0.726936	0.386742	0.463001	0.358874	0.532467	0.00905505	0.0272781	4090.63	3899.08	4062.69	3927.02	4086.5	4094.77	4038.88	3759.27
FBgn0023479	3L	protein_coding	Tequila	0.0731588	0.255895	0.0012808	0.00274817	0.0122034	0.0415096	0.00834788	0.0256592	3904.92	3384.42	3397.24	3892.11	3472.26	4337.59	3322.21	3446.63
FBgn0023489	2L	protein_coding	Pph13	0.117013	0.328456	7.9029e-07	2.93978e-06	0.0116047	0.0399009	0.000728542	0.00392554	80.5187	93.3548	76.5303	97.3432	74.564	86.4734	78.4967	108.213
FBgn0023495	3R	protein_coding	Lip3	0.00232722	0.0423838	2.85094e-05	8.07549e-05	0.0509487	0.128296	2.52445e-06	4.13263e-05	27.7271	97.0488	49.7132	75.0628	9.87206	45.5821	89.5543	104.543
FBgn0023496	2L	protein_coding	Lip1	0.274654	0.526395	0.7178	0.770538	0.000213121	0.0016782	0.000131919	0.00101458	21.3699	16.9926	19.4556	18.9068	24.8401	17.8997	14.0711	19.914
FBgn0023506	X	protein_coding	Es2	0.22448	0.471526	0.835036	0.868992	0.147748	0.285675	0.502355	0.588178	216.555	206.701	212.441	210.815	223.123	209.987	201.758	211.644
FBgn0023507	X	protein_coding	CG3835	0.539737	0.746384	3.55816e-06	1.1752e-05	0.00113716	0.00622628	0.00707751	0.0225827	2474.13	2398.13	2251.96	2620.31	2173.92	2774.34	2330	2466.27	X :2036834	1.15599e-15
FBgn0023508	X	protein_coding	Ocrl	0.151233	0.379249	0.0859539	0.126487	0.0454742	0.117361	0.726415	0.777104	404.259	390.038	387.284	407.013	405.998	402.521	368.57	411.506
FBgn0023509	X	protein_coding	mip130	0.444708	0.67493	0.00685801	0.0128282	0.734054	0.838638	0.36905	0.470632	243.671	249.186	237.046	255.812	233.185	254.157	240.906	257.466
FBgn0023510	X	protein_coding	Rbcn-3B	0.0385126	0.179162	0.0533745	0.082745	0.00168057	0.00853691	0.00902462	0.0272118	1520.68	1397.52	1486.79	1431.4	1596.1	1445.26	1377.49	1417.54
FBgn0023511	X	protein_coding	Edem1	0.136419	0.358363	0.000528474	0.00120847	0.376978	0.549202	0.0227369	0.0553584	772.802	806.463	765.601	813.664	754.282	791.322	776.92	836.006
FBgn0023512	X	protein_coding	eIF2B-epsilon	0.0135882	0.103036	2.54338e-07	1.03541e-06	0.900291	0.945356	0.454796	0.549708	294.886	314.428	283.79	325.523	273.628	316.143	293.953	334.903
FBgn0023513	X	protein_coding	CG14803	0.0210213	0.129337	0.000112955	0.000289484	0.583762	0.73158	0.592644	0.667416	122.71	135.026	118.21	139.526	110.735	134.686	125.685	144.367
FBgn0023514	X	protein_coding	CG14805	0.000269985	0.0162097	0.000809713	0.00179401	0.166531	0.312402	0.913668	0.929396	251.783	279.722	252.223	279.283	233.133	270.433	271.312	288.133
FBgn0023515	X	protein_coding	CG14814	0.339298	0.589452	0.852777	0.883418	0.527555	0.684421	0.882511	0.903268	68.721	65.869	67.6885	66.9016	70.4582	66.9839	64.9187	66.8194
FBgn0023516	X	protein_coding	Pex5	0.00034423	0.0178563	0.000323805	0.000769388	0.403659	0.575528	0.04721	0.0973576	589.63	711.303	677.973	622.96	622.83	556.43	733.116	689.489
FBgn0023517	X	protein_coding	Pgam5	0.177456	0.413509	0.530095	0.603403	0.487996	0.650841	0.822596	0.854726	107.262	102.559	106.297	103.524	107.116	107.408	105.479	99.64
FBgn0023518	X	protein_coding	trr	0.310373	0.562841	0.219667	0.289018	0.0947319	0.206023	0.00849989	0.0260127	401.562	372.051	377.423	396.19	405.105	398.02	349.742	394.359
FBgn0023519	X	protein_coding	mRpL16	0.145563	0.371582	0.364381	0.440866	0.604713	0.747697	0.725723	0.776518	193.296	201.347	200.167	194.476	197.757	188.835	202.577	200.117
FBgn0023520	X	protein_coding	CG3857	0.168381	0.40127	8.29325e-05	0.000217681	0.783684	0.873316	8.8328e-09	4.00173e-07	478.912	373.547	387.075	465.385	442.117	515.707	332.032	415.062
FBgn0023521	X	protein_coding	CG3587	0.432114	0.664071	4.24427e-07	1.65733e-06	0.00293137	0.0132621	0.116821	0.194951	121.953	127.532	141.145	108.341	146.519	97.3876	135.771	119.294
FBgn0023522	X	protein_coding	CG11596	0.130164	0.349552	0.337956	0.413316	0.0138052	0.0456552	0.0281599	0.06528	223.853	210.558	214.831	219.58	215.079	232.626	214.582	206.533
FBgn0023523	X	protein_coding	Or2a	0.333585	0.583363	0.73483	0.785223	0.624923	0.762625	0.465923	0.556233	3.45547	2.84515	3.04825	3.25236	3.50088	3.41005	2.59562	3.09467	X :2139886	5.91071e-25
FBgn0023524	X	protein_coding	CG3078	0.144737	0.370233	3.23874e-06	1.07563e-05	0.095872	0.207748	0.102962	0.177406	148.211	161.533	172.255	137.489	170.769	125.653	173.741	149.325	X :2153016	8.05278e-30
FBgn0023525	X	protein_coding	CG3191	0.323628	0.574194	0.000165743	0.00041331	0.668408	0.795031	0.135861	0.21942	111.744	118.85	126.465	104.128	121.8	101.688	131.131	106.569	X :2144396	5.73275e-27
FBgn0023526	X	protein_coding	CG2865	0.034519	0.169091	0.918593	0.935305	0.0336809	0.0931046	0.628843	0.697551	478.315	449.263	464.459	463.12	493.488	463.143	435.43	463.096	X :2185817	1.85433e-34
FBgn0023527	X	protein_coding	CG3071	1.71641e-05	0.00658543	0.0229706	0.0386443	0.776182	0.868246	0.132666	0.215392	143.192	201.495	166.497	178.19	138.043	148.341	194.951	208.039	X :2156565	5.15154e-31
FBgn0023528	X	protein_coding	CG2924	0.457447	0.684942	3.5255e-06	1.16513e-05	0.158782	0.301779	8.31353e-06	0.000109054	557.385	584.58	536.625	605.34	514.387	600.383	558.862	610.297	X :2164155	4.31463e-22
FBgn0023529	X	protein_coding	CG2918	0.387452	0.626894	7.14644e-09	3.92341e-08	4.51556e-07	1.75564e-05	0.00178683	0.00794933	4103.58	3964.58	4332.72	3735.44	4641.3	3565.86	4024.14	3905.02	X :2169363	2.54646e-26
FBgn0023530	X	protein_coding	CG3740	0.278474	0.529986	0.0359338	0.0580149	0.834931	0.906831	0.187192	0.280936	232.045	243.706	246.77	228.98	241.789	222.301	251.752	235.66
FBgn0023531	X	protein_coding	CG32809	0.0779471	0.264689	0.150914	0.208516	0.222094	0.383448	0.0207299	0.0515743	368.11	301.659	320.364	349.404	365.868	370.351	274.86	328.457	X :1586730	2.88958e-10
[truncated: 14,175 more rows]
