# Supplementary material for: The Genomic Basis of Postponed Senescence in Drosophila melanogaster
Source: PLoS One. 2015 Sep 17;10(9):e0138569. doi: 10.1371/journal.pone.0138569 (PMC4574564; doi:10.1371/journal.pone.0138569)
Supplement: S8 Table — An enrichment score of 5 (corresponding to a geometric mean normalized P-value threshold of 1E-5) was used as the significance cutoff from the functional annotation cluster analysis. (A) Age analyses. (B) Population analyses. (C) Population and age and population× age analyses. (XLSX) [file pone.0138569.s008.xlsx]

## Sheet: S8 Table A. Age GO
Age - Up Regulated	Annotation Cluster 1	Enrichment Score: 12.29	Count	P-Value	Benjamini
	GOTERM_BP_ALL	defense response	74	4.2e-22	1e-18
	GOTERM_BP_ALL	response to stress	137	1.8e-20	2.1e-17
	GOTERM_BP_ALL	innate immune response	47	6.4e-18	5.2e-15
	GOTERM_BP_ALL	immune response	66	2.5e-17	1.5e-14
	GOTERM_BP_ALL	immune system process	75	3e-16	1.6e-13
	GOTERM_BP_ALL	response to biotic stimulus	57	6.5e-16	2.7e-13
	SP_PIR_KEYWORDS	immune response	34	1.2e-15	4.3e-13
	GOTERM_BP_ALL	response to other organism	54	1.6e-15	5.4e-13
	SP_PIR_KEYWORDS	innate immunity	33	2.6e-15	4.5e-13
	GOTERM_BP_ALL	response to bacterium	39	4.8e-14	1.4e-11
	GOTERM_BP_ALL	defense response to bacterium	34	1.8e-12	4.8e-10
	GOTERM_BP_ALL	antibacterial humoral response	19	1.4e-10	3.5e-08
	GOTERM_BP_ALL	antimicrobial humoral response	31	5.4e-10	1e-07
	GOTERM_BP_ALL	humoral immune response	34	8e-10	1.4e-07
	GOTERM_BP_ALL	defense response to Gram-negative bacterium	18	1.7e-08	2.5e-06
	GOTERM_BP_ALL	multi-organism process	59	3.1e-08	4.2e-06
	SP_PIR_KEYWORDS	Secreted	57	4.8e-07	1.9e-05
	SP_PIR_KEYWORDS	antibiotic	10	6.7e-06	0.00021
	SP_PIR_KEYWORDS	Antimicrobial	11	0.00029	0.0072
Age - Up Regulated	Annotation Cluster 2	Enrichment Score: 7.22	Count	P-Value	Benjamini
	GOTERM_MF_ALL	hydrolase activity, hydrolyzing O-glycosyl compounds	38	7.8e-09	2.5e-06
	GOTERM_MF_ALL	hydrolase activity, acting on glycosyl bonds	40	1.7e-08	4e-06
	SP_PIR_KEYWORDS	glycosidase	33	3.4e-08	1.5e-06
	GOTERM_BP_ALL	carbohydrate metabolic process	84	3e-06	0.00027
Age - Up Regulated	Annotation Cluster 3	Enrichment Score: 7.1	Count	P-Value	Benjamini
	GOTERM_CC_ALL	extracellular region	116	3.9e-10	1.5e-07
	SP_PIR_KEYWORDS	Secreted	57	4.8e-07	1.9e-05
	SP_PIR_KEYWORDS	signal	93	2.8e-06	9.8e-05
Age - Up Regulated	Annotation Cluster 4	Enrichment Score: 5.59	Count	P-Value	Benjamini
	SP_PIR_KEYWORDS	Monooxygenase	39	4.5e-10	5.3e-08
	SP_PIR_KEYWORDS	heme	42	5.4e-10	4.7e-08
	SP_PIR_KEYWORDS	microsome	32	9e-09	5.2e-07
	SP_PIR_KEYWORDS	iron	54	1.1e-08	5.4e-07
	GOTERM_CC_ALL	microsome	33	2.3e-08	4.4e-06
	GOTERM_CC_ALL	vesicular fraction	33	2.3e-08	4.4e-06
	GOTERM_MF_ALL	monooxygenase activity	40	6.6e-08	1.1e-05
	GOTERM_MF_ALL	tetrapyrrole binding	43	7.4e-07	7.1e-05
	GOTERM_MF_ALL	heme binding	43	7.4e-07	7.1e-05
	GOTERM_CC_ALL	insoluble fraction	34	1.7e-06	0.00023
	GOTERM_CC_ALL	membrane fraction	33	2.1e-06	0.00021
	GOTERM_CC_ALL	cell fraction	34	3.3e-06	0.00026
	GOTERM_MF_ALL	electron carrier activity	52	1.4e-05	0.0011
	GOTERM_MF_ALL	iron ion binding	62	2.5e-05	0.0017
	GOTERM_CC_ALL	extrinsic to membrane	38	0.00011	0.0052
	SP_PIR_KEYWORDS	endoplasmic reticulum	37	0.00017	0.0046
	GOTERM_BP_ALL	oxidation reduction	108	0.00093	0.042
	SP_PIR_KEYWORDS	oxidoreductase	98	0.007	0.093
	GOTERM_CC_ALL	endoplasmic reticulum	50	0.02	0.43
	GOTERM_MF_ALL	oxidoreductase activity	111	0.031	0.41
Age - Up Regulated	Annotation Cluster 5	Enrichment Score: 5.48	Count	P-Value	Benjamini
	GOTERM_MF_ALL	endopeptidase inhibitor activity	32	3.6e-08	7e-06
	GOTERM_MF_ALL	enzyme inhibitor activity	38	8.2e-08	1.1e-05
	GOTERM_MF_ALL	peptidase inhibitor activity	32	9.9e-08	1.2e-05
	GOTERM_MF_ALL	serine-type endopeptidase inhibitor activity	22	0.00014	0.0076
	GOTERM_MF_ALL	enzyme regulator activity	65	0.01	0.2
Age - Up Regulated	Annotation Cluster 6	Enrichment Score: 5.4	Count	P-Value	Benjamini
	GOTERM_BP_ALL	cellular response to stimulus	71	4.7e-09	7.5e-07
	GOTERM_BP_ALL	cellular response to stress	50	9.5e-08	1.2e-05
	GOTERM_BP_ALL	DNA metabolic process	55	2.1e-06	0.0002
	GOTERM_BP_ALL	response to DNA damage stimulus	34	5.8e-06	0.00047
	GOTERM_BP_ALL	DNA repair	31	8.9e-06	0.00063
	SP_PIR_KEYWORDS	dna repair	14	0.00042	0.0092
	SP_PIR_KEYWORDS	DNA damage	14	0.00078	0.016
Age - Up Regulated	Annotation Cluster 7	Enrichment Score: 5.17	Count	P-Value	Benjamini
	GOTERM_BP_ALL	response to fungus	16	3.3e-07	3.8e-05
	GOTERM_BP_ALL	defense response to fungus	15	7.6e-07	7.7e-05
	GOTERM_BP_ALL	defense response to Gram-positive bacterium	13	1.3e-05	0.00088
	GOTERM_BP_ALL	antifungal humoral response	7	0.00063	0.03
Age - Down Regulated	Annotation Cluster 1	Enrichment Score: 22.24	Count	P-Value	Benjamini
	GOTERM_BP_ALL	generation of precursor metabolites and energy	111	2.4e-42	5.2e-39
	GOTERM_BP_ALL	energy derivation by oxidation of organic compounds	73	1.9e-36	2e-33
	GOTERM_BP_ALL	cellular respiration	69	1.7e-35	1.2e-32
	GOTERM_BP_ALL	oxidative phosphorylation	77	1.9e-34	1e-31
	GOTERM_BP_ALL	respiratory electron transport chain	55	1.5e-32	6.6e-30
	GOTERM_BP_ALL	electron transport chain	61	1.7e-32	6.1e-30
	GOTERM_CC_ALL	mitochondrial part	157	1.8e-32	8.2e-30
	GOTERM_BP_ALL	ATP synthesis coupled electron transport	53	1.6e-31	5.1e-29
	GOTERM_BP_ALL	mitochondrial ATP synthesis coupled electron transport	51	5.4e-31	1.5e-28
	GOTERM_CC_ALL	respiratory chain	60	6.4e-30	1.4e-27
	GOTERM_CC_ALL	mitochondrion	189	8.4e-30	1.3e-27
	GOTERM_CC_ALL	mitochondrial membrane part	76	1.4e-28	1.5e-26
	GOTERM_CC_ALL	mitochondrial respiratory chain	57	7.1e-28	6.4e-26
	GOTERM_CC_ALL	mitochondrial inner membrane	94	4.5e-27	3.3e-25
	GOTERM_CC_ALL	organelle inner membrane	96	3.5e-25	2.2e-23
	GOTERM_CC_ALL	mitochondrial envelope	106	1.2e-24	6.6e-23
	GOTERM_CC_ALL	mitochondrial membrane	101	2.8e-24	1.4e-22
	GOTERM_CC_ALL	organelle membrane	142	3.8e-21	1.5e-19
	GOTERM_MF_ALL	NADH dehydrogenase activity	33	1.9e-19	2e-16
	GOTERM_CC_ALL	respiratory chain complex I	34	6.4e-19	2.4e-17
	GOTERM_CC_ALL	mitochondrial respiratory chain complex I	34	6.4e-19	2.4e-17
	GOTERM_CC_ALL	NADH dehydrogenase complex	34	6.4e-19	2.4e-17
	GOTERM_BP_ALL	mitochondrial electron transport, NADH to ubiquinone	28	1.7e-18	4.1e-16
	GOTERM_CC_ALL	organelle envelope	112	7.8e-17	3.8e-15
	GOTERM_CC_ALL	envelope	112	9.9e-17	3.6e-15
	GOTERM_MF_ALL	oxidoreductase activity, acting on NADH or NADPH	34	2.4e-16	4.6e-14
	GOTERM_MF_ALL	oxidoreductase activity, acting on NADH or NADPH, quinone or similar compound as acceptor	26	2.7e-14	3.1e-12
	GOTERM_MF_ALL	NADH dehydrogenase (ubiquinone) activity	26	2.7e-14	3.1e-12
	GOTERM_MF_ALL	NADH dehydrogenase (quinone) activity	26	2.7e-14	3.1e-12
	GOTERM_BP_ALL	oxidation reduction	146	8.8e-14	1.9e-11
	GOTERM_BP_ALL	phosphorylation	109	7.2e-13	1.4e-10
	SP_PIR_KEYWORDS	oxidoreductase	132	1.2e-11	1.4e-09
	GOTERM_MF_ALL	oxidoreductase activity	150	1.1e-10	9e-09
	GOTERM_BP_ALL	phosphate metabolic process	123	4.6e-10	7.7e-08
	GOTERM_BP_ALL	phosphorus metabolic process	123	4.6e-10	7.7e-08
Age - Down Regulated	Annotation Cluster 2	Enrichment Score: 12.01	Count	P-Value	Benjamini
	GOTERM_MF_ALL	ion transmembrane transporter activity	136	2.1e-17	1.1e-14
	GOTERM_MF_ALL	cation transmembrane transporter activity	116	3.3e-17	1.1e-14
	GOTERM_MF_ALL	transmembrane transporter activity	176	5.7e-17	2.9e-14
	GOTERM_MF_ALL	transporter activity	198	9.2e-16	1.5e-13
	GOTERM_MF_ALL	substrate-specific transmembrane transporter activity	152	7.4e-15	1.1e-12
	GOTERM_MF_ALL	substrate-specific transporter activity	165	2e-14	2.6e-12
	GOTERM_BP_ALL	ion transport	92	6.9e-12	1.3e-09
	SP_PIR_KEYWORDS	transport	115	1.1e-11	1.9e-09
	SP_PIR_KEYWORDS	ion transport	59	3.8e-11	3.3e-09
	GOTERM_BP_ALL	transport	255	8.3e-10	1.3e-07
	GOTERM_BP_ALL	establishment of localization	255	2.2e-08	3.2e-06
	GOTERM_MF_ALL	active transmembrane transporter activity	87	3.2e-08	2.1e-06
	GOTERM_BP_ALL	localization	291	7.9e-08	1.1e-05
Age - Down Regulated	Annotation Cluster 3	Enrichment Score: 8.28	Count	P-Value	Benjamini
	GOTERM_CC_ALL	membrane part	386	2.3e-16	6.6e-15
	GOTERM_CC_ALL	membrane	450	9.9e-16	2.8e-14
	SP_PIR_KEYWORDS	membrane	212	4.9e-08	1.7e-06
	SP_PIR_KEYWORDS	transmembrane	185	8e-06	0.00017
	GOTERM_CC_ALL	intrinsic to membrane	250	0.0004	0.0048
	GOTERM_CC_ALL	integral to membrane	245	0.00062	0.0069
Age - Down Regulated	Annotation Cluster 4	Enrichment Score: 5.14	Count	P-Value	Benjamini
	SP_PIR_KEYWORDS	respiratory chain	14	4.8e-09	2.4e-07
	SP_PIR_KEYWORDS	electron transport	15	1.7e-06	4.5e-05
	SP_PIR_KEYWORDS	oxidative phosphorylation	9	6.2e-05	0.0011
	SP_PIR_KEYWORDS	membrane-associated complex	8	0.00014	0.002
	SP_PIR_KEYWORDS	ubiquinone	7	0.0003	0.0041

## Sheet: S8 Table B. Population GO
Population B < O	Annotation Cluster 1	Enrichment Score: 24.24	Count	P-Value	Benjamini
	SP_PIR_KEYWORDS	ribosomal protein	85	1.3e-77	2.5e-75
	GOTERM_MF_ALL	structural constituent of ribosome	91	3.1e-77	1.5e-74
	GOTERM_CC_ALL	ribosomal subunit	88	7.6e-76	1.6e-73
	GOTERM_CC_ALL	ribosome	92	2.6e-75	2.7e-73
	GOTERM_CC_ALL	cytosolic ribosome	67	9.2e-70	6.5e-68
	GOTERM_CC_ALL	cytosolic part	70	1.8e-60	9.4e-59
	SP_PIR_KEYWORDS	ribonucleoprotein	68	5.4e-60	5.3e-58
	GOTERM_CC_ALL	large ribosomal subunit	58	1.1e-50	4.8e-49
	GOTERM_CC_ALL	ribonucleoprotein complex	98	2.3e-49	7.9e-48
	GOTERM_CC_ALL	cytosolic large ribosomal subunit	43	4e-46	1.2e-44
	GOTERM_BP_ALL	translation	107	4.2e-46	5.2e-43
	GOTERM_MF_ALL	structural molecule activity	99	1.1e-43	2.7e-41
	GOTERM_BP_ALL	mitotic spindle elongation	41	9.8e-35	6.1e-32
	GOTERM_BP_ALL	spindle elongation	41	1.9e-34	7.9e-32
	GOTERM_CC_ALL	cytosol	84	2.6e-31	6.8e-30
	GOTERM_BP_ALL	gene expression	140	3.2e-28	1e-25
	GOTERM_CC_ALL	cytoplasmic part	177	9.2e-27	2.2e-25
	GOTERM_BP_ALL	biosynthetic process	152	2.3e-25	5.8e-23
	GOTERM_CC_ALL	non-membrane-bounded organelle	114	1.3e-24	2.8e-23
	GOTERM_CC_ALL	intracellular non-membrane-bounded organelle	114	1.3e-24	2.8e-23
	GOTERM_BP_ALL	macromolecule biosynthetic process	124	1.4e-24	2.9e-22
	GOTERM_BP_ALL	metabolic process	287	1.9e-24	3.4e-22
	GOTERM_BP_ALL	cellular biosynthetic process	147	2.4e-24	3.8e-22
	GOTERM_BP_ALL	cellular macromolecule biosynthetic process	123	3.4e-24	4.7e-22
	GOTERM_CC_ALL	cytoplasm	199	3.3e-23	6.3e-22
	GOTERM_BP_ALL	protein metabolic process	162	2.4e-20	3e-18
	GOTERM_BP_ALL	cellular protein metabolic process	132	2.8e-20	3.1e-18
	GOTERM_CC_ALL	lipid particle	51	9.9e-20	1.5e-18
	GOTERM_BP_ALL	mitotic spindle organization	43	4.5e-19	4.7e-17
	GOTERM_BP_ALL	spindle organization	43	1.4e-16	1.1e-14
	GOTERM_BP_ALL	primary metabolic process	235	3.3e-16	3e-14
	GOTERM_BP_ALL	cellular macromolecule metabolic process	169	5.8e-15	4.9e-13
	GOTERM_BP_ALL	macromolecule metabolic process	201	7.3e-15	5.6e-13
	GOTERM_CC_ALL	macromolecular complex	143	2e-14	2.9e-13
	GOTERM_BP_ALL	cellular metabolic process	207	2.3e-14	1.7e-12
	GOTERM_CC_ALL	intracellular organelle part	145	3.8e-14	5e-13
	GOTERM_CC_ALL	organelle part	145	4.2e-14	5.2e-13
	GOTERM_BP_ALL	microtubule cytoskeleton organization	43	3.8e-12	2.7e-10
	GOTERM_BP_ALL	mitotic cell cycle	45	1.2e-10	8e-09
	GOTERM_CC_ALL	intracellular part	238	8.3e-09	9.2e-08
	GOTERM_BP_ALL	microtubule-based process	44	2.1e-08	1.3e-06
	GOTERM_CC_ALL	intracellular	250	6.4e-08	6.4e-07
	GOTERM_BP_ALL	M phase	47	1.2e-07	6.8e-06
	GOTERM_CC_ALL	intracellular organelle	197	3.4e-07	3.2e-06
	GOTERM_BP_ALL	cell cycle phase	47	3.6e-07	1.9e-05
	GOTERM_BP_ALL	cytoskeleton organization	45	3.8e-07	2e-05
	GOTERM_CC_ALL	organelle	197	3.9e-07	3.4e-06
	GOTERM_BP_ALL	cell cycle process	47	5.5e-06	0.00026
	GOTERM_BP_ALL	cellular process	263	1.5e-05	0.0007
	GOTERM_BP_ALL	cell cycle	47	0.00011	0.0047
	GOTERM_BP_ALL	organelle organization	65	0.00015	0.0063
	GOTERM_CC_ALL	cell part	288	0.00039	0.0027
	GOTERM_CC_ALL	cell	288	0.00039	0.0027
	GOTERM_BP_ALL	cellular component organization	83	0.2	0.98
	GOTERM_CC_ALL	intracellular membrane-bounded organelle	127	0.84	1
	GOTERM_CC_ALL	membrane-bounded organelle	127	0.85	1
Population B < O	Annotation Cluster 2	Enrichment Score: 6.8	Count	P-Value	Benjamini
	GOTERM_MF_ALL	rRNA binding	11	1.2e-08	2e-06
	SP_PIR_KEYWORDS	rrna-binding	8	1.3e-08	5.3e-07
	SP_PIR_KEYWORDS	rna-binding	18	2.3e-05	0.00076
Population B < O	Annotation Cluster 3	Enrichment Score: 6.71	Count	P-Value	Benjamini
	GOTERM_CC_ALL	organellar ribosome	22	7.6e-12	8.9e-11
	GOTERM_CC_ALL	mitochondrial ribosome	22	7.6e-12	8.9e-11
	GOTERM_CC_ALL	organellar large ribosomal subunit	15	1.3e-08	1.4e-07
	GOTERM_CC_ALL	mitochondrial large ribosomal subunit	15	1.3e-08	1.4e-07
	GOTERM_CC_ALL	mitochondrial lumen	25	1.8e-07	1.7e-06
	GOTERM_CC_ALL	mitochondrial matrix	25	1.8e-07	1.7e-06
	GOTERM_CC_ALL	intracellular organelle lumen	52	1.1e-06	9.3e-06
	GOTERM_CC_ALL	organelle lumen	52	1.1e-06	9.3e-06
	GOTERM_CC_ALL	membrane-enclosed lumen	52	2.4e-06	2e-05
	SP_PIR_KEYWORDS	mitochondrion	20	0.0001	0.0028
	GOTERM_CC_ALL	mitochondrial part	37	0.00013	0.001
	GOTERM_CC_ALL	mitochondrion	46	0.00023	0.0016
Population B > O	Annotation Cluster 1	Enrichment Score: 5.6	Count	P-Value	Benjamini
	SP_PIR_KEYWORDS	innate immunity	13	4.7e-12	6.6e-10
	SP_PIR_KEYWORDS	immune response	13	7.5e-12	5.3e-10
	GOTERM_BP_ALL	antibacterial humoral response	10	5.8e-11	5.6e-08
	SP_PIR_KEYWORDS	antibiotic	8	1.2e-10	5.9e-09
	GOTERM_BP_ALL	innate immune response	14	3.6e-10	1.8e-07
	SP_PIR_KEYWORDS	Antimicrobial	8	1.1e-08	4e-07
	GOTERM_BP_ALL	immune response	15	8.6e-08	2.8e-05
	GOTERM_BP_ALL	defense response	15	1.2e-07	2.8e-05
	GOTERM_BP_ALL	response to stress	24	1.6e-07	3.1e-05
	GOTERM_BP_ALL	humoral immune response	11	2.1e-07	3.3e-05
	GOTERM_BP_ALL	immune system process	16	2.8e-07	3.8e-05
	GOTERM_BP_ALL	defense response to bacterium	10	4.3e-07	5.2e-05
	GOTERM_BP_ALL	antimicrobial humoral response	10	4.9e-07	5.2e-05
	GOTERM_BP_ALL	response to bacterium	10	1.5e-06	0.00015
	SP_PIR_KEYWORDS	Secreted	14	6.6e-06	0.00019
	GOTERM_BP_ALL	response to biotic stimulus	11	2.5e-05	0.0022
	GOTERM_CC_ALL	extracellular region	20	3.9e-05	0.0057
	GOTERM_BP_ALL	defense response to Gram-negative bacterium	6	5.3e-05	0.0043
	GOTERM_BP_ALL	response to other organism	10	8.2e-05	0.006
	GOTERM_BP_ALL	response to stimulus	33	0.00011	0.0074
	SP_PIR_KEYWORDS	polymorphism	9	0.00022	0.0052
	GOTERM_BP_ALL	multi-organism process	11	0.0009	0.056
	SP_PIR_KEYWORDS	signal	15	0.0021	0.041
	GOTERM_BP_ALL	defense response to Gram-positive bacterium	4	0.0044	0.22
	GOTERM_CC_ALL	extracellular space	6	0.0049	0.3
	GOTERM_BP_ALL	defense response to fungus	3	0.051	0.86
	GOTERM_CC_ALL	extracellular region part	6	0.053	0.93
	GOTERM_BP_ALL	response to fungus	3	0.058	0.87

## Sheet: S8 Table C. Population Age GO 
Age×Population	Annotation Cluster 1	Enrichment Score: 11.31	Count	P-Value	Benjamini
	GOTERM_CC_ALL	intrinsic to plasma membrane	88	1.9e-13	1e-10
	GOTERM_CC_ALL	integral to plasma membrane	87	2.1e-13	5.7e-11
	GOTERM_CC_ALL	plasma membrane part	145	7.3e-13	1.3e-10
	GOTERM_CC_ALL	plasma membrane	224	1.9e-08	2.6e-06
Age×Population	Annotation Cluster 2	Enrichment Score: 6.3	Count	P-Value	Benjamini
	GOTERM_BP_ALL	neurogenesis	159	1.4e-11	3.9e-08
	GOTERM_BP_ALL	generation of neurons	153	2e-11	2.9e-08
	GOTERM_BP_ALL	nervous system development	206	3.3e-11	3.1e-08
	GOTERM_BP_ALL	neuron differentiation	135	4.1e-11	2.9e-08
	GOTERM_BP_ALL	neuron development	115	1.1e-09	6e-07
	GOTERM_BP_ALL	system development	359	2.1e-09	8.3e-07
	GOTERM_BP_ALL	cell morphogenesis involved in differentiation	102	4.1e-09	1.3e-06
	GOTERM_BP_ALL	cell morphogenesis involved in neuron differentiation	96	2.2e-08	5.6e-06
	GOTERM_BP_ALL	neuron projection morphogenesis	94	6.6e-08	1.6e-05
	GOTERM_BP_ALL	neuron projection development	94	8e-08	1.7e-05
	GOTERM_BP_ALL	anatomical structure development	409	1e-07	2e-05
	GOTERM_BP_ALL	cell morphogenesis	131	1.5e-07	2.8e-05
	GOTERM_BP_ALL	cell differentiation	271	1.6e-07	2.8e-05
	GOTERM_BP_ALL	cellular component morphogenesis	148	2.6e-07	3.8e-05
	GOTERM_BP_ALL	axonogenesis	69	4.3e-07	5.7e-05
	GOTERM_BP_ALL	cell development	210	5e-07	6.4e-05
	GOTERM_BP_ALL	axon guidance	52	6e-07	6.8e-05
	GOTERM_BP_ALL	cell projection organization	110	6.9e-07	7.5e-05
	GOTERM_BP_ALL	organ development	285	8.5e-07	8.9e-05
	GOTERM_BP_ALL	cellular developmental process	280	2e-06	0.00017
	GOTERM_BP_ALL	cell projection morphogenesis	96	4.8e-06	0.0004
	GOTERM_BP_ALL	cell part morphogenesis	97	1.2e-05	0.00086
	GOTERM_BP_ALL	cell motion	90	2e-05	0.0012
	GOTERM_BP_ALL	anatomical structure morphogenesis	300	2.1e-05	0.0012
	GOTERM_BP_ALL	cellular component organization	399	0.00016	0.006
	GOTERM_BP_ALL	multicellular organismal development	449	0.00017	0.006
	GOTERM_BP_ALL	organ morphogenesis	167	0.0003	0.0097
	GOTERM_BP_ALL	dendrite morphogenesis	39	0.00053	0.015
	GOTERM_BP_ALL	dendrite development	39	0.00053	0.015
	GOTERM_BP_ALL	developmental process	490	0.00082	0.02
	GOTERM_BP_ALL	multicellular organismal process	555	0.24	0.82
