# Supplementary material for: The Genomic Basis of Postponed Senescence in Drosophila melanogaster
Source: PLoS One. 2015 Sep 17;10(9):e0138569. doi: 10.1371/journal.pone.0138569 (PMC4574564; doi:10.1371/journal.pone.0138569)
Supplement: S9 Table — An enrichment score of 5 (corresponding to a geometric mean normalized P-value threshold of 1E-5) was used as the significance cutoff from the functional annotation cluster analysis. (A) Age analyses. (B) Population analyses. (C) Population and age and population× age analyses. (XLSX) [file pone.0138569.s009.xlsx]

## Sheet: S9 Table A. Age GO
Age - Up Regulated	Annotation Cluster 1	Enrichment Score: 10.87	Count	P-Value	Benjamini
	GOTERM_BP_ALL	imaginal disc development	160	1.4e-19	1e-16
	GOTERM_BP_ALL	post-embryonic development	162	6.9e-18	2.5e-15
	GOTERM_BP_ALL	instar larval or pupal development	156	3.1e-17	8.8e-15
	GOTERM_BP_ALL	post-embryonic morphogenesis	135	8.9e-16	1.8e-13
	GOTERM_BP_ALL	instar larval or pupal morphogenesis	133	1.2e-15	2.3e-13
	GOTERM_BP_ALL	metamorphosis	137	1.4e-15	2.6e-13
	GOTERM_BP_ALL	post-embryonic organ development	110	6.2e-12	5.3e-10
	GOTERM_BP_ALL	post-embryonic organ morphogenesis	105	2.2e-11	1.8e-09
	GOTERM_BP_ALL	imaginal disc morphogenesis	105	2.2e-11	1.8e-09
	GOTERM_BP_ALL	wing disc development	103	6.4e-11	4.5e-09
	GOTERM_BP_ALL	organ morphogenesis	199	5.4e-10	3e-08
	GOTERM_BP_ALL	post-embryonic appendage morphogenesis	81	5.4e-08	2e-06
	GOTERM_BP_ALL	wing disc morphogenesis	77	2e-07	5.8e-06
	GOTERM_BP_ALL	imaginal disc-derived appendage morphogenesis	82	2e-07	5.8e-06
	GOTERM_BP_ALL	imaginal disc-derived appendage development	83	2.1e-07	5.9e-06
	GOTERM_BP_ALL	appendage morphogenesis	82	3.6e-07	9.6e-06
	GOTERM_BP_ALL	appendage development	83	3.7e-07	9.8e-06
	GOTERM_BP_ALL	imaginal disc-derived wing morphogenesis	75	6.2e-07	1.5e-05
Age - Up Regulated	Annotation Cluster 2	Enrichment Score: 10.82	Count	P-Value	Benjamini
	GOTERM_BP_ALL	tissue development	165	5.4e-18	2.2e-15
	GOTERM_BP_ALL	epithelium development	102	3.1e-16	7.9e-14
	GOTERM_BP_ALL	morphogenesis of an epithelium	96	8.7e-15	1.4e-12
	GOTERM_BP_ALL	tissue morphogenesis	101	4.4e-14	5.4e-12
	GOTERM_BP_ALL	dorsal closure	52	2.3e-13	2.6e-11
	GOTERM_BP_ALL	morphogenesis of embryonic epithelium	57	2.7e-11	2.2e-09
	GOTERM_BP_ALL	embryonic morphogenesis	86	3.4e-10	2e-08
	GOTERM_BP_ALL	organ morphogenesis	199	5.4e-10	3e-08
	GOTERM_BP_ALL	embryonic development	163	1.2e-06	2.9e-05
	GOTERM_BP_ALL	embryonic development via the syncytial blastoderm	73	1.3e-06	2.9e-05
	GOTERM_BP_ALL	embryonic development ending in birth or egg hatching	73	8.3e-06	0.00015
Age - Up Regulated	Annotation Cluster 3	Enrichment Score: 8.91	Count	P-Value	Benjamini
	GOTERM_BP_ALL	regulation of developmental process	125	2.7e-16	5.8e-14
	GOTERM_BP_ALL	regulation of anatomical structure morphogenesis	78	5.5e-16	1.2e-13
	GOTERM_BP_ALL	regulation of multicellular organismal process	113	1.1e-14	1.7e-12
	GOTERM_BP_ALL	regulation of cell shape	48	3.4e-10	2e-08
	GOTERM_BP_ALL	regulation of cell morphogenesis	54	7.9e-10	4.3e-08
	GOTERM_BP_ALL	regulation of cellular component organization	98	2.2e-09	1.1e-07
	GOTERM_BP_ALL	regulation of cell differentiation	71	9.4e-09	3.9e-07
	GOTERM_BP_ALL	regulation of cell development	47	3.1e-05	0.00048
	GOTERM_BP_ALL	regulation of neurogenesis	24	0.004	0.035
	GOTERM_BP_ALL	regulation of nervous system development	29	0.0076	0.061
Age - Up Regulated	Annotation Cluster 4	Enrichment Score: 8.21	Count	P-Value	Benjamini
	GOTERM_BP_ALL	organ development	345	3.4e-19	1.9e-16
	GOTERM_BP_ALL	tissue development	165	5.4e-18	2.2e-15
	GOTERM_BP_ALL	system development	402	2.2e-17	6.9e-15
	GOTERM_BP_ALL	neurogenesis	171	1.5e-14	2.2e-12
	GOTERM_BP_ALL	nervous system development	218	2e-13	2.4e-11
	GOTERM_BP_ALL	generation of neurons	161	4.4e-13	4.8e-11
	GOTERM_BP_ALL	cell morphogenesis	149	4.2e-12	3.8e-10
	GOTERM_BP_ALL	multicellular organismal development	505	6.9e-11	4.8e-09
	GOTERM_BP_ALL	anatomical structure development	435	1.5e-10	9.7e-09
	GOTERM_BP_ALL	neuron differentiation	135	2.5e-10	1.5e-08
	GOTERM_BP_ALL	organ morphogenesis	199	5.4e-10	3e-08
	GOTERM_BP_ALL	cell differentiation	287	1.8e-09	9.3e-08
	GOTERM_BP_ALL	cellular developmental process	303	1.9e-09	9.6e-08
	GOTERM_BP_ALL	anatomical structure morphogenesis	330	3.4e-09	1.5e-07
	GOTERM_BP_ALL	neuron development	113	2e-08	8.1e-07
	GOTERM_BP_ALL	cellular component morphogenesis	155	2.6e-08	9.8e-07
	GOTERM_BP_ALL	cell development	220	3.7e-08	1.4e-06
	GOTERM_BP_ALL	cell motion	101	4.9e-08	1.8e-06
	GOTERM_BP_ALL	developmental process	534	1.6e-07	4.9e-06
	GOTERM_BP_ALL	cell morphogenesis involved in differentiation	97	5.5e-07	1.4e-05
	GOTERM_BP_ALL	cell morphogenesis involved in neuron differentiation	92	1.3e-06	2.8e-05
	GOTERM_BP_ALL	neuron projection morphogenesis	90	3.3e-06	6.8e-05
	GOTERM_BP_ALL	neuron projection development	90	3.9e-06	7.8e-05
	GOTERM_BP_ALL	axonogenesis	66	1.1e-05	0.00018
	GOTERM_BP_ALL	cell projection organization	107	1.3e-05	0.00022
	GOTERM_BP_ALL	cell projection morphogenesis	93	7.4e-05	0.001
	GOTERM_BP_ALL	axon guidance	46	0.00019	0.0024
	GOTERM_BP_ALL	cell part morphogenesis	93	0.00028	0.0034
	GOTERM_BP_ALL	dendrite morphogenesis	37	0.0033	0.03
	GOTERM_BP_ALL	dendrite development	37	0.0033	0.03
	GOTERM_BP_ALL	multicellular organismal process	577	0.12	0.52
Age - Up Regulated	Annotation Cluster 5	Enrichment Score: 7.31	Count	P-Value	Benjamini
	GOTERM_BP_ALL	biological regulation	714	9.4e-28	2.7e-24
	GOTERM_BP_ALL	regulation of biological process	654	1.6e-25	2.3e-22
	GOTERM_BP_ALL	regulation of cellular process	599	6.1e-21	5.8e-18
	GOTERM_MF_ALL	DNA binding	240	2.5e-09	2.9e-06
	GOTERM_BP_ALL	regulation of metabolic process	315	8.1e-09	3.4e-07
	SP_PIR_KEYWORDS	dna-binding	128	1.1e-08	9.2e-07
	GOTERM_BP_ALL	regulation of cellular metabolic process	283	5.9e-08	2.1e-06
	GOTERM_BP_ALL	regulation of macromolecule metabolic process	287	1e-07	3.3e-06
	SP_PIR_KEYWORDS	nucleus	228	1.1e-07	4.7e-06
	GOTERM_BP_ALL	regulation of gene expression	261	1.2e-07	3.9e-06
	GOTERM_BP_ALL	regulation of primary metabolic process	271	1.3e-06	2.9e-05
	GOTERM_BP_ALL	regulation of biosynthetic process	237	2.7e-06	5.8e-05
	GOTERM_BP_ALL	regulation of cellular biosynthetic process	237	2.7e-06	5.8e-05
	GOTERM_BP_ALL	regulation of nucleobase, nucleoside, nucleotide and nucleic acid metabolic process	231	3.5e-06	7.1e-05
	GOTERM_BP_ALL	regulation of nitrogen compound metabolic process	231	4.2e-06	8.4e-05
	GOTERM_BP_ALL	regulation of transcription	209	6.5e-06	0.00012
	SP_PIR_KEYWORDS	transcription regulation	108	2.2e-05	0.00045
	GOTERM_BP_ALL	regulation of macromolecule biosynthetic process	223	2.4e-05	0.00038
	GOTERM_MF_ALL	transcription regulator activity	182	6.3e-05	0.0074
	SP_PIR_KEYWORDS	Transcription	107	7.4e-05	0.0011
	GOTERM_BP_ALL	regulation of RNA metabolic process	174	0.00013	0.0018
	GOTERM_MF_ALL	transcription factor activity	111	0.00014	0.01
	GOTERM_BP_ALL	transcription	121	0.00055	0.0062
	GOTERM_BP_ALL	regulation of transcription, DNA-dependent	154	0.00088	0.0095
	GOTERM_CC_ALL	nucleus	433	0.00093	0.023
	GOTERM_MF_ALL	sequence-specific DNA binding	68	0.0012	0.045
	GOTERM_MF_ALL	nucleic acid binding	403	0.011	0.2
Age - Up Regulated	Annotation Cluster 6	Enrichment Score: 7.09	Count	P-Value	Benjamini
	GOTERM_BP_ALL	regulation of signal transduction	105	2.3e-10	1.4e-08
	GOTERM_BP_ALL	regulation of cell communication	108	8e-10	4.3e-08
	GOTERM_BP_ALL	negative regulation of signal transduction	40	1.3e-05	0.00022
	GOTERM_BP_ALL	negative regulation of cell communication	40	1.8e-05	0.00028
Age - Up Regulated	Annotation Cluster 7	Enrichment Score: 7.07	Count	P-Value	Benjamini
	GOTERM_BP_ALL	protein kinase cascade	34	1.8e-09	9.1e-08
	GOTERM_BP_ALL	MAPKKK cascade	26	7e-08	2.4e-06
	GOTERM_BP_ALL	stress-activated protein kinase signaling pathway	20	5.3e-07	1.3e-05
	GOTERM_BP_ALL	JNK cascade	19	8.1e-07	2e-05
Age - Up Regulated	Annotation Cluster 8	Enrichment Score: 6.9	Count	P-Value	Benjamini
	GOTERM_CC_ALL	cytosolic part	80	4.8e-23	2.4e-20
	GOTERM_CC_ALL	cytosolic ribosome	64	7.1e-22	1.8e-19
	GOTERM_CC_ALL	cytosolic large ribosomal subunit	41	1e-15	1.7e-13
	GOTERM_BP_ALL	mitotic spindle elongation	45	1e-12	1.1e-10
	GOTERM_BP_ALL	spindle elongation	45	1.9e-12	1.9e-10
	GOTERM_BP_ALL	cytoskeleton organization	155	3.9e-12	3.8e-10
	GOTERM_BP_ALL	organelle organization	269	1.9e-10	1.2e-08
	SP_PIR_KEYWORDS	ribonucleoprotein	54	1.2e-08	8e-07
	GOTERM_BP_ALL	mitotic spindle organization	71	8.8e-08	2.9e-06
	GOTERM_BP_ALL	microtubule cytoskeleton organization	98	1.2e-07	3.7e-06
	SP_PIR_KEYWORDS	ribosomal protein	59	1.2e-07	4.7e-06
	GOTERM_CC_ALL	ribosomal subunit	66	1.6e-07	2.1e-05
	GOTERM_CC_ALL	cytosolic small ribosomal subunit	24	2.9e-07	2.9e-05
	GOTERM_MF_ALL	structural constituent of ribosome	66	5.5e-07	0.00022
	GOTERM_BP_ALL	spindle organization	77	5.5e-07	1.4e-05
	GOTERM_BP_ALL	mitotic cell cycle	107	5.1e-06	9.9e-05
	GOTERM_CC_ALL	ribosome	68	5.9e-06	0.0005
	GOTERM_BP_ALL	microtubule-based process	118	7e-06	0.00013
	GOTERM_CC_ALL	large ribosomal subunit	41	5.2e-05	0.0033
	GOTERM_CC_ALL	ribonucleoprotein complex	112	0.00033	0.0098
	GOTERM_CC_ALL	cytosol	123	0.0013	0.028
	GOTERM_CC_ALL	small ribosomal subunit	26	0.0029	0.051
	GOTERM_BP_ALL	cell cycle	151	0.003	0.028
	GOTERM_BP_ALL	cell cycle process	130	0.017	0.12
	GOTERM_BP_ALL	cell cycle phase	111	0.11	0.48
	GOTERM_BP_ALL	M phase	104	0.2	0.69
	GOTERM_MF_ALL	structural molecule activity	97	0.41	0.97
	GOTERM_BP_ALL	translation	98	0.79	1
Age - Up Regulated	Annotation Cluster 9	Enrichment Score: 6.62	Count	P-Value	Benjamini
	GOTERM_BP_ALL	gland development	66	2.8e-09	1.3e-07
	GOTERM_BP_ALL	programmed cell death	63	3.1e-09	1.4e-07
	GOTERM_BP_ALL	cell death	64	1.5e-08	6.3e-07
	GOTERM_BP_ALL	death	64	2e-08	8.1e-07
	GOTERM_BP_ALL	exocrine system development	56	6.3e-08	2.2e-06
	GOTERM_BP_ALL	salivary gland development	56	6.3e-08	2.2e-06
	GOTERM_BP_ALL	salivary gland morphogenesis	48	1.3e-07	4.1e-06
	GOTERM_BP_ALL	gland morphogenesis	48	1.3e-07	4.1e-06
	GOTERM_BP_ALL	tissue death	32	3e-06	6.2e-05
	GOTERM_BP_ALL	histolysis	32	3e-06	6.2e-05
	GOTERM_BP_ALL	autophagic cell death	31	4.8e-06	9.4e-05
	GOTERM_BP_ALL	salivary gland histolysis	31	4.8e-06	9.4e-05
	GOTERM_BP_ALL	salivary gland cell autophagic cell death	31	4.8e-06	9.4e-05
	GOTERM_BP_ALL	apoptosis	33	1.1e-05	0.00019
Age - Up Regulated	Annotation Cluster 10	Enrichment Score: 6.52	Count	P-Value	Benjamini
	GOTERM_BP_ALL	determination of adult life span	41	3e-07	8.2e-06
	GOTERM_BP_ALL	aging	41	3e-07	8.2e-06
	GOTERM_BP_ALL	multicellular organismal aging	41	3e-07	8.2e-06
Age - Up Regulated	Annotation Cluster 11	Enrichment Score: 6.47	Count	P-Value	Benjamini
	GOTERM_BP_ALL	response to stress	165	3.5e-14	4.6e-12
	GOTERM_BP_ALL	cellular response to stimulus	105	6e-13	6.3e-11
	GOTERM_BP_ALL	cellular response to stress	69	5.7e-09	2.5e-07
	GOTERM_BP_ALL	response to stimulus	295	1.8e-06	3.9e-05
	GOTERM_BP_ALL	response to DNA damage stimulus	43	2.4e-05	0.00038
	GOTERM_BP_ALL	DNA repair	38	8.4e-05	0.0012
	SP_PIR_KEYWORDS	dna repair	17	0.0003	0.0038
	SP_PIR_KEYWORDS	DNA damage	17	0.00065	0.0075
	GOTERM_BP_ALL	DNA metabolic process	65	0.00072	0.008
Age - Up Regulated	Annotation Cluster 12	Enrichment Score: 6.38	Count	P-Value	Benjamini
	GOTERM_BP_ALL	regulation of programmed cell death	54	3.2e-11	2.4e-09
	GOTERM_BP_ALL	regulation of cell death	54	1.7e-10	1.1e-08
	GOTERM_BP_ALL	regulation of apoptosis	43	1.2e-07	3.8e-06
	GOTERM_BP_ALL	negative regulation of programmed cell death	26	1.8e-06	3.9e-05
	GOTERM_BP_ALL	negative regulation of cell death	26	1e-05	0.00018
	GOTERM_BP_ALL	negative regulation of apoptosis	22	4.6e-05	0.00068
	GOTERM_BP_ALL	anti-apoptosis	11	0.0039	0.034
Age - Up Regulated	Annotation Cluster 13	Enrichment Score: 6.19	Count	P-Value	Benjamini
	GOTERM_BP_ALL	regulation of tube architecture, open tracheal system	25	7e-09	3e-07
	GOTERM_BP_ALL	regulation of tube size	16	2.8e-06	5.9e-05
	GOTERM_BP_ALL	regulation of tube size, open tracheal system	14	1.4e-05	0.00023
Age - Up Regulated	Annotation Cluster 14	Enrichment Score: 6.14	Count	P-Value	Benjamini
	GOTERM_BP_ALL	cell motion	101	4.9e-08	1.8e-06
	GOTERM_BP_ALL	cell migration	66	7.3e-08	2.4e-06
	GOTERM_BP_ALL	border follicle cell migration	33	1.6e-07	5e-06
	GOTERM_BP_ALL	localization of cell	70	3.2e-07	8.7e-06
	GOTERM_BP_ALL	cell motility	67	5.2e-07	1.3e-05
	GOTERM_BP_ALL	locomotion	83	5.4e-07	1.4e-05
	GOTERM_BP_ALL	ovarian follicle cell migration	35	1.6e-06	3.5e-05
	GOTERM_BP_ALL	ovarian follicle cell development	70	1.7e-06	3.8e-05
	GOTERM_BP_ALL	reproductive cellular process	131	0.00041	0.0048
Age - Up Regulated	Annotation Cluster 15	Enrichment Score: 5.5	Count	P-Value	Benjamini
	GOTERM_BP_ALL	regulation of cellular component size	43	2.4e-07	6.9e-06
	GOTERM_BP_ALL	growth	46	3.2e-07	8.7e-06
	GOTERM_BP_ALL	regulation of cell size	35	5.2e-07	1.3e-05
	GOTERM_BP_ALL	cell growth	23	4.3e-05	0.00064
	GOTERM_BP_ALL	developmental growth	31	0.00019	0.0025
Age - Up Regulated	Annotation Cluster 16	Enrichment Score: 5.42	Count	P-Value	Benjamini
	GOTERM_BP_ALL	endocytosis	86	4e-07	1e-05
	GOTERM_BP_ALL	membrane invagination	86	4e-07	1e-05
	GOTERM_BP_ALL	membrane organization	99	2e-06	4.3e-05
	GOTERM_BP_ALL	phagocytosis	66	8.7e-06	0.00016
	GOTERM_BP_ALL	phagocytosis, engulfment	62	2.4e-05	0.00039
	GOTERM_BP_ALL	vesicle-mediated transport	111	4.1e-05	0.00062
Age - Up Regulated	Annotation Cluster 17	Enrichment Score: 5.19	Count	P-Value	Benjamini
	GOTERM_BP_ALL	immune system process	87	6e-12	5.4e-10
	GOTERM_BP_ALL	immune response	68	2.1e-09	1.1e-07
	GOTERM_BP_ALL	defense response	69	2.4e-09	1.2e-07
	GOTERM_BP_ALL	innate immune response	42	6.4e-08	2.2e-06
	GOTERM_BP_ALL	response to other organism	52	2.6e-07	7.3e-06
	GOTERM_BP_ALL	antimicrobial humoral response	33	8.8e-07	2.1e-05
	GOTERM_BP_ALL	humoral immune response	37	9.1e-07	2.1e-05
	GOTERM_BP_ALL	response to biotic stimulus	53	1.5e-06	3.2e-05
	SP_PIR_KEYWORDS	innate immunity	26	3.3e-06	8.8e-05
	SP_PIR_KEYWORDS	immune response	26	7.6e-06	0.00019
	GOTERM_BP_ALL	response to bacterium	31	0.00019	0.0025
	GOTERM_BP_ALL	antibacterial humoral response	14	0.0009	0.0097
	GOTERM_BP_ALL	defense response to bacterium	26	0.0012	0.012
	GOTERM_BP_ALL	defense response to Gram-negative bacterium	14	0.003	0.028
	GOTERM_BP_ALL	multi-organism process	60	0.0055	0.046
	SP_PIR_KEYWORDS	antibiotic	7	0.024	0.16
	SP_PIR_KEYWORDS	Antimicrobial	9	0.044	0.23
Age - Down Regulated	Annotation Cluster 1	Enrichment Score: 29.33	Count	P-Value	Benjamini
	GOTERM_CC_ALL	mitochondrion	275	2.6e-78	1.1e-75
	GOTERM_CC_ALL	mitochondrial part	227	2.8e-78	6.1e-76
	GOTERM_CC_ALL	mitochondrial envelope	161	1.1e-64	1.6e-62
	GOTERM_BP_ALL	generation of precursor metabolites and energy	143	1.8e-64	3.9e-61
	GOTERM_CC_ALL	mitochondrial membrane	152	8.2e-62	9.1e-60
	GOTERM_CC_ALL	mitochondrial inner membrane	134	6.2e-59	5.4e-57
	GOTERM_CC_ALL	mitochondrial membrane part	104	2.2e-55	1.6e-53
	GOTERM_CC_ALL	organelle inner membrane	135	1.4e-53	8.5e-52
	GOTERM_CC_ALL	envelope	176	8.5e-53	4.7e-51
	GOTERM_CC_ALL	organelle envelope	175	3e-52	1.5e-50
	GOTERM_BP_ALL	cellular respiration	85	1.2e-49	1.4e-46
	GOTERM_BP_ALL	energy derivation by oxidation of organic compounds	89	1.4e-49	9.9e-47
	GOTERM_CC_ALL	organelle membrane	197	2e-48	8.6e-47
	GOTERM_CC_ALL	respiratory chain	70	4.5e-40	1.8e-38
	GOTERM_BP_ALL	oxidative phosphorylation	88	6.1e-40	3.3e-37
	GOTERM_CC_ALL	mitochondrial respiratory chain	67	6.4e-38	2.4e-36
	GOTERM_BP_ALL	respiratory electron transport chain	62	1e-37	4.5e-35
	GOTERM_CC_ALL	cytoplasm	597	2.4e-37	8.2e-36
	GOTERM_CC_ALL	cytoplasmic part	495	4.4e-37	1.4e-35
	GOTERM_BP_ALL	ATP synthesis coupled electron transport	60	6.7e-37	2.5e-34
	GOTERM_BP_ALL	mitochondrial ATP synthesis coupled electron transport	58	8.2e-37	2.6e-34
	GOTERM_BP_ALL	electron transport chain	68	3.3e-36	8.9e-34
	GOTERM_BP_ALL	mitochondrial electron transport, NADH to ubiquinone	31	7.5e-21	1.5e-18
	GOTERM_CC_ALL	NADH dehydrogenase complex	36	2.8e-20	8.4e-19
	GOTERM_CC_ALL	respiratory chain complex I	36	2.8e-20	8.4e-19
	GOTERM_CC_ALL	mitochondrial respiratory chain complex I	36	2.8e-20	8.4e-19
	GOTERM_CC_ALL	protein complex	341	7.3e-20	2e-18
	GOTERM_CC_ALL	intracellular organelle part	419	5.4e-19	1.4e-17
	GOTERM_CC_ALL	organelle part	419	6.7e-19	1.6e-17
	GOTERM_MF_ALL	oxidoreductase activity, acting on NADH or NADPH	40	1.4e-18	6.8e-16
	GOTERM_MF_ALL	NADH dehydrogenase activity	35	4.7e-18	9.4e-16
	GOTERM_BP_ALL	phosphorus metabolic process	158	3e-16	5.2e-14
	GOTERM_BP_ALL	phosphate metabolic process	158	3e-16	5.2e-14
	GOTERM_MF_ALL	NADH dehydrogenase (quinone) activity	28	1.4e-13	1.8e-11
	GOTERM_MF_ALL	oxidoreductase activity, acting on NADH or NADPH, quinone or similar compound as acceptor	28	1.4e-13	1.8e-11
	GOTERM_MF_ALL	NADH dehydrogenase (ubiquinone) activity	28	1.4e-13	1.8e-11
	GOTERM_BP_ALL	phosphorylation	123	5.3e-13	5.5e-11
	GOTERM_CC_ALL	macromolecular complex	387	7.1e-13	1.6e-11
	GOTERM_CC_ALL	intracellular organelle	605	4.9e-05	0.00049
	GOTERM_CC_ALL	organelle	605	6e-05	0.00058
	GOTERM_CC_ALL	intracellular part	733	0.00038	0.0029
	GOTERM_BP_ALL	cellular process	867	0.00051	0.012
	GOTERM_CC_ALL	intracellular membrane-bounded organelle	517	0.0021	0.015
	GOTERM_CC_ALL	membrane-bounded organelle	517	0.0024	0.016
	GOTERM_CC_ALL	intracellular	775	0.017	0.1
	GOTERM_CC_ALL	cell	966	0.7	0.98
	GOTERM_CC_ALL	cell part	966	0.7	0.98
Age - Down Regulated	Annotation Cluster 2	Enrichment Score: 18.68	Count	P-Value	Benjamini
	GOTERM_BP_ALL	oxidation reduction	200	8.7e-28	2.1e-25
	GOTERM_MF_ALL	oxidoreductase activity	209	5.1e-18	8.5e-16
	SP_PIR_KEYWORDS	oxidoreductase	179	2.1e-12	6.8e-10
Age - Down Regulated	Annotation Cluster 3	Enrichment Score: 11.79	Count	P-Value	Benjamini
	GOTERM_BP_ALL	acetyl-CoA metabolic process	27	1e-14	1.5e-12
	GOTERM_BP_ALL	aerobic respiration	26	5e-14	6.8e-12
	GOTERM_BP_ALL	acetyl-CoA catabolic process	25	7.8e-14	1e-11
	GOTERM_BP_ALL	tricarboxylic acid cycle	25	7.8e-14	1e-11
	GOTERM_BP_ALL	coenzyme catabolic process	25	2.4e-13	2.8e-11
	GOTERM_BP_ALL	cofactor catabolic process	25	7.1e-13	7e-11
	GOTERM_BP_ALL	coenzyme metabolic process	37	6.1e-09	3.7e-07
	GOTERM_BP_ALL	cofactor metabolic process	41	1.4e-08	8.3e-07
Age - Down Regulated	Annotation Cluster 4	Enrichment Score: 10.59	Count	P-Value	Benjamini
	GOTERM_BP_ALL	glycolysis	27	1e-14	1.5e-12
	GOTERM_BP_ALL	cellular carbohydrate catabolic process	32	1.5e-13	1.9e-11
	GOTERM_BP_ALL	alcohol catabolic process	32	1.5e-13	1.9e-11
	GOTERM_BP_ALL	glucose metabolic process	35	3.6e-13	3.9e-11
	GOTERM_BP_ALL	glucose catabolic process	28	1.9e-12	1.8e-10
	GOTERM_BP_ALL	hexose catabolic process	28	1.9e-12	1.8e-10
	GOTERM_BP_ALL	monosaccharide catabolic process	28	4.3e-12	3.9e-10
	GOTERM_BP_ALL	hexose metabolic process	41	4.3e-12	3.8e-10
	GOTERM_BP_ALL	monosaccharide metabolic process	43	3.7e-11	3e-09
	GOTERM_BP_ALL	alcohol metabolic process	62	6.2e-11	4.8e-09
	GOTERM_BP_ALL	cellular carbohydrate metabolic process	62	6.5e-10	4.2e-08
	SP_PIR_KEYWORDS	glycolysis	19	6.9e-09	7.5e-07
	GOTERM_BP_ALL	carbohydrate catabolic process	35	1.5e-08	8.9e-07
	GOTERM_BP_ALL	carbohydrate metabolic process	90	6.6e-05	0.0018
Age - Down Regulated	Annotation Cluster 5	Enrichment Score: 8.38	Count	P-Value	Benjamini
	GOTERM_BP_ALL	metabolic process	877	9.3e-26	2e-23
	GOTERM_MF_ALL	catalytic activity	916	1e-20	1e-17
	GOTERM_BP_ALL	cellular metabolic process	599	6.4e-11	4.8e-09
	GOTERM_BP_ALL	protein metabolic process	373	7.6e-07	3.2e-05
	GOTERM_BP_ALL	primary metabolic process	626	0.0012	0.028
	GOTERM_BP_ALL	cellular protein metabolic process	257	0.0019	0.042
	GOTERM_BP_ALL	macromolecule metabolic process	443	0.95	1
	GOTERM_BP_ALL	cellular macromolecule metabolic process	311	1	1
Age - Down Regulated	Annotation Cluster 6	Enrichment Score: 7.18	Count	P-Value	Benjamini
	GOTERM_MF_ALL	oxidoreductase activity, acting on heme group of donors, oxygen as acceptor	17	1.1e-08	8.8e-07
	GOTERM_MF_ALL	oxidoreductase activity, acting on heme group of donors	17	1.1e-08	8.8e-07
	GOTERM_MF_ALL	heme-copper terminal oxidase activity	17	1.1e-08	8.8e-07
	GOTERM_MF_ALL	cytochrome-c oxidase activity	17	1.1e-08	8.8e-07
	GOTERM_CC_ALL	mitochondrial respiratory chain complex IV	14	2.2e-07	3.5e-06
	GOTERM_CC_ALL	respiratory chain complex IV	14	2.2e-07	3.5e-06
	GOTERM_BP_ALL	mitochondrial electron transport, cytochrome c to oxygen	11	1e-05	0.00033
Age - Down Regulated	Annotation Cluster 7	Enrichment Score: 6.55	Count	P-Value	Benjamini
	GOTERM_CC_ALL	mitochondrial lumen	70	1.1e-16	2.6e-15
	GOTERM_CC_ALL	mitochondrial matrix	70	1.1e-16	2.6e-15
	GOTERM_CC_ALL	membrane-enclosed lumen	97	0.4	0.86
	GOTERM_CC_ALL	organelle lumen	90	0.61	0.97
	GOTERM_CC_ALL	intracellular organelle lumen	90	0.61	0.97
Age - Down Regulated	Annotation Cluster 8	Enrichment Score: 6.3	Count	P-Value	Benjamini
	GOTERM_MF_ALL	NAD or NADH binding	24	2.9e-08	2.1e-06
	GOTERM_MF_ALL	cofactor binding	61	1.7e-06	0.00011
	GOTERM_MF_ALL	coenzyme binding	49	2.6e-06	0.00013
Age - Down Regulated	Annotation Cluster 9	Enrichment Score: 5.91	Count	P-Value	Benjamini
	GOTERM_MF_ALL	inorganic cation transmembrane transporter activity	62	1.5e-14	2.2e-12
	GOTERM_MF_ALL	transporter activity	224	2.4e-10	2.6e-08
	GOTERM_MF_ALL	transmembrane transporter activity	190	2e-09	1.9e-07
	GOTERM_MF_ALL	active transmembrane transporter activity	108	1.3e-08	9.8e-07
	GOTERM_MF_ALL	substrate-specific transporter activity	171	2.3e-06	0.00012
	GOTERM_MF_ALL	substrate-specific transmembrane transporter activity	154	2.9e-06	0.00014
	GOTERM_MF_ALL	cation transmembrane transporter activity	107	3.6e-06	0.00016
	GOTERM_BP_ALL	ion transport	83	2.3e-05	0.00069
	GOTERM_BP_ALL	monovalent inorganic cation transport	49	2.7e-05	0.00076
	GOTERM_BP_ALL	transport	268	2.9e-05	0.00081
	GOTERM_MF_ALL	ion transmembrane transporter activity	123	5.4e-05	0.0019
	GOTERM_BP_ALL	establishment of localization	273	7.3e-05	0.0019
	GOTERM_BP_ALL	localization	301	0.0045	0.094
	SP_PIR_KEYWORDS	transport	109	0.027	0.35
Age - Down Regulated	Annotation Cluster 10	Enrichment Score: 5.55	Count	P-Value	Benjamini
	GOTERM_BP_ALL	catabolic process	149	1.5e-17	2.6e-15
	GOTERM_BP_ALL	cellular catabolic process	106	3.1e-11	2.6e-09
	GOTERM_BP_ALL	protein catabolic process	59	5.5e-07	2.6e-05
	GOTERM_BP_ALL	proteolysis involved in cellular protein catabolic process	55	7.4e-07	3.2e-05
	GOTERM_BP_ALL	cellular protein catabolic process	55	7.4e-07	3.2e-05
	GOTERM_BP_ALL	modification-dependent protein catabolic process	49	9.7e-06	0.00031
	GOTERM_BP_ALL	modification-dependent macromolecule catabolic process	49	1.2e-05	0.00036
	GOTERM_BP_ALL	cellular macromolecule catabolic process	58	6e-05	0.0016
	GOTERM_BP_ALL	macromolecule catabolic process	67	0.00012	0.0032
	GOTERM_BP_ALL	ubiquitin-dependent protein catabolic process	29	0.00042	0.01
	GOTERM_MF_ALL	small conjugating protein ligase activity	27	0.007	0.1
	GOTERM_MF_ALL	ubiquitin-protein ligase activity	24	0.021	0.23
	SP_PIR_KEYWORDS	ubl conjugation pathway	26	0.091	0.6
Age - Down Regulated	Annotation Cluster 11	Enrichment Score: 5.04	Count	P-Value	Benjamini
	GOTERM_MF_ALL	monovalent inorganic cation transmembrane transporter activity	57	2.1e-18	7e-16
	GOTERM_MF_ALL	hydrogen ion transmembrane transporter activity	56	3.5e-18	8.9e-16
	GOTERM_MF_ALL	inorganic cation transmembrane transporter activity	62	1.5e-14	2.2e-12
	GOTERM_BP_ALL	proton transport	32	2.8e-10	1.9e-08
	GOTERM_BP_ALL	hydrogen transport	32	4.6e-10	3e-08
	GOTERM_CC_ALL	mitochondrial proton-transporting ATP synthase complex	18	1.5e-09	2.8e-08
	GOTERM_MF_ALL	primary active transmembrane transporter activity	61	2e-09	2e-07
	GOTERM_MF_ALL	P-P-bond-hydrolysis-driven transmembrane transporter activity	61	2e-09	2e-07
	GOTERM_BP_ALL	transmembrane transport	44	2.2e-09	1.4e-07
	GOTERM_CC_ALL	proton-transporting two-sector ATPase complex	29	3.5e-08	6.2e-07
	GOTERM_BP_ALL	heterocycle metabolic process	72	8.9e-08	4.9e-06
	GOTERM_CC_ALL	proton-transporting ATP synthase complex	18	1.4e-07	2.3e-06
	GOTERM_BP_ALL	purine ribonucleotide biosynthetic process	38	1.6e-07	8.4e-06
	GOTERM_BP_ALL	energy coupled proton transport, down electrochemical gradient	26	1.7e-07	8.6e-06
	GOTERM_BP_ALL	ATP synthesis coupled proton transport	26	1.7e-07	8.6e-06
	GOTERM_BP_ALL	nitrogen compound biosynthetic process	67	2.4e-07	1.2e-05
	GOTERM_BP_ALL	ion transmembrane transport	26	3.9e-07	1.9e-05
	GOTERM_MF_ALL	hydrogen-exporting ATPase activity, phosphorylative mechanism	26	4.7e-07	3.2e-05
	GOTERM_BP_ALL	ATP biosynthetic process	31	5.6e-07	2.6e-05
	GOTERM_BP_ALL	purine ribonucleoside triphosphate biosynthetic process	32	5.7e-07	2.6e-05
	GOTERM_BP_ALL	purine nucleoside triphosphate biosynthetic process	32	5.7e-07	2.6e-05
	GOTERM_BP_ALL	ribonucleotide biosynthetic process	38	6.4e-07	2.8e-05
	GOTERM_BP_ALL	purine ribonucleotide metabolic process	38	6.4e-07	2.8e-05
	GOTERM_BP_ALL	ribonucleoside triphosphate biosynthetic process	32	7.7e-07	3.1e-05
	GOTERM_BP_ALL	nucleoside triphosphate biosynthetic process	32	7.7e-07	3.1e-05
	GOTERM_BP_ALL	purine nucleotide biosynthetic process	42	8.1e-07	3.2e-05
	GOTERM_BP_ALL	ATP metabolic process	31	1.1e-06	4.1e-05
	GOTERM_MF_ALL	hydrolase activity, acting on acid anhydrides, catalyzing transmembrane movement of substances	49	2.1e-06	0.00011
	GOTERM_BP_ALL	ribonucleotide metabolic process	38	2.3e-06	8.7e-05
	GOTERM_BP_ALL	purine ribonucleoside triphosphate metabolic process	32	2.5e-06	9.4e-05
	GOTERM_BP_ALL	purine nucleoside triphosphate metabolic process	32	2.5e-06	9.4e-05
	GOTERM_BP_ALL	purine nucleotide metabolic process	42	2.5e-06	9.4e-05
	GOTERM_MF_ALL	ATPase activity, coupled to transmembrane movement of substances	48	3.2e-06	0.00015
	GOTERM_MF_ALL	ATPase activity, coupled to movement of substances	48	3.2e-06	0.00015
	GOTERM_BP_ALL	ribonucleoside triphosphate metabolic process	32	3.3e-06	0.00012
	GOTERM_BP_ALL	nucleoside triphosphate metabolic process	32	4.3e-06	0.00015
	GOTERM_CC_ALL	mitochondrial proton-transporting ATP synthase complex, coupling factor F(o)	11	7.1e-06	8.9e-05
	GOTERM_BP_ALL	nucleobase, nucleoside, nucleotide and nucleic acid biosynthetic process	47	7.3e-06	0.00024
	GOTERM_BP_ALL	nucleobase, nucleoside and nucleotide biosynthetic process	47	7.3e-06	0.00024
	GOTERM_BP_ALL	nucleobase, nucleoside and nucleotide metabolic process	56	1e-05	0.00033
	GOTERM_CC_ALL	proton-transporting two-sector ATPase complex, catalytic domain	16	1.2e-05	0.00014
	GOTERM_MF_ALL	ATPase activity, coupled to transmembrane movement of ions, phosphorylative mechanism	30	2.3e-05	0.0009
	GOTERM_BP_ALL	ion transport	83	2.3e-05	0.00069
	GOTERM_MF_ALL	ATPase activity, coupled to transmembrane movement of ions	31	2.5e-05	0.00095
	GOTERM_BP_ALL	nucleotide biosynthetic process	44	2.6e-05	0.00075
	GOTERM_BP_ALL	monovalent inorganic cation transport	49	2.7e-05	0.00076
	GOTERM_MF_ALL	ATPase activity	95	3.8e-05	0.0014
	GOTERM_BP_ALL	nucleoside phosphate metabolic process	50	4.4e-05	0.0012
	GOTERM_BP_ALL	nucleotide metabolic process	50	4.4e-05	0.0012
	GOTERM_CC_ALL	mitochondrial proton-transporting ATP synthase complex, catalytic core F(1)	8	8.2e-05	0.00077
	GOTERM_BP_ALL	cation transport	62	0.00014	0.0036
	GOTERM_CC_ALL	proton-transporting ATP synthase complex, coupling factor F(o)	11	0.00016	0.0014
	SP_PIR_KEYWORDS	Hydrogen ion transport	15	0.00018	0.0083
	GOTERM_MF_ALL	proton-transporting ATPase activity, rotational mechanism	13	0.00023	0.0069
	GOTERM_CC_ALL	proton-transporting ATP synthase complex, catalytic core F(1)	8	0.00023	0.0019
	GOTERM_MF_ALL	hydrogen ion transporting ATP synthase activity, rotational mechanism	11	0.0004	0.011
	GOTERM_MF_ALL	ATPase activity, coupled	80	0.0005	0.013
	GOTERM_CC_ALL	proton-transporting two-sector ATPase complex, proton-transporting domain	14	0.00092	0.0067
	GOTERM_MF_ALL	cation-transporting ATPase activity	13	0.003	0.056
	GOTERM_MF_ALL	hydrolase activity, acting on acid anhydrides	132	0.0045	0.076
	GOTERM_MF_ALL	hydrolase activity, acting on acid anhydrides, in phosphorus-containing anhydrides	131	0.0054	0.086
	GOTERM_MF_ALL	nucleoside-triphosphatase activity	127	0.0061	0.096
	GOTERM_MF_ALL	pyrophosphatase activity	127	0.011	0.14
	SP_PIR_KEYWORDS	atp synthesis	6	0.018	0.27
	GOTERM_MF_ALL	ATPase activity, uncoupled	47	0.025	0.26
	SP_PIR_KEYWORDS	cf(1)	4	0.026	0.35
	SP_PIR_KEYWORDS	cf(0)	5	0.031	0.34
	GOTERM_CC_ALL	proton-transporting V-type ATPase, V1 domain	7	0.046	0.24
	GOTERM_CC_ALL	vacuolar proton-transporting V-type ATPase, V1 domain	6	0.064	0.3
	GOTERM_CC_ALL	vacuolar proton-transporting V-type ATPase complex	9	0.089	0.39
	GOTERM_CC_ALL	proton-transporting V-type ATPase complex	10	0.091	0.39
	GOTERM_CC_ALL	vacuolar membrane	9	0.16	0.56
	GOTERM_CC_ALL	vacuolar part	9	0.16	0.56
	SP_PIR_KEYWORDS	ion transport	36	0.58	0.98
	GOTERM_CC_ALL	vacuole	10	0.65	0.97
	GOTERM_CC_ALL	proton-transporting V-type ATPase, V0 domain	3	0.82	0.99
	GOTERM_BP_ALL	nucleobase, nucleoside, nucleotide and nucleic acid metabolic process	119	1	1

## Sheet: S9 Table B. Population GO
Population B < O	Annotation Cluster 1	Enrichment Score: 5.34	Count	P-Value	Benjamini
	GOTERM_CC_ALL	vesicular fraction	16	4.5e-09	7.8e-07
	GOTERM_CC_ALL	microsome	16	4.5e-09	7.8e-07
	GOTERM_CC_ALL	membrane fraction	16	5.2e-08	4.6e-06
	GOTERM_CC_ALL	insoluble fraction	16	8.7e-08	5.1e-06
	GOTERM_CC_ALL	cell fraction	16	1.3e-07	5.5e-06
	GOTERM_MF_ALL	electron carrier activity	23	1.6e-07	2.4e-05
	GOTERM_MF_ALL	iron ion binding	26	2.5e-07	2.9e-05
	SP_PIR_KEYWORDS	microsome	14	3.1e-07	2.8e-05
	GOTERM_MF_ALL	monooxygenase activity	17	3.3e-07	2.5e-05
	SP_PIR_KEYWORDS	Monooxygenase	15	7.7e-07	4.6e-05
	SP_PIR_KEYWORDS	heme	15	3.6e-06	0.00016
	GOTERM_MF_ALL	tetrapyrrole binding	17	4.3e-06	0.00024
	GOTERM_MF_ALL	heme binding	17	4.3e-06	0.00024
	SP_PIR_KEYWORDS	iron	18	1.4e-05	0.00051
	SP_PIR_KEYWORDS	oxidoreductase	36	1.4e-05	0.00043
	GOTERM_BP_ALL	oxidation reduction	37	2.5e-05	0.013
	GOTERM_CC_ALL	extrinsic to membrane	15	3.1e-05	0.0011
	GOTERM_MF_ALL	oxidoreductase activity	39	8.3e-05	0.0042
	SP_PIR_KEYWORDS	endoplasmic reticulum	14	0.00027	0.0068
	GOTERM_CC_ALL	endoplasmic reticulum	18	0.0008	0.023
	SP_PIR_KEYWORDS	metal-binding	31	0.08	0.61
	SP_PIR_KEYWORDS	membrane	34	0.51	0.98
Population B > O	Annotation Cluster 1	Enrichment Score: 9.92	Count	P-Value	Benjamini
	GOTERM_BP_ALL	system development	117	4.1e-18	7.3e-15
	GOTERM_BP_ALL	organ development	98	1.1e-15	9.9e-13
	GOTERM_BP_ALL	anatomical structure development	122	5e-14	2.9e-11
	GOTERM_BP_ALL	anatomical structure morphogenesis	95	8.5e-12	3.8e-09
	GOTERM_BP_ALL	organ morphogenesis	63	1.9e-11	6.7e-09
	GOTERM_BP_ALL	multicellular organismal development	128	7.2e-11	1.8e-08
	GOTERM_BP_ALL	cellular developmental process	83	1.4e-09	2.8e-07
	GOTERM_BP_ALL	nervous system development	60	2e-09	3.3e-07
	GOTERM_BP_ALL	developmental process	134	2e-09	3e-07
	GOTERM_BP_ALL	cell differentiation	77	1.1e-08	1.3e-06
	GOTERM_BP_ALL	multicellular organismal process	152	4.2e-08	3e-06
	GOTERM_BP_ALL	cellular component organization	101	5.5e-06	0.00019
	GOTERM_BP_ALL	cell development	54	2.6e-05	0.00061
Population B > O	Annotation Cluster 2	Enrichment Score: 6.75	Count	P-Value	Benjamini
	GOTERM_BP_ALL	organ morphogenesis	63	1.9e-11	6.7e-09
	GOTERM_BP_ALL	post-embryonic morphogenesis	39	3.6e-09	4.6e-07
	GOTERM_BP_ALL	post-embryonic organ development	35	5.4e-09	6.4e-07
	GOTERM_BP_ALL	post-embryonic development	43	1.3e-08	1.3e-06
	GOTERM_BP_ALL	post-embryonic organ morphogenesis	33	2.3e-08	2.1e-06
	GOTERM_BP_ALL	imaginal disc morphogenesis	33	2.3e-08	2.1e-06
	GOTERM_BP_ALL	metamorphosis	38	2.4e-08	2.1e-06
	GOTERM_BP_ALL	instar larval or pupal morphogenesis	37	2.6e-08	2.1e-06
	GOTERM_BP_ALL	imaginal disc development	41	2.7e-08	2.1e-06
	GOTERM_BP_ALL	instar larval or pupal development	41	4e-08	3e-06
	GOTERM_BP_ALL	imaginal disc-derived appendage development	27	1.4e-06	6.5e-05
	GOTERM_BP_ALL	appendage development	27	1.8e-06	7.4e-05
	GOTERM_BP_ALL	wing disc morphogenesis	24	8.5e-06	0.00026
	GOTERM_BP_ALL	imaginal disc-derived appendage morphogenesis	25	1.1e-05	0.00031
	GOTERM_BP_ALL	appendage morphogenesis	25	1.3e-05	0.00037
	GOTERM_BP_ALL	post-embryonic appendage morphogenesis	24	1.6e-05	0.00045
	GOTERM_BP_ALL	wing disc development	27	2e-05	0.00053
	GOTERM_BP_ALL	imaginal disc-derived wing morphogenesis	23	2.3e-05	0.00059
Population B > O	Annotation Cluster 3	Enrichment Score: 6.57	Count	P-Value	Benjamini
	GOTERM_BP_ALL	biological regulation	153	2.8e-10	6.2e-08
	GOTERM_BP_ALL	regulation of biological process	127	8.3e-06	0.00027
	GOTERM_BP_ALL	regulation of cellular process	120	8.4e-06	0.00027
Population B > O	Annotation Cluster 4	Enrichment Score: 5.8	Count	P-Value	Benjamini
	GOTERM_BP_ALL	actin cytoskeleton organization	23	1.6e-08	1.6e-06
	GOTERM_BP_ALL	actin filament-based process	23	1.8e-08	1.7e-06
	GOTERM_BP_ALL	cytoskeleton organization	42	2.6e-07	1.7e-05
	GOTERM_BP_ALL	actin filament organization	14	1.2e-05	0.00034
	GOTERM_BP_ALL	organelle organization	51	0.011	0.089
Population B > O	Annotation Cluster 5	Enrichment Score: 5.34	Count	P-Value	Benjamini
	GOTERM_BP_ALL	regulation of developmental process	32	7.2e-07	4.1e-05
	GOTERM_BP_ALL	regulation of cellular component organization	29	1.8e-06	7.4e-05
	GOTERM_BP_ALL	regulation of anatomical structure morphogenesis	21	2.2e-06	8.7e-05
	GOTERM_BP_ALL	regulation of cell morphogenesis	17	9.1e-06	0.00027
	GOTERM_BP_ALL	regulation of cell shape	14	7.3e-05	0.0015

## Sheet: S9 Table C. Population by Age
Age×Population	Annotation Cluster 1	Enrichment Score: 10.18	Count	P-Value	Benjamini
	GOTERM_CC_ALL	mitochondrial envelope	98	4.4e-16	7.2e-14
	GOTERM_CC_ALL	mitochondrial part	134	2.2e-15	2.7e-13
	GOTERM_CC_ALL	mitochondrion	170	3e-15	2.9e-13
	GOTERM_CC_ALL	envelope	115	5.5e-14	4.4e-12
	GOTERM_CC_ALL	organelle envelope	114	1.1e-13	7.9e-12
	GOTERM_CC_ALL	mitochondrial membrane	86	2.2e-12	1.3e-10
	GOTERM_CC_ALL	organelle membrane	131	6.3e-12	3.4e-10
	GOTERM_CC_ALL	mitochondrial inner membrane	64	2.3e-07	6.3e-06
	GOTERM_CC_ALL	organelle inner membrane	66	1.1e-06	2.8e-05
	GOTERM_CC_ALL	mitochondrial membrane part	43	2.8e-05	0.00059
	GOTERM_BP_ALL	oxidative phosphorylation	31	0.057	0.63
Age×Population	Annotation Cluster 2	Enrichment Score: 9.99	Count	P-Value	Benjamini
	GOTERM_BP_ALL	oxidation reduction	182	5.8e-15	1.5e-11
	GOTERM_MF_ALL	oxidoreductase activity	187	7.2e-09	2.8e-06
	SP_PIR_KEYWORDS	oxidoreductase	165	2.6e-08	1e-05
Age×Population	Annotation Cluster 3	Enrichment Score: 7.98	Count	P-Value	Benjamini
	GOTERM_BP_ALL	oxoacid metabolic process	93	5e-12	4.2e-09
	GOTERM_BP_ALL	organic acid metabolic process	93	5e-12	4.2e-09
	GOTERM_BP_ALL	carboxylic acid metabolic process	93	5e-12	4.2e-09
	GOTERM_BP_ALL	cellular ketone metabolic process	94	1.7e-10	1.1e-07
	GOTERM_BP_ALL	cellular amino acid and derivative metabolic process	65	1.1e-07	2.9e-05
	GOTERM_BP_ALL	monocarboxylic acid metabolic process	36	2.2e-06	0.00028
	GOTERM_BP_ALL	cellular amine metabolic process	55	2.5e-06	0.00029
	GOTERM_BP_ALL	amine metabolic process	89	7.5e-06	0.00076
	GOTERM_BP_ALL	cellular amino acid metabolic process	48	1.4e-05	0.0013
Age×Population	Annotation Cluster 4	Enrichment Score: 6.93	Count	P-Value	Benjamini
	GOTERM_CC_ALL	outer membrane	20	7.4e-09	3.6e-07
	GOTERM_CC_ALL	mitochondrial outer membrane	19	1.2e-08	5e-07
	GOTERM_CC_ALL	organelle outer membrane	19	2.9e-08	1e-06
	SP_PIR_KEYWORDS	mitochondrion outer membrane	9	7.1e-05	0.007
