# Supplementary material for: The Genomic Basis of Postponed Senescence in Drosophila melanogaster
Source: PLoS One. 2015 Sep 17;10(9):e0138569. doi: 10.1371/journal.pone.0138569 (PMC4574564; doi:10.1371/journal.pone.0138569)
Supplement: S10 Table — W1: Week 1; W5: Week 5. (XLSX) [file pone.0138569.s010.xlsx]

## Sheet: S10 Table
ID	Locus	P-value Population	FDR Population	P-value Age	FDR Age	P-value Pop×Age	FDR Pop×Age	B Mean	O Mean	W1 Mean	W5 Mean	B W1 Mean	B W5 Mean	O W1 Mean	O W5 Mean
XLOC_000009	2L:21752-106732	0.20035	0.563048	0.0338134	0.234889	0.169766	0.460044	18.6399	13.0371	13.6535	18.0235	17.8347	19.4452	9.4724	16.6018
XLOC_000051	2L:595035-595944	0.120278	0.534123	0.130296	0.446532	0.22048	0.51589	0.691235	0.217976	0.631725	0.277487	1.01076	0.371708	0.252687	0.183265
XLOC_000058	2L:726507-726859	0.0722581	0.479157	0.938902	0.980876	0.938902	0.975417	0.286737	0	0.136232	0.150504	0.272464	0.301009	0	0
XLOC_000179	2L:2637700-2640055	0.0413302	0.408984	0.073046	0.345572	0.073046	0.320003	0.137184	0	0.137184	0	0.274367	0	0	0
XLOC_000311	2L:4360640-4361171	0.173068	0.557924	0.661885	0.850808	0.661885	0.82524	0.149556	0	0.0494085	0.100147	0.098817	0.200294	0	0			×
XLOC_000420	2L:5892181-5895041	0.526857	0.747723	0.635895	0.83352	0.633314	0.81301	0.264007	0.343516	0.255476	0.352047	0.264378	0.263636	0.246574	0.440458
XLOC_000493	2L:6860904-6874415	0.749869	0.881933	0.823307	0.932669	0.351423	0.620947	1.76804	1.43164	1.65036	1.54932	1.60616	1.92991	1.69456	1.16873
XLOC_000531	2L:7588653-7589614	0.189441	0.560179	0.279579	0.611696	0.680684	0.837964	0.175153	0.0403537	0.172543	0.0429642	0.264378	0.0859284	0.0807074	0
XLOC_000621	2L:8747584-8748096	0.224074	0.587799	0.149331	0.481313	0.270896	0.559545	0.800769	0.17451	0.838546	0.136734	1.4175	0.184037	0.259589	0.0894306
XLOC_000623	2L:8790377-8791493	0.463642	0.708543	0.201288	0.535487	0.750633	0.872217	0.0863066	0.148615	0.186769	0.0481521	0.172613	0	0.200926	0.0963042
XLOC_000649	2L:9255274-9256019	0.346594	0.650406	0.325875	0.619959	0.325875	0.597817	0	0.085159	0.085159	0	0	0	0.170318	0
XLOC_000700	2L:9949382-9950133	0.00416199	0.261803	0.0239705	0.201476	0.0142217	0.157338	2.50903	5.18501	3.03873	4.65531	2.58603	2.43202	3.49144	6.87859
XLOC_000791	2L:10865527-10866258	0.298845	0.647184	0.839654	0.936507	0.839654	0.923998	0	0.54864	0.268096	0.280544	0	0	0.536193	0.561088
XLOC_000809	2L:11113422-11113924	0.520495	0.74458	0.0705433	0.340699	0.554966	0.762194	4.14151	3.22216	3.1269	4.23676	3.41021	4.87281	2.84359	3.60072
XLOC_000901	2L:12762490-12763021	0.881375	0.955885	0.330835	0.624283	0.847204	0.926036	0.276928	0.327609	0.360975	0.243562	0.347171	0.206685	0.374778	0.28044
XLOC_000904	2L:12874267-12874434	0.179612	0.557924	0.078906	0.356173	0.160978	0.449167	0.695382	0.0438962	0.161	0.578279	0.321999	1.06876	0	0.0877924
XLOC_000912	2L:13082046-13082678	0.619916	0.805756	0.725144	0.88377	0.543496	0.75111	1.40508	1.65979	1.46061	1.60426	1.20887	1.60129	1.71236	1.60723
XLOC_000914	2L:13093231-13094690	0.0516209	0.424832	0.0506863	0.293765	0.049273	0.274184	9.18706	2.52374	6.45084	5.25996	10.3819	7.99223	2.5198	2.52769
XLOC_000915	2L:13094884-13095497	0.0106428	0.300775	0.183797	0.51927	0.100745	0.362534	3.38007	0.632051	2.35968	1.65245	4.17407	2.58607	0.545286	0.718816
XLOC_000916	2L:13095849-13096658	0.0361638	0.408984	0.581465	0.801393	0.370337	0.634028	5.14589	1.75212	3.66967	3.22834	5.7268	4.56497	1.61255	1.8917
XLOC_000921	2L:13124005-13124663	0.0797416	0.490524	0.0261494	0.208981	0.012136	0.146081	0.686659	0.0455427	0.686659	0.0455427	1.37332	0	0	0.0910853
XLOC_001034	2L:14779127-14779840	0.473038	0.715958	0.241308	0.576949	0.457749	0.700087	0.183529	0.0417976	0.225327	0	0.367058	0	0.0835953	0
XLOC_001061	2L:15276852-15277633	0.17563	0.557924	0.650201	0.843574	0.650201	0.818437	0.137065	0	0.092737	0.0443275	0.185474	0.088655	0	0
XLOC_001191	2L:17450376-17451279	0.206763	0.56867	0.564295	0.794256	0.859736	0.933099	2.17048	1.67586	1.75418	2.09216	1.94983	2.39112	1.55853	1.79319
XLOC_001192	2L:17451976-17452703	0.851796	0.93895	0.456783	0.722407	0.098381	0.359256	0.938547	0.995065	1.08005	0.853566	0.79522	1.08187	1.36487	0.625257
XLOC_001203	2L:17560760-17564250	0.186735	0.559343	0.0356131	0.24197	0.450943	0.693715	9.35287	7.54332	9.80912	7.08708	11.1852	7.52056	8.43305	6.65359
XLOC_001350	2L:20108813-20110222	0.906825	0.965761	0.00784266	0.109086	0.432888	0.681753	7.11015	6.97762	8.14461	5.94317	7.90504	6.31525	8.38417	5.57108
XLOC_001351	2L:20110294-20111049	0.136348	0.540281	0.347902	0.634234	0.712677	0.856582	4.34503	5.46919	5.33962	4.47459	4.94609	3.74397	5.73316	5.20521
XLOC_001352	2L:20112327-20113118	0.178538	0.557924	0.939553	0.980876	0.339269	0.609929	3.54565	4.46466	3.98004	4.03027	3.83964	3.25166	4.12043	4.80888
XLOC_001353	2L:20113420-20114841	0.700366	0.851974	0.00352632	0.0630855	0.518346	0.737783	11.5448	10.9103	13.6319	8.82313	13.4555	9.63403	13.8083	8.01223
XLOC_001354	2L:20114919-20118019	0.532483	0.751588	0.0845286	0.366675	0.286889	0.573191	29.0636	26.3698	29.5574	25.8759	32.0218	26.1054	27.0931	25.6464
XLOC_001355	2L:20118441-20118958	0.543218	0.758551	0.482601	0.745337	0.0975102	0.358043	2.69967	3.10254	3.1281	2.67411	3.47354	1.92579	2.78266	3.42242
XLOC_001356	2L:20119129-20121653	0.873321	0.951383	0.0364939	0.24532	0.652592	0.819945	19.8028	19.2953	21.2654	17.8327	21.1635	18.442	21.3672	17.2235
XLOC_001357	2L:20135556-20136465	0.12915	0.540281	0.123288	0.434918	0.994208	0.997351	0.0948192	0.27643	0.280009	0.0912405	0.189638	0	0.370379	0.182481
XLOC_001358	2L:20146720-20152966	0.293016	0.643591	1.40684e-07	3.91907e-05	0.480059	0.717435	55.4838	60.6366	66.7241	49.3963	63.2579	47.7097	70.1903	51.083
XLOC_001359	2L:20164351-20166469	0.00266011	0.235782	0.675983	0.860422	0.319648	0.597817	14.7146	19.956	17.6781	16.9925	15.8798	13.5493	19.4765	20.4356
XLOC_001360	2L:20167816-20172671	0.543434	0.758551	0.00786509	0.109086	0.749332	0.872217	32.5726	34.3272	36.9215	29.9784	35.6529	29.4924	38.1901	30.4644
XLOC_001361	2L:20172833-20176782	0.743583	0.875595	0.00066659	0.0185693	0.821091	0.911285	26.8522	28.2765	30.8072	24.3215	30.2884	23.416	31.3259	25.2271
XLOC_001362	2L:20197647-20198378	0.22836	0.587799	0.18488	0.519476	0.472167	0.711896	1.88519	2.4723	2.61795	1.73953	2.08892	1.68146	3.14698	1.79761
XLOC_001363	2L:20199264-20202768	0.809118	0.912012	0.013356	0.147978	0.681949	0.838991	11.691	11.3585	13.4028	9.64669	13.2746	10.1073	13.531	9.18604
XLOC_001364	2L:20202930-20209563	0.690958	0.847964	0.000253269	0.0088192	0.41375	0.66578	43.2536	40.3236	46.7275	36.8497	49.1708	37.3363	44.2841	36.3631
XLOC_001365	2L:20213437-20215120	0.960947	0.984901	0.476228	0.74047	0.462853	0.702654	1.51439	1.4921	1.66135	1.34513	1.50951	1.51927	1.8132	1.171
XLOC_001366	2L:20223587-20224041	0.851459	0.93895	0.087057	0.371476	0.728652	0.866914	2.62238	2.74904	3.21815	2.15327	3.26003	1.98473	3.17627	2.32181
XLOC_001367	2L:20224120-20225554	0.655522	0.833896	0.0776821	0.354754	0.290877	0.576227	7.23553	7.74188	6.75308	8.22433	6.93229	7.53877	6.57387	8.9099
XLOC_001368	2L:20226058-20226778	0.403062	0.675473	0.17254	0.503333	0.784369	0.884593	2.83712	2.06264	2.03657	2.86319	2.50538	3.16886	1.56776	2.55752
XLOC_001369	2L:20226961-20227534	0.336428	0.650406	0.167535	0.499355	0.948789	0.977875	2.96017	2.29097	2.2205	3.03064	2.53657	3.38377	1.90442	2.67751
XLOC_001397	2L:20464501-20495758	0.489047	0.723058	0.282558	0.611696	0.0279301	0.216739	0.774621	0.496583	0.850104	0.4211	1.44307	0.106177	0.257143	0.736024
XLOC_001449	2L:21201372-21212268	0.145506	0.542516	0.0546087	0.29909	0.0546087	0.289367	0.827732	0	0.085835	0.741897	0.17167	1.48379	0	0
XLOC_001536	2L:21554460-21555034	0.290741	0.643551	0.189076	0.521258	0.534277	0.744603	0.720825	1.25013	0.779582	1.19137	0.418679	1.02297	1.14048	1.35977
XLOC_001542	2L:21653252-21682237	0.268884	0.630198	0.33955	0.627393	0.857594	0.932167	0.482825	1.8761	0.992824	1.3661	0.330976	0.634675	1.65467	2.09752
XLOC_001571	2L:22274375-22283399	0.099015	0.523844	0.011724	0.140053	0.085333	0.33941	5.53046	2.34479	3.10876	4.76649	5.24984	5.81108	0.967688	3.72189
XLOC_001574	2L:22389812-22390827	0.0590987	0.440039	0.000191791	0.00705645	0.00314138	0.0914282	10.1598	5.23277	9.78804	5.60448	13.827	6.49248	5.74906	4.71649
XLOC_001575	2L:22399442-22399786	0.407198	0.678422	0.295203	0.617411	0.278576	0.567039	0.238545	0.0866818	0.239299	0.0859277	0.394665	0.0824249	0.083933	0.0894306
XLOC_001576	2L:22400006-22400779	0.231989	0.591344	0.215612	0.551039	0.21049	0.505552	1.02556	0.17756	0.811544	0.39158	1.44796	0.603169	0.175129	0.179991
XLOC_001579	2L:22672757-22678141	0.353018	0.652874	0.076462	0.35332	0.0991415	0.360683	16.5076	4.91221	5.89971	15.5201	7.23727	25.7779	4.56215	5.26226
XLOC_001580	2L:22678703-22679312	0.147222	0.543861	0.283455	0.611696	0.490715	0.723808	1.5428	0.361591	0.705828	1.19856	1.1391	1.94649	0.272552	0.450629
XLOC_001583	2L:22749504-22753533	0.994741	0.998721	0.00784504	0.109086	0.0132544	0.154602	8.74548	8.73487	7.79054	9.6898	8.67279	8.81816	6.9083	10.5614
XLOC_001584	2L:22763101-22763851	0.512157	0.735176	0.0330176	0.234125	0.388815	0.643625	1.75426	1.31042	1.10562	1.95906	1.16099	2.34754	1.05026	1.57058
XLOC_001585	2L:22812956-22813392	0.311976	0.650406	0.243747	0.576949	0.926984	0.969824	1.65321	1.12926	1.62199	1.16048	1.86605	1.44037	1.37794	0.880584
XLOC_001587	2L:22845802-22847403	0.0247556	0.389302	0.288426	0.615707	0.548916	0.757244	3.15708	2.05178	2.928	2.28086	3.66207	2.65209	2.19393	1.90963
XLOC_001591	2L:22929869-22931276	0.790374	0.906544	0.00799968	0.109086	0.446312	0.690722	0.655987	0.748528	0.312855	1.09166	0.371914	0.94006	0.253796	1.24326
XLOC_001592	2L:22931418-22933355	0.0369994	0.408984	0.00042748	0.0126301	0.00436752	0.10057	3.86925	2.02654	1.74299	4.1528	1.7287	6.0098	1.75727	2.29581
XLOC_001593	2L:22933964-22934538	0.303447	0.649991	0.690692	0.868957	0.959951	0.983143	0.371102	0.14125	0.228504	0.283848	0.346917	0.395287	0.110091	0.172409
XLOC_001595	2L:22959156-22977565	0.229601	0.589109	0.85312	0.943538	0.0304392	0.224185	4.81243	3.59819	4.25863	4.15199	5.51629	4.10856	3.00097	4.19542
XLOC_001596	2L:22978262-22978929	0.547222	0.761594	0.0971115	0.387758	0.423975	0.677664	3.07773	2.57962	2.29283	3.36453	2.79518	3.36029	1.79047	3.36878
XLOC_001597	2L:22982957-22983642	0.366486	0.659541	0.227735	0.566555	0.224294	0.518829	1.14384	0.796503	1.17208	0.768259	1.5492	0.738472	0.79496	0.798046
XLOC_001598	2L:5150-7364	0.179485	0.557924	0.392257	0.671144	0.74961	0.872217	21.4626	17.6497	18.611	20.5013	20.1669	22.7583	17.0551	18.2443
XLOC_001656	2L:907008-908034	0.0516871	0.424832	0.979437	0.990357	0.722312	0.863057	0.620102	1.74138	1.17587	1.18561	0.682462	0.557742	1.66928	1.81348
XLOC_001675	2L:1245077-1245758	0.227794	0.587799	0.0885028	0.372744	0.637371	0.816469	0.233294	0.0821513	0.270265	0.0451811	0.376227	0.0903622	0.164303	0
XLOC_001676	2L:1339718-1340347	0.0414958	0.408984	0.0731905	0.345572	0.0731905	0.320003	0.136677	0	0.136677	0	0.273354	0	0	0
XLOC_001725	2L:2121497-2122286	0.306373	0.650406	0.528401	0.771321	0.0511128	0.275331	1.43714	0.857506	1.32913	0.96551	2.19932	0.674962	0.458952	1.25606
XLOC_001768	2L:2558249-2559088	0.447046	0.69963	0.524748	0.770526	0.375041	0.634733	1.14947	0.354321	0.535708	0.968085	0.630722	1.66822	0.440694	0.267948
XLOC_001775	2L:2637700-2640055	0.16632	0.553453	0.173433	0.503333	0.173433	0.460494	0.141173	0	0.141173	0	0.282346	0	0	0
XLOC_001838	2L:3608156-3608876	0.986334	0.996826	0.738735	0.892057	0.322986	0.597817	1.63716	1.64786	1.57389	1.71113	1.36359	1.91073	1.78418	1.51153
XLOC_001859	2L:4166472-4167231	0.172151	0.557924	0.0299655	0.222178	0.0179736	0.174827	1.72697	0.490036	1.70678	0.510231	2.98287	0.471078	0.430689	0.549383
XLOC_001887	2L:4639503-4640046	0.10262	0.523844	0.144916	0.475493	0.0612011	0.302132	0.356026	0.0465252	0.356026	0.0465252	0.712051	0	0	0.0930503
XLOC_001890	2L:4693515-4694208	0.449692	0.70152	0.0846173	0.366675	0.953612	0.979738	0.0952907	0.177025	0.22842	0.0438962	0.190581	0	0.266258	0.0877924
XLOC_001974	2L:5895179-5895838	0.132081	0.540281	0.469186	0.733104	0.155975	0.443407	0.237795	0.0453626	0.187541	0.0956165	0.375083	0.100508	0	0.0907251
XLOC_002015	2L:6371789-6372259	0.898263	0.961896	0.982951	0.991083	0.0866477	0.342452	1.56519	1.65273	1.6149	1.60301	1.08149	2.04888	2.14832	1.15714
XLOC_002052	2L:6844023-6844350	0.17529	0.557924	0.946592	0.983912	0.946592	0.97705	0.282945	0	0.137175	0.14577	0.27435	0.29154	0	0
XLOC_002076	2L:7158095-7158590	0.376049	0.662149	0.978388	0.990357	0.442684	0.688934	0.137654	0.0427638	0.0917645	0.0886532	0.183529	0.0917789	0	0.0855275
XLOC_002099	2L:7579456-7580239	0.686446	0.846485	0.969791	0.9901	0.988674	0.995352	0.263438	0.173799	0.220746	0.21649	0.266364	0.260512	0.175129	0.172468
XLOC_002101	2L:7595480-7595996	0.205821	0.56867	0.000534792	0.0151137	0.148625	0.433213	0.195313	0.434622	0.629935	0	0.390626	0	0.869245	0
XLOC_002102	2L:7597633-7598460	0.164635	0.553453	0.770837	0.906238	0.210539	0.505552	0.779684	0.406895	0.633427	0.553153	0.994697	0.564671	0.272156	0.541635
XLOC_002103	2L:7602945-7603698	0.234696	0.592385	0.152935	0.484916	0.644758	0.817207	0.509705	0.126129	0.502652	0.133181	0.753047	0.266362	0.252257	0
XLOC_002104	2L:7604779-7605081	0.193404	0.562668	0.719924	0.880083	0.301304	0.589903	0.191746	0.0447153	0.141673	0.0947888	0.283345	0.100147	0	0.0894306
XLOC_002223	2L:9316319-9317502	0.0790191	0.48988	0.10449	0.39874	0.164761	0.455721	0.739956	0.0454174	0.695865	0.0895086	1.30089	0.179017	0.0908348	0
XLOC_002239	2L:9664246-9699403	0.157312	0.553453	0.107349	0.405681	0.0782116	0.329878	1.86448	1.22016	1.83998	1.24466	2.48923	1.23973	1.19073	1.24959
XLOC_002248	2L:9775392-9777318	0.184904	0.557924	0.145007	0.475493	0.342044	0.610234	3.37788	2.10472	3.09299	2.38961	3.95631	2.79945	2.22968	1.97977
XLOC_002441	2L:12548560-12548936	0.355169	0.652874	0.491012	0.752139	0.459832	0.700525	0.187062	0.087329	0.183139	0.091252	0.282346	0.0917789	0.083933	0.0907251
XLOC_002455	2L:12759137-12759879	0.482845	0.720393	0.581524	0.801393	0.655187	0.821687	0.0463685	0.190984	0.144302	0.0930505	0.092737	0	0.195866	0.186101
XLOC_002463	2L:13087815-13089741	0.75653	0.883567	0.188517	0.521258	0.539124	0.747187	2.23123	2.3741	1.99412	2.61121	1.78036	2.68211	2.20789	2.54031
XLOC_002464	2L:13097932-13098242	0.582746	0.783153	0.65299	0.844517	0.956122	0.981162	0.237221	0.316243	0.317973	0.23549	0.273425	0.201017	0.362522	0.269963
XLOC_002465	2L:13104217-13104578	0.902113	0.964373	0.53914	0.780812	0.256141	0.545174	0.151112	0.130765	0.193691	0.0881857	0.302224	0	0.085159	0.176371
XLOC_002513	2L:13801357-13801860	0.473139	0.715958	0.0667971	0.330595	0.233113	0.523095	0.968711	0.705682	0.608377	1.06602	0.886109	1.05131	0.330646	1.08072
XLOC_002556	2L:14362068-14516471	0.213862	0.577815	0.744788	0.892646	0.622427	0.805602	0.194793	0.0550455	0.14681	0.103029	0.183529	0.206058	0.110091	0
XLOC_002568	2L:14574217-14574802	0.690101	0.847964	0.187066	0.521258	0.682389	0.839003	0.0482956	0.090835	0.139131	0	0.0965912	0	0.18167	0
XLOC_002647	2L:16082110-16082293	0.288197	0.643002	0.298341	0.619	0.371059	0.63415	0.699929	0.0454174	0.692258	0.0530885	1.29368	0.106177	0.0908348	0
XLOC_002704	2L:17004582-17005750	0.346594	0.650406	0.325875	0.619959	0.325875	0.597817	0.137647	0	0.137647	0	0.275293	0	0	0
XLOC_002773	2L:18306441-18307596	0.933109	0.974106	0.474309	0.738739	0.439178	0.686958	0.187412	0.174143	0.22739	0.134165	0.284462	0.0903622	0.170318	0.177967
XLOC_002847	2L:19462343-19462972	0.812941	0.914808	0.954635	0.98694	0.396078	0.650936	2.83633	2.9906	2.89452	2.93242	3.1019	2.57077	2.68714	3.29407
XLOC_002895	2L:20105400-20106434	0.956381	0.983079	0.0832874	0.364328	0.736023	0.870164	3.25796	3.28978	3.781	2.76674	3.86123	2.65468	3.70077	2.87879
XLOC_002896	2L:20113420-20114841	0.532666	0.751588	0.374186	0.659732	0.864534	0.934502	6.4895	7.07535	7.16224	6.40261	6.94173	6.03727	7.38274	6.76795
XLOC_002897	2L:20114919-20118019	0.370158	0.661463	0.75387	0.89641	0.309561	0.597817	5.08647	5.86951	5.32331	5.63267	5.43736	4.73559	5.20927	6.52974
XLOC_002898	2L:20119129-20121653	0.0664092	0.466252	0.910479	0.971414	0.520515	0.737783	1.2616	3.0708	2.14141	2.19098	1.09466	1.42854	3.18817	2.95343
XLOC_002900	2L:20139746-20140700	0.280395	0.633936	0.156395	0.490307	0.852805	0.928514	3.20483	2.27675	3.27075	2.21083	3.80293	2.60673	2.73857	1.81493
XLOC_002901	2L:20141450-20146666	0.274931	0.631065	0.0879427	0.371476	0.0137276	0.154733	51.7587	43.7373	50.4069	45.0891	58.3722	45.1451	42.4416	45.033
XLOC_002902	2L:20146720-20152966	0.859122	0.943293	0.108281	0.407836	0.275556	0.563664	25.8022	25.001	27.2028	23.6004	28.8108	22.7935	25.5948	24.4073
XLOC_002903	2L:20164351-20166469	0.795949	0.908609	0.0128638	0.144164	0.65715	0.82321	5.57301	5.31471	6.52272	4.365	6.46972	4.67629	6.57571	4.05371
XLOC_002904	2L:20167816-20172671	0.456052	0.705862	0.45604	0.722403	0.4453	0.689703	2.44559	3.09516	2.57351	2.96724	2.45037	2.44082	2.69666	3.49366
XLOC_002905	2L:20167816-20172671	0.68189	0.845757	0.288224	0.615707	0.985989	0.995352	6.43397	6.03175	6.82137	5.64435	7.03212	5.83583	6.61063	5.45287
XLOC_002906	2L:20172833-20176782	0.683471	0.845757	0.330212	0.624283	0.817816	0.909002	7.02349	7.74954	7.96193	6.8111	7.73394	6.31304	8.18993	7.30915
XLOC_002907	2L:20172833-20176782	0.353705	0.652874	0.0147262	0.151937	0.426208	0.6779	12.841	14.598	15.7009	11.7381	15.4379	10.2442	15.964	13.232
XLOC_002908	2L:20199264-20202768	0.474535	0.716211	0.00086714	0.0214041	0.0484452	0.274184	15.3235	16.7412	18.7059	13.3587	19.4769	11.17	17.9349	15.5475
XLOC_002909	2L:20202930-20209563	0.31987	0.650406	0.687647	0.868957	0.0590727	0.299979	28.5715	33.016	30.3642	31.2234	30.2228	26.9203	30.5055	35.5264
XLOC_002910	2L:20202930-20209563	0.791011	0.906544	0.0317135	0.231615	0.340002	0.609929	3.6519	3.85535	4.42381	3.08345	4.03436	3.26943	4.81325	2.89746
XLOC_002911	2L:20213437-20215120	0.622845	0.80663	0.971473	0.990357	0.134177	0.415495	1.37601	1.14716	1.25321	1.26995	1.00984	1.74218	1.49659	0.797726
XLOC_002912	2L:20219526-20223182	0.22879	0.587799	0.0760597	0.353135	0.0344399	0.236701	15.1897	18.2677	18.1034	15.3541	14.9054	15.4741	21.3014	15.2341
XLOC_002931	2L:20496026-20498722	0.0588057	0.440039	0.589422	0.804727	0.398957	0.652656	0.683025	0.13704	0.491246	0.328819	0.891656	0.474394	0.0908348	0.183245
XLOC_002936	2L:20518942-20626206	0.373923	0.662149	0.39091	0.669838	0.0962167	0.357473	0.264378	0.0866599	0.264378	0.0866599	0.528755	0	0	0.17332
XLOC_002938	2L:20518942-20626206	0.713685	0.8589	0.742752	0.89224	0.341248	0.609929	0.179533	0.132896	0.178113	0.134316	0.265391	0.0936745	0.0908348	0.174958
XLOC_002944	2L:20518942-20626206	0.215269	0.577815	0.401874	0.676146	0.950663	0.979289	0.14439	0.044262	0.135564	0.0530885	0.182603	0.106177	0.0885241	0
XLOC_002945	2L:20518942-20626206	0.141618	0.540281	0.0651667	0.32921	0.0651667	0.310697	0.191544	0	0.191544	0	0.383087	0	0	0
XLOC_002947	2L:20518942-20626206	0.16078	0.553453	0.408227	0.682712	0.172103	0.460494	0.265491	0.0438962	0.22031	0.0890773	0.440621	0.0903622	0	0.0877924
XLOC_002953	2L:20634514-20639578	0.141718	0.540281	0.430031	0.700465	0.515472	0.736928	3.42624	2.0195	2.42216	3.02357	2.87817	3.97431	1.96616	2.07284
XLOC_002967	2L:20822827-20829290	0.963206	0.986477	0.757819	0.89942	0.429145	0.679579	3.61945	3.58424	3.5072	3.69649	3.28096	3.95793	3.73345	3.43504
XLOC_003005	2L:21379292-21393746	0.346594	0.650406	0.325875	0.619959	0.325875	0.597817	0.159265	0	0	0.159265	0	0.31853	0	0
XLOC_003006	2L:21400300-21401158	0.143946	0.542251	0.0689953	0.336762	0.536775	0.746291	3.44023	2.97957	3.90032	2.51948	4.35898	2.52149	3.44167	2.51747
XLOC_003055	2L:21571809-21572079	0.00382925	0.250902	0.224718	0.561076	0.581564	0.781026	1.7224	0.592703	0.924177	1.39092	1.38421	2.06058	0.46414	0.721265
XLOC_003060	2L:21648394-21649313	0.440109	0.69453	0.639156	0.834798	0.952728	0.979738	1.54948	1.86361	1.61631	1.79678	1.47064	1.62833	1.76199	1.96523
XLOC_003061	2L:21649783-21651514	0.0108094	0.30112	0.21686	0.551338	0.0425193	0.259102	2.95777	5.88444	4.00271	4.83951	3.2432	2.67234	4.76221	7.00667
XLOC_003065	2L:21683401-21757466	0.0903975	0.510942	0.561997	0.793651	0.825082	0.913557	4.23888	6.56085	5.62394	5.1758	4.54813	3.92963	6.69975	6.42196
XLOC_003080	2L:21999733-22014556	0.511152	0.735176	0.978171	0.990357	0.957897	0.981756	0.0902097	0.172766	0.129815	0.13316	0.0917644	0.088655	0.167866	0.177666
XLOC_003084	2L:22091739-22094171	0.726187	0.865036	0.865646	0.947093	0.229225	0.52208	0.467212	0.312354	0.361529	0.418037	0.642351	0.292073	0.0807074	0.544001
XLOC_003094	2L:22264917-22266092	0.198838	0.563048	0.378321	0.661294	0.176132	0.462257	5.62248	1.9847	3.50667	4.10051	5.78589	5.45907	1.22745	2.74195
XLOC_003095	2L:22266826-22269250	0.408132	0.679058	0.0717439	0.342725	0.863375	0.934502	9.03153	4.13788	4.56086	8.60855	6.81989	11.2432	2.30183	5.97392
XLOC_003096	2L:22269359-22273544	0.395483	0.672942	0.0291016	0.217426	0.556197	0.762194	18.9906	9.93622	10.8955	18.0314	16.3466	21.6346	5.44432	14.4281
XLOC_003097	2L:22274375-22283399	0.17293	0.557924	0.250627	0.583687	0.000622335	0.0449464	88.5178	40.2847	60.6805	68.122	97.0174	80.0182	24.3436	56.2257
XLOC_003098	2L:22392703-22393232	0.234492	0.592385	0.0139858	0.151625	0.531471	0.743609	0.462078	0.17772	0.554258	0.08554	0.753077	0.17108	0.355439	0
XLOC_003099	2L:22407586-22408050	0.183657	0.557924	0.0571259	0.306353	0.938403	0.975417	0.316126	0.131189	0.360213	0.0871019	0.458048	0.174204	0.262377	0
XLOC_003102	2L:22481872-22482064	0.7876	0.906175	0.325876	0.619959	0.709638	0.85525	0.13921	0.173037	0.091375	0.220872	0.098817	0.179603	0.083933	0.26214
XLOC_003103	2L:22514534-22654808	0.671145	0.843256	0.927853	0.980876	0.00177167	0.0748323	571.366	581.313	577.1	575.579	543.37	599.363	610.831	551.795
XLOC_003105	2L:22514534-22654808	0.00698969	0.294214	0.0391993	0.253756	0.00775013	0.128083	2.09389	0.586773	1.79718	0.883488	3.15655	1.03123	0.437801	0.735744
XLOC_003106	2L:22514534-22654808	0.0305384	0.395397	0.00565825	0.0871881	0.00353742	0.0954146	2.8319	0.746785	2.57567	1.00301	4.45383	1.20996	0.697499	0.796072
XLOC_003107	2L:22514534-22654808	0.0341133	0.408984	0.447367	0.712717	0.0273306	0.216739	5.05403	1.02789	3.37083	2.71109	6.38058	3.72747	0.361076	1.69471
XLOC_003109	2L:22733330-22734450	0.589004	0.787255	0.920492	0.975521	0.591542	0.787377	5.8862	6.93213	6.45168	6.36665	6.15786	5.61454	6.7455	7.11876
XLOC_003110	2L:22734774-22736467	0.936148	0.974106	0.446871	0.712717	0.219146	0.515837	44.9261	44.5381	43.7407	45.7235	42.3194	47.5327	45.162	43.9143
XLOC_003113	2L:22856064-22856736	0.234607	0.592385	0.295166	0.617411	0.285224	0.571766	1.051	0.173361	0.828899	0.395462	1.48904	0.612956	0.168754	0.177967
XLOC_003115	2L:22922507-22923376	0.333711	0.650406	0.45193	0.717057	0.178769	0.467293	0.53747	0.871005	0.858871	0.549604	0.412546	0.662393	1.3052	0.436814
XLOC_003116	2L:22923853-22925465	0.554491	0.764139	0.00249	0.048555	0.456022	0.697993	2.93867	3.46997	2.15415	4.25449	1.64961	4.22773	2.6587	4.28125
XLOC_003117	2L:22929869-22931276	0.914674	0.969356	0.123821	0.43583	0.508512	0.732889	1.61101	1.69426	1.34581	1.95945	1.4337	1.78832	1.25792	2.13059
XLOC_003118	2L:22938221-22939039	0.356051	0.652874	0.543397	0.782962	0.818102	0.909002	0.583315	0.395802	0.411538	0.56758	0.475851	0.69078	0.347225	0.44438
XLOC_003119	2L:22943321-22945009	0.493995	0.726139	0.162698	0.495721	0.0924726	0.348784	2.41879	2.02003	1.83315	2.60567	2.50183	2.33574	1.16447	2.8756
XLOC_003120	2L:22946665-22947479	0.717318	0.8589	0.0460942	0.279218	0.830432	0.916955	0.97056	0.843661	0.525476	1.28874	0.549401	1.39172	0.50155	1.18577
XLOC_003121	2L:22947849-22950671	0.397874	0.673583	0.0177598	0.168115	0.00137308	0.0748323	2.72128	3.34552	2.50768	3.55912	2.93709	2.50546	2.07826	4.61278
XLOC_003123	2L:7181523-7181820	0.893712	0.961776	0.268029	0.600173	0.385592	0.641011	1.88068	1.81715	2.10704	1.59079	1.93748	1.82388	2.27661	1.3577
XLOC_003126	2LHet:34721-39342	0.374207	0.662149	0.846301	0.940212	0.635525	0.814775	66.8513	71.4804	68.8924	69.4392	65.9083	67.7942	71.8765	71.0842
XLOC_003127	2LHet:154380-155179	0.683011	0.845757	0.414495	0.690236	0.26165	0.550991	1.46447	1.15334	1.54311	1.0747	2.02259	0.906346	1.06362	1.24306
XLOC_003128	2LHet:160885-161187	0.115465	0.530977	0.555546	0.791318	0.206539	0.503639	1.94933	0.745912	1.22153	1.47371	2.09651	1.80214	0.34655	1.14527
XLOC_003130	2LHet:180180-183933	0.160696	0.553453	0.0174687	0.16698	0.10532	0.374089	7.65983	2.37691	2.36251	7.67423	3.24429	12.0754	1.48074	3.27308
XLOC_003131	2LHet:184543-185736	0.123428	0.537244	0.0823041	0.363984	0.0399081	0.250228	1.85834	0.608484	0.923748	1.54308	1.17837	2.53831	0.669124	0.547845
XLOC_003132	2LHet:185793-186397	0.0363827	0.408984	0.232601	0.569814	0.962701	0.983378	1.6402	0.312687	0.73513	1.21775	1.38955	1.89084	0.0807074	0.544667
XLOC_003133	2LHet:187689-188262	0.0192219	0.369437	0.591496	0.806021	0.0583905	0.299979	1.3689	3.97111	2.8275	2.5125	0.953892	1.7839	4.70111	3.2411
XLOC_003135	2LHet:350210-351030	0.0575185	0.434733	0.465313	0.729976	0.567301	0.769823	3.1646	2.03885	2.85132	2.35212	3.21901	3.11018	2.48363	1.59406
XLOC_003136	2LHet:11899-12882	0.249897	0.61065	0.384625	0.665825	0.0969759	0.357473	3.29226	2.20203	2.99978	2.49452	4.03607	2.54845	1.96348	2.44058
XLOC_003138	2LHet:34721-39342	0.00485314	0.269722	0.205941	0.540491	0.314469	0.597817	62.2716	20.1525	43.7349	38.6892	66.7901	57.753	20.6797	19.6253
XLOC_003141	2LHet:184543-185736	0.725491	0.864735	0.488859	0.74943	0.536947	0.746291	0.536968	0.662861	0.696557	0.503271	0.719749	0.354186	0.673366	0.652355
XLOC_003142	2LHet:188548-188848	0.670233	0.842945	0.152866	0.484916	0.336308	0.608619	0.607202	0.730751	0.514089	0.823865	0.555434	0.658971	0.472744	0.988758
XLOC_003143	2LHet:249831-251128	0.936412	0.974106	0.347478	0.634234	0.532729	0.743609	1.93694	2.03202	1.74856	2.2204	1.85698	2.01691	1.64015	2.42389
XLOC_003144	2LHet:251312-252141	0.0664707	0.466252	0.191894	0.52392	0.684192	0.840426	1.80243	1.02335	1.20837	1.61741	1.53505	2.06981	0.881687	1.16501
XLOC_003145	2LHet:252498-253165	0.830768	0.927303	0.16864	0.499355	0.961008	0.983351	2.65005	2.43949	2.90145	2.18809	3.01918	2.28091	2.78372	2.09526
XLOC_003146	2LHet:253425-254739	0.193247	0.562668	0.54863	0.788378	0.726249	0.86511	2.15855	1.61837	1.76727	2.00964	2.10795	2.20914	1.4266	1.81014
XLOC_003147	2LHet:254805-255362	0.936535	0.974106	0.898999	0.965867	0.0172148	0.171929	0.934744	0.903096	0.938206	0.899634	1.33536	0.534133	0.541056	1.26513
XLOC_003148	2LHet:360680-361045	0.273533	0.631065	0.0171856	0.16662	0.914277	0.969553	2.70435	2.11672	1.80899	3.01208	2.07702	3.33169	1.54097	2.69247
XLOC_003151	2R:26301-27381	0.199589	0.563048	0.753904	0.89641	0.577906	0.778098	2.07418	1.09657	1.532	1.63875	2.11573	2.03264	0.94828	1.24485
XLOC_003152	2R:27950-28610	0.3911	0.670643	0.336349	0.626438	0.151742	0.438367	0.827863	0.575227	0.574307	0.828783	0.892301	0.763425	0.256313	0.894141
XLOC_003153	2R:42214-43132	0.622384	0.80663	0.310492	0.619959	0.163032	0.453513	0.656898	0.481204	0.402479	0.735622	0.721363	0.592432	0.0835953	0.878812
XLOC_003154	2R:51252-52175	0.0417217	0.408984	0.113092	0.412976	0.161009	0.449167	0.189335	0.721813	0.315954	0.595194	0.172613	0.206058	0.459295	0.984331
XLOC_003155	2R:54181-55173	0.737015	0.872604	0.12618	0.43626	0.438197	0.686884	1.01716	1.20153	0.843908	1.37478	0.884152	1.15016	0.803663	1.5994
XLOC_003157	2R:59021-59421	0.319321	0.650406	0.00234142	0.0461189	0.0695265	0.316768	0.181964	0.446535	0.0823908	0.546108	0.0808487	0.28308	0.083933	0.809136
XLOC_003158	2R:59544-59895	0.100058	0.523844	0.0211323	0.186738	0.375632	0.634733	0.28742	0.672039	0.181054	0.778405	0.098817	0.476023	0.263292	1.08079
XLOC_003159	2R:60012-60500	0.788437	0.906175	0.30567	0.619959	0.774828	0.878602	0.644275	0.707054	0.534423	0.816906	0.463936	0.824615	0.604911	0.809197
XLOC_003160	2R:76672-77807	0.284806	0.639461	0.520293	0.768081	0.486766	0.721313	3.48876	1.49767	2.70185	2.28457	3.92324	3.05428	1.48046	1.51487
XLOC_003161	2R:78700-78969	0.176043	0.557924	0.114826	0.417743	0.0180463	0.174827	0.793339	0.0433025	0.338638	0.498003	0.590671	0.996007	0.086605	0
XLOC_003162	2R:79285-81151	0.620817	0.805988	0.461979	0.727673	0.0229883	0.198128	9.00102	6.8446	8.33784	7.50778	10.7548	7.2473	5.92093	7.76827
XLOC_003163	2R:81399-82490	0.30972	0.650406	0.000532585	0.0151137	0.305468	0.595117	2.32667	0.823442	2.33048	0.81963	3.28371	1.36964	1.37726	0.269624
XLOC_003164	2R:82644-84190	0.206545	0.56867	0.237331	0.576333	0.488666	0.722441	1.97629	0.659841	1.60762	1.02851	2.43411	1.51848	0.781137	0.538545
XLOC_003165	2R:84590-85265	0.243471	0.602976	0.388189	0.667961	0.0923312	0.348784	1.29755	0.386139	0.979512	0.704174	1.70895	0.886147	0.250078	0.5222
XLOC_003166	2R:87726-88309	0.419391	0.683778	0.0380523	0.249	0.329552	0.599465	0.529353	0.212916	0.605205	0.137065	0.870105	0.188602	0.340304	0.0855275
XLOC_003167	2R:89450-90089	0.140326	0.540281	0.699698	0.873905	0.998309	0.999256	0.902914	0.226458	0.615904	0.513467	0.953851	0.851976	0.277957	0.174958
XLOC_003168	2R:90152-91065	0.338907	0.650406	0.231996	0.569764	0.281465	0.569925	1.33923	0.560236	1.18232	0.717142	1.78089	0.897561	0.583751	0.536722
XLOC_003169	2R:91687-92408	0.160386	0.553453	0.697652	0.873071	0.380013	0.637716	1.53327	0.353881	1.01881	0.868341	1.77948	1.28707	0.258147	0.449615
XLOC_003170	2R:92859-94526	0.206411	0.56867	0.961129	0.987982	0.629289	0.808376	3.25016	1.24943	2.26029	2.23931	3.3648	3.13553	1.15578	1.34308
XLOC_003171	2R:149021-150846	0.405891	0.677063	0.000160235	0.00624916	0.871408	0.93881	9.00186	12.9075	7.50383	14.4055	5.68039	12.3233	9.32727	16.4877
XLOC_003172	2R:156884-157466	0.591575	0.789037	0.0510522	0.293765	0.00582914	0.112543	1.25201	0.986099	0.729225	1.50888	0.291322	2.21269	1.16713	0.805069
XLOC_003173	2R:359108-365099	0.00680511	0.294214	0.000825565	0.0209072	0.926229	0.969824	13.477	8.41947	8.61902	13.2774	11.2059	15.7481	6.03218	10.8068
XLOC_003174	2R:366854-367582	0.0675949	0.470559	0.0514961	0.293765	0.353163	0.622103	0.43358	0.763106	0.316121	0.880565	0.282346	0.584815	0.349897	1.17632
XLOC_003176	2R:399452-404213	0.0650639	0.45969	0.385154	0.665825	0.749256	0.872217	0.4741	0.133107	0.36987	0.237337	0.564612	0.383589	0.175129	0.0910853
XLOC_003177	2R:399452-404213	0.344886	0.650406	0.485771	0.747078	0.207175	0.503639	0.892791	0.527666	0.827156	0.593302	1.22345	0.562133	0.430861	0.624471
XLOC_003178	2R:427655-428117	0.806775	0.911415	0.710043	0.877732	0.347959	0.61796	1.15166	0.932054	0.972373	1.11134	0.905589	1.39772	1.03916	0.82495
XLOC_003180	2R:455337-456133	0.673089	0.844012	0.0993596	0.392018	0.00406743	0.0980219	2.676	2.41003	3.01974	2.06629	4.028	1.32401	2.01148	2.80857
XLOC_003184	2R:574370-575623	0.220368	0.583063	0.118749	0.427233	0.0313963	0.226751	2.66561	0.72456	1.02819	2.36198	1.05987	4.27135	0.996513	0.452608
XLOC_003187	2R:627714-629558	0.195431	0.563048	0.118435	0.426892	0.427051	0.678135	0.272627	0.67653	0.25662	0.692537	0.163724	0.381531	0.349516	1.00354
XLOC_003189	2R:657462-658780	0.259305	0.620615	0.701621	0.874211	0.556988	0.762194	1.4325	1.04832	1.15762	1.3232	1.22256	1.64244	1.09267	1.00397
XLOC_003191	2R:716679-735015	0.736556	0.872591	0.332556	0.624371	0.00366979	0.0954146	999.156	973.803	964.155	1008.8	905.052	1093.26	1023.26	924.349
XLOC_003192	2R:735645-740359	0.138121	0.540281	0.11103	0.410915	0.568162	0.770456	1.78767	2.69326	1.66539	2.81555	1.41444	2.16091	1.91633	3.47018
XLOC_003193	2R:735645-740359	0.0539209	0.425691	0.936304	0.980876	0.967354	0.986547	0.858344	1.62267	1.25509	1.22592	0.880398	0.83629	1.62979	1.61556
XLOC_003194	2R:740662-742231	0.507014	0.733753	0.0501669	0.293765	0.624125	0.806686	3.06175	2.70947	2.3215	3.44972	2.6342	3.4893	2.0088	3.41014
XLOC_003195	2R:742922-743449	0.190174	0.560179	0.879712	0.955144	0.57219	0.775379	1.24551	0.776899	0.985985	1.03642	1.31467	1.17635	0.657297	0.8965
XLOC_003196	2R:743655-745213	0.971941	0.989768	0.0376574	0.247245	0.00624067	0.117013	3.13984	3.11643	2.57478	3.68149	3.33645	2.94322	1.8131	4.41975
XLOC_003197	2R:745405-747042	0.922576	0.970743	0.578937	0.800812	0.785379	0.884742	1.75864	1.81188	1.64704	1.92348	1.55273	1.96454	1.74134	1.88241
XLOC_003198	2R:747198-747717	0.611574	0.801458	0.40387	0.677169	0.0843877	0.338593	1.40839	1.01944	1.0245	1.40333	1.61886	1.19792	0.430136	1.60874
XLOC_003199	2R:749679-750650	0.856369	0.941861	0.978933	0.990357	0.141819	0.426112	1.61274	1.50009	1.56123	1.5516	1.89066	1.33482	1.2318	1.76838
XLOC_003200	2R:757207-757768	0.42387	0.684869	0.68344	0.8668	0.878856	0.946311	1.02754	0.814048	0.982287	0.859298	1.06608	0.988999	0.898498	0.729598
XLOC_003201	2R:759055-761534	0.711279	0.857507	0.361886	0.647026	0.0119298	0.14563	7.44712	8.11878	7.18318	8.38272	8.5874	6.30683	5.77896	10.4586
XLOC_003202	2R:762380-763002	0.113094	0.527707	0.213801	0.548318	0.154568	0.442595	0.725082	1.79153	0.836117	1.6805	0.788481	0.661682	0.883752	2.69931
XLOC_003203	2R:763175-764146	0.83678	0.929226	0.18862	0.521258	0.210021	0.505552	2.78631	2.90765	2.40915	3.2848	2.76534	2.80728	2.05297	3.76233
XLOC_003204	2R:765260-766580	0.0708583	0.479157	0.469748	0.733394	0.0281944	0.216739	5.29836	7.09918	5.84111	6.55643	6.07028	4.52645	5.61194	8.58642
XLOC_003206	2R:936720-944134	0.0813747	0.495877	0.0772886	0.354618	0.513984	0.735885	8.87023	2.81889	4.87647	6.81266	7.55322	10.1872	2.19972	3.43806
XLOC_003207	2R:973485-976161	0.620225	0.805756	1.0865e-08	5.29668e-06	0.126735	0.403155	5.92889	5.275	2.03385	9.17004	3.06457	8.79321	1.00313	9.54686
XLOC_003209	2R:993139-993612	0.00924338	0.2964	0.398651	0.675203	0.122745	0.396279	0.517043	1.63465	0.924798	1.2269	0.646444	0.387643	1.20315	2.06615
XLOC_003210	2R:993761-994631	0.289133	0.643551	0.808342	0.924262	0.184348	0.473722	0.478856	0.982431	0.700996	0.760291	0.613998	0.343714	0.787994	1.17687
XLOC_003211	2R:994888-997568	0.701208	0.852466	0.233137	0.569885	0.0500866	0.274184	1.39552	1.60848	1.29499	1.709	1.53632	1.25472	1.05367	2.16329
XLOC_003212	2R:997687-999331	0.00729419	0.294214	7.87656e-07	0.000127994	0.00407168	0.0980219	6.04418	2.3831	1.58286	6.84442	2.10983	9.97853	1.0559	3.7103
XLOC_003213	2R:1001081-1002975	0.137988	0.540281	0.00112994	0.0257636	0.458612	0.700308	5.04824	3.3265	2.99676	5.37798	3.61096	6.48551	2.38255	4.27045
XLOC_003215	2R:1029428-1030035	0.0379832	0.408984	0.158334	0.491664	0.52816	0.743609	3.06061	0.608878	2.13542	1.53408	3.4938	2.62743	0.777038	0.440718
XLOC_003217	2R:1032030-1061133	0.0297677	0.395397	0.0978196	0.388489	0.844995	0.924946	6.425	3.58029	4.31702	5.68827	5.81837	7.03163	2.81567	4.34491
XLOC_003220	2R:1189614-1190864	0.277826	0.633364	0.229632	0.568252	0.24178	0.535155	0.854356	0.183227	0.677466	0.360118	1.16754	0.541174	0.187393	0.179062
XLOC_003221	2R:1191097-1191863	0.50111	0.731714	0.776715	0.906942	0.409816	0.66397	0.19119	0.309124	0.276995	0.223319	0.296451	0.0859284	0.257539	0.360709
XLOC_003226	2R:1258941-1262174	0.54952	0.761594	3.31575e-05	0.00190168	0.224978	0.519794	10.8907	12.9298	8.62849	15.192	8.43411	13.3473	8.82288	17.0367
XLOC_003230	2R:1515812-1516245	0.790536	0.906544	0.409866	0.684866	0.383125	0.641004	0.229588	0.183127	0.134121	0.278594	0.0808487	0.378327	0.187393	0.178861
XLOC_003231	2R:1518688-1519398	0.705562	0.854562	0.0904233	0.376558	0.17488	0.460536	0.230949	0.337572	0.155509	0.413012	0	0.461897	0.311018	0.364127
XLOC_003232	2R:1520985-1521595	0.403898	0.675473	0.933674	0.980876	0.0354965	0.236701	0.288446	0.535453	0.419265	0.404634	0.488237	0.088655	0.350293	0.720612
XLOC_003233	2R:1523919-1524308	0.136383	0.540281	0.720106	0.880083	0.354225	0.622848	0.216464	1.33827	0.83745	0.717282	0.432928	0	1.24197	1.43456
XLOC_003274	2R:2153279-2181961	0.184511	0.557924	0.000356195	0.0113866	0.0238502	0.203091	45.341	64.2205	41.6397	67.9219	39.9309	50.7511	43.3485	85.0926
XLOC_003275	2R:2153279-2181961	0.373165	0.662149	0.297918	0.619	0.93366	0.974276	4.93483	4.05087	4.07323	4.91247	4.48198	5.38767	3.66448	4.43726
XLOC_003276	2R:2153279-2181961	0.195919	0.563048	0.68824	0.868957	0.700391	0.848827	8.62728	6.71603	7.46178	7.88153	8.61865	8.63591	6.30492	7.12714
XLOC_003277	2R:2153279-2181961	0.999009	0.999771	0.0123765	0.140509	0.727032	0.865514	18.6759	18.6729	20.9793	16.3695	21.2847	16.0671	20.6738	16.672
XLOC_003278	2R:2153279-2181961	0.508268	0.733753	0.05138	0.293765	0.260902	0.550247	15.8851	17.2217	18.2856	14.8212	18.5938	13.1763	17.9773	16.466
XLOC_003279	2R:2153279-2181961	0.198308	0.563048	0.000423922	0.0126301	0.0787281	0.33015	58.5889	64.5586	66.8177	56.3298	66.227	50.9508	67.4084	61.7089
XLOC_003280	2R:2182178-2182481	0.35925	0.657165	0.092701	0.380562	0.295517	0.582668	2.02927	2.67483	2.85926	1.84484	2.84708	1.21145	2.87143	2.47823
XLOC_003281	2R:2182892-2184803	0.332227	0.650406	0.0587014	0.311258	0.662427	0.825389	6.5922	8.00362	8.30943	6.28639	7.83019	5.35421	8.78868	7.21856
XLOC_003282	2R:2185406-2199982	0.0285061	0.395397	0.00327651	0.0602754	0.0920294	0.348461	79.0815	92.4581	93.3226	78.2171	90.7323	67.4306	95.9128	89.0035
XLOC_003283	2R:2203778-2218255	0.800002	0.910654	0.11651	0.421707	0.737647	0.870709	25.8706	25.1462	27.0453	23.9715	27.7285	24.0127	26.362	23.9303
XLOC_003284	2R:2203778-2218255	0.458841	0.706369	1.10861e-05	0.000857908	0.0351577	0.236701	97.2624	102.512	111.073	88.7012	113.089	81.4356	109.056	95.9669
XLOC_003285	2R:2224808-2230714	0.717512	0.8589	4.57285e-06	0.00039418	0.913216	0.969553	76.8233	80.9829	90.2667	67.5395	88.4076	65.2389	92.1258	69.84
XLOC_003286	2R:2307024-2308267	0.501462	0.731714	0.422521	0.696463	0.472407	0.711896	2.88414	2.31897	2.35497	2.84814	2.41689	3.35139	2.29305	2.34489
XLOC_003287	2R:2309179-2319978	0.481559	0.720393	0.40018	0.675203	0.0246582	0.205485	14.3367	13.1532	13.3264	14.1635	15.0815	13.5919	11.5714	14.735
XLOC_003288	2R:2309179-2319978	0.832306	0.927427	0.618935	0.825529	0.604565	0.797634	14.6434	15.1068	14.5823	15.1679	14.6556	14.6313	14.5091	15.7045
XLOC_003289	2R:2320270-2330281	0.690585	0.847964	0.000251414	0.0088192	0.119436	0.390477	60.0565	57.8058	65.3373	52.525	68.918	51.195	61.7566	53.855
XLOC_003290	2R:2331743-2339407	0.369931	0.661463	8.20782e-05	0.00389135	0.788649	0.886889	37.0603	40.6043	43.393	34.2716	41.8891	32.2314	44.8969	36.3118
XLOC_003291	2R:2342360-2343966	0.293082	0.643591	0.0980236	0.388508	0.991991	0.996316	3.20622	4.11952	4.17721	3.14853	3.7236	2.68883	4.63081	3.60822
XLOC_003292	2R:2344322-2371655	0.292038	0.643591	0.0737282	0.347271	0.0873845	0.342773	86.0468	61.3058	77.2175	70.1351	92.9643	79.1294	61.4707	61.1409
XLOC_003293	2R:2344322-2371655	0.146869	0.543861	0.290235	0.615707	0.190929	0.484151	151.147	95.6069	120.316	126.438	144.279	158.014	96.3518	94.8621
XLOC_003294	2R:2344322-2371655	0.625599	0.80663	0.939384	0.980876	0.227668	0.521978	13.4107	14.8442	14.0764	14.1785	14.1805	12.6408	13.9722	15.7163
XLOC_003295	2R:2374046-2377628	0.708087	0.856324	0.628317	0.829867	0.922277	0.969824	15.1799	13.3232	13.8646	14.6385	14.8708	15.489	12.8584	13.788
XLOC_003296	2R:2378451-2379405	0.225694	0.587799	0.709142	0.877732	0.804349	0.8973	3.05113	4.11856	3.4552	3.71449	3.00753	3.09474	3.90287	4.33424
XLOC_003355	2R:3322873-3339058	0.0974206	0.523844	0.221043	0.55689	0.766104	0.87825	3.82647	1.41565	3.04363	2.19848	4.35045	3.30248	1.73681	1.09449
XLOC_003439	2R:4449266-4449924	0.944395	0.978435	0.168857	0.499355	0.94314	0.975627	0.0458822	0.050809	0.0966912	0	0.0917644	0	0.101618	0
XLOC_003512	2R:5378097-5378592	0.167195	0.555416	0.00901931	0.117251	0.943358	0.975627	4.34844	2.92726	4.50643	2.76927	5.23921	3.45767	3.77365	2.08087
XLOC_003513	2R:5379977-5380684	0.228344	0.587799	0.381712	0.662348	0.409959	0.66397	0.0888464	0.181878	0.184996	0.0857279	0.0917644	0.0859284	0.278228	0.0855275
XLOC_003656	2R:7318455-7319005	0.346594	0.650406	0.911152	0.971414	0.911152	0.968254	0.099457	0	0.0463685	0.0530885	0.092737	0.106177	0	0
XLOC_003660	2R:7431144-7431634	0.626603	0.80663	0.777522	0.907341	0.253041	0.543689	0.0808485	0.129793	0.121202	0.0894389	0.161697	0	0.0807074	0.178878
XLOC_003706	2R:8135477-8136002	0.379742	0.664816	0.93127	0.980876	0.508433	0.732889	0.237848	0.12871	0.177034	0.189525	0.183529	0.292168	0.170538	0.0868817
XLOC_003768	2R:8690407-8691061	0.240267	0.59913	0.939629	0.980876	0.300444	0.58881	0.139217	0.04609	0.0962527	0.0890542	0.192505	0.0859284	0	0.09218
XLOC_003776	2R:8788359-8789174	0.385274	0.666526	0.399266	0.675203	0.102937	0.368308	0.141173	0.04609	0.141173	0.04609	0.282346	0	0	0.09218
XLOC_003784	2R:8927899-8929246	0.157168	0.553453	0.884345	0.955932	0.616776	0.803054	0.320452	0.638425	0.501486	0.457391	0.266494	0.374411	0.736479	0.540372
XLOC_003950	2R:11498793-11564350	0.852708	0.939424	0.659317	0.85011	6.35499e-06	0.0121011	181.746	184.959	185.631	181.074	212.358	151.133	158.905	211.014
XLOC_004010	2R:12324766-12325794	0.273514	0.631065	0.500998	0.755867	0.67302	0.832206	1.7725	1.20064	1.32428	1.64885	1.50869	2.0363	1.13987	1.26141
XLOC_004041	2R:12689581-12690422	0.419302	0.683778	0.14565	0.475651	0.769432	0.878602	0.0911528	0.216797	0.0403537	0.267596	0	0.182306	0.0807074	0.352886
XLOC_004042	2R:12693533-12698618	0.480446	0.720393	0.650759	0.843737	0.956508	0.981162	0.610085	0.226671	0.367971	0.468786	0.553617	0.666554	0.182325	0.271017
XLOC_004043	2R:12693533-12698618	0.346594	0.650406	0.325875	0.619959	0.325875	0.597817	0.17731	0	0	0.17731	0	0.35462	0	0
XLOC_004047	2R:12708543-12711214	0.262452	0.623145	0.131623	0.4495	0.173907	0.460494	0.421791	0.69703	0.389277	0.729544	0.098817	0.744764	0.679736	0.714325
XLOC_004048	2R:12708543-12711214	0.439875	0.69453	0.31293	0.619959	0.0727565	0.320003	0.491791	0.711369	0.447027	0.756132	0.617669	0.365912	0.276386	1.14635
XLOC_004060	2R:12809197-12832809	0.767853	0.890269	0.251524	0.583896	0.0491074	0.274184	1.96722	1.74119	2.13448	1.57394	2.73988	1.19456	1.52907	1.95332
XLOC_004252	2R:14921448-14921991	0.0680428	0.470559	0.195027	0.528198	0.0684599	0.315896	0.0941778	1.05111	0.35228	0.793009	0.188356	0	0.516205	1.58602
XLOC_004255	2R:14926619-14927913	0.0902891	0.510942	0.825097	0.932806	0.146376	0.431168	0.337205	1.66434	0.941585	1.05996	0.67441	0	1.20876	2.11993
XLOC_004256	2R:14929193-14930780	0.0368979	0.408984	0.113087	0.412976	0.0709645	0.317387	0.0494085	1.66087	0.520248	1.19003	0.098817	0	0.941678	2.38007
XLOC_004257	2R:14933490-14934715	0.157506	0.553453	0.424169	0.697063	0.0828426	0.336282	0.098817	0.440464	0.188496	0.350785	0.197634	0	0.179359	0.70157
XLOC_004258	2R:14935065-14935453	0.338406	0.650406	0.332699	0.624371	0.192901	0.487882	0.297736	0.0447153	0.297736	0.0447153	0.595471	0	0	0.0894306
XLOC_004322	2R:15680576-15681762	0.155547	0.553453	0.233214	0.569885	0.0633213	0.305635	0.742619	0.228466	0.701649	0.269436	1.30168	0.183558	0.101618	0.355314
XLOC_004337	2R:15944213-15944782	0.365381	0.659541	0.368263	0.654435	0.14361	0.428514	0.178071	0.0434408	0.178071	0.0434408	0.356142	0	0	0.0868817
XLOC_004340	2R:15954124-15955301	0.340998	0.650406	0.137442	0.462888	0.228867	0.521978	0.238257	0.580516	0.6348	0.183973	0.282332	0.194183	0.987269	0.173763
XLOC_004341	2R:15961435-15962695	0.359608	0.657202	0.261597	0.594737	0.49903	0.729688	0.266858	0.0419665	0.258751	0.0500735	0.433569	0.100147	0.083933	0
XLOC_004349	2R:16091009-16092548	0.326044	0.650406	0.638882	0.834798	0.231532	0.52208	0.738484	0.279369	0.61621	0.401643	1.12233	0.354638	0.110091	0.448648
XLOC_004371	2R:16214774-16222199	0.869066	0.948868	0.854679	0.943538	0.476275	0.714413	0.364468	0.397832	0.400452	0.361848	0.459162	0.269774	0.341743	0.453922
XLOC_004372	2R:16223072-16224119	0.474211	0.716211	0.213985	0.548318	0.250473	0.543213	0.737924	0.479583	0.787303	0.430204	1.08126	0.394593	0.493351	0.465814
XLOC_004376	2R:16279981-16281425	0.3467	0.650406	0.132366	0.450461	0.260712	0.550247	0.617298	0.246749	0.679769	0.184278	1.04852	0.186075	0.311018	0.182481
XLOC_004469	2R:17491190-17504429	0.0966808	0.523844	0.174616	0.505945	0.0116916	0.14563	0.899738	0.260467	0.404862	0.755344	0.385093	1.41438	0.42463	0.0963042
XLOC_004473	2R:17529486-17530231	0.299446	0.64736	0.278945	0.611696	0.149367	0.434726	1.32188	1.64424	1.63346	1.33265	1.67423	0.969524	1.59269	1.69579
XLOC_004620	2R:19395530-19396102	0.162065	0.553453	0.55132	0.789313	0.835715	0.920183	0.813979	0.434275	0.552795	0.69546	0.767406	0.860553	0.338184	0.530366
XLOC_004770	2R:2648-4417	0.462363	0.70819	0.691049	0.868957	0.667669	0.828047	0.554665	0.265322	0.463875	0.356112	0.666769	0.442561	0.260981	0.269663
XLOC_004772	2R:112833-113676	0.429226	0.687749	0.895727	0.963992	0.425111	0.6779	1.16184	0.377007	0.78366	0.755186	1.2632	1.06047	0.304116	0.449899
XLOC_004774	2R:157974-158610	0.922005	0.970743	0.634805	0.833048	0.207254	0.503639	1.13102	1.09476	1.02148	1.2043	1.28536	0.976675	0.757598	1.43193
XLOC_004775	2R:159435-160100	0.121581	0.534123	0.771464	0.906238	0.0304132	0.224185	3.41321	5.35629	4.48562	4.28388	2.72989	4.09652	6.24134	4.47124
XLOC_004776	2R:184932-185352	0.228202	0.587799	0.256002	0.589378	0.216992	0.512891	1.42154	0.504535	1.328	0.598075	2.18401	0.659062	0.471982	0.537087
XLOC_004779	2R:428660-429411	0.0106414	0.300775	0.618506	0.825529	0.747098	0.872217	7.24722	3.46657	5.13769	5.5761	7.16978	7.32466	3.1056	3.82755
XLOC_004780	2R:429759-430276	0.314019	0.650406	0.40126	0.675696	0.281747	0.569925	2.00379	1.09819	1.77629	1.32568	2.51922	1.48835	1.03337	1.16301
XLOC_004782	2R:512242-514311	0.355699	0.652874	0.423389	0.697063	0.757887	0.872952	0.217612	0.0900779	0.0887199	0.21897	0.17744	0.257785	0	0.180156
XLOC_004783	2R:543116-543555	0.0920407	0.515745	0.283576	0.611696	0.284702	0.571766	1.02219	0.36039	0.979131	0.403449	1.59719	0.447194	0.361076	0.359704
XLOC_004784	2R:545426-546296	0.848181	0.936921	0.0546952	0.29909	0.380851	0.638572	1.39735	1.52252	1.03632	1.88356	0.785627	2.00907	1.287	1.75804
XLOC_004785	2R:564597-565520	0.878607	0.954475	0.0267083	0.210005	0.290311	0.576227	2.25565	1.93012	1.21602	2.96975	0.974696	3.53661	1.45734	2.40289
XLOC_004789	2R:627714-629558	0.451774	0.703283	0.382124	0.662348	0.270754	0.559545	3.77134	4.58304	3.87624	4.47814	3.85118	3.69151	3.9013	5.26477
XLOC_004790	2R:630711-631486	0.399659	0.673583	0.441363	0.710576	0.315168	0.597817	2.02753	1.54974	2.02332	1.55395	2.56954	1.48551	1.47709	1.6224
XLOC_004793	2R:716679-735015	0.470214	0.71385	0.378576	0.661294	0.81677	0.908557	0.246367	0.0953992	0.246511	0.0952546	0.302224	0.190509	0.190798	0
XLOC_004794	2R:735645-740359	0.129058	0.540281	0.00372173	0.0653817	0.516253	0.736964	16.7131	7.88324	9.79916	14.7972	13.6949	19.7313	5.90337	9.86311
XLOC_004795	2R:740662-742231	0.0568463	0.433009	0.0706166	0.340699	0.816236	0.908481	4.66425	2.24489	2.72717	4.18197	3.84606	5.48243	1.60828	2.8815
XLOC_004796	2R:745405-747042	0.0510033	0.424832	0.295407	0.617411	0.973241	0.989699	1.28573	0.436492	1.0279	0.694319	1.44723	1.12423	0.608578	0.264405
XLOC_004797	2R:775993-776497	0.379589	0.664816	0.0843205	0.366675	0.53189	0.743609	0.515001	0.0846852	0.430867	0.168819	0.692364	0.337637	0.16937	0
XLOC_004798	2R:777805-779290	0.182506	0.557924	0.0407475	0.257979	0.504232	0.732379	0.952406	0.484383	1.04006	0.39673	1.37551	0.529297	0.704602	0.264164
XLOC_004800	2R:783198-909460	0.836432	0.929226	0.167965	0.499355	0.869399	0.938201	0.21601	0.176194	0.0912061	0.300998	0.098817	0.333203	0.0835953	0.268793
XLOC_004801	2R:912205-912513	0.946322	0.978435	0.16882	0.499355	0.945111	0.976665	0.050254	0.0455427	0	0.0957966	0	0.100508	0	0.0910853
XLOC_004803	2R:923460-924258	0.391287	0.670643	0.241796	0.576949	0.774711	0.878602	0.240062	0.083933	0.229594	0.094401	0.291322	0.188802	0.167866	0
XLOC_004804	2R:936720-944134	0.2336	0.592385	0.0280756	0.213857	0.0363285	0.237696	116.572	23.4731	26.3021	113.743	31.3525	201.791	21.2517	25.6945
XLOC_004807	2R:977187-984457	0.589686	0.787594	0.725866	0.883854	0.220485	0.51589	0.800626	0.997432	0.841085	0.956972	0.947717	0.653535	0.734454	1.26041
XLOC_004808	2R:985105-986009	0.710412	0.857507	0.583873	0.801444	0.27963	0.56859	0.606259	0.725547	0.742672	0.589133	0.835764	0.376754	0.649581	0.801512
XLOC_004809	2R:993761-994631	0.0316201	0.395397	0.22829	0.566555	0.665352	0.826721	0.674816	1.23915	0.746082	1.16788	0.538766	0.810867	0.953397	1.5249
XLOC_004810	2R:994888-997568	0.331255	0.650406	0.0127642	0.143874	0.244037	0.536497	3.77106	5.61577	3.50473	5.88209	3.11404	4.42808	3.89543	7.33611
XLOC_004811	2R:1001081-1002975	0.904638	0.965013	0.144236	0.475103	0.134603	0.415756	2.52514	2.48301	2.84702	2.16114	2.51634	2.53394	3.17769	1.78834
XLOC_004816	2R:1194792-1221837	0.0860929	0.504914	0.242242	0.576949	0.0975841	0.358043	20.3073	10.8775	14.7652	16.4197	20.6669	19.9477	8.86344	12.8916
XLOC_004817	2R:1221949-1223349	0.0245259	0.388825	0.219229	0.553036	0.852231	0.928409	5.44609	2.52503	3.59657	4.37454	4.99891	5.89326	2.19423	2.85582
XLOC_004819	2R:1232725-1234217	0.599682	0.795963	0.034089	0.234889	0.574454	0.777242	0.185459	0.110092	0.29555	0	0.370918	0	0.220183	0
XLOC_004822	2R:1263828-1343600	0.687606	0.846485	0.302543	0.619959	0.28559	0.571766	43.3633	40.8635	40.7413	43.4856	40.569	46.1577	40.9135	40.8134
XLOC_004823	2R:1263828-1343600	0.488113	0.723058	0.492261	0.752164	0.138687	0.420592	19.4364	17.9306	19.2121	18.155	21.1227	17.7502	17.3015	18.5598
XLOC_004825	2R:1354452-1487091	0.017259	0.36514	1.59899e-10	3.11803e-07	5.86762e-05	0.0190698	14.8801	7.42339	3.5473	18.7562	3.59788	26.1623	3.49671	11.3501
XLOC_004826	2R:1354452-1487091	0.969426	0.989728	0.105972	0.401684	0.393639	0.648342	0.137546	0.134431	0.0454174	0.226559	0	0.275091	0.0908348	0.178026
XLOC_004827	2R:1354452-1487091	0.51774	0.742348	4.88008e-10	4.75808e-07	0.903039	0.963283	13.3096	12.2092	6.56218	18.9566	7.03028	19.5889	6.09408	18.3243
XLOC_004829	2R:1496088-1504776	0.614344	0.803017	0.249066	0.582615	0.747308	0.872217	0.484532	0.614287	0.403526	0.695293	0.378975	0.590089	0.428077	0.800497
XLOC_004830	2R:1496088-1504776	0.753576	0.883265	0.994206	0.996762	0.936789	0.974522	1.1481	1.01693	1.08386	1.08117	1.13474	1.16147	1.03299	1.00087
XLOC_004865	2R:2143480-2146686	0.0773287	0.486423	0.0880113	0.371476	0.214449	0.508857	28.254	21.6253	23.3854	26.494	27.8166	28.6914	18.9541	24.2965
XLOC_004866	2R:2147390-2150486	0.0845818	0.504387	0.288297	0.615707	0.55234	0.760638	20.6332	16.0777	19.0845	17.6264	21.7674	19.499	16.4016	15.7538
XLOC_004867	2R:2153279-2181961	0.501693	0.731714	0.0568723	0.306353	0.129758	0.406511	201.37	215.558	214.73	202.198	212.561	190.179	216.9	214.216
XLOC_004868	2R:2182892-2184803	0.417623	0.683778	0.525859	0.771274	0.585766	0.782894	9.73701	8.12383	9.30845	8.55239	10.4395	9.03452	8.17739	8.07027
XLOC_004869	2R:2185406-2199982	0.262732	0.623145	0.0205532	0.184694	0.252589	0.543689	43.4843	49.8839	50.1822	43.186	48.6468	38.3219	51.7176	48.0502
XLOC_004870	2R:2185406-2199982	0.176888	0.557924	0.034936	0.239877	0.564669	0.769697	18.5599	22.1847	22.5815	18.1631	21.3499	15.7699	23.8131	20.5564
XLOC_004871	2R:2203778-2218255	0.413174	0.682209	0.000126966	0.00526774	0.00389699	0.0980219	20.8163	23.0419	25.0236	18.8346	26.1025	15.5301	23.9448	22.139
XLOC_004872	2R:2203778-2218255	0.38061	0.664816	0.00873973	0.115152	0.0162625	0.167885	46.1996	52.9251	53.2104	45.9143	53.1565	39.2428	53.2643	52.5858
XLOC_004873	2R:2224808-2230714	0.547864	0.761594	0.881983	0.955932	0.320492	0.597817	9.71047	10.6488	10.269	10.0903	9.19658	10.2244	11.3414	9.95616
XLOC_004874	2R:2303898-2304836	0.69346	0.847964	0.2629	0.594737	0.175004	0.460536	6.2715	6.77471	5.98903	7.05718	6.38791	6.15509	5.59014	7.95927
XLOC_004875	2R:2305743-2306243	0.0111418	0.306006	0.128257	0.441095	0.914134	0.969553	2.77081	1.58579	1.78325	2.57335	2.34834	3.19328	1.21817	1.95342
XLOC_004876	2R:2307024-2308267	0.399137	0.673583	0.362003	0.647026	0.716993	0.859862	2.67094	3.22082	3.24137	2.6504	3.08318	2.25871	3.39955	3.04209
XLOC_004877	2R:2309179-2319978	0.906638	0.965761	0.0781367	0.355167	0.0285245	0.217276	89.5867	87.8707	91.3812	86.0762	95.5889	83.5844	87.1735	88.568
XLOC_004878	2R:2320270-2330281	0.270342	0.630969	0.266526	0.598856	0.0856539	0.339482	67.0694	76.4322	69.767	73.7346	68.2032	65.9356	71.3307	81.5336
XLOC_004879	2R:2331743-2339407	0.507507	0.733753	0.375799	0.661294	0.386037	0.641203	41.839	38.1841	41.1473	38.8758	41.8635	41.8145	40.4312	35.937
XLOC_004880	2R:2344322-2371655	0.114213	0.530757	0.00293812	0.0556247	0.00758958	0.128083	15.9599	20.9192	20.5349	16.3442	19.9057	12.014	21.164	20.6744
XLOC_004881	2R:2344322-2371655	0.249864	0.61065	0.00113624	0.0257636	0.671095	0.830352	12.5183	15.1224	15.9026	11.7382	14.3541	10.6826	17.4511	12.7937
XLOC_004882	2R:2374046-2377628	0.119662	0.534123	0.0252376	0.205056	0.492609	0.724971	6.85629	8.91677	9.14906	6.624	8.49011	5.22247	9.808	8.02553
XLOC_004883	2R:2379881-2381457	0.0888905	0.508318	0.285397	0.614943	0.0490796	0.274184	12.5018	16.1713	15.1353	13.5378	11.7917	13.2119	18.4788	13.8638
XLOC_004884	2R:2381717-2382086	0.29688	0.647184	0.0123641	0.140509	0.0848105	0.338639	3.7908	2.64087	2.57266	3.85901	3.57737	4.00423	1.56794	3.7138
XLOC_004885	2R:2388245-2509398	0.938821	0.975696	0.0279442	0.213857	0.430138	0.679579	5.30461	5.37894	6.20184	4.4817	6.46165	4.14757	5.94204	4.81584
XLOC_004934	2R:3020109-3020426	0.286319	0.641012	0.704837	0.876375	0.675842	0.834637	1.03354	0.0880565	0.60038	0.521219	1.11683	0.950259	0.083933	0.09218
XLOC_004941	2R:3135208-3136633	0.110001	0.525554	0.255932	0.589378	0.106288	0.374796	3.01977	5.91456	4.98034	3.95399	4.27139	1.76816	5.6893	6.13982
XLOC_004942	2R:3138167-3138555	0.0221216	0.38648	0.290321	0.615707	0.484229	0.719152	1.07254	3.12036	2.38522	1.80768	1.17137	0.97371	3.59907	2.64164
XLOC_005023	2R:4120761-4121778	0.441572	0.694967	0.577296	0.800274	0.180317	0.468231	3.1383	3.8346	3.30039	3.6725	3.4056	2.87101	3.19519	4.474
XLOC_005026	2R:4132155-4132797	0.556453	0.766302	0.66562	0.853275	0.490054	0.723808	0.0500735	0.0985159	0.0550455	0.093544	0	0.100147	0.110091	0.0869409
XLOC_005143	2R:5801000-5854324	0.174367	0.557924	0.0572847	0.306353	0.00474902	0.102896	246.594	229.114	230.29	245.417	227.328	265.86	233.252	224.975
XLOC_005144	2R:5801000-5854324	0.131558	0.540281	0.9974	0.998424	0.64869	0.818424	1.16836	0.438299	0.80278	0.803881	1.09073	1.246	0.514832	0.361766
XLOC_005218	2R:6825828-6845598	0.448242	0.70094	0.424121	0.697063	0.01819	0.174827	0.0898328	0.262296	0.133135	0.218994	0.179666	0	0.086605	0.437987
XLOC_005219	2R:6848305-6849532	0.550678	0.761694	0.980468	0.990357	0.267337	0.558742	0.175037	0.270133	0.220596	0.224573	0.264145	0.0859284	0.177048	0.363218
XLOC_005270	2R:7432879-7433618	0.047007	0.421759	0.721715	0.880691	0.721715	0.863057	0.135752	0	0.0826639	0.0530885	0.165328	0.106177	0	0
XLOC_005271	2R:7435623-7436984	0.987624	0.996826	0.0945926	0.383484	0.450607	0.693715	0.139313	0.138024	0.234373	0.0429642	0.192698	0.0859284	0.276048	0
XLOC_005402	2R:9244231-9246714	0.262999	0.623145	0.21784	0.552322	0.0705208	0.316901	2.82381	1.98261	2.74708	2.05934	3.68056	1.96707	1.81361	2.15161
XLOC_005427	2R:9448794-9449456	0.478581	0.720393	0.508576	0.761693	0.060974	0.301775	0.18159	0.088833	0.18159	0.088833	0.36318	0	0	0.177666
XLOC_005639	2R:12690556-12691028	0.126986	0.540281	0.376484	0.661294	0.72339	0.863815	0.287492	0.0403537	0.230935	0.0969108	0.381163	0.193822	0.0807074	0
XLOC_005640	2R:12691343-12693148	0.424761	0.685665	0.150198	0.482613	0.507032	0.732379	0.477945	0.317105	0.241939	0.553111	0.393042	0.562848	0.0908348	0.543374
XLOC_005641	2R:12693533-12698618	0.175305	0.557924	0.104397	0.39874	0.522325	0.737783	2.05588	2.71036	1.95767	2.80857	1.46619	2.64557	2.44915	2.97158
XLOC_005644	2R:12708543-12711214	0.0419706	0.408984	0.204676	0.539349	0.0114246	0.144604	3.11218	5.09277	4.56599	3.63897	2.60932	3.61505	6.52266	3.66288
XLOC_005796	2R:14902004-14903351	0.551564	0.761721	0.347975	0.634234	0.729956	0.867736	0.239016	0.17112	0.26677	0.143367	0.278181	0.199852	0.255359	0.0868817
XLOC_005953	2R:15790804-15791586	0.696613	0.848997	0.689093	0.868957	0.186186	0.475814	0.0451811	0.0835955	0.0835955	0.0451811	0	0.0903622	0.167191	0
XLOC_005962	2R:15946441-15947350	0.2521	0.613142	0.443405	0.712306	0.443405	0.689506	0.274592	0	0.229411	0.0451811	0.458822	0.0903622	0	0
XLOC_005963	2R:15951631-15952654	0.0295936	0.395397	0.0471567	0.282104	0.82548	0.913557	0.817018	1.69373	1.6364	0.874343	1.1572	0.476833	2.1156	1.27185
XLOC_005965	2R:16018097-16021430	0.132789	0.540281	0.0265009	0.209239	0.137319	0.419705	0.415223	0.0871496	0.502372	0	0.830446	0	0.174299	0
XLOC_005966	2R:16021490-16022240	0.346594	0.650406	0.325875	0.619959	0.325875	0.597817	0.0859285	0	0	0.0859285	0	0.171857	0	0
XLOC_006035	2R:16931355-16931848	0.884733	0.958501	0.537436	0.779183	0.253816	0.543689	1.02384	0.982882	0.906887	1.09984	0.747345	1.30034	1.06643	0.899334
XLOC_006042	2R:16960996-16961461	0.000510727	0.165986	0.824037	0.932669	0.599256	0.793312	1.04036	1.84746	1.40094	1.48688	0.895618	1.1851	1.90625	1.78867
XLOC_006079	2R:17485994-17487250	0.682562	0.845757	0.809085	0.924262	0.602224	0.796155	0.428097	0.519754	0.442304	0.505546	0.464822	0.391371	0.419786	0.619722
XLOC_006084	2R:17526924-17528196	0.363503	0.658765	0.979643	0.990357	0.352268	0.621649	1.31417	0.209017	0.758138	0.765048	1.18377	1.44457	0.332506	0.0855275
XLOC_006085	2R:17528272-17528692	0.0316317	0.395397	0.41582	0.691851	0.116349	0.387829	1.50995	0.394767	1.09543	0.809286	1.93371	1.08618	0.257143	0.532391
XLOC_006105	2R:17688543-17689173	0.62867	0.807581	0.260303	0.593416	0.235809	0.526429	0.141173	0.0873403	0.182971	0.0455427	0.282346	0	0.0835953	0.0910853
XLOC_006156	2R:18332552-18333072	0.387831	0.668375	0.368935	0.654616	0.289425	0.575896	0.55642	0.0465252	0.55642	0.0465252	1.11284	0	0	0.0930503
XLOC_006204	2R:18983044-18983434	0.00875097	0.294214	0.121258	0.43015	0.324814	0.597817	0.275995	0.0403537	0.266408	0.0499403	0.452109	0.0998806	0.0807074	0
XLOC_006231	2R:19237859-19238790	0.164683	0.553453	0.938387	0.980876	0.461636	0.70252	0.0499403	0.215224	0.127858	0.137307	0	0.0998806	0.255715	0.174733
XLOC_006389	2R:12555534-12556230	0.609497	0.800607	0.470922	0.734638	0.506861	0.732379	1.24293	0.993648	0.99951	1.23707	1.01488	1.47098	0.984138	1.00316
XLOC_006390	2RHet:0-292	0.952791	0.982685	0.291434	0.615707	0.0104246	0.140194	0.619682	0.636024	0.80223	0.453476	1.23936	0	0.365098	0.906951
XLOC_006391	2RHet:86810-88616	0.548748	0.761594	1.14388e-05	0.000857908	0.842953	0.924121	7.81969	6.54922	2.44697	11.9219	2.90428	12.7351	1.98967	11.1088
XLOC_006392	2RHet:95964-101926	0.265041	0.624191	3.72162e-07	8.0635e-05	0.00976651	0.136006	8.74597	13.2497	6.4949	15.5007	6.13566	11.3563	6.85413	19.6452
XLOC_006393	2RHet:102173-103282	0.439476	0.69453	0.0201113	0.184117	0.924611	0.969824	0.710124	0.996392	0.414273	1.29224	0.288145	1.1321	0.5404	1.45238
XLOC_006394	2RHet:106110-106876	0.626268	0.80663	0.0193385	0.178721	0.193178	0.48795	0.897563	1.12245	0.461104	1.55891	0.643542	1.15158	0.278666	1.96624
XLOC_006395	2RHet:121291-127151	0.00829106	0.294214	0.280311	0.611696	0.502368	0.732151	11.2251	7.74841	10.094	8.87942	12.2072	10.2429	7.98085	7.51598
XLOC_006396	2RHet:189598-340473	0.097812	0.523844	3.41851e-06	0.000333304	0.850038	0.928209	4.69326	8.56657	3.66138	9.59845	1.82292	7.5636	5.49983	11.6333
XLOC_006397	2RHet:189598-340473	0.000411948	0.165986	0.0076153	0.108393	0.0542858	0.288439	1.69675	4.43329	2.17899	3.95104	1.42959	1.96391	2.9284	5.93818
XLOC_006399	2RHet:345730-346825	0.227423	0.587799	0.462524	0.727943	0.322067	0.597817	2.44723	1.34348	2.10398	1.68672	2.93817	1.95628	1.26979	1.41717
XLOC_006400	2RHet:358327-359365	0.681842	0.845757	0.830494	0.932929	0.0705234	0.316901	0.84446	1.03158	0.969468	0.906568	1.14958	0.539345	0.789361	1.27379
XLOC_006402	2RHet:398505-400842	0.350796	0.652721	0.20207	0.536223	0.731123	0.867736	4.51946	3.76775	3.63472	4.65249	3.87537	5.16355	3.39408	4.14143
XLOC_006404	2RHet:576445-576912	0.465405	0.710125	0.097201	0.387758	0.161894	0.45099	0.823616	0.229657	0.831703	0.22157	1.38408	0.263149	0.279322	0.179991
XLOC_006405	2RHet:1007616-1008662	0.408743	0.679495	0.571332	0.799898	0.192693	0.487882	0.43268	0.136168	0.386791	0.182057	0.773581	0.0917789	0	0.272336
XLOC_006406	2RHet:1040888-1045053	0.958244	0.983979	0.278818	0.611696	0.334417	0.606054	9.59929	9.71688	10.2634	9.05279	10.7429	8.45568	9.78386	9.6499
XLOC_006407	2RHet:1075159-1078046	0.062756	0.451719	1.67809e-05	0.00109076	0.0223543	0.196969	10.3566	2.90976	3.75386	9.51247	6.13411	14.579	1.3736	4.44592
XLOC_006408	2RHet:1078151-1079386	0.0281768	0.395286	0.0204098	0.184694	0.0584487	0.299979	3.75607	0.841613	1.67032	2.92736	2.62312	4.88903	0.717531	0.965695
XLOC_006409	2RHet:1079875-1081315	0.0535942	0.424832	0.00574167	0.0874708	0.104128	0.371207	5.88838	1.65439	2.52881	5.01396	3.94799	7.82876	1.10962	2.19917
XLOC_006410	2RHet:1081476-1082525	0.0442192	0.413746	5.1241e-05	0.00256205	0.00526547	0.106955	3.46269	0.897491	1.4593	2.90088	2.28515	4.64023	0.633451	1.16153
XLOC_006411	2RHet:1085135-1086256	0.022488	0.38648	0.145237	0.475493	0.532606	0.743609	3.7466	0.792539	1.79695	2.74219	3.07467	4.41853	0.519224	1.06585
XLOC_006412	2RHet:1086917-1087765	0.106534	0.525554	0.0820766	0.363984	0.237161	0.527326	2.62228	0.912795	1.26231	2.27277	1.77866	3.46591	0.74596	1.07963
XLOC_006413	2RHet:1089483-1090016	0.135099	0.540281	0.630699	0.829867	0.770219	0.878602	1.59697	0.527536	0.945784	1.17872	1.55117	1.64276	0.340401	0.71467
XLOC_006414	2RHet:1094854-1095577	0.00557208	0.278604	0.191336	0.523291	0.708714	0.854665	3.88516	0.787635	1.84387	2.82892	3.25381	4.5165	0.433935	1.14134
XLOC_006415	2RHet:1110849-1112770	0.0190063	0.369437	0.0471621	0.282104	0.987206	0.995352	7.86809	2.98914	4.26744	6.58979	6.69787	9.03831	1.83701	4.14126
XLOC_006416	2RHet:1132773-1133686	0.12933	0.540281	0.373713	0.659732	0.518903	0.737783	1.29206	0.621197	0.795853	1.1174	1.24747	1.33664	0.344239	0.898156
XLOC_006418	2RHet:1256779-1338526	0.450314	0.701928	0.279207	0.611696	0.646641	0.817207	11.1031	12.7064	11.1594	12.6502	10.0447	12.1616	12.2741	13.1388
XLOC_006419	2RHet:1342321-1344531	0.370419	0.661463	0.00975319	0.124305	0.194493	0.490635	2.19325	1.64719	1.33147	2.50897	1.88665	2.49985	0.776294	2.5181
XLOC_006420	2RHet:1361818-1362254	0.366184	0.659541	0.573441	0.799898	0.22709	0.521978	0.962125	0.486919	0.654774	0.79427	1.04358	0.880665	0.265964	0.707874
XLOC_006421	2RHet:1385673-1386466	0.952106	0.982685	0.0899251	0.37549	0.0282317	0.216739	0.609941	0.631743	0.423794	0.817889	0.672459	0.547422	0.175129	1.08836
XLOC_006422	2RHet:1387286-1388588	0.289649	0.643551	0.0179884	0.169456	0.499953	0.729688	2.03933	1.36009	0.991517	2.40791	1.13857	2.9401	0.844466	1.87572
XLOC_006423	2RHet:1414859-1415464	0.127598	0.540281	0.363734	0.649377	0.372453	0.634507	0.135794	0.366087	0.182416	0.319465	0	0.271588	0.364833	0.367341
XLOC_006424	2RHet:1416991-1417735	0.923948	0.970743	0.840455	0.936507	0.00904727	0.132648	0.419044	0.444958	0.413533	0.450469	0.655516	0.182572	0.17155	0.718367
XLOC_006425	2RHet:1438667-1439434	0.585086	0.785215	0.110985	0.410915	0.138313	0.420592	0.294268	0.408717	0.184335	0.51865	0.282065	0.306471	0.086605	0.730829
XLOC_006426	2RHet:1442615-1443703	0.826451	0.926195	0.100239	0.392501	0.936274	0.974522	0.329209	0.348966	0.167041	0.511134	0.165328	0.49309	0.168754	0.529178
XLOC_006427	2RHet:1449544-1450408	0.933694	0.974106	0.742729	0.89224	0.792705	0.889399	0.659709	0.640812	0.606831	0.693689	0.651038	0.668379	0.562624	0.718999
XLOC_006428	2RHet:1461911-1462284	0.684413	0.845757	0.706818	0.876375	0.0966175	0.357473	0.563706	0.457467	0.459478	0.561695	0.743827	0.383586	0.175129	0.739804
XLOC_006429	2RHet:1462413-1464095	0.00133583	0.232223	0.141279	0.470126	0.51167	0.73536	2.31001	1.15193	1.34685	2.1151	2.09456	2.52547	0.599137	1.70472
XLOC_006430	2RHet:1622496-1622758	0.280557	0.633936	0.847155	0.940212	0.0904796	0.346833	0.235559	0.451421	0.326591	0.36039	0.370971	0.100147	0.28221	0.620632
XLOC_006431	2RHet:1623953-1625141	0.97251	0.989768	0.842147	0.937856	0.341692	0.610164	0.599412	0.60958	0.629894	0.579098	0.747028	0.451795	0.512759	0.7064
XLOC_006432	2RHet:1631744-1632821	0.526448	0.747723	0.999498	0.999498	0.119374	0.390477	3.3386	2.48569	2.91195	2.91234	3.82977	2.84743	1.99413	2.97725
XLOC_006433	2RHet:1632925-1633267	0.477249	0.719192	0.264935	0.596563	0.595303	0.791303	3.54281	2.8175	2.85555	3.50476	3.37152	3.7141	2.33957	3.29542
XLOC_006434	2RHet:1637838-1641625	0.13735	0.540281	0.000743432	0.0195904	0.141352	0.425364	34.3109	15.531	22.4452	27.3967	30.8455	37.7764	14.045	17.017
XLOC_006435	2RHet:1641764-1644420	0.151504	0.547438	0.849121	0.940233	0.391728	0.6468	3.06901	2.29865	2.60658	2.76107	3.34174	2.79628	1.87143	2.72587
XLOC_006436	2RHet:1644647-1645564	0.193616	0.562668	0.56963	0.799121	0.506251	0.732379	0.465385	0.219841	0.40385	0.281376	0.454959	0.47581	0.352742	0.0869409
XLOC_006437	2RHet:1646220-1647119	0.117382	0.532316	0.741129	0.89224	0.554412	0.762194	0.810519	0.398822	0.553533	0.655809	0.85109	0.769948	0.255975	0.541669
XLOC_006438	2RHet:1647230-1647956	0.818403	0.919289	0.0337366	0.234889	0.748858	0.872217	0.355574	0.314201	0.133746	0.536029	0.183558	0.52759	0.083933	0.544468
XLOC_006439	2RHet:1648219-1648695	0.160747	0.553453	0.154267	0.485194	0.771038	0.878602	0.331933	0.176046	0.140284	0.367695	0.195408	0.468458	0.085159	0.266932
XLOC_006440	2RHet:1648750-1650087	0.0442994	0.413746	0.289934	0.615707	0.841812	0.924121	1.32282	0.669164	0.82873	1.16326	1.12432	1.52132	0.533137	0.805191
XLOC_006441	2RHet:1655073-1656240	0.0866344	0.504914	0.642923	0.836737	0.0755716	0.326751	0.584043	0.223238	0.35853	0.448751	0.361309	0.806778	0.355751	0.0907251
XLOC_006442	2RHet:1658093-1658602	0.0523038	0.424832	0.527954	0.771321	0.978308	0.991014	0.247038	0.0433025	0.190415	0.0999258	0.294225	0.199852	0.086605	0
XLOC_006443	2RHet:1659156-1660813	0.124001	0.537904	0.238522	0.576949	0.220166	0.51589	0.506131	0.0901186	0.447904	0.148346	0.811874	0.200389	0.083933	0.0963042
XLOC_006445	2RHet:1674036-1675443	0.522249	0.744978	0.109185	0.409443	0.246084	0.540231	0.314529	0.455925	0.23663	0.533824	0.272334	0.356724	0.200926	0.710924
XLOC_006446	2RHet:1675713-1677634	0.344721	0.650406	0.711134	0.877732	0.650553	0.818437	0.607875	0.360731	0.445481	0.523124	0.616569	0.59918	0.274394	0.447069
XLOC_006448	2RHet:1678561-1679575	0.923321	0.970743	0.640445	0.835363	0.180569	0.468231	0.46614	0.436513	0.406427	0.496226	0.551819	0.380462	0.261035	0.611991
XLOC_006449	2RHet:1681277-1682150	0.609511	0.800607	0.0372734	0.247222	0.240097	0.532033	0.360285	0.258639	0.488858	0.130066	0.638145	0.0824249	0.339571	0.177707
XLOC_006450	2RHet:1682892-1683532	0.391822	0.670811	0.446817	0.712717	0.366653	0.632719	0.0941778	0.261445	0.220829	0.134793	0.188356	0	0.253303	0.269586
XLOC_006451	2RHet:1692472-1693573	0.60068	0.795963	0.907507	0.970728	0.559685	0.765348	0.498895	0.613449	0.570762	0.541583	0.440019	0.557772	0.701504	0.525394
XLOC_006452	2RHet:1693670-1694408	0.968108	0.989321	0.26415	0.595797	0.37257	0.634507	0.341267	0.348386	0.245573	0.444081	0.320945	0.361589	0.1702	0.526572
XLOC_006453	2RHet:1694569-1695713	0.12951	0.540281	0.262219	0.594737	0.670947	0.830352	0.681036	1.18926	0.664935	1.20536	0.51222	0.849853	0.817651	1.56086
XLOC_006454	2RHet:1695848-1696230	0.0553342	0.432764	0.922563	0.976655	0.922563	0.969824	0	0.186428	0.097625	0.0888034	0	0	0.19525	0.177607
XLOC_006455	2RHet:1696318-1699418	0.64423	0.82431	0.747376	0.893552	0.316494	0.597817	2.1611	1.85541	2.0886	1.92791	2.49335	1.82885	1.68385	2.02697
XLOC_006459	2RHet:2213762-2284519	0.212599	0.577393	1.39604e-06	0.000181485	0.213941	0.508857	9.64043	5.5022	4.55649	10.5861	5.99716	13.2837	3.11581	7.8886
XLOC_006460	2RHet:2284682-2324242	0.656346	0.833896	0.0119478	0.140351	0.190423	0.483495	1.33253	1.5203	0.871544	1.98128	1.05459	1.61046	0.688499	2.35211
XLOC_006461	2RHet:2284682-2324242	0.0309511	0.395397	0.0375978	0.247245	0.829431	0.916368	0.531781	1.06267	0.461625	1.13283	0.229612	0.833949	0.693637	1.43171
XLOC_006463	2RHet:2334218-2335465	0.59937	0.795963	0.0543699	0.29909	0.600024	0.79379	1.06342	0.728488	0.540529	1.25138	0.801876	1.32497	0.279183	1.17779
XLOC_006464	2RHet:2340171-2341414	0.127455	0.540281	0.0158518	0.159317	0.975436	0.989728	0.707743	0.452562	0.233403	0.926902	0.365189	1.0503	0.101618	0.803506
XLOC_006465	2RHet:2344284-2345029	0.33135	0.650406	0.350351	0.636037	0.145468	0.429143	0.558175	0.136223	0.425913	0.268485	0.760991	0.355359	0.0908348	0.181611
XLOC_006466	2RHet:2352231-2352827	0.37556	0.662149	0.649816	0.843574	0.404171	0.658065	0.695651	0.404906	0.498198	0.602359	0.739688	0.651615	0.256709	0.553103
XLOC_006467	2RHet:2354308-2356014	0.933526	0.974106	0.114799	0.417743	0.231589	0.52208	1.94223	1.88572	1.45587	2.37208	1.82829	2.05618	1.08345	2.68799
XLOC_006468	2RHet:2356390-2358238	0.779479	0.900999	1.29422e-05	0.000934717	0.0155985	0.163533	1.7361	1.88836	0.828284	2.79617	1.23212	2.24009	0.424451	3.35226
XLOC_006469	2RHet:2358635-2359544	0.615028	0.803017	0.227734	0.566555	0.218283	0.515317	0.745655	0.527431	0.826775	0.446311	1.13015	0.361158	0.523397	0.531464
XLOC_006470	2RHet:2360671-2361609	0.368376	0.661373	0.000768323	0.0199764	0.483418	0.718494	1.21993	0.895176	0.428063	1.68704	0.471961	1.9679	0.384166	1.40619
XLOC_006471	2RHet:2362367-2363302	0.6723	0.843696	0.000381232	0.0119904	0.939919	0.975627	1.09398	0.934438	0.445079	1.58334	0.535575	1.65239	0.354584	1.51429
XLOC_006472	2RHet:2374473-2375140	0.610514	0.800607	0.831727	0.932929	0.542564	0.750797	0.426734	0.529168	0.500124	0.455779	0.385177	0.468291	0.61507	0.443266
XLOC_006473	2RHet:2375989-2376818	0.73909	0.87347	0.0332767	0.234889	0.847129	0.926036	1.13359	1.02213	0.782906	1.37281	0.864266	1.40291	0.701546	1.34272
XLOC_006474	2RHet:2377787-2378602	0.246342	0.607291	0.0810833	0.363477	0.617796	0.803054	0.76307	0.403321	0.334402	0.831989	0.583645	0.942496	0.085159	0.721483
XLOC_006475	2RHet:2381101-2382347	0.673478	0.844012	0.275678	0.609492	0.903752	0.963283	1.46657	1.16308	1.13362	1.49603	1.30526	1.62789	0.961983	1.36417
XLOC_006476	2RHet:2383479-2384476	0.949174	0.980344	0.0163777	0.162942	0.320359	0.597817	1.46618	1.43281	0.995965	1.90302	1.19229	1.74006	0.799636	2.06599
XLOC_006478	2RHet:2572012-2576019	0.0430018	0.411046	0.690064	0.868957	0.376537	0.634836	2.88252	6.10605	4.30626	4.68231	2.27518	3.48986	6.33735	5.87476
XLOC_006479	2RHet:2623968-2624293	0.0254997	0.391531	0.778939	0.908264	0.340984	0.609929	1.24143	7.64255	4.36326	4.52072	0.893607	1.58925	7.83292	7.45219
XLOC_006480	2RHet:2624458-2625213	0.337095	0.650406	0.290825	0.615707	0.412633	0.66578	0.655471	0.04609	0.148226	0.553336	0.296451	1.01449	0	0.09218
XLOC_006482	2RHet:2831191-2831848	0.505348	0.733753	0.952019	0.985208	0.271546	0.559545	0.911056	0.494388	0.686926	0.718518	1.18708	0.635036	0.186777	0.801999
XLOC_006483	2RHet:2833501-2834877	0.115445	0.530977	0.855596	0.943538	0.556849	0.762194	1.09081	1.78291	1.48075	1.39297	1.2768	0.904811	1.6847	1.88112
XLOC_006484	2RHet:2844383-2845352	0.917507	0.969723	0.551774	0.789313	0.0317537	0.227646	2.67167	2.58186	2.49439	2.75915	3.03607	2.30728	1.95272	3.21101
XLOC_006485	2RHet:2847705-2848791	0.350475	0.652721	0.236524	0.575089	0.0364467	0.237696	2.57766	1.99946	1.9573	2.61982	2.84809	2.30723	1.0665	2.93241
XLOC_006486	2RHet:2855925-2858151	0.0558321	0.433009	0.717243	0.880083	0.851573	0.928209	8.1119	2.46449	5.06371	5.51267	8.0033	8.2205	2.12413	2.80485
XLOC_006487	2RHet:2858261-2858614	0.0731709	0.479157	0.444964	0.712464	0.454274	0.696959	0.979817	0.0831174	0.414131	0.648804	0.747555	1.21208	0.0807074	0.0855275
XLOC_006488	2RHet:2876816-2877823	0.113119	0.527707	0.103158	0.398371	0.139787	0.422611	3.37878	0.638949	1.12325	2.89447	1.69428	5.06327	0.552227	0.725671
XLOC_006489	2RHet:2880816-2882933	0.0115389	0.312512	0.00139748	0.0302788	0.00164141	0.0748323	9.07044	1.60059	3.66348	7.00754	5.75551	12.3854	1.57146	1.62972
XLOC_006490	2RHet:2883637-2885712	0.0390403	0.408984	3.87357e-06	0.000359689	0.00366507	0.0954146	15.864	4.49235	6.41446	13.9419	10.0147	21.7134	2.8142	6.1705
XLOC_006491	2RHet:2885818-2890232	0.0361017	0.408984	4.21357e-05	0.00223062	0.0498756	0.274184	16.4862	5.46742	6.2511	15.7025	9.76218	23.2102	2.74002	8.19482
XLOC_006492	2RHet:2890324-2890695	0.200834	0.563156	0.0507493	0.293765	0.230948	0.52208	1.60782	0.878679	0.759806	1.72669	0.834361	2.38127	0.685251	1.07211
XLOC_006493	2RHet:2894190-2895330	0.0484895	0.424832	0.103303	0.398371	0.115744	0.387137	1.39671	0.353106	0.519981	1.22984	0.699657	2.09377	0.340304	0.365907
XLOC_006494	2RHet:2895699-2899034	0.0460744	0.421759	4.59638e-05	0.00235867	0.020865	0.189668	22.0843	10.258	10.3177	22.0246	13.2544	30.9142	7.38106	13.1349
XLOC_006495	2RHet:2899171-2900398	0.0377557	0.408984	0.0138924	0.151625	0.364973	0.631542	4.42357	1.47245	1.60597	4.29005	2.61065	6.23649	0.601285	2.34361
XLOC_006496	2RHet:2900471-2901304	0.252347	0.613142	0.112996	0.412976	0.256503	0.545174	2.59682	1.16916	1.32671	2.43927	1.64671	3.54693	1.0067	1.33161
XLOC_006498	2RHet:2921760-2923770	0.000233764	0.165986	0.740198	0.89224	0.256003	0.545174	10.477	5.71317	7.88721	8.30295	10.9889	9.96509	4.78553	6.64081
XLOC_006499	2RHet:3006119-3008514	0.163145	0.553453	0.058903	0.311276	0.00313878	0.0914282	4.97762	0.753041	3.48899	2.24167	6.62494	3.33031	0.353042	1.15304
XLOC_006502	2RHet:3198161-3244445	0.149051	0.544286	0.0611334	0.317521	0.0202507	0.185888	6.72011	4.71059	6.48728	4.94342	8.46604	4.97418	4.50851	4.91266
XLOC_006503	2RHet:3198161-3244445	0.117357	0.532316	0.394989	0.671845	0.0887851	0.345571	0.28114	0.773144	0.426418	0.627866	0.38599	0.176291	0.466847	1.07944
XLOC_006504	2RHet:3251414-3253013	0.0746425	0.479157	0.936144	0.980876	0.49591	0.727086	2.66038	1.38581	1.999	2.04719	2.84196	2.47881	1.15604	1.61558
XLOC_006505	2RHet:3253405-3253980	0.694739	0.847964	0.825175	0.932806	0.207459	0.503639	0.272899	0.312009	0.27257	0.312338	0.368092	0.177707	0.177048	0.446969
XLOC_006506	2RHet:3260503-3261221	0.0458845	0.421759	0.119759	0.429285	0.493219	0.725323	2.50135	0.698247	1.90467	1.29493	2.93812	2.06458	0.87122	0.525274
XLOC_006507	2RHet:3265396-3268207	0.964	0.986771	0.298707	0.619	0.664491	0.826377	2.08142	2.10719	1.86312	2.32549	1.94594	2.21689	1.7803	2.43408
XLOC_006508	2RHet:3268334-3269352	0.278751	0.633936	0.280476	0.611696	0.584252	0.782115	1.38039	0.911061	1.32746	0.963991	1.65355	1.10724	1.00138	0.820743
XLOC_006509	2RHet:3275547-3277978	0.579676	0.782803	0.240332	0.576949	0.474201	0.713498	2.99782	3.42768	2.86312	3.56239	2.85962	3.13603	2.86662	3.98875
XLOC_006510	2RHet:0-292	0.144352	0.542251	0.293865	0.617411	0.109953	0.379345	0.563484	1.06738	0.969423	0.661438	0.955111	0.171857	0.983735	1.15102
XLOC_006512	2RHet:121291-127151	0.00121533	0.232223	0.901896	0.966848	0.228846	0.521978	109.736	52.7964	81.5896	80.9431	106.863	112.61	56.3166	49.2761
XLOC_006514	2RHet:348988-350129	0.502526	0.732256	0.611155	0.820664	0.116258	0.387829	0.933036	0.626329	0.871712	0.687653	1.31516	0.550907	0.428259	0.8244
XLOC_006515	2RHet:369907-371102	0.68215	0.845757	0.0280575	0.213857	0.0657134	0.311696	0.83789	1.02315	0.661139	1.1999	0.791223	0.884556	0.531055	1.51525
XLOC_006516	2RHet:371551-374223	0.990874	0.997009	0.179025	0.513381	0.0117325	0.14563	3.46884	3.47721	3.06059	3.88546	3.86322	3.07447	2.25797	4.69644
XLOC_006517	2RHet:375519-376408	0.801645	0.910666	0.789397	0.913003	0.734891	0.87009	0.40207	0.445653	0.398239	0.449484	0.34395	0.46019	0.452528	0.438779
XLOC_006518	2RHet:377755-382794	0.896161	0.961896	0.00352535	0.0630855	0.284553	0.571766	5.69984	5.49569	4.0537	7.14183	4.68449	6.71518	3.42291	7.56848
XLOC_006520	2RHet:395747-396760	0.802232	0.910666	0.156978	0.490556	0.885083	0.95249	1.89451	2.01694	1.65887	2.25258	1.62743	2.1616	1.69031	2.34356
XLOC_006521	2RHet:398505-400842	0.78785	0.906175	0.351731	0.637431	0.0414429	0.254131	1.67985	1.82681	1.94109	1.56557	2.29137	1.06833	1.59081	2.06281
XLOC_006522	2RHet:401021-402455	0.489825	0.723058	0.813946	0.928184	0.784793	0.884593	2.53571	3.06784	2.86466	2.73888	2.67159	2.39983	3.05774	3.07794
XLOC_006523	2RHet:402868-403886	0.326021	0.650406	0.695818	0.871448	0.182611	0.471658	2.04748	2.57356	2.40232	2.21871	2.4569	1.63805	2.34774	2.79937
XLOC_006524	2RHet:403936-404778	0.0599659	0.44261	0.198271	0.532357	0.100929	0.362534	1.10059	2.04808	1.36704	1.78163	1.16013	1.04104	1.57395	2.52221
XLOC_006525	2RHet:405391-405794	0.355783	0.652874	0.427598	0.698924	0.864223	0.934502	0.566937	0.37434	0.565328	0.375949	0.641327	0.492547	0.489329	0.25935
XLOC_006526	2RHet:405937-407293	0.393584	0.671469	0.743214	0.89224	0.0818989	0.334427	1.35384	1.60337	1.40869	1.54852	1.66528	1.0424	1.1521	2.05464
XLOC_006527	2RHet:407421-409118	0.00319327	0.239495	0.139291	0.465099	0.0328506	0.232097	1.6578	4.33466	2.5565	3.43596	1.8668	1.4488	3.24621	5.42311
XLOC_006528	2RHet:409314-410093	0.272392	0.631065	0.827274	0.932929	0.368211	0.633167	1.01634	1.40374	1.16327	1.25681	1.16378	0.868898	1.16276	1.64472
XLOC_006529	2RHet:411016-411506	0.856304	0.941861	0.949496	0.98485	0.752415	0.872819	1.90464	2.01241	1.94222	1.97483	1.9696	1.83967	1.91484	2.10998
XLOC_006530	2RHet:420543-421288	0.136516	0.540281	0.71023	0.877732	0.0929516	0.349914	0.184497	0.796989	0.439974	0.541512	0.368994	0	0.510954	1.08302
XLOC_006532	2RHet:421922-471862	0.993245	0.998721	0.992738	0.996762	0.703613	0.852202	1.54134	1.5347	1.53586	1.54018	1.62959	1.45309	1.44213	1.62727
XLOC_006533	2RHet:421922-471862	0.165836	0.553453	0.551917	0.789313	0.000818584	0.0532079	9.09567	6.99126	8.4192	7.66773	11.8112	6.38016	5.02722	8.9553
XLOC_006534	2RHet:421922-471862	0.43156	0.689638	0.912133	0.971414	0.00271011	0.0861565	63.6775	54.5472	58.7229	59.5018	74.7934	52.5616	42.6525	66.4419
XLOC_006535	2RHet:421922-471862	0.154092	0.553453	0.741601	0.89224	0.0225331	0.197039	85.5612	72.7856	80.524	77.8228	96.7045	74.4178	64.3435	81.2278
XLOC_006539	2RHet:1040888-1045053	0.000473442	0.165986	0.773101	0.906443	0.169653	0.460044	1.37409	0.406945	0.945456	0.835578	1.69505	1.05313	0.195866	0.618023
XLOC_006542	2RHet:1360646-1361272	0.307181	0.650406	0.152061	0.484508	0.022191	0.196729	2.78213	1.96648	1.98781	2.7608	1.76005	3.80421	2.21557	1.71738
XLOC_006543	2RHet:1456406-1456994	0.064318	0.457738	0.583469	0.801444	0.63432	0.813766	0.0923727	0.354767	0.271981	0.175158	0.098817	0.0859284	0.445146	0.264389
XLOC_006544	2RHet:1487268-1487993	0.30901	0.650406	0.0155304	0.157731	0.977137	0.990341	0.853669	1.23464	0.66357	1.42474	0.468816	1.23852	0.858324	1.61095
XLOC_006546	2RHet:1696318-1699418	0.385723	0.666526	0.0712298	0.341273	0.135659	0.417907	2.14816	0.280515	1.77557	0.653102	3.16924	1.12708	0.381909	0.179121
XLOC_006548	2RHet:1703786-1798857	0.0829003	0.50095	0.104069	0.39874	0.325278	0.597817	0.567851	1.31071	0.640519	1.23804	0.44714	0.688562	0.833898	1.78752
XLOC_006549	2RHet:1703786-1798857	0.637819	0.816642	0.955054	0.98694	0.988241	0.995352	0.367758	0.278795	0.329647	0.316906	0.372463	0.363054	0.286831	0.270758
XLOC_006550	2RHet:1703786-1798857	0.484414	0.721074	0.106086	0.401684	0.482594	0.717817	0.878856	0.634073	0.502537	1.01039	0.733138	1.02457	0.271936	0.996209
XLOC_006551	2RHet:1703786-1798857	0.905438	0.965338	0.208937	0.54439	0.832005	0.917652	0.888802	0.842547	0.679317	1.05203	0.733471	1.04413	0.625164	1.05993
XLOC_006552	2RHet:1703786-1798857	0.300923	0.648397	0.0236776	0.199875	0.185215	0.474288	0.729867	1.12253	0.524891	1.32751	0.100741	1.35899	0.949041	1.29602
XLOC_006553	2RHet:1703786-1798857	0.661593	0.836102	0.161118	0.494772	0.129594	0.406511	0.573716	0.442903	0.378263	0.638356	0.584762	0.562669	0.171764	0.714043
XLOC_006554	2RHet:1847914-2078895	0.566063	0.772444	0.298044	0.619	0.641512	0.816469	2.89484	2.42782	2.37144	2.95122	2.47627	3.31341	2.26661	2.58903
XLOC_006557	2RHet:2133357-2134111	0.467912	0.713132	0.136819	0.462377	0.242347	0.53534	0.520715	0.309807	0.601865	0.228658	0.852828	0.188602	0.350901	0.268713
XLOC_006558	2RHet:2137008-2139287	0.999822	0.999822	0.0055265	0.0869087	0.172576	0.460494	2.60591	2.6057	1.80311	3.4085	2.17692	3.03491	1.42931	3.78209
XLOC_006559	2RHet:2139452-2140402	0.835547	0.929226	0.105403	0.401266	0.0849202	0.338639	0.851622	0.939638	0.618525	1.17274	0.870297	0.832947	0.366752	1.51252
XLOC_006560	2RHet:2140528-2141577	0.829653	0.927119	0.825736	0.932892	0.840296	0.924121	0.787939	0.722582	0.782559	0.727961	0.840221	0.735656	0.724897	0.720266
XLOC_006561	2RHet:2151298-2152257	0.666376	0.83997	0.0362669	0.244707	0.110286	0.379345	0.737279	0.572812	0.375656	0.934436	0.667378	0.80718	0.083933	1.06169
XLOC_006563	2RHet:2158279-2159136	0.722709	0.863002	0.678937	0.862493	0.0501764	0.274184	0.530878	0.447243	0.535243	0.442879	0.803041	0.258715	0.267445	0.627042
XLOC_006564	2RHet:2162267-2163419	0.891048	0.961776	0.0275713	0.212506	0.265402	0.555295	1.17432	1.07494	0.747926	1.50133	0.981783	1.36686	0.514069	1.6358
XLOC_006565	2RHet:2196246-2204386	0.276676	0.632721	0.464188	0.729384	0.0228764	0.198128	26.4038	7.72031	18.854	15.2702	34.0098	18.7979	3.69816	11.7425
XLOC_006566	2RHet:2212154-2213481	0.264333	0.623682	0.267218	0.599626	0.0304662	0.224185	2.41123	0.441714	1.69222	1.16072	3.21205	1.6104	0.17238	0.711048
XLOC_006568	2RHet:2213762-2284519	0.355754	0.652874	0.589721	0.804727	0.370019	0.634028	0.801911	1.20132	0.913182	1.09005	0.861177	0.742644	0.965187	1.43745
XLOC_006570	2RHet:2213762-2284519	0.311303	0.650406	0.0392997	0.253756	0.00238171	0.0814796	3.72338	2.81418	2.63679	3.90077	4.06773	3.37903	1.20584	4.42251
XLOC_006571	2RHet:2213762-2284519	0.282503	0.636857	0.00112287	0.0257636	0.165416	0.456005	8.84713	5.43352	5.33955	8.9411	7.75294	9.94131	2.92615	7.94088
XLOC_006572	2RHet:2213762-2284519	0.175579	0.557924	0.69495	0.871448	0.442554	0.688934	1.08591	0.673303	0.93076	0.828451	1.23763	0.934186	0.623891	0.722715
XLOC_006573	2RHet:2213762-2284519	0.2905	0.643551	0.552924	0.789313	0.00782876	0.128259	31.1713	11.3619	22.5902	19.943	38.8078	23.5348	6.37258	16.3511
XLOC_006574	2RHet:2213762-2284519	0.255981	0.6183	0.643952	0.837138	0.00864248	0.130874	12.3001	4.18843	8.60892	7.87962	14.8687	9.73154	2.34917	6.0277
XLOC_006576	2RHet:2284682-2324242	0.22374	0.587799	0.4183	0.693822	0.405149	0.658551	1.61653	0.173908	1.07368	0.71676	1.9786	1.25446	0.168754	0.179062
XLOC_006577	2RHet:2348709-2349487	0.0960118	0.523611	0.385062	0.665825	0.755035	0.872952	0.334915	0.0862286	0.274112	0.147032	0.375768	0.294063	0.172457	0
XLOC_006579	2RHet:2572012-2576019	0.369351	0.661373	4.23247e-05	0.00223062	0.273458	0.561991	38.9982	28.4249	26.668	40.7551	30.3308	47.6657	23.0051	33.8446
XLOC_006580	2RHet:2583519-2592364	0.623902	0.80663	4.71247e-07	9.18932e-05	0.768262	0.878602	25.1969	21.8279	13.2477	33.7771	15.4014	34.9923	11.094	32.5619
XLOC_006581	2RHet:2592438-2597005	0.750725	0.882407	9.5613e-05	0.00430871	0.566917	0.769823	5.93811	5.44471	3.61233	7.77049	3.59408	8.28215	3.63058	7.25884
XLOC_006582	2RHet:2597793-2599123	0.552078	0.761892	0.0323935	0.232877	0.368165	0.633167	2.39194	1.7493	1.60089	2.54036	2.11305	2.67083	1.08873	2.40988
XLOC_006583	2RHet:2859368-2863339	0.0940802	0.522668	0.00125979	0.0277737	0.00443002	0.10057	32.2853	3.98094	5.54265	30.7236	8.82656	55.7441	2.25874	5.70314
XLOC_006584	2RHet:2894190-2895330	0.111651	0.527167	0.742136	0.89224	0.624826	0.806895	1.47133	0.315646	0.802543	0.98443	1.24506	1.6976	0.36003	0.271262
XLOC_006586	2RHet:2901478-2919428	0.498255	0.729427	0.0141844	0.151625	0.357257	0.625922	0.413502	0.313185	0.132696	0.593992	0.265391	0.561613	0	0.626371
XLOC_006587	2RHet:3006119-3008514	0.227696	0.587799	0.0821491	0.363984	0.0821491	0.334427	0	0.217304	0	0.217304	0	0	0	0.434608
XLOC_006588	2RHet:3106261-3107297	0.249045	0.61065	0.00106722	0.0253789	0.388585	0.643625	3.39139	7.00241	3.48742	6.90639	2.09219	4.6906	4.88264	9.12218
XLOC_006589	2RHet:3107430-3113365	0.181906	0.557924	0.0121644	0.140509	0.52718	0.743312	14.9768	38.0303	19.7973	33.2099	9.87219	20.0814	29.7223	46.3383
XLOC_006591	2RHet:3113422-3181752	0.130914	0.540281	0.900104	0.966239	0.620916	0.805579	1.18219	3.306	2.20578	2.28241	1.29513	1.06924	3.11642	3.49557
XLOC_006592	2RHet:3113422-3181752	0.1247	0.538763	0.0518347	0.293765	0.108762	0.379197	13.9184	34.4011	20.6857	27.6337	13.2778	14.5589	28.0935	40.7086
XLOC_006593	2RHet:3113422-3181752	0.188441	0.559547	0.731451	0.888671	0.86752	0.93721	3.16637	5.48585	4.19615	4.45607	3.09952	3.23321	5.29277	5.67894
XLOC_006594	2RHet:3193960-3194961	0.37604	0.662149	0.809577	0.924283	0.310138	0.597817	1.04847	0.723693	0.859043	0.913123	0.906534	1.19041	0.811552	0.635834
XLOC_006595	2RHet:3195087-3197044	0.582058	0.783011	0.498488	0.754113	0.436656	0.685571	1.5712	1.95155	1.58741	1.93535	1.59742	1.54498	1.57739	2.32572
XLOC_006596	2RHet:3265396-3268207	0.50539	0.733753	0.000304031	0.00988102	0.498551	0.729688	2.01193	1.64889	0.944954	2.71586	1.27382	2.75003	0.616082	2.68169
XLOC_006598	3L:33744-35696	0.228441	0.587799	0.560379	0.792989	0.765828	0.87825	0.631622	9.97373	6.0371	4.56825	0.99124	0.272004	11.083	8.8645
XLOC_006600	3L:36543-103304	0.400464	0.673774	0.334505	0.625538	0.797892	0.893163	0.497428	0.13658	0.502389	0.131619	0.731618	0.263238	0.27316	0
XLOC_006601	3L:36543-103304	0.384914	0.666526	0.849179	0.940233	0.757445	0.872952	2.61997	1.20297	1.86612	1.95682	2.50093	2.73901	1.23131	1.17463
XLOC_006602	3L:36543-103304	0.304294	0.650303	0.573663	0.799898	0.0383102	0.244934	0.9429	0.503118	0.806625	0.639393	1.3458	0.539995	0.267445	0.738791
XLOC_006603	3L:36543-103304	0.624388	0.80663	0.248092	0.582615	0.698764	0.847909	0.464199	0.380998	0.295453	0.549744	0.379198	0.5492	0.211709	0.550288
XLOC_006607	3L:36543-103304	0.345361	0.650406	0.701004	0.874211	0.711882	0.856367	9.73934	0.0885058	4.70986	5.11798	9.33901	10.1397	0.0807074	0.0963042
XLOC_006608	3L:120998-123321	0.191312	0.560661	0.792665	0.915698	0.618146	0.803054	10.3805	0.784935	5.41324	5.7522	9.88909	10.8719	0.937388	0.632482
XLOC_006638	3L:617835-618183	0.512361	0.735176	0.258009	0.591904	0.355478	0.624488	1.10691	0.779104	0.777994	1.10802	1.07618	1.13765	0.47981	1.0784
XLOC_006639	3L:624905-626653	0.274321	0.631065	0.154169	0.485194	0.77326	0.878602	2.169	1.46873	2.14584	1.4919	2.43102	1.90698	1.86065	1.07682
XLOC_006640	3L:626734-627871	0.323809	0.650406	0.213104	0.5475	0.281171	0.569925	1.8734	0.85164	1.05321	1.67183	1.29732	2.44948	0.809108	0.894171
XLOC_006644	3L:671815-673066	0.00522887	0.269722	0.062431	0.322065	0.0576771	0.299979	0.314529	21.7935	9.83714	12.2709	0.338845	0.290214	19.3354	24.2516
XLOC_006650	3L:775774-776506	0.458489	0.706369	0.541683	0.782643	0.183583	0.473527	0.976648	0.66712	0.725404	0.918365	1.0931	0.8602	0.357711	0.976529
XLOC_006827	3L:3885017-3885748	0.00735866	0.294214	0.042517	0.266585	0.179683	0.468231	0.282277	0.0403537	0.275793	0.0468373	0.470878	0.0936745	0.0807074	0
XLOC_006921	3L:5573550-5574328	0.523247	0.745856	0.784957	0.912197	0.8931	0.957418	0.359241	0.479081	0.384819	0.453504	0.341804	0.376679	0.427834	0.530328
XLOC_006943	3L:5950971-5951527	0.98571	0.996826	0.88391	0.955932	0.923941	0.969824	0.0962457	0.0978093	0.104454	0.089601	0.098817	0.0936745	0.110091	0.0855275
XLOC_006944	3L:5977935-5978276	0.213925	0.577815	0.00916025	0.118295	0.0503227	0.274184	0.0412124	0.26467	0	0.305882	0	0.0824249	0	0.529339
XLOC_006972	3L:6223537-6223960	0.877716	0.954039	0.972628	0.990357	0.67673	0.834762	0.605034	0.654365	0.625918	0.633481	0.647277	0.562791	0.604558	0.704171
XLOC_006999	3L:6792899-6793377	0.120205	0.534123	0.222439	0.558244	0.584906	0.782281	0.317998	0.133728	0.133182	0.318545	0.266364	0.369633	0	0.267457
XLOC_007001	3L:6794160-6795048	0.00995679	0.300775	0.634825	0.833048	0.920301	0.969824	1.23868	0.17661	0.630792	0.784502	1.17799	1.29938	0.0835953	0.269624
XLOC_007002	3L:6795332-6795895	0.927026	0.972405	0.428402	0.699107	0.855524	0.930436	0.335511	0.305523	0.252536	0.388498	0.251985	0.419038	0.253088	0.357958
XLOC_007120	3L:8650944-8653010	0.211991	0.576544	0.00112077	0.0257636	0.535809	0.745773	2.41062	1.79417	2.96302	1.24178	3.41985	1.40139	2.50619	1.08216
XLOC_007123	3L:8700295-8701963	0.442116	0.695264	0.319999	0.619959	0.640121	0.816469	0.737508	0.548429	0.835362	0.450575	1.01972	0.455296	0.651003	0.445855
XLOC_007124	3L:8704318-8705595	0.482308	0.720393	0.33167	0.624283	0.741641	0.872217	1.25781	1.007	1.30263	0.962179	1.4854	1.03021	1.11985	0.894148
XLOC_007209	3L:9848752-9849604	0.373999	0.662149	0.0367667	0.245531	0.227342	0.521978	3.75287	5.66066	5.59937	3.81417	5.14783	2.35791	6.0509	5.27043
XLOC_007229	3L:10299807-10300366	0.427447	0.687157	0.668362	0.854627	0.220767	0.51589	1.1318	1.46054	1.36674	1.22561	1.40649	0.857118	1.32699	1.5941
XLOC_007230	3L:10300949-10301606	0.426616	0.686954	0.116564	0.421707	0.756341	0.872952	1.44111	1.1395	1.6058	0.974816	1.81765	1.06457	1.39395	0.885056
XLOC_007231	3L:10309382-10309800	0.332788	0.650406	0.0924662	0.380562	0.90216	0.963283	0.0826639	0.18228	0.221474	0.0434705	0.165328	0	0.277619	0.0869409
XLOC_007233	3L:10319755-10360556	0.328751	0.650406	0.213	0.5475	0.316236	0.597817	176.492	112.12	138.862	149.749	175.408	177.577	102.317	121.922
XLOC_007234	3L:10319755-10360556	0.0614112	0.446835	0.56494	0.794256	0.0002631	0.0339546	50.5795	39.6942	44.2044	46.0692	56.3291	44.8298	32.0797	47.3086
XLOC_007235	3L:10319755-10360556	0.0570837	0.433125	0.775797	0.906942	0.436072	0.685207	4.38404	2.67937	3.62525	3.43816	4.73463	4.03346	2.51587	2.84287
XLOC_007236	3L:10319755-10360556	0.136926	0.540281	0.854625	0.943538	0.0503375	0.274184	6.63481	5.16823	5.98724	5.81579	7.66862	5.601	4.30587	6.03059
XLOC_007237	3L:10319755-10360556	0.0866638	0.504914	0.601282	0.812637	0.00280539	0.0861565	4.49864	3.07407	3.9545	3.61821	5.70902	3.28825	2.19997	3.94817
XLOC_007238	3L:10319755-10360556	0.0874096	0.505057	0.458244	0.72368	0.0296522	0.222879	6.65527	5.22024	5.64473	6.23078	7.25506	6.05549	4.0344	6.40608
XLOC_007239	3L:10363141-10364090	0.54316	0.758551	0.636784	0.833935	0.627315	0.808376	2.28175	1.89286	1.99813	2.17648	2.28427	2.27922	1.71198	2.07374
XLOC_007259	3L:10784686-10785303	0.199746	0.563048	0.20043	0.534663	0.20043	0.494733	0.12502	0	0.12502	0	0.25004	0	0	0
XLOC_007265	3L:10839983-10840856	0.366396	0.659541	0.943595	0.981863	0.138479	0.420592	0.324041	0.132053	0.234532	0.221561	0.469064	0.179017	0	0.264105
XLOC_007319	3L:11431706-11432139	0.550123	0.761694	0.143882	0.474738	0.765273	0.87825	0.148372	0.314975	0.417257	0.04609	0.296745	0	0.537769	0.09218
XLOC_007430	3L:13021112-13021487	0.420305	0.683778	0.764723	0.90256	0.796178	0.892269	0.462921	0.323501	0.423131	0.363292	0.467024	0.458819	0.379237	0.267765
XLOC_007442	3L:13175667-13176201	0.615932	0.80339	0.607327	0.818297	0.513455	0.735885	0.177291	0.264286	0.25472	0.186857	0.254434	0.100147	0.255007	0.273566
XLOC_007443	3L:13190276-13198556	0.346594	0.650406	0.325875	0.619959	0.325875	0.597817	0.0917645	0	0.0917645	0	0.183529	0	0	0
XLOC_007457	3L:13309965-13310946	0.500738	0.731714	0.0878942	0.371476	0.516093	0.736964	0.0913015	0.0417976	0.133099	0	0.182603	0	0.0835953	0
XLOC_007465	3L:13386378-13386842	0.174608	0.557924	0.0354489	0.241697	0.0354489	0.236701	0.148075	0	0.148075	0	0.296149	0	0	0
XLOC_007498	3L:14149089-14149678	0.954639	0.982685	0.283173	0.611696	0.231233	0.52208	0.187055	0.176936	0.270296	0.0936948	0.37411	0	0.166483	0.18739
XLOC_007553	3L:15321804-15323023	0.102034	0.523844	0.189524	0.521258	0.399885	0.653079	0.281369	0.0417976	0.27633	0.0468373	0.469064	0.0936745	0.0835953	0
XLOC_007582	3L:15692977-15693643	0.382844	0.666526	0.54327	0.782962	0.13974	0.422611	0.831731	1.25428	0.933586	1.15243	0.992566	0.670896	0.874605	1.63395
XLOC_007583	3L:15694048-15694729	0.380535	0.664816	0.00790884	0.109086	0.270206	0.559545	1.07715	1.22353	0.6656	1.63508	0.783027	1.37127	0.548174	1.89888
XLOC_007701	3L:17261011-17262068	0.295641	0.646301	0.160765	0.494547	0.160765	0.449167	0	2.02964	1.24628	0.783352	0	0	2.49257	1.5667
XLOC_007702	3L:17262838-17263522	0.626612	0.80663	0.103577	0.398371	0.120311	0.392318	1.54571	1.28548	1.75364	1.07755	2.20568	0.885737	1.30161	1.26935
XLOC_007703	3L:17286434-17286797	0.509969	0.734445	0.174902	0.506021	0.174313	0.460494	0.664706	0.44587	0.788499	0.322077	1.13146	0.197956	0.44554	0.446199
XLOC_007750	3L:18312195-18313480	0.319693	0.650406	0.587455	0.803182	0.987689	0.995352	0.235063	0.0425795	0.180226	0.097416	0.275293	0.194832	0.085159	0
XLOC_007758	3L:18573991-18577571	0.110264	0.525554	0.167467	0.499355	0.660347	0.824941	0.468276	0.186157	0.470481	0.183952	0.656442	0.280111	0.284521	0.0877924
XLOC_007795	3L:19080021-19083564	0.346082	0.650406	0.579926	0.801393	0.506043	0.732379	7.25066	0.665754	3.35397	4.56245	5.91954	8.58179	0.788394	0.543114
XLOC_007820	3L:19508888-19509440	0.948482	0.980149	0.175524	0.507069	0.488612	0.722441	0.146514	0.139141	0.0503705	0.235284	0.100741	0.192287	0	0.278281
XLOC_007861	3L:20024860-20025403	0.346594	0.650406	0.325875	0.619959	0.325875	0.597817	0	0.0894305	0	0.0894305	0	0	0	0.178861
XLOC_007876	3L:20313669-20337492	0.0744931	0.479157	0.531409	0.773896	0.494373	0.726232	0.839	0.370392	0.696649	0.512743	0.830481	0.847518	0.562817	0.177967
XLOC_007877	3L:20313669-20337492	0.472521	0.715958	0.108547	0.407836	0.943606	0.975627	2.54389	1.84117	2.65454	1.73052	2.98601	2.10177	2.32308	1.35926
XLOC_007878	3L:20313669-20337492	0.200124	0.563048	0.529892	0.772842	0.888433	0.954515	2.48819	3.51963	2.77814	3.22968	2.21217	2.76421	3.34411	3.69515
XLOC_007950	3L:21357141-21375229	0.72958	0.866432	0.291262	0.615707	0.459758	0.700525	1.56775	1.71711	1.41098	1.87387	1.17502	1.96048	1.64695	1.78727
XLOC_007982	3L:21709473-21710491	0.0859772	0.504914	0.262751	0.594737	0.0621466	0.303008	2.14358	1.50021	2.13654	1.50726	2.9931	1.29407	1.27998	1.72044
XLOC_008003	3L:21986386-21987831	0.0229648	0.38648	0.0600538	0.313954	0.0391332	0.246957	2.50198	1.22591	1.37017	2.35773	1.4629	3.54106	1.27743	1.1744
XLOC_008064	3L:22953827-23047489	0.086259	0.504914	0.434883	0.702587	0.227125	0.521978	1.446	0.784156	1.3069	0.923258	1.93683	0.955177	0.676972	0.89134
XLOC_008065	3L:22953827-23047489	0.606332	0.799013	0.934523	0.980876	0.50598	0.732379	1.48851	1.23158	1.37404	1.34605	1.61622	1.3608	1.13186	1.33131
XLOC_008066	3L:22953827-23047489	0.508821	0.733876	0.0775955	0.354754	0.384655	0.641011	0.751828	1.07242	1.25256	0.571687	1.25638	0.247275	1.24875	0.896099
XLOC_008067	3L:22953827-23047489	0.813006	0.914808	0.0708064	0.340699	0.0996946	0.361302	0.756388	0.666864	1.00353	0.419724	1.31293	0.199852	0.694132	0.639597
XLOC_008068	3L:22953827-23047489	0.384501	0.666526	0.0146804	0.151937	0.850708	0.928209	0.448833	0.31101	0.611544	0.148299	0.697372	0.200294	0.525717	0.0963042
XLOC_008070	3L:23060490-23061626	0.103446	0.525074	0.805783	0.924262	0.228366	0.521978	0.702708	0.267483	0.454307	0.515884	0.824681	0.580735	0.083933	0.451032
XLOC_008074	3L:23135585-23136583	0.711709	0.857507	0.98197	0.991083	0.296532	0.584078	2.55558	2.77768	2.65951	2.67375	2.88067	2.23049	2.43834	3.11701
XLOC_008075	3L:23137194-23138079	0.201292	0.563156	0.183437	0.51927	0.721897	0.863057	2.7506	4.21308	3.0681	3.89558	2.44591	3.05528	3.69028	4.73587
XLOC_008076	3L:23138583-23139160	0.142293	0.540281	0.859409	0.946807	0.383299	0.641004	1.85855	3.02571	2.49047	2.3938	2.14636	1.57074	2.83457	3.21686
XLOC_008081	3L:23290776-23292010	0.391381	0.670643	0.301921	0.619959	0.41292	0.66578	1.48933	0.963762	1.52422	0.92887	2.02225	0.956406	1.02619	0.901334
XLOC_008082	3L:23306468-23331331	0.757149	0.883567	0.198604	0.532357	0.814035	0.907068	1.65656	1.48707	1.30363	1.84	1.34002	1.97311	1.26725	1.70689
XLOC_008085	3L:23697598-23698462	0.959192	0.984433	0.41914	0.693822	0.321616	0.597817	2.78972	2.82679	3.10786	2.50865	3.45798	2.12146	2.75774	2.89585
XLOC_008089	3L:23744847-23747072	0.562606	0.770086	0.179984	0.513864	0.76321	0.876994	8.473	7.88905	8.78343	7.57862	9.20868	7.73733	8.35819	7.41991
XLOC_008090	3L:23747360-23748353	0.76837	0.890269	0.869248	0.948536	0.125097	0.399901	2.62361	2.37925	2.45855	2.5443	2.98877	2.25845	1.92834	2.83016
XLOC_008091	3L:23768841-23772191	0.0411044	0.408984	0.000269496	0.00906064	0.000343861	0.0372516	6.69657	1.66601	1.36279	6.99979	1.12078	12.2724	1.60481	1.72721
XLOC_008092	3L:23775948-23776523	0.222359	0.586739	0.125864	0.43626	0.179147	0.467652	1.90318	0.688559	0.992163	1.59957	1.33423	2.47212	0.650096	0.727022
XLOC_008094	3L:23794968-23796521	0.0697284	0.479157	0.330563	0.624283	0.0808734	0.332006	1.28671	0.460665	0.65305	1.09433	0.662525	1.9109	0.643576	0.277754
XLOC_008096	3L:23832951-24014072	0.119433	0.534123	0.606261	0.817571	0.119546	0.390477	3.13663	1.11752	1.97942	2.27473	2.53414	3.73912	1.4247	0.810347
XLOC_008097	3L:23832951-24014072	0.0102242	0.300775	0.480401	0.744142	0.419508	0.672178	3.62717	22.9227	14.2346	12.3152	3.48743	3.7669	24.9818	20.8635
XLOC_008099	3L:24021513-24052690	0.502816	0.732256	0.806948	0.924262	0.462327	0.702654	1.42716	1.02391	1.18909	1.26199	1.50083	1.3535	0.877355	1.17047
XLOC_008100	3L:24021513-24052690	0.443414	0.696181	0.77317	0.906443	0.825984	0.913595	0.234128	0.270754	0.274736	0.230146	0.273425	0.194832	0.276048	0.26546
XLOC_008103	3L:24457195-24457447	0.158008	0.553453	0.808387	0.924262	0.927052	0.969824	0.0332554	1.51535	0.827713	0.720892	0.0665107	0	1.58891	1.44178
XLOC_008104	3L:24501257-24501943	0.355277	0.652874	0.184287	0.51927	0.163493	0.454106	4.35489	3.76728	4.64651	3.47565	5.55574	3.15403	3.73728	3.79728
XLOC_008107	3L:21236-21811	0.617723	0.804113	0.969393	0.9901	0.156766	0.443407	1.93194	1.54648	1.75111	1.72731	2.39112	1.47275	1.11109	1.98186
XLOC_008108	3L:33744-35696	0.615235	0.803017	0.0173174	0.16662	0.0431719	0.260635	7.97675	6.83492	5.8505	8.96116	7.72361	8.22988	3.97739	9.69244
XLOC_008109	3L:36543-103304	0.482603	0.720393	1.42177e-05	0.000956016	0.0350754	0.236701	245.784	223.494	189.974	279.304	219.982	271.586	159.966	287.023
XLOC_008110	3L:36543-103304	0.199002	0.563048	0.0896537	0.375442	0.230985	0.52208	4.06	2.85278	2.82783	4.08495	3.8692	4.2508	1.78646	3.9191
XLOC_008111	3L:36543-103304	0.934421	0.974106	0.0340336	0.234889	0.364999	0.631542	3.95496	3.88354	3.14694	4.69157	3.50174	4.40818	2.79214	4.97495
XLOC_008112	3L:36543-103304	0.526484	0.747723	0.308956	0.619959	0.480092	0.717435	3.29025	2.71669	2.72527	3.28167	3.2042	3.3763	2.24634	3.18704
XLOC_008113	3L:36543-103304	0.303266	0.649991	0.898908	0.965867	0.889734	0.955386	0.754126	0.405518	0.562623	0.597021	0.755697	0.752555	0.369549	0.441488
XLOC_008114	3L:36543-103304	0.0359394	0.408984	0.125956	0.43626	0.13849	0.420592	12.7248	8.49896	9.49093	11.7328	12.6876	12.762	6.29427	10.7037
XLOC_008115	3L:36543-103304	0.00467338	0.269722	0.0326028	0.232877	0.126645	0.403155	24.7266	13.4943	16.6578	21.5631	23.9912	25.4619	9.32436	17.6642
XLOC_008116	3L:36543-103304	0.18814	0.559547	0.215524	0.551039	0.466589	0.705309	4.45768	3.37065	3.35118	4.47715	4.22262	4.69274	2.47973	4.26156
XLOC_008118	3L:36543-103304	0.351483	0.652853	0.033918	0.234889	0.00927606	0.134873	5.47821	4.58506	4.19776	5.86551	5.68916	5.26726	2.70635	6.46376
XLOC_008121	3L:36543-103304	0.586545	0.785651	0.00420991	0.0701652	0.782137	0.88262	3.1595	2.34785	1.854	3.65335	2.34044	3.97855	1.36756	3.32815
XLOC_008122	3L:36543-103304	0.909578	0.967109	0.000414774	0.0126301	0.751002	0.872217	10.8345	11.1774	8.80994	13.202	8.81424	12.8548	8.80563	13.5491
XLOC_008247	3L:1919772-1920687	0.616595	0.803716	0.848883	0.940233	0.00727676	0.128083	20.5836	17.4452	18.7844	19.2444	16.8916	24.2755	20.6771	14.2133
XLOC_008257	3L:2033038-2034048	0.626897	0.80663	0.197256	0.531688	0.617225	0.803054	0.100147	0.0447153	0	0.144862	0	0.200294	0	0.0894306
XLOC_008271	3L:2304931-2306198	0.0020007	0.232223	0.957938	0.986943	0.283427	0.571766	2.89106	1.34409	2.12992	2.10523	2.64962	3.1325	1.61022	1.07795
XLOC_008440	3L:5331122-5332140	0.212996	0.577665	0.109544	0.410002	0.109544	0.379197	0.422633	0	0.330854	0.091779	0.661708	0.183558	0	0
XLOC_008441	3L:5332464-5333230	0.315352	0.650406	0.520325	0.768081	0.520325	0.737783	0.744164	0	0.319007	0.425157	0.638014	0.850315	0	0
XLOC_008449	3L:5460921-5464356	0.346594	0.650406	0.942353	0.981863	0.942353	0.975627	0.0959557	0	0.0458822	0.0500735	0.0917644	0.100147	0	0
XLOC_008530	3L:6369789-6370270	0.346594	0.650406	0.325875	0.619959	0.325875	0.597817	0.0503705	0	0.0503705	0	0.100741	0	0	0
XLOC_008574	3L:7306632-7307313	0.38082	0.664816	0.558772	0.792384	0.565415	0.769769	1.19834	0.0858627	0.528244	0.755956	0.972554	1.42412	0.083933	0.0877924
XLOC_008575	3L:7307902-7308552	0.340405	0.650406	0.508213	0.761693	0.396237	0.650936	1.3954	0.0419665	0.571708	0.865658	1.05948	1.73132	0.083933	0
XLOC_008576	3L:7308691-7311679	0.298752	0.647184	0.444313	0.712464	0.439109	0.686958	7.1339	0.187222	2.91458	4.40653	5.6333	8.63449	0.195866	0.178578
XLOC_008590	3L:7405072-7409738	0.309411	0.650406	0.0270023	0.211297	0.00933734	0.134873	8.086	1.01786	5.25656	3.84731	9.63349	6.53851	0.879625	1.1561
XLOC_008591	3L:7405072-7409738	0.259703	0.620615	0.0969529	0.387758	0.0600074	0.301584	3.40375	0.344448	2.51557	1.23263	4.77735	2.03016	0.253796	0.4351
XLOC_008592	3L:7405072-7409738	0.236708	0.594055	0.360192	0.646958	0.947488	0.97705	2.03268	0.220702	0.889008	1.36437	1.77802	2.28734	0	0.441403
XLOC_008593	3L:7410255-7410946	0.352914	0.652874	0.302587	0.619959	0.779127	0.881263	2.10938	0.17492	1.02123	1.26307	1.95586	2.2629	0.086605	0.263235
XLOC_008618	3L:7948985-7949418	0.393055	0.671153	0.166906	0.499355	0.173562	0.460494	0.888479	0.085069	0.213939	0.759609	0.347171	1.42979	0.0807074	0.0894306
XLOC_008624	3L:8055541-8055914	0.413676	0.682302	0.73843	0.892057	0.791022	0.888893	0.638607	0.177404	0.379658	0.436353	0.587773	0.689441	0.171542	0.183265
XLOC_008769	3L:10294064-10295045	0.753031	0.883265	0.83246	0.932929	0.330757	0.599977	0.475963	0.544158	0.540552	0.479569	0.647793	0.304133	0.433312	0.655005
XLOC_008770	3L:10393919-10394756	0.980881	0.996082	0.571638	0.799898	0.530603	0.743609	0.178866	0.175087	0.134344	0.21961	0.183529	0.174204	0.085159	0.265016
XLOC_008775	3L:10430048-10430833	0.279952	0.633936	0.46159	0.727648	0.513987	0.735885	0.389512	0.226427	0.232397	0.383542	0.380861	0.398163	0.083933	0.36892
XLOC_008787	3L:10750291-10750714	0.494363	0.726139	0.933724	0.980876	0.1221	0.396166	0.198626	0.0883064	0.148372	0.13856	0.296745	0.100508	0	0.176613
XLOC_008835	3L:11420199-11420833	0.240919	0.59999	0.28143	0.611696	0.00952944	0.136006	0.414073	0.223157	0.411462	0.225768	0.742217	0.0859284	0.0807074	0.365607
XLOC_008903	3L:12279220-12282090	0.16632	0.553453	0.173433	0.503333	0.173433	0.460494	0.141173	0	0.141173	0	0.282346	0	0	0
XLOC_008953	3L:13171551-13171863	0.543418	0.758551	0.87828	0.954121	0.0802861	0.330989	0.380878	0.229562	0.287204	0.323236	0.574407	0.187349	0	0.459123
XLOC_008954	3L:13190276-13198556	0.244162	0.603443	0.379734	0.661294	0.00580263	0.112543	0.422724	0.179434	0.377543	0.224616	0.755086	0.0903622	0	0.358869
XLOC_008956	3L:13201612-13209077	0.16632	0.553453	0.173433	0.503333	0.173433	0.460494	0.141173	0	0.141173	0	0.282346	0	0	0
XLOC_009018	3L:14533912-14551913	0.24514	0.605092	0.992889	0.996762	0.433715	0.682051	0.655639	1.15992	0.906497	0.909063	0.767659	0.543619	1.04534	1.27451
XLOC_009019	3L:14533912-14551913	0.284243	0.639461	0.840317	0.936507	0.398815	0.652656	0.149334	0.350734	0.265756	0.234312	0.098817	0.199852	0.432695	0.268773
XLOC_009058	3L:15167308-15167798	0.164905	0.553453	0.172301	0.503333	0.172301	0.460494	0.142135	0	0.142135	0	0.28427	0	0	0
XLOC_009059	3L:15241976-15242865	0.709145	0.856773	0.00596921	0.0902322	0.504715	0.732379	1.02481	0.871627	0.54611	1.35032	0.714029	1.33558	0.378192	1.36506
XLOC_009061	3L:15359179-15360424	0.132258	0.540281	0.00089182	0.0215755	0.00517992	0.106955	2.5774	0.529126	0.546655	2.55987	0.749569	4.40524	0.34374	0.714512
XLOC_009091	3L:15697529-15700768	0.372601	0.662149	0.39588	0.671859	0.138193	0.420592	0.401455	0.824852	0.726079	0.500228	0.714255	0.088655	0.737903	0.911801
XLOC_009092	3L:15697529-15700768	0.394255	0.671479	0.758696	0.899627	0.0309906	0.225536	0.498184	0.855537	0.62568	0.728041	0.821784	0.174583	0.429576	1.2815
XLOC_009124	3L:16124971-16210713	0.716329	0.8589	0.147395	0.478238	0.371771	0.634458	0.273351	0.326389	0.414646	0.185095	0.458048	0.088655	0.371244	0.281534
XLOC_009126	3L:16124971-16210713	0.580886	0.783011	0.25974	0.593084	0.556159	0.762194	0.42395	0.569631	0.338442	0.655139	0.347603	0.500297	0.329281	0.809981
XLOC_009198	3L:17258880-17259318	0.598825	0.795963	0.243395	0.576949	0.0349714	0.236701	0.144073	0.324957	0.284893	0.184136	0.288145	0	0.281641	0.368272
XLOC_009199	3L:17259991-17260414	0.533435	0.751588	0.494182	0.752164	0.180175	0.468231	0.131045	0.313902	0.173074	0.271873	0.179666	0.0824249	0.166483	0.461322
XLOC_009200	3L:17261011-17262068	0.340438	0.650406	0.425595	0.69799	0.426839	0.678135	0.0913001	1.57565	0.657326	1.00963	0.0908214	0.0917789	1.22383	1.92747
XLOC_009245	3L:17855277-17864378	0.102541	0.523844	0.111263	0.410915	0.046263	0.270098	0.316232	0.667685	0.311643	0.672274	0.364585	0.267878	0.258701	1.07667
XLOC_009268	3L:18316568-18317274	0.520721	0.74458	0.535327	0.777281	0.0878772	0.343408	0.0913015	0.0434705	0.0913015	0.0434705	0.182603	0	0	0.0869409
XLOC_009270	3L:18410763-18411165	0.571584	0.776175	0.230274	0.568387	0.307269	0.597383	0.127238	0.190459	0.227701	0.0899956	0.254475	0	0.200926	0.179991
XLOC_009271	3L:18421619-18422344	0.93917	0.975696	0.313074	0.619959	0.0901604	0.346771	0.134602	0.145303	0.189648	0.090258	0.269204	0	0.110091	0.180516
XLOC_009273	3L:18438564-18439198	0.342938	0.650406	0.177534	0.510166	0.37364	0.634724	0.378905	0.0427638	0.0873647	0.334304	0.174729	0.58308	0	0.0855275
XLOC_009274	3L:18440228-18441176	0.257295	0.619415	0.124779	0.43626	0.0609363	0.301775	1.07045	0.0434408	0.742686	0.371207	1.48537	0.655532	0	0.0868817
XLOC_009275	3L:18441899-18445525	0.324842	0.650406	0.505243	0.759617	0.509109	0.733207	7.14752	0.0888879	3.83138	3.40504	7.57192	6.72313	0.0908348	0.0869409
XLOC_009276	3L:18441899-18445525	0.384998	0.666526	0.210767	0.544627	0.236988	0.527326	0.560566	0.086513	0.27191	0.375169	0.460225	0.660907	0.0835953	0.0894306
XLOC_009277	3L:18445830-18447077	0.315153	0.650406	0.272069	0.604942	0.108482	0.379197	1.07497	0.0434705	0.649813	0.468628	1.29963	0.850315	0	0.0869409
XLOC_009283	3L:18467360-18468011	0.711168	0.857507	0.0172829	0.16662	0.602628	0.796155	0.191544	0.125562	0.317105	0	0.383087	0	0.251124	0
XLOC_009285	3L:18549191-18549788	0.591054	0.788881	0.411753	0.686254	0.0633028	0.305635	0.0499403	0.125562	0.125562	0.0499403	0	0.0998806	0.251124	0
XLOC_009427	3L:20634041-20634647	0.50667	0.733753	0.633925	0.833048	0.364947	0.631542	1.51805	0.523109	1.13818	0.902977	1.8606	1.1755	0.415764	0.630454
XLOC_009433	3L:20755338-20756508	0.039409	0.408984	0.932821	0.980876	0.194885	0.490888	1.22002	0.623739	0.905088	0.938674	1.46543	0.974618	0.344748	0.90273
XLOC_009518	3L:22073857-22075195	0.14118	0.540281	0.37982	0.661294	0.37982	0.637716	0.186354	0	0.141173	0.0451811	0.282346	0.0903622	0	0
XLOC_009519	3L:22091709-22093763	0.69477	0.847964	0.531892	0.774022	0.0316597	0.227646	0.236313	0.318523	0.329088	0.225747	0.472625	0	0.185551	0.451494
XLOC_009528	3L:22281764-22631026	0.62604	0.80663	0.341225	0.627393	0.0875389	0.342773	0.39679	0.262178	0.432226	0.226742	0.687403	0.106177	0.177048	0.347307
XLOC_009530	3L:22281764-22631026	0.311377	0.650406	0.0595413	0.31344	0.00525843	0.106955	1.63298	1.15349	1.76924	1.01723	2.58847	0.677497	0.950011	1.35696
XLOC_009531	3L:22281764-22631026	0.57245	0.776597	0.076913	0.354263	0.299044	0.587838	1.42876	1.17631	1.58416	1.0209	1.87264	0.984867	1.29568	1.05694
XLOC_009532	3L:22281764-22631026	0.139688	0.540281	0.205613	0.540358	0.461862	0.70252	0.541864	0.815884	0.857543	0.500205	0.617669	0.466058	1.09742	0.534352
XLOC_009534	3L:22281764-22631026	0.78906	0.906175	0.379475	0.661294	0.549487	0.757244	0.769959	0.870257	0.933724	0.706491	0.96066	0.579257	0.906788	0.833725
XLOC_009537	3L:22281764-22631026	0.60643	0.799013	0.421688	0.696266	0.0670765	0.31217	2.71246	2.28941	2.28803	2.71385	2.99697	2.42796	1.57909	2.99973
XLOC_009538	3L:22281764-22631026	0.225726	0.587799	0.766084	0.903182	0.946272	0.97705	0.78194	0.407255	0.555774	0.633422	0.751904	0.811977	0.359644	0.454867
XLOC_009539	3L:22281764-22631026	0.290753	0.643551	0.255388	0.589378	0.742509	0.872217	0.553669	0.359905	0.577102	0.336472	0.708365	0.398973	0.445839	0.27397
XLOC_009540	3L:22281764-22631026	0.0480431	0.423909	0.164065	0.49833	0.0224242	0.196969	1.85222	1.05848	1.74055	1.17015	2.61976	1.08469	0.861344	1.25562
XLOC_009542	3L:22281764-22631026	0.480718	0.720393	0.329294	0.624026	0.613778	0.803054	0.915473	0.633155	0.951548	0.597079	1.18382	0.647127	0.719278	0.547032
XLOC_009543	3L:22281764-22631026	0.0404053	0.408984	0.501585	0.755867	0.071682	0.318405	0.945754	0.39562	0.750022	0.591352	1.24324	0.648268	0.256805	0.534435
XLOC_009544	3L:22281764-22631026	0.217624	0.579737	3.63471e-05	0.00202506	0.137112	0.419705	11.3689	9.80895	8.09479	13.0831	9.65364	13.0842	6.53595	13.082
XLOC_009545	3L:22281764-22631026	0.837311	0.929286	0.0523126	0.293765	0.0182	0.174827	0.622379	0.56272	0.825774	0.359325	1.14425	0.100508	0.507298	0.618143
XLOC_009546	3L:22281764-22631026	0.0650435	0.45969	0.313428	0.619959	0.622428	0.805602	1.46868	0.73994	1.31064	0.89798	1.77509	1.16227	0.846189	0.633691
XLOC_009547	3L:22281764-22631026	0.0737816	0.479157	0.918153	0.974101	0.775422	0.878602	0.599894	0.226922	0.40143	0.425386	0.621191	0.578597	0.18167	0.272175
XLOC_009548	3L:22281764-22631026	0.971613	0.989768	0.624041	0.828708	0.992229	0.996316	0.312274	0.318922	0.27805	0.353146	0.27547	0.349077	0.280629	0.357214
XLOC_009568	3L:23053594-23054371	0.0276326	0.393928	0.805476	0.924262	0.687943	0.842889	1.33066	0.753725	0.994157	1.09022	1.20421	1.4571	0.784103	0.723347
XLOC_009569	3L:23055669-23056183	0.0275275	0.393928	0.574286	0.799898	0.444878	0.689703	1.48914	0.483621	0.896218	1.07655	1.27606	1.70223	0.516379	0.450863
XLOC_009570	3L:23078181-23079042	0.921237	0.970743	0.707884	0.876985	0.0694543	0.316768	1.99806	1.94719	2.08143	1.86383	2.64946	1.34666	1.5134	2.38099
XLOC_009571	3L:23079488-23080325	0.335331	0.650406	0.664251	0.852164	0.125004	0.399901	2.33006	1.64144	2.11664	1.85486	2.93279	1.72732	1.30048	1.9824
XLOC_009572	3L:23081267-23082506	0.0907759	0.511598	0.331661	0.624283	0.398556	0.652656	5.12544	3.50199	4.70467	3.92276	5.17712	5.07375	4.23221	2.77176
XLOC_009574	3L:23135585-23136583	0.437288	0.69453	0.676978	0.861126	0.465389	0.704043	0.70403	0.920088	0.750578	0.87354	0.750636	0.657424	0.75052	1.08966
XLOC_009577	3L:23185887-23186779	0.412222	0.681352	0.826373	0.932892	0.208602	0.504674	0.528585	0.352686	0.459435	0.421836	0.656663	0.400506	0.262207	0.443166
XLOC_009579	3L:23288439-23288992	0.521721	0.744978	0.653837	0.844918	0.28554	0.571766	3.65712	3.17353	3.58019	3.25046	4.218	3.09625	2.94239	3.40467
XLOC_009580	3L:23290776-23292010	0.208844	0.572778	0.883878	0.955932	0.402854	0.656827	4.52395	5.97034	5.31742	5.17687	4.99924	4.04866	5.63561	6.30508
XLOC_009581	3L:23299855-23300581	0.432305	0.689848	0.286694	0.615707	0.109146	0.379197	1.75612	1.34261	1.26088	1.83785	1.90716	1.60509	0.614611	2.07061
XLOC_009583	3L:23394082-23484949	0.910663	0.967734	0.0042635	0.0703978	0.0363942	0.237696	3.27441	3.46027	2.38639	4.34829	2.98654	3.56228	1.78625	5.13429
XLOC_009584	3L:23394082-23484949	0.211255	0.575949	0.779388	0.908264	0.514532	0.736124	2.43096	1.71714	1.99272	2.15539	2.53948	2.32245	1.44595	1.98833
XLOC_009585	3L:23394082-23484949	0.605584	0.799013	0.0490271	0.28883	0.691769	0.843621	1.29278	1.58294	0.979661	1.89606	0.923776	1.66178	1.03555	2.13033
XLOC_009586	3L:23394082-23484949	0.249287	0.61065	0.075005	0.350211	0.713018	0.856582	1.31224	0.912151	0.742091	1.4823	1.0165	1.60798	0.467684	1.35662
XLOC_009589	3L:23694813-23695503	0.110501	0.525554	0.483161	0.745382	0.652377	0.819945	0.0494085	0.934084	0.629262	0.35423	0.098817	0	1.15971	0.70846
XLOC_009591	3L:23787854-23788950	0.219952	0.583063	0.775088	0.906942	0.756954	0.872952	0.272298	0.136378	0.226079	0.182597	0.270487	0.274108	0.18167	0.0910853
XLOC_009592	3L:23803190-23804174	0.41393	0.682302	0.767371	0.903607	0.0891835	0.346228	0.233342	0.399973	0.285827	0.347489	0.38426	0.0824249	0.187393	0.612553
XLOC_009593	3L:23806205-23807604	0.0978695	0.523844	0.276375	0.61034	0.705808	0.852995	0.0443275	0.259474	0.0843771	0.219425	0	0.088655	0.168754	0.350194
XLOC_009597	3L:24021513-24052690	0.996315	0.998721	0.956837	0.986943	0.642096	0.816469	0.319703	0.318919	0.324581	0.314041	0.370317	0.269089	0.278845	0.358993
XLOC_009599	3L:22953228-22953599	0.990442	0.997009	0.329238	0.624026	0.330294	0.599695	0.0937776	0.0927755	0.139716	0.0468373	0.0938806	0.0936745	0.185551	0
XLOC_009601	3LHet:12351-13551	0.38493	0.666526	0.654816	0.845623	0.777476	0.879906	3.42867	4.05441	3.86221	3.62087	3.47315	3.3842	4.25127	3.85754
XLOC_009602	3LHet:13925-16538	0.231862	0.591344	0.871956	0.950398	0.578238	0.778098	13.9952	15.4018	14.8146	14.5823	14.5131	13.4772	15.1162	15.6874
XLOC_009605	3LHet:268849-269530	0.815366	0.916602	0.890027	0.960461	0.973458	0.989699	2.6111	2.83813	2.77897	2.67026	2.67853	2.54367	2.87941	2.79686
XLOC_009606	3LHet:374036-375142	0.108253	0.525554	0.70682	0.876375	0.148487	0.433213	0.95611	1.4818	1.15258	1.28534	1.1493	0.762925	1.15585	1.80775
XLOC_009607	3LHet:404623-405390	0.788918	0.906175	0.839958	0.936507	0.117549	0.389102	0.306973	0.268286	0.301138	0.27412	0.427509	0.186436	0.174768	0.361804
XLOC_009609	3LHet:420930-421498	0.190555	0.560455	0.349781	0.635669	0.262893	0.552415	0.458066	1.06451	0.643011	0.879564	0.481904	0.434229	0.804118	1.3249
XLOC_009610	3LHet:432275-432868	0.998901	0.999771	0.339052	0.627393	0.924112	0.969824	0.531623	0.532121	0.427841	0.635902	0.417312	0.645934	0.43837	0.625871
XLOC_009611	3LHet:434841-436520	0.571211	0.776175	0.259737	0.593084	0.0386654	0.246301	0.627132	0.80026	0.559095	0.868297	0.76414	0.490124	0.35405	1.24647
XLOC_009612	3LHet:455056-458496	0.485878	0.722515	0.716157	0.880083	0.204545	0.502703	0.67506	1.00682	0.788731	0.893146	0.807487	0.542632	0.769975	1.24366
XLOC_009613	3LHet:459559-491569	0.0521346	0.424832	1.02804e-06	0.000154206	0.209227	0.504942	272.736	305.314	340.713	237.337	313.736	231.737	367.691	242.936
XLOC_009614	3LHet:459559-491569	0.277099	0.632721	0.750817	0.894922	0.611146	0.802162	0.975575	1.45417	1.28175	1.14799	0.935221	1.01593	1.62829	1.28005
XLOC_009615	3LHet:552494-553635	0.871505	0.950924	0.124417	0.43626	0.00236954	0.0814796	2.37379	2.46058	2.72552	2.10886	3.33269	1.4149	2.11835	2.80282
XLOC_009616	3LHet:556690-557867	0.512068	0.735176	0.432368	0.701967	0.0263034	0.215342	1.54786	1.8676	1.47994	1.93552	1.9908	1.10492	0.969085	2.76612
XLOC_009619	3LHet:678149-692040	0.635801	0.814594	2.16662e-07	5.28113e-05	0.234067	0.524032	31.0606	35.2094	22.4046	43.8654	22.2482	39.8729	22.561	47.8579
XLOC_009620	3LHet:678149-692040	0.902941	0.964373	0.715395	0.880083	0.207913	0.503639	8.2441	8.42601	8.17913	8.49098	7.54245	8.94574	8.8158	8.03622
XLOC_009621	3LHet:693464-693945	0.0534374	0.424832	0.0103755	0.129284	0.425711	0.6779	0.84883	1.73869	0.770788	1.81674	0.479699	1.21796	1.06188	2.41551
XLOC_009622	3LHet:703943-707065	0.00173179	0.232223	6.11671e-05	0.0029819	0.598154	0.79293	7.66191	4.08415	3.61669	8.12937	5.15022	10.1736	2.08317	6.08512
XLOC_009623	3LHet:717916-720190	0.0534957	0.424832	0.00535253	0.0848572	0.356822	0.625722	3.94373	2.48728	2.32603	4.10498	3.33025	4.55722	1.32182	3.65274
XLOC_009624	3LHet:720246-721007	0.276942	0.632721	0.495362	0.752303	0.529018	0.743609	1.50773	0.92507	1.04707	1.38573	1.49465	1.52082	0.599498	1.25064
XLOC_009625	3LHet:721076-721777	0.12252	0.536013	0.052727	0.293765	0.854798	0.930166	1.03448	0.521274	0.485373	1.07038	0.715271	1.3537	0.255475	0.787073
XLOC_009626	3LHet:864181-865973	0.449216	0.701338	0.0149195	0.153121	0.90276	0.963283	1.79292	1.33575	0.883602	2.24507	1.14454	2.4413	0.622667	2.04884
XLOC_009627	3LHet:888004-1092066	0.0853567	0.504914	0.432911	0.701967	0.0355083	0.236701	25.6401	21.5826	24.4542	22.7685	28.8232	22.457	20.0852	23.08
XLOC_009628	3LHet:888004-1092066	0.539635	0.757587	0.831859	0.932929	0.363029	0.631542	1.2909	1.06878	1.12963	1.23006	1.45735	1.12445	0.801903	1.33567
XLOC_009629	3LHet:888004-1092066	0.00586781	0.279079	0.498254	0.754113	0.0122984	0.146522	1.93767	0.831119	1.49382	1.27497	2.47393	1.40142	0.513723	1.14851
XLOC_009630	3LHet:888004-1092066	0.151598	0.547438	0.270901	0.603562	0.937041	0.974522	2.85546	1.86891	2.61716	2.10721	3.09234	2.61858	2.14198	1.59585
XLOC_009631	3LHet:888004-1092066	0.587231	0.785931	0.57547	0.800274	0.0588297	0.299979	3.76344	3.39014	3.77691	3.37667	4.65923	2.86765	2.89459	3.88568
XLOC_009632	3LHet:888004-1092066	0.210091	0.574583	0.577429	0.800274	0.0766509	0.326818	0.787013	1.37627	1.17916	0.984123	1.20253	0.371493	1.15578	1.59675
XLOC_009633	3LHet:1101737-1103481	0.574129	0.776927	0.3929	0.671476	0.112046	0.381307	0.616976	0.443724	0.641614	0.419085	0.938611	0.29534	0.344617	0.54283
XLOC_009634	3LHet:1105476-1107548	0.280274	0.633936	0.024825	0.204516	0.646341	0.817207	9.83561	5.42176	6.2294	9.02797	8.71001	10.9612	3.7488	7.09472
XLOC_009635	3LHet:1147078-1147918	0.627997	0.807247	0.0361671	0.244707	0.685299	0.84099	2.37534	1.80704	1.55865	2.62373	1.74371	3.00697	1.37359	2.24049
XLOC_009636	3LHet:1176816-1177833	0.972041	0.989768	0.968469	0.9901	0.582776	0.782115	0.646493	0.658667	0.657239	0.647922	0.716064	0.576923	0.598413	0.718921
XLOC_009638	3LHet:1402010-1402915	0.162718	0.553453	0.886308	0.956977	0.274	0.562025	1.02982	0.238334	0.653125	0.615031	1.19616	0.863486	0.110091	0.366578
XLOC_009639	3LHet:1527916-1528668	0.670466	0.842945	0.872416	0.950398	0.744694	0.872217	0.553028	0.408304	0.49725	0.464082	0.535959	0.570098	0.458542	0.358066
XLOC_009641	3LHet:1640313-1641467	0.784699	0.905321	0.0303556	0.224217	0.362114	0.631542	0.176456	0.222661	0.357905	0.0412124	0.270487	0.0824249	0.445323	0
XLOC_009642	3LHet:1724704-1728175	0.261336	0.62223	0.787819	0.913003	0.587408	0.784551	54.8578	44.9242	50.2679	49.5141	55.9961	53.7196	44.5397	45.3087
XLOC_009643	3LHet:1744083-2157905	0.912669	0.968386	0.337439	0.627155	0.00115289	0.069231	193.456	191.458	186.503	198.41	209.583	177.328	163.423	219.493
XLOC_009644	3LHet:1744083-2157905	0.438557	0.69453	0.424429	0.697063	0.0178514	0.174827	3.51159	2.87745	3.44891	2.94013	4.5558	2.46739	2.34203	3.41287
XLOC_009645	3LHet:1744083-2157905	0.313672	0.650406	0.671443	0.85688	0.0460182	0.270098	4.92673	4.07413	4.65095	4.34991	5.81038	4.04309	3.49152	4.65674
XLOC_009646	3LHet:1744083-2157905	0.785076	0.905321	0.519777	0.768081	0.0682365	0.315896	5.02695	5.17805	4.76873	5.43626	5.66423	4.38967	3.87323	6.48286
XLOC_009647	3LHet:1744083-2157905	0.568079	0.774112	0.301283	0.619959	0.0509821	0.275331	6.64059	7.40748	6.36255	7.68552	7.25987	6.02131	5.46523	9.34972
XLOC_009648	3LHet:1744083-2157905	0.913383	0.968514	0.591241	0.806021	0.172565	0.460494	6.75976	6.90872	7.16934	6.49914	7.95825	5.56128	6.38042	7.43701
XLOC_009649	3LHet:1744083-2157905	0.107004	0.525554	0.219056	0.553036	0.0283706	0.216951	11.0916	9.00579	9.28346	10.8139	11.7334	10.4498	6.83356	11.178
XLOC_009650	3LHet:1744083-2157905	0.0737512	0.479157	0.979183	0.990357	0.148528	0.433213	3.02556	2.07572	2.54373	2.55755	3.40862	2.64251	1.67884	2.4726
XLOC_009651	3LHet:1744083-2157905	0.932101	0.974106	0.701754	0.874211	0.0621555	0.303008	2.14699	2.094	2.24147	1.99951	2.87547	1.41851	1.60748	2.58052
XLOC_009652	3LHet:1744083-2157905	0.560319	0.768656	0.917978	0.974101	0.00841505	0.130874	11.1209	11.9002	11.5754	11.4457	12.956	9.28586	10.1949	13.6054
XLOC_009653	3LHet:1744083-2157905	0.783583	0.904669	0.494566	0.752164	0.967828	0.986547	2.49792	2.68995	2.78763	2.40025	2.703	2.29285	2.87225	2.50765
XLOC_009654	3LHet:1744083-2157905	0.729436	0.866432	0.0602501	0.314138	0.0030781	0.0914282	31.1526	30.0301	27.4281	33.7546	33.2231	29.082	21.6332	38.4271
XLOC_009655	3LHet:1744083-2157905	0.725121	0.864735	0.322597	0.619959	0.0249049	0.206458	8.67258	8.08318	7.6484	9.10735	9.66019	7.68496	5.63662	10.5297
XLOC_009656	3LHet:1744083-2157905	0.147261	0.543861	0.660076	0.85011	0.0163308	0.167885	6.45449	5.11453	5.50683	6.06219	7.77298	5.13601	3.24069	6.98838
XLOC_009657	3LHet:1744083-2157905	0.15965	0.553453	0.808451	0.924262	0.996347	0.998908	2.67694	1.64639	2.10356	2.21977	2.61992	2.73395	1.58719	1.7056
XLOC_009658	3LHet:1744083-2157905	0.36251	0.65792	0.711291	0.877732	0.124119	0.398079	0.425783	0.663279	0.499278	0.589784	0.572401	0.279164	0.426154	0.900404
XLOC_009659	3LHet:1744083-2157905	0.589029	0.787255	0.304368	0.619959	0.00458246	0.10057	2.01108	2.2625	1.90792	2.36566	2.45635	1.56581	1.3595	3.16551
XLOC_009660	3LHet:1744083-2157905	0.0897513	0.510942	0.302265	0.619959	0.289419	0.575896	1.18293	2.07672	1.41382	1.84583	0.74498	1.62088	2.08266	2.07078
XLOC_009661	3LHet:1744083-2157905	0.764177	0.889639	0.43345	0.701967	0.503449	0.732379	2.43761	2.23874	2.61282	2.06353	2.47802	2.39721	2.74762	1.72986
XLOC_009662	3LHet:1744083-2157905	0.281898	0.636227	0.420265	0.694505	0.0580571	0.299979	5.04373	4.50689	4.43879	5.11183	5.52022	4.56724	3.35736	5.65643
XLOC_009663	3LHet:1744083-2157905	0.915938	0.969641	0.182733	0.518674	0.772732	0.878602	2.55432	2.48261	2.04938	2.98755	1.98511	3.12353	2.11365	2.85157
XLOC_009664	3LHet:1744083-2157905	0.56698	0.773154	0.765093	0.90256	0.124012	0.398079	1.98518	1.72798	1.77175	1.94142	2.34622	1.62415	1.19728	2.25868
XLOC_009665	3LHet:1744083-2157905	0.532206	0.751588	0.0538719	0.298438	0.079552	0.33083	2.62809	2.14148	1.90291	2.86666	2.58186	2.67432	1.22396	3.05899
XLOC_009666	3LHet:1744083-2157905	0.741043	0.874718	0.245751	0.57946	0.831634	0.917652	1.04706	1.19059	1.37712	0.860537	1.35211	0.742018	1.40213	0.979055
XLOC_009667	3LHet:1744083-2157905	0.10541	0.525554	0.434369	0.702338	0.452082	0.694141	1.22516	0.873983	0.894263	1.20488	0.920524	1.52979	0.868003	0.879963
XLOC_009668	3LHet:1744083-2157905	0.871972	0.950924	0.57714	0.800274	0.589605	0.786409	1.02605	1.05815	0.939647	1.14456	1.0227	1.02941	0.856595	1.25971
XLOC_009669	3LHet:1744083-2157905	0.524297	0.746807	0.290916	0.615707	0.0404008	0.25218	17.3858	15.7596	15.6042	17.5413	18.3511	16.4205	12.8573	18.662
XLOC_009670	3LHet:1744083-2157905	0.727968	0.865572	0.059692	0.31344	0.0016135	0.0748323	59.1821	56.9968	53.0895	63.0894	63.0759	55.2884	43.1031	70.8905
XLOC_009671	3LHet:1744083-2157905	0.297426	0.647184	0.0524401	0.293765	0.00152377	0.0748323	15.4773	13.0175	12.7897	15.705	16.5478	14.4068	9.03174	17.0032
XLOC_009672	3LHet:1744083-2157905	0.68016	0.845757	0.783435	0.911229	0.0172748	0.171929	1.68983	1.50198	1.52887	1.66294	2.23419	1.14548	0.823556	2.18041
XLOC_009673	3LHet:1744083-2157905	0.456202	0.705862	0.0211636	0.186738	1.24114e-05	0.0121011	40.8286	37.1068	35.6692	42.2662	44.6803	36.9768	26.6581	47.5555
XLOC_009674	3LHet:1744083-2157905	0.0800106	0.490631	0.270576	0.603562	0.0243478	0.205485	16.5558	12.6406	13.7734	15.4229	17.4776	15.6339	10.0693	15.2119
XLOC_009675	3LHet:1744083-2157905	0.58662	0.785651	0.18454	0.51927	0.00890574	0.132566	50.5377	46.5176	45.728	51.3273	53.5237	47.5517	37.9323	55.1028
XLOC_009676	3LHet:1744083-2157905	0.0628217	0.451719	0.255647	0.589378	3.22076e-05	0.0142736	12.7224	9.79424	10.6488	11.8678	14.7102	10.7346	6.58747	13.001
XLOC_009677	3LHet:1744083-2157905	0.663371	0.837265	0.0235083	0.19931	0.00748276	0.128083	29.6444	27.4382	25.5856	31.497	30.2457	29.0431	20.9255	33.9508
XLOC_009678	3LHet:1744083-2157905	0.469004	0.713132	0.194599	0.527773	0.0142606	0.157338	6.85127	6.05521	5.71932	7.18716	7.56067	6.14188	3.87796	8.23245
XLOC_009679	3LHet:1744083-2157905	0.752424	0.883265	0.0159317	0.159317	0.303881	0.593161	5.25804	4.88771	4.02525	6.1205	4.63805	5.87804	3.41246	6.36296
XLOC_009680	3LHet:1744083-2157905	0.341686	0.650406	0.971984	0.990357	0.690304	0.842889	3.98054	5.16478	4.58471	4.5606	4.12957	3.8315	5.03986	5.2897
XLOC_009681	3LHet:1744083-2157905	0.14976	0.54518	0.766723	0.90339	0.0465038	0.270273	4.14207	2.7688	3.56415	3.34672	5.00671	3.27742	2.12159	3.41602
XLOC_009682	3LHet:1744083-2157905	0.117356	0.532316	0.788709	0.913003	0.0426624	0.259164	7.0125	4.81648	6.00976	5.81922	7.85556	6.16944	4.16395	5.469
XLOC_009683	3LHet:1744083-2157905	0.975147	0.991416	0.218096	0.552322	0.129254	0.406511	7.74599	7.70151	6.86499	8.58251	7.95266	7.53933	5.77733	9.62569
XLOC_009684	3LHet:1744083-2157905	0.45332	0.703801	0.289246	0.615707	0.441507	0.6882	6.52188	5.67003	6.52709	5.66482	7.26462	5.77915	5.78957	5.55049
XLOC_009685	3LHet:1744083-2157905	0.269713	0.630624	0.803862	0.92404	0.0592572	0.300134	25.8237	20.6807	23.527	22.9774	28.2537	23.3936	18.8003	22.5611
XLOC_009686	3LHet:1744083-2157905	0.349362	0.652543	0.807709	0.924262	0.475351	0.713703	2.60488	2.20841	2.47064	2.34264	2.85736	2.35239	2.08393	2.33288
XLOC_009687	3LHet:1744083-2157905	0.479408	0.720393	0.169984	0.499734	0.00984017	0.136006	2.55208	2.03203	2.60748	1.97662	3.48783	1.61633	1.72714	2.33692
XLOC_009688	3LHet:1744083-2157905	0.831318	0.927386	0.66047	0.85011	0.0150082	0.160802	4.68325	4.56143	4.46182	4.78286	5.45969	3.90681	3.46396	5.6589
XLOC_009689	3LHet:1744083-2157905	0.807654	0.911415	0.0335554	0.234889	0.00506906	0.106955	85.0271	81.9655	75.7472	91.2454	87.8219	82.2324	63.6726	100.258
XLOC_009690	3LHet:1744083-2157905	0.584433	0.784879	0.0458096	0.279218	0.369528	0.633755	0.783393	0.949444	0.590385	1.14245	0.627811	0.938976	0.552959	1.34593
XLOC_009691	3LHet:1744083-2157905	0.421849	0.684412	0.0260785	0.208981	0.249439	0.543102	44.4765	21.6708	27.7042	38.4431	36.4192	52.5338	18.9892	24.3524
XLOC_009692	3LHet:1744083-2157905	0.461956	0.70819	0.0055826	0.0870885	0.998744	0.999256	11.273	6.41958	6.11572	11.5769	8.54388	14.0022	3.68756	9.15161
XLOC_009693	3LHet:1744083-2157905	0.798535	0.910462	0.0921619	0.380562	0.187566	0.47802	8.22349	8.48436	9.28629	7.42156	9.8781	6.56888	8.69448	8.27424
XLOC_009694	3LHet:1744083-2157905	0.59356	0.790063	0.179787	0.513864	0.201417	0.495914	3.92468	3.49119	3.24945	4.16643	3.90218	3.94719	2.59672	4.38566
XLOC_009695	3LHet:1744083-2157905	0.176216	0.557924	0.087335	0.371476	0.0218823	0.195736	10.4527	12.3771	10.6242	12.2056	10.7455	10.16	10.5029	14.2513
XLOC_009696	3LHet:1744083-2157905	0.755883	0.883567	0.750343	0.894905	0.798558	0.893395	1.15305	1.07426	1.06229	1.16502	1.0605	1.24561	1.06408	1.08444
XLOC_009697	3LHet:1744083-2157905	0.658435	0.83504	0.518458	0.768081	0.925886	0.969824	1.26802	1.52822	1.56705	1.2292	1.4127	1.12335	1.72139	1.33506
XLOC_009698	3LHet:1744083-2157905	0.0713177	0.479157	0.909967	0.971414	0.642091	0.816469	3.17181	4.3554	3.7258	3.80141	2.97833	3.36528	4.47327	4.23754
XLOC_009699	3LHet:1744083-2157905	0.0141207	0.352272	0.239556	0.576949	0.0527752	0.28195	4.90478	6.94694	5.34046	6.51126	5.30463	4.50493	5.37628	8.51759
XLOC_009700	3LHet:1744083-2157905	0.361332	0.65792	0.950244	0.985102	0.144811	0.429143	5.18326	6.12119	5.68238	5.62208	5.93169	4.43483	5.43306	6.80933
XLOC_009701	3LHet:1744083-2157905	0.954646	0.982685	0.305863	0.619959	0.00446296	0.10057	1.47693	1.51602	1.31694	1.676	1.8297	1.12415	0.804176	2.22786
XLOC_009702	3LHet:1744083-2157905	0.718692	0.859785	0.722508	0.881108	0.134237	0.415495	10.6063	9.83653	9.9313	10.5115	11.5635	9.64904	8.29905	11.374
XLOC_009703	3LHet:1744083-2157905	0.754088	0.883265	0.0158925	0.159317	0.0686773	0.315896	4.96585	5.28029	4.10948	6.13667	4.69989	5.23181	3.51906	7.04152
XLOC_009704	3LHet:1744083-2157905	0.0260287	0.393928	0.230337	0.568387	0.0376916	0.24375	8.39495	11.2438	9.28422	10.3546	8.81195	7.97796	9.75649	12.7312
XLOC_009705	3LHet:1744083-2157905	0.211476	0.575949	0.955635	0.986943	0.0113487	0.144604	1.76216	1.23983	1.51238	1.48961	2.3233	1.20101	0.701453	1.7782
XLOC_009706	3LHet:1744083-2157905	0.79125	0.906544	0.874331	0.951128	0.299732	0.588353	11.102	10.6663	10.9952	10.773	11.9486	10.2553	10.0418	11.2907
XLOC_009707	3LHet:1744083-2157905	0.509319	0.734052	0.931648	0.980876	0.575393	0.777242	0.639116	0.889193	0.75255	0.775759	0.703503	0.574729	0.801597	0.976788
XLOC_009708	3LHet:1744083-2157905	0.767645	0.890269	0.671909	0.856915	0.14393	0.428514	0.577079	0.503032	0.481108	0.599002	0.311083	0.843074	0.651133	0.354931
XLOC_009709	3LHet:2158545-2160087	0.0172739	0.36514	0.694865	0.871448	0.0502851	0.274184	2.76237	1.77938	2.17039	2.37136	3.18054	2.3442	1.16024	2.39852
XLOC_009710	3LHet:2192154-2192867	0.292251	0.643591	0.173456	0.503333	0.926993	0.969824	0.369856	0.172575	0.175928	0.366503	0.268261	0.471451	0.0835953	0.261555
XLOC_009711	3LHet:2198174-2236643	0.321954	0.650406	0.25633	0.589438	0.767243	0.878602	1.98319	1.72766	1.6283	2.08255	1.69748	2.2689	1.55911	1.8962
XLOC_009713	3LHet:2243576-2289047	0.469	0.713132	0.120097	0.429705	0.617263	0.803054	2.20436	2.59308	2.74454	2.0529	2.44118	1.96755	3.04791	2.13826
XLOC_009714	3LHet:2243576-2289047	0.758786	0.884947	0.573635	0.799898	0.0767603	0.326818	3.15468	3.38216	3.04139	3.49544	3.66033	2.64902	2.42245	4.34186
XLOC_009715	3LHet:2289779-2293110	0.989859	0.997009	0.0143072	0.151625	0.511874	0.73536	2.31171	2.31782	1.63086	2.99868	1.80176	2.82166	1.45995	3.17569
XLOC_009716	3LHet:2293734-2295470	0.398829	0.673583	0.7603	0.899627	0.214692	0.508857	0.514679	0.35818	0.399787	0.473072	0.629036	0.400323	0.170538	0.545822
XLOC_009717	3LHet:2303814-2304563	0.454623	0.705263	0.73193	0.888671	0.406946	0.660187	0.3142	0.13343	0.258582	0.189049	0.433569	0.194832	0.0835953	0.183265
XLOC_009718	3LHet:2386277-2387647	0.035147	0.408984	0.0274646	0.212506	0.221679	0.517074	2.45242	0.761367	0.791686	2.42211	1.19921	3.70564	0.384166	1.13857
XLOC_009722	3LHet:5360-6062	0.102536	0.523844	0.77971	0.908264	0.905135	0.963283	0.683412	1.45043	1.11842	1.01543	0.756841	0.609984	1.48	1.42087
XLOC_009723	3LHet:6786-8083	0.318734	0.650406	0.86727	0.947595	0.0670631	0.31217	3.80244	4.4739	4.20152	4.07482	4.58141	3.02348	3.82164	5.12616
XLOC_009724	3LHet:12351-13551	0.667825	0.841252	0.922472	0.976655	0.0661838	0.311736	5.61864	6.2338	5.96371	5.88873	6.38595	4.85134	5.54147	6.92613
XLOC_009725	3LHet:187571-188780	0.761453	0.887528	0.146949	0.477584	0.325887	0.597817	1.82962	2.00858	2.3219	1.51629	2.50244	1.1568	2.14137	1.87579
XLOC_009726	3LHet:202896-205893	0.692679	0.847964	0.394547	0.671845	0.935723	0.974522	1.83514	2.43384	2.38133	1.88766	2.05875	1.61154	2.70391	2.16378
XLOC_009727	3LHet:206266-206671	0.742956	0.875595	0.345157	0.631384	0.26937	0.559545	0.373228	0.459437	0.331866	0.5008	0.189638	0.556818	0.474094	0.444781
XLOC_009728	3LHet:206733-207041	0.32468	0.650406	0.00690882	0.100539	0.0442181	0.264258	0.864768	1.19584	1.57213	0.488478	1.01511	0.714429	2.12915	0.262526
XLOC_009729	3LHet:256321-257377	0.800442	0.910654	0.692029	0.869495	0.291133	0.576227	4.38183	4.5838	4.65402	4.31161	4.09277	4.67089	5.21527	3.95233
XLOC_009730	3LHet:295973-296102	0.397122	0.673583	0.282712	0.611696	0.378632	0.636827	0.503705	0.050809	0.554514	0	1.00741	0	0.101618	0
XLOC_009731	3LHet:312792-313705	0.292456	0.643591	0.640883	0.835376	0.598922	0.793312	1.00695	0.61963	0.737763	0.888819	0.846218	1.16769	0.629308	0.609953
XLOC_009732	3LHet:313959-314605	0.610128	0.800607	0.238849	0.576949	0.22545	0.520269	1.11037	1.28167	0.971494	1.42055	1.11708	1.10366	0.825904	1.73744
XLOC_009733	3LHet:368772-369483	0.711951	0.857507	0.911853	0.971414	0.576968	0.778069	0.750354	0.657634	0.721112	0.686876	0.853961	0.646747	0.588262	0.727005
XLOC_009734	3LHet:455056-458496	0.0299455	0.395397	0.00567841	0.0871881	0.00453337	0.10057	53.3003	16.5627	41.8315	28.0315	67.3089	39.2917	16.354	16.7713
XLOC_009735	3LHet:590890-592593	0.491964	0.724786	0.000125508	0.00526774	0.0495391	0.274184	4.36455	3.73535	2.55283	5.54706	2.17634	6.55277	2.92933	4.54136
XLOC_009737	3LHet:613291-613481	0.572691	0.776597	0.240109	0.576949	0.307915	0.597817	0.553114	0.225182	0.685681	0.0926152	1.10623	0	0.265134	0.18523
XLOC_009738	3LHet:647837-648398	0.306521	0.650406	0.0130407	0.145311	0.0245916	0.205485	1.08931	1.85345	0.956991	1.98576	1.03582	1.1428	0.878164	2.82873
XLOC_009739	3LHet:675138-675810	0.458959	0.706369	0.00432247	0.0703978	0.00237049	0.0814796	1.17554	1.70231	0.803902	2.07395	1.22398	1.1271	0.383828	3.02079
XLOC_009740	3LHet:676533-677328	0.144704	0.542251	0.0226048	0.194182	0.00207084	0.0814796	2.21459	4.05367	2.15862	4.10964	2.61133	1.81786	1.70592	6.40143
XLOC_009741	3LHet:678149-692040	0.612739	0.802446	0.000153294	0.00610049	0.0271833	0.216739	5.75181	4.97742	3.42636	7.30286	4.84659	6.65702	2.00614	7.9487
XLOC_009745	3LHet:722282-830031	0.365961	0.659541	0.756047	0.898411	0.750485	0.872217	0.0932058	0.21868	0.17579	0.136096	0.092737	0.0936745	0.258842	0.178518
XLOC_009746	3LHet:722282-830031	0.206407	0.56867	0.0653779	0.329234	0.773399	0.878602	1.19882	0.799774	1.3032	0.69539	1.54879	0.848842	1.05761	0.541938
XLOC_009747	3LHet:722282-830031	0.340784	0.650406	0.630655	0.829867	0.0951779	0.355956	0.550417	0.840325	0.751479	0.639263	0.805855	0.294979	0.697103	0.983547
XLOC_009749	3LHet:722282-830031	0.0190983	0.369437	0.417511	0.693511	0.591273	0.787377	1.71427	2.69046	1.99375	2.41098	1.64336	1.78517	2.34413	3.03679
XLOC_009750	3LHet:722282-830031	0.470409	0.71385	0.360306	0.646958	0.319697	0.597817	4.40316	4.96375	4.28519	5.08172	4.43873	4.3676	4.13165	5.79585
XLOC_009751	3LHet:830291-831071	0.0951093	0.523471	0.94895	0.984807	0.318601	0.597817	1.26541	2.01314	1.65468	1.62388	1.52284	1.00799	1.78651	2.23978
XLOC_009752	3LHet:831294-832208	0.570818	0.776175	0.190539	0.522576	0.0129764	0.152434	1.24185	1.52822	1.1569	1.61317	1.46499	1.01871	0.848807	2.20763
XLOC_009753	3LHet:833811-834716	0.655907	0.833896	0.615601	0.823335	0.624251	0.806686	0.929808	0.818595	0.811206	0.937197	0.805362	1.05425	0.81705	0.82014
XLOC_009754	3LHet:837068-838366	0.046605	0.421759	0.611921	0.820664	0.615495	0.803054	2.93834	2.00547	2.35846	2.58535	2.9372	2.93948	1.77972	2.23122
XLOC_009755	3LHet:838626-841399	0.104755	0.525554	0.0612245	0.317521	0.112734	0.381651	5.95528	7.50239	5.86554	7.59213	5.81681	6.09375	5.91427	9.09052
XLOC_009756	3LHet:841456-845180	0.255799	0.6183	0.743533	0.89224	0.352778	0.621987	4.63978	3.64285	3.99228	4.29035	4.91694	4.36262	3.06762	4.21808
XLOC_009757	3LHet:847830-848538	0.719473	0.860191	0.705194	0.876375	0.0123981	0.146522	0.179336	0.134465	0.134465	0.179336	0	0.358671	0.26893	0
XLOC_009758	3LHet:852151-853707	0.544243	0.759137	0.19116	0.523291	0.27064	0.559545	1.51708	1.7486	1.36429	1.90139	1.47382	1.56033	1.25475	2.24245
XLOC_009759	3LHet:858772-860025	0.103386	0.525074	0.0523099	0.293765	0.174515	0.460494	0.760722	1.22498	0.712711	1.27299	0.673157	0.848287	0.752266	1.6977
XLOC_009760	3LHet:864181-865973	0.560528	0.768656	0.732812	0.888671	0.440607	0.68772	0.895901	0.64989	0.820862	0.724929	1.05269	0.739112	0.589032	0.710747
XLOC_009761	3LHet:868914-869315	0.418664	0.683778	0.837199	0.935518	0.0133465	0.154602	0.184685	0.308335	0.262245	0.230775	0	0.36937	0.524491	0.09218
XLOC_009763	3LHet:888004-1092066	0.343273	0.650406	0.373905	0.659732	0.52547	0.741437	1.36107	0.873219	1.00355	1.23074	1.16664	1.5555	0.840452	0.905986
XLOC_009764	3LHet:888004-1092066	0.139704	0.540281	0.961096	0.987982	0.953392	0.979738	1.46699	0.71216	1.08102	1.09813	1.44818	1.4858	0.713857	0.710463
XLOC_009765	3LHet:888004-1092066	0.1392	0.540281	0.477788	0.741788	0.777255	0.879906	1.49034	0.742053	1.02628	1.20611	1.36473	1.61595	0.687832	0.796274
XLOC_009766	3LHet:1101737-1103481	0.0989249	0.523844	0.849585	0.940233	0.922551	0.969824	0.328625	0.713865	0.495959	0.546531	0.290379	0.36687	0.701538	0.726191
XLOC_009767	3LHet:1108643-1110651	0.271155	0.630969	0.00154524	0.0331123	0.000296025	0.0339558	2.5867	3.82634	2.36517	4.04787	2.73604	2.43737	1.99431	5.65838
XLOC_009768	3LHet:1111954-1113872	0.284769	0.639461	0.379096	0.661294	0.0108899	0.143481	3.02379	3.92729	3.1741	3.77697	3.64233	2.40525	2.70588	5.14869
XLOC_009770	3LHet:1155987-1156560	0.0418625	0.408984	0.748261	0.894062	0.348953	0.618598	0.447791	0.79475	0.576139	0.666402	0.535303	0.360279	0.616975	0.972525
XLOC_009772	3LHet:1402010-1402915	0.78722	0.906175	0.298594	0.619	0.15597	0.443407	1.37813	1.51556	1.26096	1.63273	1.44813	1.30813	1.07379	1.95733
XLOC_009773	3LHet:1440049-1440682	0.562755	0.770086	0.690082	0.868957	0.264081	0.553671	1.87191	2.35724	2.23145	1.9977	2.31938	1.42444	2.14352	2.57097
XLOC_009774	3LHet:1443926-1444441	0.00206943	0.232223	0.433639	0.701967	0.859887	0.933099	0.220749	0.804873	0.619314	0.406308	0.351137	0.0903622	0.887492	0.722254
XLOC_009775	3LHet:1488013-1488452	0.862811	0.945745	0.108456	0.407836	0.843557	0.924121	1.10733	1.19077	0.812153	1.48595	0.729962	1.4847	0.894343	1.4872
XLOC_009776	3LHet:1493278-1493853	0.912477	0.968386	0.995296	0.997288	0.0829495	0.336282	1.02107	0.987771	1.00535	1.00349	1.30203	0.740107	0.708662	1.26688
XLOC_009777	3LHet:1496729-1498487	0.139766	0.540281	0.861617	0.947093	0.417006	0.669269	1.74142	2.50827	2.16866	2.08103	1.9904	1.49244	2.34692	2.66963
XLOC_009778	3LHet:1498966-1499579	0.392579	0.670928	0.519088	0.768081	0.346508	0.615945	0.500696	0.6365	0.500815	0.636381	0.532305	0.469087	0.469325	0.803676
XLOC_009779	3LHet:1499654-1501034	0.8409	0.931679	0.902894	0.967386	0.6917	0.843621	1.3999	1.47157	1.41658	1.45489	1.31841	1.48139	1.51475	1.42838
XLOC_009780	3LHet:1519628-1521712	0.187571	0.559547	0.16757	0.499355	0.0347332	0.236701	7.60088	9.96955	9.56808	8.00235	9.61008	5.59167	9.52607	10.413
XLOC_009781	3LHet:1525842-1527341	0.723317	0.8632	0.424672	0.697063	0.823031	0.912453	0.968216	1.08585	0.884712	1.16935	0.865554	1.07088	0.90387	1.26782
XLOC_009782	3LHet:1530531-1531751	0.109708	0.525554	0.883161	0.955932	0.59514	0.791303	0.146845	0.455771	0.283652	0.318964	0.193182	0.100508	0.374122	0.53742
XLOC_009783	3LHet:1532561-1577545	0.565208	0.771818	0.510926	0.762284	0.926491	0.969824	32.4305	36.0303	35.0146	33.4462	33.1051	31.756	36.9242	35.1365
XLOC_009784	3LHet:1645809-1718716	0.430915	0.689323	0.711638	0.877732	0.252458	0.543689	15.7848	14.4067	14.7375	15.4539	14.3058	17.2638	15.1693	13.6441
XLOC_009785	3LHet:1645809-1718716	0.894396	0.961896	0.276734	0.610443	0.000175872	0.0311773	1.22432	1.28835	1.39015	1.12253	1.87958	0.569063	0.900718	1.67599
XLOC_009786	3LHet:1645809-1718716	0.190172	0.560179	0.248461	0.582615	0.0754747	0.326751	1.89995	1.04932	1.70399	1.24529	2.48853	1.31138	0.919446	1.1792
XLOC_009787	3LHet:1645809-1718716	0.956824	0.983079	0.248942	0.582615	0.772857	0.878602	0.331415	0.32113	0.225369	0.427175	0.255488	0.407341	0.19525	0.44701
XLOC_009788	3LHet:1721807-1722730	0.945588	0.978435	0.592934	0.80647	0.247563	0.54059	0.572456	0.544879	0.629046	0.48829	0.796523	0.34839	0.461569	0.62819
XLOC_009789	3LHet:1724704-1728175	0.692125	0.847964	0.235187	0.573583	0.327874	0.599465	0.552447	0.635218	0.44488	0.742785	0.525755	0.579139	0.364004	0.906432
XLOC_009790	3LHet:1728235-1729298	0.0930483	0.519897	0.30483	0.619959	0.956084	0.981162	0.327007	0.659628	0.35026	0.636374	0.191554	0.462459	0.508966	0.810289
XLOC_009791	3LHet:1730179-1732397	0.815541	0.916602	0.543657	0.782962	0.538183	0.746944	0.854068	0.788022	0.905254	0.736835	0.852913	0.855223	0.957595	0.618448
XLOC_009792	3LHet:1733550-1734784	0.193592	0.562668	0.00896201	0.117251	0.00249768	0.0825505	0.582292	1.19271	0.53579	1.23921	0.646513	0.518071	0.425067	1.96035
XLOC_009793	3LHet:1744083-2157905	0.929853	0.974106	0.0404583	0.256983	0.923872	0.969824	0.685876	0.705599	0.935501	0.455973	0.91488	0.456871	0.956122	0.455075
XLOC_009794	3LHet:2182697-2185258	0.156745	0.553453	0.466918	0.730749	0.322973	0.597817	7.48001	2.29983	3.76588	6.01395	4.82265	10.1374	2.70911	1.89054
XLOC_009796	3LHet:2198174-2236643	0.96842	0.989321	0.231706	0.569764	0.06315	0.305635	60.8136	60.4066	63.5431	57.6771	68.3891	53.2382	58.6972	62.1159
XLOC_009797	3LHet:2198174-2236643	0.106131	0.525554	0.814922	0.928754	0.00985436	0.136006	14.2227	11.3035	12.5957	12.9306	16.0177	12.4278	9.1737	13.4333
XLOC_009798	3LHet:2198174-2236643	0.480877	0.720393	0.24439	0.576949	0.0699906	0.316901	3.07768	3.40653	3.61676	2.86746	4.04592	2.10944	3.18759	3.62547
XLOC_009799	3LHet:2198174-2236643	0.698204	0.850404	0.822798	0.932669	0.0900219	0.346771	1.13411	1.34572	1.28137	1.19846	1.49757	0.770645	1.06516	1.62627
XLOC_009801	3LHet:2384223-2384741	0.704242	0.853495	0.0819821	0.363984	0.107544	0.378538	0.518253	0.617663	0.33623	0.799686	0.500079	0.536426	0.17238	1.06294
XLOC_009802	3LHet:2386277-2387647	0.225088	0.587799	0.0175853	0.167275	0.715366	0.858439	1.3738	0.801737	0.557832	1.6177	0.766496	1.9811	0.349167	1.25431
XLOC_009803	3LHet:2388226-2389661	0.121616	0.534123	0.000116906	0.00506592	0.0800778	0.33083	0.833969	0.406889	0.220331	1.02053	0.27143	1.39651	0.169231	0.644546
XLOC_009804	3LHet:572632-573964	0.553041	0.762681	0.138458	0.463111	0.0175631	0.173848	2.05751	1.70452	1.54432	2.2177	2.278	1.83702	0.810646	2.59839
XLOC_009805	3LHet:580396-581172	0.892176	0.961776	0.020513	0.184694	0.0297173	0.222879	1.72065	1.7922	1.31722	2.19563	0.8718	2.56949	1.76263	1.82177
XLOC_009806	3LHet:581488-582206	0.368903	0.661373	0.493273	0.752164	0.801315	0.894427	1.16142	0.880228	0.885327	1.15632	1.07551	1.24733	0.695148	1.06531
XLOC_009807	3LHet:585543-585941	0.865283	0.947238	0.158863	0.491719	0.118128	0.389279	0.676048	0.631036	0.485764	0.82132	0.695143	0.656954	0.276386	0.985685
XLOC_009836	3R:386589-389310	0.173134	0.557924	0.690253	0.868957	0.329938	0.599608	1.17208	0.678269	1.00054	0.849817	1.433	0.911165	0.568069	0.788469
XLOC_009837	3R:389473-390519	0.497458	0.728808	0.687322	0.868957	0.25071	0.543213	0.123472	0.204371	0.194156	0.133687	0.0665107	0.180434	0.321801	0.0869409
XLOC_009838	3R:397434-398820	0.228638	0.587799	0.939555	0.980876	0.989209	0.995352	1.19859	1.5431	1.3896	1.35209	1.22069	1.17648	1.55852	1.52769
XLOC_009839	3R:399201-400074	0.61517	0.803017	0.410444	0.685244	0.282561	0.570978	0.759641	0.965427	0.764947	0.960122	0.790011	0.729272	0.739884	1.19097
XLOC_009840	3R:401884-402401	0.287537	0.642499	0.274672	0.607958	0.255863	0.545174	0.0962457	0.237849	0.104454	0.229641	0.098817	0.0936745	0.110091	0.365607
XLOC_009841	3R:403445-425480	0.225383	0.587799	0.51056	0.762284	0.475235	0.713703	0.273269	0.0873403	0.223902	0.136707	0.364208	0.182329	0.0835953	0.0910853
XLOC_009848	3R:557954-574778	0.827954	0.926815	0.417529	0.693511	0.00427181	0.100362	3.1115	3.28219	2.92345	3.47024	3.87137	2.35163	1.97553	4.58885
XLOC_009860	3R:885876-887639	0.835921	0.929226	0.405298	0.678979	0.491447	0.723808	0.832508	0.759942	0.911718	0.680732	0.852709	0.812308	0.970728	0.549156
XLOC_009921	3R:1811487-1811915	0.346594	0.650406	0.325875	0.619959	0.325875	0.597817	0.151112	0	0.151112	0	0.302224	0	0	0
XLOC_009924	3R:1857272-1857750	0.346594	0.650406	0.325875	0.619959	0.325875	0.597817	0.121273	0	0.121273	0	0.242546	0	0	0
XLOC_009936	3R:2051491-2052060	0.182476	0.557924	0.186422	0.520805	0.186422	0.475814	0.132189	0	0.132189	0	0.264378	0	0	0
XLOC_010010	3R:3143758-3145025	0.272795	0.631065	0.246756	0.580476	0.644708	0.817207	0.191809	0.0438962	0.0454107	0.190294	0.0908214	0.292796	0	0.0877924
XLOC_010031	3R:3538984-3540061	0.885419	0.958671	0.0222262	0.192627	0.532618	0.743609	4.11034	4.01504	4.99828	3.1271	5.29013	2.93054	4.70643	3.32365
XLOC_010036	3R:3599768-3600018	0.503602	0.732853	0.519276	0.768081	0.0868211	0.342452	0.096739	0.0447153	0.096739	0.0447153	0.193478	0	0	0.0894306
XLOC_010046	3R:3794808-3795514	0.15295	0.5513	0.443456	0.712306	0.843279	0.924121	0.998586	1.57529	1.17162	1.40226	0.912867	1.08431	1.43037	1.72022
XLOC_010069	3R:4101444-4102006	0.346594	0.650406	0.325875	0.619959	0.325875	0.597817	0.137647	0	0.137647	0	0.275293	0	0	0
XLOC_010098	3R:4538105-4538430	0.795267	0.908477	0.168894	0.499355	0.425134	0.6779	1.6934	1.82294	1.48385	2.03249	1.57629	1.81051	1.3914	2.25448
XLOC_010133	3R:5109246-5110273	0.183645	0.557924	0.094291	0.383389	0.22671	0.521978	6.08768	8.30238	6.45886	7.9312	4.82612	7.34924	8.09161	8.51316
XLOC_010193	3R:5905696-5935971	0.0197727	0.370739	0.000149828	0.00608675	0.00017091	0.0311773	16141.1	938.58	5728.76	11351	10550	21732.3	907.468	969.691
XLOC_010206	3R:6207815-6233007	0.384424	0.666526	0.0995332	0.392018	0.291364	0.576227	1.14311	0.13552	0.271781	1.00685	0.543561	1.74265	0	0.271041
XLOC_010342	3R:8327031-8327334	0.479764	0.720393	0.301273	0.619959	0.0795148	0.33083	0.251093	0.135839	0.255298	0.131634	0.419762	0.0824249	0.0908348	0.180843
XLOC_010391	3R:9145575-9146608	0.909112	0.967109	0.964053	0.988562	0.531654	0.743609	0.138004	0.151349	0.147868	0.141485	0.185645	0.0903622	0.110091	0.192608
XLOC_010408	3R:9444746-9445858	0.350152	0.652721	0.556163	0.791444	0.242708	0.535386	0.228144	0.0427638	0.178071	0.0928373	0.356142	0.100147	0	0.0855275
XLOC_010507	3R:11302523-11303709	0.765749	0.890269	0.811051	0.925424	0.101183	0.362696	2.78541	2.67455	2.66048	2.79947	3.20396	2.36685	2.117	3.23209
XLOC_010511	3R:11417587-11418664	0.376236	0.662149	0.0631632	0.32243	0.0598847	0.301584	0.22383	0.0854369	0.265796	0.0434705	0.447659	0	0.083933	0.0869409
XLOC_010524	3R:11596387-11598058	0.0227069	0.38648	0.0926043	0.380562	0.039533	0.248675	0.0917645	4.7828	2.05509	2.81948	0.183529	0	3.92664	5.63896
XLOC_010525	3R:11598204-11598509	0.110485	0.525554	0.90518	0.969303	0.887405	0.953935	0.0412124	1.08061	0.542084	0.579743	0	0.0824249	1.08417	1.07706
XLOC_010526	3R:11598928-11599674	0.083755	0.503199	0.332398	0.624371	0.305493	0.595117	0.191894	1.48798	0.675323	1.00455	0.201483	0.182306	1.14916	1.82679
XLOC_010650	3R:13425024-13425343	0.576403	0.778923	0.597058	0.810204	0.530318	0.743609	0.0961362	0.050809	0.0966912	0.050254	0.0917644	0.100508	0.101618	0
XLOC_010724	3R:14623366-14623667	0.00250086	0.232223	0.211881	0.545797	0.0430089	0.260458	0.0796239	0.853653	0.345867	0.58741	0.159248	0	0.532486	1.17482
XLOC_010726	3R:14685644-14726965	0.684368	0.845757	0.187275	0.521258	0.639391	0.816469	1.26996	1.46076	1.71515	1.01557	1.49717	1.04275	1.93312	0.988394
XLOC_010852	3R:16874873-16875698	0.943751	0.97837	0.619982	0.825736	0.210687	0.505552	1.59064	1.55935	1.67845	1.47153	1.95841	1.22287	1.39849	1.7202
XLOC_010982	3R:18983738-18985762	0.0286452	0.395397	0.964138	0.988562	0.964138	0.98433	0	0.355882	0.174819	0.181063	0	0	0.349638	0.362126
XLOC_010983	3R:18987168-18988321	0.39943	0.673583	0.836846	0.935518	0.128914	0.406511	0.784779	0.305723	0.566423	0.524079	0.965317	0.604241	0.167528	0.443917
XLOC_010984	3R:18988689-18989411	0.440359	0.69453	0.044806	0.274754	0.494582	0.726232	0.534988	0.257478	0.132604	0.659861	0.184501	0.885474	0.0807074	0.434249
XLOC_010985	3R:18989708-18990726	0.610338	0.800607	0.0483941	0.286834	0.500164	0.729688	1.38524	0.912337	0.761791	1.53579	0.870166	1.90032	0.653416	1.17126
XLOC_010986	3R:18990910-18991683	0.32315	0.650406	0.222018	0.557906	0.72153	0.863057	1.02965	0.519038	0.595467	0.953218	0.799209	1.26008	0.391725	0.646352
XLOC_010987	3R:18991886-18992139	0.326437	0.650406	0.606111	0.817571	0.578586	0.778098	0.367872	0.0935695	0.265943	0.195498	0.441052	0.294691	0.0908348	0.0963042
XLOC_011069	3R:20303543-20304601	0.210618	0.575218	0.197679	0.531688	0.73097	0.867736	0.409048	1.70068	1.32182	0.787912	0.605741	0.212354	2.0379	1.36347
XLOC_011128	3R:20971517-20972770	0.0508187	0.424832	0.304572	0.619959	0.363128	0.631542	1.15246	2.4883	2.04111	1.59965	1.5683	0.736612	2.51391	2.46269
XLOC_011129	3R:20972822-20973565	0.702328	0.852765	0.446614	0.712717	0.157122	0.443407	0.962392	1.14984	1.19282	0.919418	1.35653	0.56825	1.0291	1.27059
XLOC_011130	3R:20974277-20975449	0.66906	0.842264	0.126121	0.43626	0.0778543	0.329319	0.46127	0.611946	0.708247	0.364969	0.832178	0.0903622	0.584315	0.639577
XLOC_011131	3R:20988924-20990110	0.17526	0.557924	0.042996	0.267866	0.484944	0.719665	0.370673	0.816631	0.871551	0.315753	0.741345	0	1.00176	0.631506
XLOC_011144	3R:21103097-21103679	0.0355691	0.408984	0.0011593	0.0259843	0.015987	0.166709	1.38877	0.454416	0.274152	1.56904	0.282384	2.49516	0.265921	0.642912
XLOC_011189	3R:21749220-21787504	0.681708	0.845757	0.638329	0.834798	0.680536	0.837964	0.36332	0.451632	0.357613	0.457339	0.357115	0.369526	0.358111	0.545152
XLOC_011212	3R:22014722-22078654	0.558591	0.768161	0.643215	0.836737	0.223375	0.518549	0.601303	0.450001	0.583719	0.467585	0.81378	0.388826	0.353658	0.546343
XLOC_011213	3R:22014722-22078654	0.432927	0.690276	0.389333	0.668309	0.293404	0.579674	0.309285	0.539947	0.518466	0.330767	0.518062	0.100508	0.518869	0.561025
XLOC_011287	3R:23327008-23330129	0.0992652	0.523844	0.361634	0.647026	0.981494	0.992694	0.457764	0.0920483	0.185124	0.364689	0.370247	0.545281	0	0.184097
XLOC_011319	3R:23825230-23826716	0.931534	0.974106	0.931907	0.980876	0.499685	0.729688	0.144853	0.13343	0.133562	0.144721	0.183529	0.106177	0.0835953	0.183265
XLOC_011338	3R:24597131-24598521	0.268438	0.630198	0.242526	0.576949	0.642289	0.816469	0.186354	0.0417976	0.182971	0.0451811	0.282346	0.0903622	0.0835953	0
XLOC_011431	3R:26017793-26018637	0.0885431	0.50782	0.243929	0.576949	0.243929	0.536497	0.360948	0	0.275408	0.08554	0.550817	0.17108	0	0
XLOC_011464	3R:26528908-26529366	0.346594	0.650406	0.325875	0.619959	0.325875	0.597817	0.137647	0	0.137647	0	0.275293	0	0	0
XLOC_011506	3R:27392737-27406571	0.221337	0.584835	0.00644621	0.0959276	0.233486	0.52333	1490.31	1528.05	1533.49	1484.87	1504.57	1476.05	1562.42	1493.68
XLOC_011514	3R:27522764-27523283	0.346594	0.650406	0.0770294	0.354263	0.0770294	0.327249	0	0.0979331	0.0979331	0	0	0	0.195866	0
XLOC_011560	3R:540880-541405	0.191775	0.560661	0.600051	0.812005	0.868043	0.937256	0.188382	1.30991	0.81591	0.682379	0.276257	0.100508	1.35556	1.26425
XLOC_011578	3R:856287-856974	0.143914	0.542251	0.125729	0.43626	0.15646	0.443407	0.457078	0.274056	0.505207	0.225928	0.725555	0.188602	0.284859	0.263253
XLOC_011611	3R:1329401-1330041	0.308146	0.650406	0.974873	0.990357	0.0202461	0.185888	1.14829	0.717016	0.927175	0.938133	1.56721	0.729372	0.287139	1.14689
XLOC_011645	3R:1655783-1672647	0.490491	0.723493	0.601352	0.812637	0.0190157	0.180881	5.08475	4.36026	4.56617	4.87884	4.192	5.9775	4.94034	3.78019
XLOC_011652	3R:1816799-1817842	0.445061	0.697084	0.142986	0.473649	0.684409	0.840426	0.279972	0.128195	0.304825	0.103343	0.353259	0.206685	0.25639	0
XLOC_011681	3R:2284828-2285913	0.100763	0.523844	0.504812	0.759556	0.504812	0.732379	0.345872	0	0.246894	0.098978	0.493787	0.197956	0	0
XLOC_011687	3R:2440294-2440960	0.352398	0.652874	0.499382	0.754296	0.495302	0.726741	0.19464	0.0889773	0.188961	0.0946556	0.289398	0.0998806	0.0885241	0.0894306
XLOC_011690	3R:2461771-2462903	0.0230421	0.38648	0.074681	0.350067	0.079612	0.33083	0.594424	0.279792	0.637091	0.237126	0.990893	0.197956	0.283288	0.276295
XLOC_011691	3R:2465799-2466337	0.0566968	0.433009	0.157757	0.491417	0.166039	0.456005	0.367052	0.823986	0.78655	0.404488	0.370918	0.363185	1.20218	0.445791
XLOC_011814	3R:4175536-4179499	0.218118	0.580259	0.0857944	0.369313	0.481502	0.717435	5.24998	2.47882	3.38132	4.34748	4.57337	5.92658	2.18926	2.76838
XLOC_011815	3R:4181929-4182390	0.932596	0.974106	0.624833	0.828708	0.0109768	0.143656	0.504672	0.490877	0.44815	0.547399	0.181643	0.827701	0.714657	0.267097
XLOC_011867	3R:5097728-5099326	0.274854	0.631065	0.0853199	0.368084	0.410747	0.664694	0.337376	0.169276	0.4108	0.0958522	0.568576	0.106177	0.253025	0.0855275
XLOC_011970	3R:6647510-6674858	0.672361	0.843696	0.678423	0.862403	0.100345	0.362357	0.081862	0.13544	0.081862	0.13544	0.163724	0	0	0.270881
XLOC_011979	3R:6724694-6726194	0.338794	0.650406	0.711198	0.877732	0.800667	0.894216	0.467936	1.48904	1.04251	0.914461	0.575593	0.360279	1.50943	1.46864
XLOC_011980	3R:6726575-6727273	0.659991	0.83516	0.749239	0.894487	0.269188	0.559545	0.145654	0.0936948	0.098817	0.140532	0.197634	0.0936745	0	0.18739
XLOC_011981	3R:6727432-6729518	0.0334087	0.408984	0.387331	0.667812	0.11489	0.384941	0.900771	0.26395	0.692265	0.472456	1.21433	0.587213	0.1702	0.357699
XLOC_011982	3R:6729891-6730642	0.293504	0.643666	0.208387	0.543983	0.639209	0.816469	0.179441	0.0455427	0.0404243	0.18456	0.0808487	0.278034	0	0.0910853
XLOC_011983	3R:6731020-6735650	0.0443451	0.413746	0.0222026	0.192627	0.00191171	0.0776633	0.842077	0.268073	0.790171	0.319979	1.4098	0.274351	0.170538	0.365607
XLOC_011985	3R:6737193-6741405	0.0167904	0.36514	0.968735	0.9901	0.29855	0.58746	1.06344	0.318631	0.685761	0.696307	1.1994	0.927471	0.172119	0.465143
XLOC_011986	3R:6741572-6744575	0.161568	0.553453	0.101961	0.397401	0.169151	0.460035	0.929818	0.313616	0.877921	0.365512	1.39987	0.459762	0.355969	0.271262
XLOC_011988	3R:6749806-6751417	0.0186924	0.369437	0.877129	0.953401	0.142442	0.427326	0.706552	0.187209	0.468467	0.425295	0.936933	0.476171	0	0.374418
XLOC_011989	3R:6751961-6752627	0.511567	0.735176	0.51464	0.765483	0.126151	0.402611	0.216784	0.088833	0.216784	0.088833	0.433569	0	0	0.177666
XLOC_011990	3R:6753636-6754783	0.893412	0.961776	0.180941	0.514336	0.696302	0.846502	0.151112	0.174724	0.280294	0.0455427	0.302224	0	0.258363	0.0910853
XLOC_011991	3R:6754856-6760240	0.563211	0.770169	0.433073	0.701967	0.221948	0.517083	0.990253	0.818696	1.04618	0.762767	1.35451	0.625996	0.737854	0.899538
XLOC_011992	3R:6760306-6766687	0.727098	0.865572	0.341939	0.627393	0.713379	0.856582	1.17512	1.01197	0.850938	1.33615	1.02563	1.32461	0.676246	1.3477
XLOC_011993	3R:6766832-6768030	0.414796	0.683152	0.702059	0.874211	0.402437	0.656696	0.181568	0.322553	0.220584	0.283538	0.0808487	0.282288	0.360319	0.284788
XLOC_011994	3R:6770059-6771238	0.568564	0.774231	0.845002	0.939962	0.0785817	0.33015	0.462487	0.303699	0.410114	0.356071	0.739521	0.185453	0.0807074	0.52669
XLOC_011995	3R:6771384-6772819	0.915784	0.969641	0.340216	0.627393	0.079583	0.33083	0.139108	0.127864	0.0851001	0.181871	0	0.278215	0.1702	0.0855275
XLOC_011996	3R:6773128-6775727	0.264505	0.623682	0.0666385	0.330595	0.336552	0.608619	0.464761	0.185349	0.507657	0.142453	0.740921	0.188602	0.274394	0.0963042
XLOC_011997	3R:6778162-6778800	0.251961	0.613142	0.367333	0.654155	0.0969102	0.357473	0.23465	0.0438962	0.189469	0.0890773	0.378937	0.0903622	0	0.0877924
XLOC_011998	3R:6778959-6783637	0.214298	0.577815	0.361101	0.647026	0.86317	0.934502	1.83883	0.253857	1.18697	0.905712	1.95311	1.72454	0.420832	0.0868817
XLOC_011999	3R:6788045-6790745	0.439072	0.69453	0.0683559	0.335753	0.0727508	0.320003	0.415034	0.266933	0.550221	0.131747	0.830069	0	0.270372	0.263495
XLOC_012000	3R:6791647-6793112	0.234481	0.592385	0.331513	0.624283	0.97653	0.990241	0.330707	0.0454174	0.234886	0.141238	0.378937	0.282477	0.0908348	0
XLOC_012004	3R:6796858-6797552	0.532271	0.751588	0.519292	0.768081	0.219996	0.51589	0.137647	0.0434408	0.137647	0.0434408	0.275293	0	0	0.0868817
XLOC_012009	3R:6879754-6882520	0.0400259	0.408984	0.494663	0.752164	0.283857	0.571766	1.38554	0.265864	0.980898	0.67051	1.7858	0.985286	0.175994	0.355734
XLOC_012010	3R:6882794-6883427	0.215718	0.577815	0.572405	0.799898	0.0382957	0.244934	0.249529	0.0879969	0.137405	0.20012	0.098817	0.40024	0.175994	0
XLOC_012011	3R:6883577-6884751	0.238529	0.596321	0.331127	0.624283	0.145113	0.429143	0.323638	0.0481521	0.27931	0.0924796	0.55862	0.088655	0	0.0963042
XLOC_012012	3R:6885391-6886008	0.184758	0.557924	0.188265	0.521258	0.188265	0.478639	0.143111	0	0	0.143111	0	0.286222	0	0
XLOC_012013	3R:6887588-6891333	0.893546	0.961776	0.19381	0.526365	0.646015	0.817207	0.469754	0.452724	0.31863	0.603849	0.27741	0.662098	0.35985	0.545599
XLOC_012014	3R:6897305-6899496	0.716608	0.8589	0.749535	0.894487	0.787679	0.886309	0.269207	0.221958	0.272461	0.218703	0.273416	0.264997	0.271506	0.172409
XLOC_012015	3R:6899954-6901361	0.373656	0.662149	0.231139	0.569093	0.832614	0.917805	0.134544	0.269374	0.0873839	0.316535	0	0.269089	0.174768	0.363981
XLOC_012016	3R:6901717-6903486	0.4178	0.683778	0.915895	0.973295	0.177645	0.464978	0.314973	0.153394	0.245158	0.223208	0.183529	0.446417	0.306788	0
XLOC_012017	3R:6903611-6905359	0.131007	0.540281	0.266568	0.598856	0.256651	0.545174	0.553378	0.177181	0.493247	0.237312	0.812064	0.294691	0.17443	0.179932
XLOC_012018	3R:6906263-6907590	0.247646	0.608198	0.909735	0.971414	0.58438	0.782115	0.402599	0.132358	0.2783	0.256658	0.465765	0.339433	0.0908348	0.173882
XLOC_012020	3R:6911737-6913344	0.11029	0.525554	0.515553	0.765672	0.49112	0.723808	0.393379	0.0866818	0.286294	0.193767	0.488656	0.298103	0.083933	0.0894306
XLOC_012021	3R:6913412-6914019	0.429069	0.687749	0.91919	0.974671	0.440846	0.68772	0.0468373	0.125423	0.0807075	0.0915525	0	0.0936745	0.161415	0.0894306
XLOC_012022	3R:6914066-6919941	0.455793	0.705862	0.700021	0.873905	0.328098	0.599465	0.28143	0.129239	0.233647	0.177022	0.382135	0.180724	0.085159	0.17332
XLOC_012023	3R:6923712-6924223	0.703099	0.85317	0.695768	0.871448	0.185337	0.474288	0.0443275	0.0807075	0.0807075	0.0443275	0	0.088655	0.161415	0
XLOC_012024	3R:6924324-6926175	0.316601	0.650406	0.548373	0.788378	0.952369	0.979738	0.326991	0.226319	0.322204	0.231107	0.368021	0.285961	0.276386	0.176253
XLOC_012026	3R:6926299-6928937	0.0952986	0.523471	0.185608	0.520023	0.109675	0.379197	0.549434	0.0434705	0.496345	0.096559	0.99269	0.106177	0	0.0869409
XLOC_012027	3R:6929150-6931282	0.545535	0.760395	0.528454	0.771321	0.997101	0.999151	0.220996	0.31868	0.221731	0.317945	0.172613	0.269379	0.27085	0.36651
XLOC_012029	3R:6932835-6933199	0.346594	0.650406	0.325875	0.619959	0.325875	0.597817	0.050254	0	0	0.050254	0	0.100508	0	0
XLOC_012030	3R:6933369-6933614	0.196391	0.563048	0.04625	0.279218	0.04625	0.270098	0.182706	0	0	0.182706	0	0.365412	0	0
XLOC_012031	3R:6933692-6934820	0.309981	0.650406	0.449957	0.715673	0.0409882	0.253736	0.372533	0.132842	0.326644	0.178731	0.653288	0.0917789	0	0.265683
XLOC_012032	3R:6934895-6935947	0.680903	0.845757	0.335959	0.62631	0.792511	0.889399	0.148804	0.0910855	0.0482956	0.191594	0.0965912	0.201017	0	0.182171
XLOC_012034	3R:6944569-6945166	0.252489	0.613142	0.171424	0.502672	0.159255	0.446767	0.385012	0.0864437	0.425366	0.04609	0.770024	0	0.0807074	0.09218
XLOC_012035	3R:6946672-6947616	0.0559603	0.433009	0.425996	0.698061	0.196492	0.490894	0.233553	0.488966	0.273712	0.448807	0.289398	0.177707	0.258026	0.719906
XLOC_012036	3R:6948789-6950087	0.23614	0.593392	0.931327	0.980876	0.649702	0.818424	0.345264	0.141987	0.251078	0.236173	0.392064	0.298464	0.110091	0.173882
XLOC_012038	3R:6954885-6955986	0.197245	0.563048	0.947625	0.983956	0.116636	0.388107	0.0941778	0.274993	0.188289	0.180882	0.188356	0	0.188223	0.361764
XLOC_012039	3R:6956093-6956743	0.520824	0.74458	0.832064	0.932929	0.765692	0.87825	0.142677	0.269605	0.223929	0.188353	0.185474	0.0998806	0.262385	0.276826
XLOC_012040	3R:6957601-6958479	0.860258	0.943478	0.775442	0.906942	0.205212	0.502703	0.190735	0.22367	0.183064	0.231341	0.275293	0.106177	0.0908348	0.356506
XLOC_012041	3R:6959426-6960064	0.982327	0.996082	0.98251	0.991083	0.107953	0.378611	0.0917645	0.0942421	0.0917645	0.0942421	0.183529	0	0	0.188484
XLOC_012042	3R:6960430-6961007	0.462366	0.70819	0.446543	0.712717	0.517563	0.737783	0.198453	0.096304	0.0952907	0.199466	0.190581	0.206324	0	0.192608
XLOC_012045	3R:6972279-6973355	0.942648	0.977746	0.507621	0.761432	0.0114941	0.144604	0.60924	0.631059	0.511748	0.728551	0.937721	0.28076	0.0857751	1.17634
XLOC_012118	3R:8082803-8083398	0.93664	0.974106	0.378669	0.661294	0.313612	0.597817	0.094698	0.0881857	0.0503705	0.132513	0.100741	0.088655	0	0.176371
XLOC_012137	3R:8439996-8441110	0.473634	0.715958	0.241056	0.576949	0.458369	0.700308	0.183529	0.0419665	0.225496	0	0.367058	0	0.083933	0
XLOC_012227	3R:9633740-9634217	0.0992537	0.523844	0.368349	0.654435	0.0153028	0.162284	0.484408	1.06447	0.934882	0.613992	0.191554	0.777263	1.67821	0.450723
XLOC_012233	3R:9690040-9690974	0.789069	0.906175	0.0248043	0.204516	0.724752	0.864383	1.70889	1.84207	1.27398	2.27698	1.28259	2.13519	1.26537	2.41876
XLOC_012249	3R:9956164-9964340	0.0946612	0.523471	0.122333	0.432938	0.904153	0.963283	2.00766	3.79663	2.43737	3.36691	1.57834	2.43698	3.29641	4.29684
XLOC_012271	3R:10209836-10210373	0.40017	0.673774	0.337728	0.627155	0.320078	0.597817	0.237687	0.0935695	0.237923	0.0933332	0.385012	0.0903622	0.0908348	0.0963042
XLOC_012335	3R:11322304-11322879	0.151242	0.547438	0.0780531	0.355167	0.143937	0.428514	2.31544	0.0807075	1.65129	0.74486	3.14116	1.48972	0.161415	0
XLOC_012336	3R:11323306-11324457	0.130621	0.540281	0.499017	0.754296	0.229823	0.52208	2.66858	0.136895	1.57553	1.22995	3.15105	2.18611	0	0.273791
XLOC_012337	3R:11325913-11326136	0.188412	0.559547	0.14533	0.475493	0.14533	0.429143	1.1188	0	0.92226	0.196539	1.84452	0.393078	0	0
XLOC_012338	3R:11326839-11327802	0.148366	0.544286	0.831229	0.932929	0.827163	0.914381	3.23738	0.0880178	1.72039	1.60501	3.35417	3.12058	0.086605	0.0894306
XLOC_012339	3R:11328445-11329220	0.18177	0.557924	0.45056	0.715979	0.520816	0.737783	2.74923	0.0403537	1.66349	1.12609	3.24628	2.25218	0.0807074	0
XLOC_012358	3R:11683547-11721937	0.00236179	0.232223	0.611486	0.820664	0.063843	0.307091	0.946856	2.08804	1.64016	1.39473	1.53053	0.363185	1.7498	2.42628
XLOC_012359	3R:11683547-11721937	0.721147	0.861664	0.482749	0.745337	0.0074127	0.128083	2.65063	2.34371	2.66051	2.33384	3.47688	1.82439	1.84414	2.84328
XLOC_012488	3R:14060906-14061675	0.892268	0.961776	1.36828e-05	0.000952912	0.711131	0.855991	1.1229	1.08125	0.229603	1.97454	0.188356	2.05744	0.27085	1.89164
XLOC_012491	3R:14085354-14086186	0.464084	0.708664	0.335065	0.62584	0.674654	0.833698	0.196293	0.0419665	0.193078	0.0451811	0.302224	0.0903622	0.083933	0
XLOC_012588	3R:15898399-15898828	0.534585	0.752122	0.521692	0.768209	0.219297	0.515837	0.137647	0.0438962	0.137647	0.0438962	0.275293	0	0	0.0877924
XLOC_012662	3R:17279976-17281428	0.303419	0.649991	0.740165	0.89224	0.118181	0.389279	0.129144	0.278733	0.226156	0.181721	0.258288	0	0.194024	0.363442
XLOC_012675	3R:17558424-17559622	0.460483	0.708156	0.714651	0.879779	0.901094	0.963283	0.620422	0.403804	0.471349	0.552877	0.593499	0.647345	0.349198	0.45841
XLOC_012788	3R:19370335-19371220	0.5756	0.778378	0.0288853	0.217426	0.57845	0.778098	0.228441	0.13881	0.367251	0	0.456883	0	0.277619	0
XLOC_012801	3R:19548101-19548739	0.508359	0.733753	0.119437	0.428916	0.131861	0.410221	0.307194	0.0910396	0.0428876	0.355346	0	0.614387	0.0857751	0.0963042
XLOC_012893	3R:20735045-20736630	0.186053	0.55816	0.881801	0.955932	0.774913	0.878602	3.21123	1.65844	2.48244	2.38722	3.35045	3.072	1.61443	1.70244
XLOC_012972	3R:21888834-21889425	0.984718	0.996471	0.168363	0.499355	0.984374	0.994575	0.0494085	0.050809	0.100218	0	0.098817	0	0.101618	0
XLOC_012996	3R:22585308-22585947	0.141974	0.540281	0.941079	0.981863	0.941079	0.975627	0	0.0963517	0.050809	0.0455427	0	0	0.101618	0.0910853
XLOC_012997	3R:22588290-22589507	0.231766	0.591344	0.102101	0.397401	0.252605	0.543689	0.229778	0.0419665	0.271745	0	0.459556	0	0.083933	0
XLOC_012998	3R:22591783-22592470	0.426528	0.686954	0.089721	0.375442	0.444044	0.689703	0.330152	0.127858	0.45801	0	0.660305	0	0.255715	0
XLOC_012999	3R:22593793-22594118	0.170407	0.557924	0.283099	0.611696	0.646139	0.817207	0.193461	0.0403537	0.186977	0.0468373	0.293247	0.0936745	0.0807074	0
XLOC_013000	3R:22598582-22599576	0.714345	0.8589	0.73172	0.888671	0.0589012	0.299979	0.0952907	0.135956	0.0952907	0.135956	0.190581	0	0	0.271911
XLOC_013083	3R:23825230-23826716	0.346594	0.650406	0.325875	0.619959	0.325875	0.597817	0.183529	0	0.183529	0	0.367058	0	0	0
XLOC_013099	3R:24491588-24493276	0.17417	0.557924	0.160791	0.494547	0.0689218	0.316229	0.465761	0.133038	0.457305	0.141494	0.831015	0.100508	0.0835953	0.182481
XLOC_013142	3R:25190223-25190521	0.390672	0.670643	0.896222	0.963992	0.0706932	0.316901	0.188421	0.0926066	0.133538	0.147489	0.0818621	0.294979	0.185213	0
XLOC_013143	3R:25192494-25193278	0.259091	0.620615	0.862102	0.947093	0.1209	0.392926	1.4697	0.879045	1.13586	1.21288	1.78261	1.15679	0.489113	1.26898
XLOC_013144	3R:25197001-25198482	0.531306	0.751588	0.0813958	0.363984	0.149901	0.434759	3.53294	2.93804	2.72238	3.7486	3.44006	3.62583	2.00471	3.87138
XLOC_013145	3R:25198894-25200813	0.312121	0.650406	0.148142	0.479067	0.575558	0.777242	2.57343	1.83951	1.82817	2.58477	2.05102	3.09584	1.60531	2.0737
XLOC_013146	3R:25202128-25202634	0.261213	0.62223	0.980546	0.990357	0.339897	0.609929	0.757295	0.300693	0.531875	0.526114	0.646498	0.868092	0.417251	0.184136
XLOC_013226	3R:26098437-26099350	0.298481	0.647184	0.493006	0.752164	0.660923	0.824941	1.24521	1.75706	1.6557	1.34657	1.49842	0.991991	1.81297	1.70114
XLOC_013251	3R:26463787-26502133	0.183832	0.557924	0.900832	0.966239	0.128778	0.406511	2.63405	3.68241	3.19926	3.11719	3.18586	2.08224	3.21267	4.15215
XLOC_013253	3R:26525598-26526397	0.075803	0.48218	0.158651	0.491719	0.0952866	0.355956	2.8026	1.45343	2.55609	1.69994	3.74097	1.86423	1.37121	1.53566
XLOC_013254	3R:26527652-26528216	0.0980063	0.523844	0.0249164	0.204516	0.00326422	0.0936063	2.11941	0.755754	2.06808	0.807078	3.60568	0.633136	0.530487	0.981021
XLOC_013256	3R:26532478-26533442	0.181254	0.557924	0.305874	0.619959	0.0423252	0.258728	4.25658	2.42296	3.96047	2.71908	6.14334	2.36982	1.77759	3.06834
XLOC_013257	3R:26535531-26535695	0.325022	0.650406	0.381593	0.662348	0.224149	0.518829	0.713093	0.174661	0.668571	0.219184	1.25198	0.174204	0.085159	0.264164
XLOC_013258	3R:26536494-26537121	0.0511397	0.424832	0.112239	0.412954	0.118545	0.389819	2.84339	1.61557	2.78707	1.67189	3.94855	1.73823	1.62559	1.60555
XLOC_013260	3R:26566087-26566469	0.230123	0.58967	0.467304	0.730749	0.383232	0.641004	1.07074	0.21843	0.912361	0.376806	1.66042	0.481054	0.164303	0.272557
XLOC_013262	3R:26573665-26574102	0.108385	0.525554	0.111191	0.410915	0.150154	0.434759	1.25069	0.403894	1.24307	0.411512	2.04048	0.460901	0.445665	0.362123
XLOC_013263	3R:26576466-26576993	0.215501	0.577815	0.0208395	0.186409	0.61705	0.803054	1.89272	0.967545	2.07928	0.780987	2.6759	1.10955	1.48266	0.452428
XLOC_013264	3R:26577133-26578433	0.00832729	0.294214	0.0388748	0.252686	0.091785	0.348269	5.93434	3.60179	5.80833	3.7278	7.81265	4.05603	3.80401	3.39957
XLOC_013265	3R:26579328-26580347	0.0104883	0.300775	0.227918	0.566555	0.0228328	0.198128	5.33099	2.93479	4.73926	3.52652	7.1222	3.53978	2.35633	3.51326
XLOC_013266	3R:26580518-26581447	0.164552	0.553453	0.103473	0.398371	0.00762931	0.128083	4.26509	2.66197	4.15427	2.7728	6.13581	2.39438	2.17272	3.15123
XLOC_013267	3R:26582722-26583709	0.0554826	0.432764	0.179384	0.513653	0.0028277	0.0861565	3.12431	1.38151	2.73894	1.76688	4.76554	1.48308	0.712338	2.05067
XLOC_013268	3R:26586655-26586874	0.392448	0.670928	0.532882	0.774306	0.0639379	0.307091	0.895972	0.398414	0.800405	0.493982	1.51721	0.27473	0.0835953	0.713233
XLOC_013269	3R:26587177-26587924	0.404808	0.676415	0.297253	0.619	0.157269	0.443407	4.92291	3.61627	4.76821	3.77097	6.10376	3.74205	3.43265	3.79988
XLOC_013270	3R:26589461-26590345	0.204126	0.56867	0.0122133	0.140509	0.0106937	0.141855	3.03706	1.40109	3.38672	1.05143	5.39672	0.677402	1.37672	1.42546
XLOC_013271	3R:26590489-26590867	0.492363	0.724786	9.72221e-05	0.00430871	0.353944	0.622848	3.4525	4.16936	5.09607	2.52579	5.00442	1.90058	5.18772	3.15099
XLOC_013293	3R:26944296-26945327	0.867976	0.948223	0.282603	0.611696	0.418307	0.670804	0.36856	0.306148	0.450211	0.224497	0.56604	0.17108	0.334381	0.277915
XLOC_013296	3R:26956955-26958777	0.921372	0.970743	0.309169	0.619959	0.769858	0.878602	0.252881	0.264631	0.184156	0.333356	0.199558	0.306205	0.168754	0.360507
XLOC_013313	3R:27392737-27406571	0.361553	0.65792	0.161764	0.495721	0.782011	0.88262	0.26344	0.129493	0.304883	0.0880497	0.350781	0.176099	0.258985	0
XLOC_013325	3R:27534252-27534671	0.314149	0.650406	0.942587	0.981863	0.704126	0.852294	8.34183	6.84299	7.63324	7.55157	8.59826	8.0854	6.66823	7.01775
XLOC_013344	3R:27857049-27857749	0.027474	0.393928	0.753709	0.89641	0.621674	0.805602	0.900149	0.478851	0.737762	0.641238	0.872403	0.927895	0.603121	0.35458
XLOC_013345	3R:27859808-27860740	0.401684	0.674662	0.249479	0.582615	0.679737	0.837856	1.01131	1.33997	0.915235	1.43604	0.843277	1.17934	0.987194	1.69274
XLOC_013348	3R:27894870-27895834	0.104247	0.525554	0.466497	0.730749	0.413589	0.66578	1.74868	3.72095	2.97731	2.49231	1.71856	1.77879	4.23607	3.20583
XLOC_013349	3R:27897149-27898175	0.008112	0.294214	0.629739	0.829867	0.744892	0.872217	0.235894	1.65996	1.0288	0.867061	0.371281	0.100508	1.68631	1.63361
XLOC_013350	3R:27898279-27898718	0.000676351	0.188412	0.865983	0.947093	0.50786	0.732889	0.677577	2.67364	1.62361	1.72761	0.420776	0.934379	2.82644	2.52084
XLOC_013351	3R:393629-394258	0.746631	0.878654	0.77305	0.906443	0.440776	0.68772	0.39645	0.347489	0.346322	0.397616	0.439678	0.353221	0.252966	0.442012
XLOC_013352	3R:26567599-26568299	0.439978	0.69453	0.53255	0.774306	0.22303	0.518549	1.75832	1.24374	1.70589	1.29617	2.36715	1.14949	1.04463	1.44285
XLOC_013353	3RHet:707054-707690	0.115726	0.530977	0.203409	0.537462	0.273503	0.561991	1.59458	0.21476	1.19226	0.617076	2.12882	1.06033	0.255697	0.173823
XLOC_013354	3RHet:787542-791868	0.499186	0.730241	0.0895966	0.375442	0.271738	0.559545	1.11965	0.72557	0.7024	1.14282	1.03984	1.19945	0.364958	1.08618
XLOC_013355	3RHet:787542-791868	0.848046	0.936921	0.315524	0.619959	0.871104	0.93881	0.957317	1.06257	0.834375	1.18551	0.809877	1.10476	0.858873	1.26627
XLOC_013356	3RHet:799591-839932	0.717118	0.8589	0.00391412	0.0675445	0.0854616	0.33941	32.5735	30.5675	27.9838	35.1572	26.9534	38.1936	29.0141	32.1209
XLOC_013357	3RHet:855601-856780	0.984032	0.996294	0.458716	0.723702	0.029176	0.220516	1.24731	1.23695	1.10855	1.37571	1.52246	0.972161	0.694645	1.77925
XLOC_013358	3RHet:864392-864760	0.663828	0.8373	0.401114	0.675696	0.37883	0.636827	1.18086	0.873446	1.24389	0.81041	1.62492	0.736795	0.862869	0.884024
XLOC_013359	3RHet:879188-879893	0.198879	0.563048	0.0911246	0.37807	0.246337	0.540231	2.52953	1.18398	1.38791	2.3256	1.7434	3.31566	1.03242	1.33555
XLOC_013361	3RHet:1044852-1045412	0.150766	0.547438	0.959277	0.987516	0.72605	0.86511	0.511743	0.222904	0.372047	0.362601	0.48402	0.539466	0.260074	0.185735
XLOC_013362	3RHet:1064661-1065470	0.559077	0.768288	0.121074	0.43015	0.736205	0.870164	1.12864	0.823376	0.667755	1.28426	0.885987	1.3713	0.449523	1.19723
XLOC_013363	3RHet:1065878-1066599	0.740303	0.874374	0.658333	0.849603	0.0144429	0.157338	0.869083	1.03839	0.851976	1.05549	0.173586	1.56458	1.53037	0.546403
XLOC_013364	3RHet:1067120-1067690	0.822402	0.92325	0.348018	0.634234	0.0502506	0.274184	0.79117	0.665814	0.821713	0.635272	0.68456	0.897779	0.958865	0.372764
XLOC_013365	3RHet:1098881-1099399	0.35858	0.656555	0.261988	0.594737	0.743477	0.872217	0.518769	0.26426	0.500092	0.282937	0.658693	0.378845	0.34149	0.187029
XLOC_013366	3RHet:1111158-1112050	0.12338	0.537244	0.761778	0.900829	0.470804	0.710579	0.42868	0.176798	0.275331	0.330147	0.466728	0.390631	0.083933	0.269663
XLOC_013367	3RHet:1599247-1599663	0.260956	0.62223	0.112553	0.412976	0.205464	0.502703	0.914513	0.449443	1.09084	0.273114	1.64689	0.182141	0.534798	0.364088
XLOC_013368	3RHet:1673336-1674170	0.0525496	0.424832	0.495991	0.752672	0.0136568	0.154733	3.79175	2.7499	3.47739	3.06426	4.78644	2.79706	2.16834	3.33146
XLOC_013369	3RHet:1674891-1675642	0.421879	0.684412	0.102942	0.398371	0.0069931	0.126355	4.49289	3.70184	4.60103	3.5937	5.86625	3.11954	3.33582	4.06786
XLOC_013370	3RHet:1676111-1680402	0.179374	0.557924	0.0116934	0.140053	0.0277156	0.216739	16.4559	7.25142	8.55214	15.1552	10.3124	22.5994	6.79192	7.71093
XLOC_013371	3RHet:1681171-1706458	0.216635	0.57946	0.0244683	0.204516	0.0918001	0.348269	2.36796	0.624862	0.83861	2.15421	1.22723	3.5087	0.449992	0.799732
XLOC_013372	3RHet:1768234-1770883	0.461912	0.70819	0.0690795	0.336762	0.174044	0.460494	11.8469	10.1287	12.0569	9.9187	12.1272	11.5666	11.9865	8.27082
XLOC_013373	3RHet:1771154-1772823	0.895729	0.961896	0.515439	0.765672	0.833231	0.917966	1.0494	1.10404	0.963307	1.19014	0.899393	1.1994	1.02722	1.18087
XLOC_013374	3RHet:1777304-1779281	0.0300582	0.395397	0.127514	0.439314	0.0340896	0.236701	2.28466	1.37982	2.14632	1.51817	3.04429	1.52504	1.24835	1.51129
XLOC_013375	3RHet:1785233-1785494	0.686546	0.846485	0.653093	0.844517	0.286499	0.572997	0.640541	0.48937	0.671083	0.458828	1.00048	0.280605	0.341688	0.637052
XLOC_013376	3RHet:1811525-1812225	0.437643	0.69453	0.0621533	0.321483	0.172078	0.460494	2.74738	3.07204	3.3858	2.43363	3.56687	1.92788	3.20472	2.93937
XLOC_013377	3RHet:1812591-1827771	0.617193	0.803959	0.151656	0.484508	0.4547	0.697064	9.15446	8.28786	7.79807	9.64425	8.70618	9.60275	6.88996	9.68576
XLOC_013378	3RHet:1827836-1833846	0.0177776	0.36514	0.0265036	0.209239	0.0265036	0.215342	0	14.5047	6.13175	8.37293	0	0	12.2635	16.7459
XLOC_013379	3RHet:1834001-1836510	0.0778418	0.488075	0.0339212	0.234889	0.421398	0.674653	6.53925	4.14238	4.46619	6.21544	5.98461	7.09388	2.94776	5.337
XLOC_013380	3RHet:1837128-1838158	0.02714	0.393928	0.243752	0.576949	0.917968	0.969824	3.38105	1.91121	2.31984	2.97242	3.08324	3.67886	1.55644	2.26598
XLOC_013381	3RHet:1838258-1841295	0.163986	0.553453	0.350636	0.636037	0.0414421	0.254131	10.6933	8.97147	9.389	10.2757	11.2483	10.1383	7.52975	10.4132
XLOC_013382	3RHet:1841381-1842765	0.50615	0.733753	0.0763391	0.35332	0.303821	0.593161	2.71669	2.26944	2.95759	2.02854	3.44562	1.98775	2.46956	2.06932
XLOC_013383	3RHet:1843104-1843807	0.11227	0.527707	0.388754	0.667961	0.339424	0.609929	3.14104	1.58962	2.12929	2.60136	3.16703	3.11505	1.09155	2.08768
XLOC_013384	3RHet:1845445-1846740	0.0147647	0.352272	0.0939389	0.383223	0.28156	0.569925	1.26266	0.532752	0.639454	1.15595	0.840868	1.68444	0.43804	0.627463
XLOC_013385	3RHet:1846983-1847859	0.581463	0.783011	0.441651	0.710576	0.013852	0.155238	1.04497	0.834713	1.07027	0.809411	1.6142	0.475729	0.526332	1.14309
XLOC_013386	3RHet:1849212-1853223	0.0382521	0.408984	0.990229	0.995897	0.315002	0.597817	2.86893	1.38902	2.12617	2.13178	3.09819	2.63966	1.15415	1.62389
XLOC_013387	3RHet:1856491-1858597	0.777643	0.899409	0.974057	0.990357	0.0267316	0.215399	1.77962	1.62705	1.70988	1.69679	2.25245	1.3068	1.16731	2.08679
XLOC_013388	3RHet:1882770-1885513	0.0918652	0.515745	0.652841	0.844517	0.198791	0.493006	0.0429642	0.268308	0.178312	0.13296	0	0.0859284	0.356625	0.179991
XLOC_013389	3RHet:1891865-1892578	0.0236408	0.38648	0.299711	0.619959	0.196345	0.490894	0.924919	0.314685	0.771392	0.468212	1.2664	0.58344	0.276386	0.352984
XLOC_013390	3RHet:1908028-1909026	0.714838	0.8589	0.294144	0.617411	0.373332	0.634724	1.11717	0.963033	0.839431	1.24077	1.08631	1.14802	0.592554	1.33351
XLOC_013391	3RHet:1909123-1910267	0.238229	0.596321	0.297531	0.619	0.0847216	0.338639	1.85973	2.44564	2.39616	1.90921	2.51314	1.20632	2.27917	2.61211
XLOC_013392	3RHet:1917778-1918950	0.14766	0.544286	0.439041	0.707546	0.0965914	0.357473	0.366314	0.223747	0.224895	0.365165	0.44979	0.282838	0	0.447493
XLOC_013394	3RHet:2035027-2039353	0.0791344	0.48988	0.202975	0.537045	0.146629	0.431209	16.5624	13.6446	14.0914	16.1156	16.7094	16.4154	11.4735	15.8158
XLOC_013395	3RHet:2039517-2045916	0.0421568	0.408984	0.771038	0.906238	0.6866	0.842056	15.6759	11.9999	13.6534	14.0224	15.7474	15.6044	11.5593	12.4404
XLOC_013396	3RHet:2093818-2101969	0.795088	0.908477	0.855958	0.943538	0.0113681	0.144604	15.7328	16.1673	16.0934	15.8067	17.9959	13.4696	14.1908	18.1438
XLOC_013397	3RHet:2179746-2180617	0.106122	0.525554	0.804151	0.92404	0.932405	0.974276	0.916209	0.393485	0.616602	0.693092	0.891039	0.941379	0.342165	0.444804
XLOC_013399	3RHet:2180805-2308134	0.109673	0.525554	0.426494	0.69829	0.941191	0.975627	1.12131	0.661471	1.01129	0.771497	1.23015	1.01248	0.792428	0.530515
XLOC_013400	3RHet:2360834-2361282	0.0532857	0.424832	0.0838659	0.365858	0.392657	0.647785	0.505647	0.178439	0.172148	0.511938	0.253461	0.757832	0.0908348	0.266043
XLOC_013402	3RHet:2454148-2454608	0.0471505	0.421759	0.342485	0.627393	0.522502	0.737783	1.27483	0.393954	0.699597	0.96919	1.23044	1.31923	0.168754	0.619154
XLOC_013403	3RHet:2454964-2456481	0.0312058	0.395397	0.428479	0.699107	0.109653	0.379197	2.87066	1.0723	2.2217	1.72126	3.63543	2.10589	0.80796	1.33664
XLOC_013406	3RHet:759-672465	0.86563	0.947238	0.210649	0.544627	0.328782	0.599465	1.1019	1.16089	1.39584	0.866938	1.57151	0.632283	1.22018	1.10159
XLOC_013407	3RHet:759-672465	0.196883	0.563048	0.372766	0.659613	0.611288	0.802162	1.31897	0.926236	0.994001	1.25121	1.11739	1.52056	0.870607	0.981865
XLOC_013408	3RHet:759-672465	0.107486	0.525554	0.335668	0.62631	0.520213	0.737783	2.45251	1.59243	2.25891	1.78603	2.84613	2.05889	1.67169	1.51317
XLOC_013409	3RHet:759-672465	0.161685	0.553453	0.339598	0.627393	0.0490211	0.274184	52.4148	38.8848	47.025	44.2746	50.8771	53.9525	43.173	34.5966
XLOC_013410	3RHet:759-672465	0.121275	0.534123	0.0321624	0.232877	0.0133989	0.154602	4.47835	0.634676	3.53828	1.57475	6.60966	2.34704	0.46689	0.802462
XLOC_013412	3RHet:749003-750185	0.541215	0.758551	0.35655	0.642581	0.0881409	0.34375	2.21022	1.45798	2.05385	1.61435	2.84417	1.57627	1.26353	1.65243
XLOC_013413	3RHet:750688-754627	0.379078	0.664816	0.0272323	0.211565	0.0631189	0.305635	18.4251	11.0591	18.499	10.9852	25.3022	11.5479	11.6958	10.4225
XLOC_013414	3RHet:754860-755967	0.333178	0.650406	0.0386421	0.252014	0.0361932	0.237696	6.07875	3.54755	6.20748	3.41882	8.88693	3.27057	3.52804	3.56707
XLOC_013415	3RHet:757111-758842	0.39804	0.673583	0.0202565	0.18458	0.0950324	0.355956	7.00163	4.01362	7.27164	3.74361	10.0039	3.9994	4.53941	3.48782
XLOC_013416	3RHet:760592-762220	0.34755	0.650406	0.0209428	0.186477	0.0280928	0.216739	8.50862	4.72186	8.00222	5.22827	11.2084	5.80883	4.79601	4.64771
XLOC_013417	3RHet:787542-791868	0.323635	0.650406	0.475066	0.739328	0.739526	0.871872	14.749	4.96871	8.97723	10.7404	13.4585	16.0395	4.496	5.44142
XLOC_013418	3RHet:799591-839932	0.217223	0.57946	0.400274	0.675203	0.0476319	0.273392	23.8873	11.3395	18.4312	16.7956	26.6887	21.0859	10.1738	12.5052
XLOC_013419	3RHet:799591-839932	0.0354654	0.408984	0.244264	0.576949	0.961233	0.983351	25.3842	2.87108	13.1778	15.0775	24.4735	26.2949	1.88207	3.8601
XLOC_013421	3RHet:978311-979697	0.390377	0.670643	0.204987	0.53944	0.904795	0.963283	0.785896	1.00834	1.1443	0.649934	1.05607	0.515724	1.23253	0.784143
XLOC_013423	3RHet:1130622-1597394	0.206735	0.56867	0.566132	0.794785	0.0444877	0.264485	1.23127	0.805326	0.91852	1.11807	1.49304	0.969495	0.343999	1.26665
XLOC_013424	3RHet:1130622-1597394	0.235893	0.593392	0.0256022	0.207155	0.328958	0.599465	2.11998	2.77999	3.01371	1.88626	2.44616	1.7938	3.58126	1.97872
XLOC_013425	3RHet:1633925-1634499	0.0797107	0.490524	0.831984	0.932929	0.339809	0.609929	1.25359	1.99387	1.57896	1.6685	1.41183	1.09534	1.74609	2.24165
XLOC_013426	3RHet:1636654-1639042	0.648761	0.827394	0.0868474	0.371476	0.319169	0.597817	11.0793	12.4229	12.8147	10.6876	12.7507	9.40794	12.8786	11.9672
XLOC_013428	3RHet:1706528-1706918	0.416343	0.683778	0.302307	0.619959	0.110302	0.379345	1.83576	1.4749	1.4236	1.88706	1.24038	2.43114	1.60682	1.34298
XLOC_013429	3RHet:1757750-1764718	0.00282803	0.239495	0.00186976	0.0392046	0.000235391	0.0339546	6.3916	15.8422	8.65897	13.5748	6.95055	5.83264	10.3674	21.317
XLOC_013430	3RHet:1764768-1765798	0.372875	0.662149	0.78696	0.913003	0.200796	0.49501	0.540111	0.859893	0.647112	0.752892	0.741168	0.339054	0.553056	1.16673
XLOC_013431	3RHet:1768234-1770883	0.319019	0.650406	0.799644	0.921031	0.385593	0.641011	0.659232	1.05869	0.892736	0.825187	0.576824	0.74164	1.20865	0.908734
XLOC_013432	3RHet:1803139-1803728	0.921625	0.970743	0.450883	0.715979	0.841815	0.924121	1.11716	1.16585	1.28492	0.998088	1.2228	1.01152	1.34705	0.984652
XLOC_013435	3RHet:1879349-1882455	0.312547	0.650406	0.224717	0.561076	0.230149	0.52208	3.99161	5.27346	4.12089	5.14418	3.98551	3.99771	4.25628	6.29065
XLOC_013436	3RHet:1882770-1885513	0.00159587	0.232223	0.010409	0.129284	0.015321	0.162284	4.85288	7.3349	4.69286	7.49492	4.76933	4.93643	4.61639	10.0534
XLOC_013438	3RHet:1900036-1901095	0.0193244	0.369437	0.127098	0.438657	0.253493	0.543689	8.5603	5.66478	7.77306	6.45202	8.73105	8.38955	6.81506	4.5145
XLOC_013439	3RHet:1903651-1904656	0.0826606	0.50095	0.521988	0.768209	0.213749	0.508857	1.51733	0.702577	1.01565	1.20426	1.60805	1.4266	0.423243	0.98191
XLOC_013440	3RHet:1905405-1907011	0.111473	0.527167	0.0740736	0.348057	0.0199103	0.184881	2.10442	1.05566	1.94689	1.21319	2.95943	1.2494	0.934356	1.17697
XLOC_013441	3RHet:1908028-1909026	0.954968	0.982685	0.00739054	0.105967	0.0388937	0.246301	8.08999	8.25572	6.34233	10.0034	4.88608	11.2939	7.79857	8.71286
XLOC_013442	3RHet:1909123-1910267	0.00164067	0.232223	0.00418712	0.0701652	0.00858888	0.130874	11.5993	7.24828	7.94852	10.8991	8.78669	14.412	7.11035	7.3862
XLOC_013444	3RHet:2180805-2308134	0.40157	0.674662	0.162674	0.495721	0.750054	0.872217	2.15122	1.17786	2.03523	1.29384	2.60508	1.69735	1.46538	0.890331
XLOC_013445	3RHet:2312125-2312833	0.183386	0.557924	0.0520924	0.293765	0.37602	0.634836	0.195915	0.35915	0.0887132	0.466352	0.0908214	0.301009	0.086605	0.631696
XLOC_013447	3RHet:2492859-2497404	0.880306	0.955257	0.0113169	0.137925	0.147795	0.433213	8.00677	8.24851	6.6465	9.60877	7.33874	8.6748	5.95427	10.5427
XLOC_013449	3RHet:2508521-2509346	0.30647	0.650406	0.951207	0.985208	0.742543	0.872217	0.830994	0.588063	0.717194	0.701863	0.797472	0.864516	0.636916	0.53921
XLOC_013450	3RHet:2510666-2511109	0.146495	0.543861	0.0366092	0.24532	0.411883	0.66578	0.283971	0.0868815	0.0454107	0.325442	0.0908214	0.47712	0	0.173763
XLOC_013451	3RHet:2516428-2517280	0.0601496	0.44261	0.0950123	0.384386	0.175272	0.46062	1.64694	0.573938	0.83962	1.38126	1.59408	1.6998	0.085159	1.06272
XLOC_013452	3RHet:2075400-2076171	0.692061	0.847964	0.0509002	0.293765	0.00522335	0.106955	1.95949	1.78207	2.25797	1.48358	2.92169	0.997279	1.59425	1.96989
XLOC_013453	3RHet:2082650-2083309	0.00842441	0.294214	0.492942	0.752164	0.166935	0.456005	2.78602	4.54329	3.44447	3.88484	3.01556	2.55648	3.87339	5.21319
XLOC_013464	4:200887-203548	0.411	0.680632	0.121161	0.43015	0.905486	0.963283	5.6281	4.49236	4.55858	5.56188	5.08885	6.16736	4.02831	4.95641
XLOC_013467	4:216883-267006	0.197313	0.563048	0.526048	0.771274	0.80856	0.901481	3.49752	2.65658	2.86756	3.28654	3.20823	3.78681	2.52689	2.78627
XLOC_013477	4:422837-425211	0.835291	0.929226	0.821568	0.932669	0.51139	0.73536	1.09455	1.15873	1.17382	1.07946	1.27957	0.909524	1.06806	1.24939
XLOC_013480	4:454749-457531	0.274428	0.631065	0.00470234	0.0757816	0.110642	0.379846	9.2113	7.63026	9.73998	7.10158	11.2381	7.18453	8.2419	7.01862
XLOC_013504	4:980300-1029419	0.840297	0.93154	0.000171596	0.00643485	0.549002	0.757244	9.95879	9.34024	12.7161	6.58291	13.4548	6.46276	11.9774	6.70305
XLOC_013518	4:1280866-1281713	0.897493	0.961896	0.952367	0.985208	0.450777	0.693715	0.507482	0.561997	0.525655	0.543824	0.383116	0.631847	0.668193	0.455802
XLOC_013519	4:1282430-1300694	0.839183	0.930834	0.734474	0.890133	0.129805	0.406511	21.2826	23.0227	22.4724	21.8329	23.0592	19.506	21.8857	24.1598
XLOC_013520	4:1313212-1314610	0.233104	0.592385	0.611649	0.820664	0.942916	0.975627	1.40368	2.72979	2.19606	1.93741	1.51481	1.29255	2.87732	2.58227
XLOC_013521	4:1319734-1320283	0.346594	0.650406	0.325875	0.619959	0.325875	0.597817	0.133021	0	0.133021	0	0.266043	0	0	0
XLOC_013530	4:200887-203548	0.88722	0.959556	0.552844	0.789313	0.486794	0.721313	28.7293	27.8862	29.1567	27.4588	28.5823	28.8763	29.7312	26.0413
XLOC_013543	4:457577-465921	0.0870464	0.505057	0.987316	0.994208	0.499023	0.729688	0.906812	1.48994	1.20138	1.19537	1.03811	0.775514	1.36465	1.61522
XLOC_013546	4:509738-510785	0.390285	0.670643	0.195711	0.529201	0.10904	0.379197	2.79789	0.581969	1.17398	2.20587	1.63765	3.95812	0.710314	0.453625
XLOC_013547	4:511362-513810	0.36112	0.65792	0.253592	0.587296	0.260497	0.550247	6.52632	0.809664	2.85113	4.48485	4.90464	8.148	0.797618	0.821709
XLOC_013548	4:514072-516724	0.371416	0.66203	0.0729819	0.345572	0.275762	0.563664	4.28733	0.595712	1.42375	3.4593	2.66228	5.91238	0.185213	1.00621
XLOC_013549	4:516849-517308	0.273255	0.631065	0.666013	0.853275	0.53326	0.743818	1.45914	0.0550455	0.633702	0.880481	1.15731	1.76096	0.110091	0
XLOC_013550	4:517467-518050	0.403768	0.675473	0.157413	0.491128	0.556686	0.762194	1.51503	0.177653	0.689701	1.00298	1.29424	1.73581	0.085159	0.270147
XLOC_013551	4:518178-520872	0.350225	0.652721	0.0630292	0.32243	0.174313	0.460494	7.0116	0.612204	2.70003	4.92377	5.09918	8.92402	0.30089	0.923517
XLOC_013552	4:520962-521780	0.334555	0.650406	0.155081	0.48697	0.158889	0.446445	1.55469	0.174124	0.362515	1.3663	0.555659	2.55373	0.16937	0.178878
XLOC_013563	4:951910-952650	0.346594	0.650406	0.280637	0.611696	0.280637	0.569925	0.8305	0	0.121273	0.709227	0.242546	1.41845	0	0
XLOC_013564	4:953306-954866	0.256016	0.6183	0.250596	0.583687	0.195702	0.490894	3.41043	0.085159	1.09199	2.4036	2.01366	4.80721	0.170318	0
XLOC_013565	4:955956-956720	0.505203	0.733753	0.162565	0.495721	0.232971	0.523095	0.748598	0.224069	0.175513	0.797154	0.173586	1.32361	0.17744	0.270697
XLOC_013567	4:980300-1029419	0.00927199	0.2964	0.00366191	0.0649157	0.0772705	0.32756	98.4921	188.603	132.965	154.131	81.7878	115.196	184.141	193.065
XLOC_013568	4:980300-1029419	0.0961297	0.523611	0.746675	0.893415	0.211225	0.505552	4.23927	2.55167	3.27299	3.51795	4.59717	3.88137	1.94881	3.15454
XLOC_013569	4:980300-1029419	0.830586	0.927303	0.332998	0.624371	0.290086	0.576227	1.15332	1.05795	1.26807	0.943207	1.49355	0.813096	1.04258	1.07332
XLOC_013570	4:980300-1029419	0.258405	0.620615	0.620361	0.825736	0.205771	0.502824	3.19781	2.22061	2.57052	2.8479	2.70045	3.69517	2.44059	2.00063
XLOC_013580	4:1203959-1205060	0.954311	0.982685	0.430468	0.700465	0.500304	0.729688	4.93912	4.99495	5.26846	4.66561	4.98324	4.89499	5.55368	4.43622
XLOC_013583	4:1277648-1278556	0.295529	0.646301	0.0938455	0.383223	0.365658	0.632122	4.3325	2.07014	3.81206	2.59059	5.26705	3.39796	2.35707	1.78321
XLOC_013584	4:1282430-1300694	0.989474	0.997009	0.395105	0.671845	0.616316	0.803054	10.9535	10.9092	10.3463	11.5164	10.7117	11.1953	9.98088	11.8375
XLOC_013585	4:1282430-1300694	0.444302	0.696808	0.0934745	0.382931	0.444524	0.689703	4.99305	3.58949	4.8395	3.74304	5.78613	4.19997	3.89286	3.28611
XLOC_013586	4:1314668-1315647	0.682776	0.845757	0.286217	0.615707	0.0869827	0.342452	0.721191	0.976698	0.71903	0.978859	0.379323	1.06306	1.05874	0.89466
XLOC_013589	U:498639-500072	0.715534	0.8589	8.38137e-05	0.00389135	0.27822	0.566906	0.60833	0.498779	0.968384	0.138725	1.12298	0.0936745	0.813783	0.183775
XLOC_013594	U:912525-914322	0.833518	0.928247	5.10923e-09	3.321e-06	0.355907	0.624679	13.2922	12.5811	6.70089	19.1725	6.35012	20.2343	7.05167	18.1106
XLOC_013595	U:1041889-1042699	0.981085	0.996082	0.355804	0.642233	0.344192	0.613504	0.256712	0.260083	0.341397	0.175398	0.424769	0.088655	0.258026	0.26214
XLOC_013596	U:1054695-1055232	0.0393774	0.408984	0.125285	0.43626	0.270428	0.559545	0.136561	0.749529	0.568003	0.318087	0.172613	0.100508	0.963392	0.535666
XLOC_013597	U:1060551-1061076	0.675818	0.845757	0.0322067	0.232877	0.920203	0.969824	1.66786	1.47442	1.11515	2.02713	1.23232	2.1034	0.997976	1.95086
XLOC_013598	U:1083263-1084393	0.733083	0.869005	0.32013	0.619959	0.529308	0.743609	1.05722	0.900556	1.20933	0.748446	1.14263	0.971799	1.27602	0.525093
XLOC_013599	U:1152573-1166691	0.118425	0.534123	0.979631	0.990357	0.383616	0.641004	8.26837	5.63987	6.96801	6.94023	8.75955	7.77719	5.17647	6.10327
XLOC_013601	U:1187584-1190445	0.00350756	0.244277	0.239816	0.576949	0.0976814	0.358043	12.1975	7.77361	9.30328	10.6678	12.4886	11.9064	6.11794	9.42928
XLOC_013602	U:1191921-1370220	0.872412	0.950924	0.00834508	0.111458	0.373999	0.634724	111.953	113.605	105.568	119.99	102.447	121.458	108.69	118.521
XLOC_013604	U:1191921-1370220	0.173599	0.557924	0.0677617	0.33452	0.0406075	0.25218	2.11594	1.11141	2.07064	1.15672	3.08921	1.14267	1.05207	1.17076
XLOC_013605	U:1191921-1370220	0.489691	0.723058	0.485931	0.747078	0.695274	0.845779	0.972978	1.12346	0.905004	1.19143	0.91003	1.03593	0.899977	1.34694
XLOC_013606	U:1191921-1370220	0.890035	0.961776	0.230561	0.568387	0.16525	0.456005	3.25691	3.00454	3.54646	2.715	4.15596	2.35786	2.93695	3.07213
XLOC_013608	U:1680241-1680558	0.0122669	0.323372	0.121324	0.43015	0.0644593	0.308835	1.71015	0.343592	0.640026	1.41371	0.857257	2.56303	0.422795	0.264389
XLOC_013609	U:1840636-1841347	0.994958	0.998721	0.783577	0.911229	0.0218805	0.195736	2.19361	2.19012	2.09749	2.28623	2.92535	1.46186	1.26964	3.1106
XLOC_013610	U:1842285-1843695	0.0390363	0.408984	0.216369	0.551314	0.363749	0.631542	2.78839	1.25736	2.36329	1.68246	3.37731	2.19947	1.34927	1.16544
XLOC_013611	U:1859344-1860529	0.124132	0.537904	0.573142	0.799898	0.275226	0.563664	3.65512	2.06142	3.08539	2.63115	4.32558	2.98467	1.84521	2.27764
XLOC_013612	U:1860774-1861179	0.0549836	0.432331	0.0784719	0.355861	0.0147774	0.159204	1.17375	0.437353	1.01849	0.592614	1.68962	0.657888	0.347366	0.52734
XLOC_013613	U:1861406-1863182	0.0497653	0.424832	0.584849	0.801444	0.00395943	0.0980219	8.47082	5.49283	7.28145	6.68219	10.4728	6.46886	4.09012	6.89553
XLOC_013614	U:1863430-1864313	0.792412	0.907031	0.584136	0.801444	0.606052	0.798397	2.50424	2.31335	2.26876	2.54884	2.49611	2.51238	2.04141	2.5853
XLOC_013615	U:1867646-1871635	0.0885256	0.50782	0.804872	0.924262	0.11712	0.388408	4.83453	3.03978	3.84486	4.02945	5.34058	4.32849	2.34915	3.73041
XLOC_013616	U:1867646-1871635	0.0251425	0.391531	0.0123874	0.140509	0.140805	0.425029	6.75007	4.05957	6.69579	4.11386	8.77299	4.72716	4.6186	3.50055
XLOC_013617	U:1879614-1880183	0.101446	0.523844	0.312856	0.619959	0.0389029	0.246301	2.08871	1.02683	1.77918	1.33636	2.77693	1.40049	0.781432	1.27223
XLOC_013619	U:1953602-1955099	0.580655	0.783011	0.855831	0.943538	0.0163581	0.167885	0.700038	0.533114	0.5926	0.640551	1.01007	0.390004	0.175129	0.891099
XLOC_013620	U:2090816-2092846	0.677249	0.845757	0.000294597	0.00973668	0.339417	0.609929	1.60185	1.80578	0.65313	2.7545	0.798294	2.4054	0.507965	3.1036
XLOC_013624	U:2236381-2244108	0.803393	0.910909	0.563183	0.793844	0.328148	0.599465	6.18219	8.40054	6.79071	7.79202	6.53316	5.83122	7.04825	9.75282
XLOC_013625	U:2236381-2244108	0.582239	0.783011	0.403065	0.6764	0.423241	0.677047	0.666025	1.62425	0.871371	1.41891	0.654313	0.677736	1.08843	2.16008
XLOC_013626	U:2452711-2453342	0.755078	0.883265	0.580777	0.801393	0.892884	0.957418	0.319366	0.277708	0.238633	0.358441	0.274031	0.364702	0.203236	0.352181
XLOC_013627	U:2454058-2454877	0.47709	0.719192	0.000218226	0.00788039	0.274095	0.562025	0.558437	0.711909	0.140041	1.1303	0.193478	0.923396	0.086605	1.33721
XLOC_013628	U:2462034-2463041	0.380518	0.664816	0.0905671	0.376558	0.994282	0.997351	1.2735	0.585432	0.516278	1.34266	0.862019	1.68499	0.170538	1.00033
XLOC_013631	U:2610248-2611180	0.525219	0.747575	4.30966e-08	1.68077e-05	0.0711471	0.317476	5.01749	4.16553	2.11107	7.07195	3.16326	6.87173	1.05889	7.27217
XLOC_013632	U:2611341-2612380	0.494519	0.726139	0.000685778	0.0186095	0.731045	0.867736	2.96721	2.29357	1.344	3.91679	1.79784	4.13658	0.890156	3.69699
XLOC_013633	U:2612510-2615431	0.533185	0.751588	6.41545e-08	2.08502e-05	0.144546	0.429017	12.2824	9.89738	5.06657	17.1132	7.50198	17.0628	2.63116	17.1636
XLOC_013634	U:2615598-2616439	0.428746	0.687749	4.6493e-06	0.00039418	0.645618	0.817207	3.90169	2.49469	1.15012	5.24626	1.68526	6.11812	0.614988	4.3744
XLOC_013635	U:2617294-2619495	0.487262	0.722922	1.82336e-05	0.00114695	0.213998	0.508857	7.60179	6.17632	3.01023	10.7679	4.68001	10.5236	1.34044	11.0122
XLOC_013641	U:3290207-3291927	0.198051	0.563048	0.796377	0.918353	0.362965	0.631542	0.176141	0.404698	0.309272	0.271567	0.261919	0.0903622	0.356625	0.452772
XLOC_013644	U:3462966-3468471	0.269666	0.630624	0.798347	0.92008	0.745102	0.872217	0.281395	0.050809	0.188456	0.143748	0.275293	0.287496	0.101618	0
XLOC_013645	U:3526126-3576926	0.335687	0.650406	0.0146425	0.151937	0.0307058	0.225099	122.026	64.7109	79.1903	107.547	120.248	123.804	38.1327	91.289
XLOC_013646	U:3526126-3576926	0.356235	0.652874	0.167376	0.499355	0.0469494	0.271666	14.6115	12.6156	12.7949	14.4323	14.9933	14.2298	10.5964	14.6349
XLOC_013647	U:3526126-3576926	0.632362	0.811254	0.72612	0.883854	0.0685644	0.315896	5.09133	4.70103	5.0146	4.77775	5.84374	4.33892	4.18546	5.21659
XLOC_013648	U:3526126-3576926	0.86462	0.947196	0.823516	0.932669	0.120536	0.392397	6.98688	6.70845	6.9516	6.74373	7.83007	6.14369	6.07313	7.34378
XLOC_013649	U:3526126-3576926	0.529109	0.749283	0.0482516	0.286834	0.0905322	0.346833	7.86493	5.47051	5.33217	8.00326	7.66297	8.06689	3.00138	7.93963
XLOC_013652	U:3878396-3881785	0.80232	0.910666	0.0117788	0.140053	0.0412961	0.254131	0.652696	0.571222	0.303188	0.92073	0.098817	1.20657	0.507559	0.634885
XLOC_013653	U:3893901-3894337	0.134851	0.540281	0.388788	0.667961	0.168372	0.458554	0.473709	0.223731	0.272137	0.425303	0.273425	0.673993	0.27085	0.176613
XLOC_013657	U:4469813-4472517	0.214041	0.577815	0.486559	0.747078	0.513653	0.735885	0.0960527	0.278978	0.137959	0.237072	0	0.192105	0.275917	0.282039
XLOC_013662	U:4701316-4702177	0.0713252	0.479157	0.816665	0.929111	0.850881	0.928209	0.989599	0.631669	0.765389	0.85588	0.981037	0.998162	0.549741	0.713598
XLOC_013664	U:5250874-5254812	0.0487008	0.424832	0.168495	0.499355	0.572879	0.775774	0.584275	0.0909158	0.185159	0.490032	0.370317	0.798232	0	0.181832
XLOC_013666	U:5288144-5288884	0.196727	0.563048	0.634182	0.833048	0.207594	0.503639	4.00189	2.01964	3.29695	2.72459	5.05542	2.94836	1.53847	2.50082
XLOC_013667	U:5289575-5291851	0.412305	0.681352	0.0230934	0.197509	0.136919	0.419705	84.0063	68.3766	95.6378	56.7451	91.0645	76.9481	100.211	36.5422
XLOC_013668	U:5291921-5292774	0.659229	0.83504	0.0140729	0.151625	0.0324288	0.22995	121.379	112.615	139.448	94.5453	124.535	118.222	154.361	70.8681
XLOC_013669	U:5292983-5293517	0.908156	0.96665	0.111033	0.410915	0.0309967	0.225536	180.589	177.971	199.121	159.439	173.042	188.137	225.2	130.741
XLOC_013670	U:5294347-5295048	0.178701	0.557924	0.482144	0.745337	0.596011	0.791513	3.81755	6.03917	4.69225	5.16448	3.75919	3.87592	5.6253	6.45303
XLOC_013671	U:5298241-5298617	0.52898	0.749283	0.684105	0.8668	0.180347	0.468231	4.16123	4.73615	4.21622	4.68116	4.70567	3.61679	3.72677	5.74553
XLOC_013672	U:5299212-5299898	0.178648	0.557924	0.00400125	0.0684425	0.0476684	0.273392	51.7558	34.2589	54.5242	31.4906	55.6663	47.8454	53.382	15.1358
XLOC_013673	U:5299975-5300731	0.405446	0.676901	0.86474	0.947093	0.782055	0.88262	3.48755	2.65162	3.15664	2.98253	3.71604	3.25906	2.59724	2.706
XLOC_013674	U:5301016-5301515	0.320822	0.650406	0.481134	0.744612	0.351022	0.620947	0.845619	0.391178	0.782164	0.454633	1.22692	0.464318	0.337409	0.444948
XLOC_013675	U:5303377-5305402	0.276874	0.632721	0.229045	0.567521	0.316659	0.597817	3.05129	1.60516	3.24535	1.4111	4.72884	1.37375	1.76187	1.44845
XLOC_013679	U:5470571-5471257	0.148632	0.544286	0.223762	0.560124	0.207767	0.503639	2.12268	1.07807	1.88561	1.31513	2.70356	1.54179	1.06767	1.08848
XLOC_013681	U:5557972-5559854	0.110465	0.525554	0.202115	0.536223	0.36648	0.632719	2.12198	1.433	1.41394	2.14104	2.01392	2.23004	0.813956	2.05205
XLOC_013684	U:5602222-5603237	0.45804	0.706369	0.395527	0.671845	0.375107	0.634733	3.38228	2.76383	2.67776	3.46835	2.5741	4.19047	2.78143	2.74623
XLOC_013685	U:5629674-5631399	0.522073	0.744978	0.393751	0.671753	0.640841	0.816469	3.13233	3.85191	3.79192	3.19233	3.59536	2.6693	3.98847	3.71536
XLOC_013686	U:5631570-5632449	0.679821	0.845757	0.381806	0.662348	0.229557	0.52208	2.62225	2.91742	3.0426	2.49707	3.27207	1.97242	2.81313	3.02172
XLOC_013689	U:5753021-5753835	0.92837	0.973292	0.169211	0.499355	0.92675	0.969824	0.0500735	0.0438962	0	0.0939697	0	0.100147	0	0.0877924
XLOC_013692	U:5943814-5944784	0.982529	0.996082	0.891051	0.961033	0.0588049	0.299979	0.361205	0.35698	0.346773	0.371411	0.524455	0.197956	0.169092	0.544867
XLOC_013693	U:5945340-5947855	0.0163788	0.36514	0.00939823	0.120569	0.148185	0.433213	580.797	196.905	428.452	349.251	641.511	520.084	215.393	178.418
XLOC_013694	U:6132864-6133558	0.053586	0.424832	0.0119007	0.140351	0.0218714	0.195736	0.503181	3.77468	1.51063	2.76723	0.441888	0.564474	2.57937	4.96998
XLOC_013696	U:6292328-6293162	0.314998	0.650406	0.796094	0.918353	0.99768	0.999217	0.791736	1.28546	1.07579	1.00141	0.828509	0.754963	1.32307	1.24785
XLOC_013698	U:6330608-6331965	0.988523	0.997009	0.342653	0.627393	0.575412	0.777242	1.11308	1.10258	1.38968	0.825992	1.56039	0.665772	1.21896	0.986212
XLOC_013699	U:6362686-6363905	0.162729	0.553453	0.314469	0.619959	0.522386	0.737783	2.24614	1.52702	1.66914	2.10403	2.16622	2.32606	1.17205	1.88199
XLOC_013700	U:6384817-6385221	0.402105	0.674788	0.387844	0.667961	0.934731	0.974522	0.974633	1.46423	1.07744	1.36143	0.846016	1.10325	1.30886	1.6196
XLOC_013701	U:6386308-6386521	0.0469394	0.421759	0.204286	0.53905	0.590559	0.787143	0.708954	2.31095	1.74633	1.27357	0.846348	0.57156	2.64631	1.97558
XLOC_013705	U:6558792-6560655	0.0341842	0.408984	0.1399	0.466334	0.103544	0.369801	7.85532	14.3558	12.3117	9.89939	10.3974	5.31322	14.226	14.4856
XLOC_013710	U:6902889-6905505	0.264183	0.623682	0.128995	0.442851	0.925337	0.969824	2.88587	1.15084	1.4227	2.614	2.32623	3.44551	0.519179	1.7825
XLOC_013713	U:7203863-7223172	0.183742	0.557924	0.993771	0.996762	0.34119	0.609929	6.96515	4.68241	5.82733	5.82024	7.40447	6.52583	4.25018	5.11464
XLOC_013714	U:7356604-7357766	0.194959	0.563048	0.160363	0.494547	0.62929	0.808376	1.78118	0.711752	0.97435	1.51858	1.60116	1.9612	0.347536	1.07597
XLOC_013717	U:7483777-7484588	0.199778	0.563048	0.358353	0.645234	0.358353	0.626716	0.188973	0	0.0469403	0.142033	0.0938806	0.284066	0	0
XLOC_013718	U:7531191-7532707	0.347884	0.650406	0.691155	0.868957	0.606372	0.798397	14.2039	7.37005	10.4511	11.1229	14.3041	14.1038	6.5981	8.14199
XLOC_013721	U:7549031-7549240	0.94621	0.978435	0.023468	0.19931	0.753905	0.872952	2.22871	2.30549	1.31831	3.21589	1.15459	3.30284	1.48203	3.12894
XLOC_013722	U:7717299-7717819	0.145089	0.542251	0.353178	0.638866	0.232394	0.523095	0.65562	0.127694	0.266668	0.516647	0.369032	0.942208	0.164303	0.0910853
XLOC_013728	U:7968702-7970632	0.13786	0.540281	0.542231	0.782643	0.208858	0.504674	1.0037	0.0920483	0.632721	0.463031	1.26544	0.741966	0	0.184097
XLOC_013733	U:8240807-8242234	0.581734	0.783011	0.262904	0.594737	0.96229	0.983378	5.12735	5.91426	5.059	5.98261	4.64626	5.60844	5.47173	6.35678
XLOC_013737	U:8455422-8455657	0.912766	0.968386	0.152448	0.484916	0.413808	0.66578	0.285818	0.303295	0.171099	0.418014	0.092737	0.478898	0.249462	0.357129
XLOC_013744	U:8722289-8722523	0.346594	0.650406	0.325875	0.619959	0.325875	0.597817	0	0.0894305	0	0.0894305	0	0	0	0.178861
XLOC_013752	U:8916413-8916886	0.365914	0.659541	0.0567655	0.306353	0.0758711	0.326818	0.14621	2.32043	0.480503	1.98614	0.0917644	0.200655	0.869241	3.77162
XLOC_013753	U:8930503-8931665	0.158437	0.553453	0.162203	0.495721	0.0806758	0.331894	0.635808	1.93155	1.02909	1.53826	0.70262	0.568997	1.35557	2.50753
XLOC_013755	U:8949344-8950547	0.570513	0.776175	0.0398469	0.254759	0.117728	0.389102	4.25045	4.90741	3.84551	5.31235	4.06616	4.43473	3.62485	6.18996
XLOC_013757	U:9150655-9151503	0.452136	0.703283	0.37593	0.661294	0.104745	0.372724	2.08492	1.28146	2.15314	1.21324	3.43061	0.739227	0.875675	1.68725
XLOC_013766	U:9488771-9489780	0.125841	0.540281	0.00317545	0.059397	0.0193478	0.182262	3.63242	10.8313	4.70616	9.75754	3.04871	4.21612	6.3636	15.299
XLOC_013771	U:9599025-9599329	0.766976	0.890269	0.746803	0.893415	0.0143369	0.157338	0.410335	0.497062	0.408042	0.499355	0.730308	0.0903622	0.0857751	0.908348
XLOC_013782	U:9831120-9832167	0.423881	0.684869	0.698009	0.873071	0.755237	0.872952	0.318834	0.18012	0.214394	0.28456	0.255578	0.38209	0.17321	0.187029
XLOC_013790	U:9992810-9993506	0.141707	0.540281	0.153828	0.485194	0.153828	0.441531	0.0961434	0	0	0.0961434	0	0.192287	0	0
XLOC_013794	U:10021553-10022534	0.0743307	0.479157	0.615338	0.823335	0.214431	0.508857	1.49196	0.444234	1.14806	0.788134	2.12183	0.862098	0.174299	0.714169
XLOC_013798	U:294541-295208	0.149855	0.54518	0.210024	0.544627	0.204898	0.502703	1.09596	0.26642	0.955662	0.406712	1.64811	0.543801	0.263215	0.269624
XLOC_013801	U:874527-875850	0.141503	0.540281	0.0660156	0.329234	0.0660156	0.311696	0	0.180396	0	0.180396	0	0	0	0.360792
XLOC_013802	U:876012-876852	0.346594	0.650406	0.325875	0.619959	0.325875	0.597817	0	0.134146	0	0.134146	0	0	0	0.268292
XLOC_013803	U:915119-915566	0.116154	0.53169	0.353788	0.639376	0.692858	0.84442	0.0887199	0.303677	0.258535	0.133862	0.17744	0	0.33963	0.267724
XLOC_013805	U:1019604-1020958	0.606104	0.799013	0.169162	0.499355	0.00898685	0.132648	2.77227	2.46287	2.30042	2.93472	1.82418	3.72036	2.77665	2.14908
XLOC_013806	U:1030256-1030751	0.287642	0.642499	0.0685881	0.336047	0.195097	0.490888	1.56586	0.769903	1.64263	0.693125	2.37333	0.758385	0.911941	0.627866
XLOC_013807	U:1041889-1042699	0.803468	0.910909	0.787725	0.913003	0.825005	0.913557	0.367249	0.315322	0.318635	0.363936	0.363195	0.371304	0.274075	0.356569
XLOC_013809	U:1152573-1166691	0.0148135	0.352272	2.78751e-05	0.00164716	0.000278602	0.0339546	29.3858	14.1472	27.8502	15.6828	40.5243	18.2474	15.1762	13.1183
XLOC_013811	U:1569689-1571096	0.609574	0.800607	0.445016	0.712464	0.596273	0.791513	0.613124	0.479513	0.625592	0.467046	0.747233	0.479016	0.50395	0.455076
XLOC_013812	U:1640626-1641684	0.956863	0.983079	0.485894	0.747078	0.367418	0.63292	0.499567	0.484324	0.390486	0.593405	0.529727	0.469407	0.251245	0.717403
XLOC_013813	U:1652758-1654245	0.225364	0.587799	0.00126762	0.0277737	0.318577	0.597817	1.13847	0.73652	1.46069	0.4143	1.80992	0.467017	1.11146	0.361583
XLOC_013814	U:1656709-1657416	0.418985	0.683778	0.302171	0.619959	0.0172811	0.171929	0.410924	0.221647	0.410859	0.221712	0.733193	0.088655	0.0885241	0.35477
XLOC_013815	U:1667118-1668458	0.0432125	0.411046	0.052624	0.293765	0.0209122	0.189668	1.2514	0.652268	1.27268	0.630988	1.96028	0.542534	0.585093	0.719442
XLOC_013816	U:1669372-1671641	0.983492	0.996264	0.0833283	0.364328	0.505965	0.732379	0.761818	0.767747	0.980058	0.549507	1.05787	0.465768	0.90225	0.633245
XLOC_013819	U:1867646-1871635	0.586287	0.785651	0.968967	0.9901	0.989073	0.995352	0.172353	0.0989611	0.137622	0.133692	0.173626	0.17108	0.101618	0.0963042
XLOC_013820	U:1970192-1975612	0.3627	0.65792	0.0512716	0.293765	0.232663	0.523095	16.2466	13.4729	16.6209	13.0986	19.0628	13.4304	14.179	12.7668
XLOC_013821	U:1976161-1982167	0.0144701	0.352272	0.674155	0.858656	0.00225241	0.0814796	26.7378	17.6771	22.7175	21.6973	31.284	22.1915	14.1511	21.2031
XLOC_013822	U:2058553-2060666	0.805371	0.911053	0.78919	0.913003	0.143806	0.428514	1.06998	1.15426	1.16634	1.0579	0.822132	1.31783	1.51055	0.797972
XLOC_013824	U:2064790-2090263	0.164366	0.553453	0.0960504	0.38698	0.763192	0.876994	1.18159	1.62362	1.10721	1.698	0.938375	1.4248	1.27604	1.9712
XLOC_013826	U:2064790-2090263	0.876331	0.953065	0.340557	0.627393	0.694793	0.845722	3.56142	3.40616	3.15452	3.81307	3.09751	4.02533	3.21152	3.60081
XLOC_013827	U:2090816-2092846	0.386243	0.666526	0.872191	0.950398	0.406818	0.660187	1.78674	1.36307	1.54475	1.60506	1.91299	1.66049	1.17652	1.54963
XLOC_013828	U:2093732-2096178	0.301534	0.648997	0.00265303	0.0512218	0.657302	0.82321	3.19183	4.26763	2.63116	4.8283	2.24262	4.14104	3.0197	5.51556
XLOC_013829	U:2295341-2327699	0.366637	0.659541	0.502615	0.756834	0.757901	0.872952	5.15817	5.99179	5.25807	5.89188	4.98651	5.32983	5.52964	6.45393
XLOC_013831	U:2384686-2386868	0.394278	0.671479	0.288615	0.615707	0.980063	0.992275	0.139587	0.0447153	0.0463685	0.137934	0.092737	0.186436	0	0.0894306
XLOC_013832	U:2427472-2428165	0.168351	0.557359	0.156799	0.490556	0.397237	0.651489	2.41183	1.04264	2.29655	1.15793	3.31755	1.50612	1.27555	0.809737
XLOC_013833	U:2433004-2434840	0.364978	0.659541	0.0191857	0.178153	0.00280551	0.0861565	7.80487	5.78082	8.34558	5.24011	11.4045	4.20526	5.28668	6.27496
XLOC_013834	U:2434952-2436870	0.996673	0.998721	0.0459567	0.279218	0.31224	0.597817	6.84718	6.83707	8.01858	5.66567	8.6033	5.09106	7.43385	6.24028
XLOC_013835	U:2437950-2438445	0.398925	0.673583	0.208099	0.543957	0.622586	0.805602	1.46231	2.08495	2.07319	1.47406	1.87758	1.04704	2.26881	1.90109
XLOC_013836	U:2439900-2443304	0.142235	0.540281	0.0052332	0.0836454	0.0271599	0.216739	8.44876	4.7101	8.34246	4.8164	11.5689	5.3286	5.116	4.3042
XLOC_013837	U:2474184-2474843	0.2797	0.633936	0.0718844	0.342725	0.4304	0.679579	0.763683	1.17775	1.35701	0.584418	0.984758	0.542609	1.72927	0.626228
XLOC_013839	U:2488555-2492919	0.342313	0.650406	0.821512	0.932669	0.329235	0.599465	0.2196	0.087337	0.137175	0.169762	0.27435	0.16485	0	0.174674
XLOC_013840	U:2497176-2504618	0.0307695	0.395397	0.427593	0.698924	0.690194	0.842889	0.413672	0.04609	0.137647	0.322115	0.275293	0.55205	0	0.09218
XLOC_013842	U:2606930-2607557	0.242426	0.601439	0.609203	0.819838	0.9225	0.969824	3.13032	1.20985	2.33002	2.01014	3.32062	2.94001	1.33942	1.08028
XLOC_013843	U:2653539-2655108	0.592582	0.789403	0.0445049	0.273768	0.12257	0.396279	9.20876	7.38098	9.04926	7.54048	9.39222	9.02531	8.70631	6.05565
XLOC_013845	U:2769078-2769259	0.452915	0.703732	0.976731	0.990357	0.480479	0.717435	0.135014	0.226335	0.18244	0.178909	0.179666	0.0903622	0.185213	0.267457
XLOC_013847	U:2903793-2904176	0.28497	0.639461	0.0694862	0.33706	0.314601	0.597817	0.836099	0.134357	0.191558	0.778898	0.383116	1.28908	0	0.268713
XLOC_013850	U:3069762-3070242	0.663018	0.837265	0.0516979	0.293765	0.0562027	0.295245	1.10323	0.895189	1.28959	0.708828	1.67822	0.528235	0.900957	0.889421
XLOC_013851	U:3078237-3078886	0.694896	0.847964	0.418863	0.693822	0.816148	0.908481	1.03008	0.90349	0.828737	1.10483	0.931518	1.12863	0.725956	1.08102
XLOC_013852	U:3119789-3120278	0.0311568	0.395397	0.837649	0.935518	0.0193175	0.182262	3.39577	7.44644	5.48884	5.35338	4.27644	2.51511	6.70124	8.19164
XLOC_013853	U:3341108-3341894	0.559579	0.768435	0.576105	0.800274	0.481298	0.717435	3.12058	1.91532	2.3563	2.6796	3.16288	3.07828	1.54972	2.28093
XLOC_013854	U:3342048-3342567	0.41732	0.683778	0.319409	0.619959	0.772851	0.878602	3.09594	1.37699	2.02957	2.44336	2.82956	3.36232	1.22958	1.5244
XLOC_013855	U:3358464-3359910	0.482979	0.720393	0.435995	0.7038	0.520505	0.737783	0.173829	0.0877925	0.0826639	0.178957	0.165328	0.182329	0	0.175585
XLOC_013861	U:3657640-3657876	0.103668	0.525074	0.00416989	0.0701652	0.136009	0.418325	0.690922	0.991141	0.493651	1.18841	0.172613	1.20923	0.814689	1.16759
XLOC_013863	U:3878396-3881785	0.0610331	0.446567	1.68626e-06	0.000205513	0.00178965	0.0748323	3.48699	1.51415	1.06901	3.93214	1.23616	5.73782	0.901852	2.12645
XLOC_013864	U:4000346-4001448	0.106356	0.525554	0.719654	0.880083	0.367354	0.63292	0.658407	1.2353	0.889662	1.00404	0.745748	0.571065	1.03358	1.43702
XLOC_013865	U:4015847-4029966	0.137836	0.540281	0.68371	0.8668	0.144509	0.429017	194.4	97.4454	143.282	148.564	201.389	187.411	85.1739	109.717
XLOC_013870	U:4476785-4477694	0.102156	0.523844	0.33802	0.627155	0.0251298	0.206764	2.21904	0.799183	1.77382	1.2444	3.1263	1.31178	0.421342	1.17702
XLOC_013872	U:4594387-4596722	0.961162	0.984901	0.430696	0.700465	0.404288	0.658065	0.0833886	0.088524	0.128948	0.0429642	0.0808487	0.0859284	0.177048	0
XLOC_013873	U:4695202-4696244	0.659468	0.83504	0.342297	0.627393	0.143004	0.428354	0.17312	0.225264	0.266816	0.131567	0.34624	0	0.187393	0.263134
XLOC_013874	U:4925836-4926461	0.444528	0.696808	0.913809	0.972137	0.430048	0.679579	0.0500735	0.129138	0.0835955	0.0956162	0	0.100147	0.167191	0.0910853
XLOC_013877	U:5185420-5188992	0.110394	0.525554	0.238681	0.576949	0.506858	0.732379	1.35429	5.44144	2.87707	3.91866	1.12434	1.58424	4.6298	6.25308
XLOC_013878	U:5189157-5189880	0.156931	0.553453	0.594447	0.807784	0.195984	0.490894	0.151588	0.853941	0.544394	0.461135	0.0908214	0.212354	0.997966	0.709916
XLOC_013881	U:5214236-5214897	0.375542	0.662149	0.0264418	0.209239	0.734721	0.87009	0.453171	0.62961	0.31119	0.771591	0.256591	0.649751	0.365788	0.893431
XLOC_013883	U:5288144-5288884	0.000215631	0.165986	0.530723	0.773476	0.791343	0.888893	9.37976	15.9209	13.2471	12.0535	10.2276	8.53188	16.2665	15.5752
XLOC_013884	U:5289575-5291851	0.848995	0.936921	0.029027	0.217426	0.243428	0.536366	3.7759	4.53657	5.71996	2.59252	4.52996	3.02185	6.90996	2.16319
XLOC_013885	U:5289575-5291851	0.48966	0.723058	0.258898	0.593084	0.431812	0.680788	0.899947	0.460594	1.00326	0.357281	1.44648	0.353409	0.560035	0.361153
XLOC_013886	U:5291921-5292774	0.798872	0.910462	0.783657	0.911229	0.374793	0.634733	2.47192	2.262	2.24862	2.4853	2.7386	2.20523	1.75863	2.76537
XLOC_013887	U:5292983-5293517	0.676886	0.845757	0.637477	0.834282	0.964745	0.984434	5.76928	6.31044	6.26162	5.81809	6.0118	5.52675	6.51145	6.10944
XLOC_013888	U:5295546-5295804	0.463008	0.70819	0.627882	0.829867	0.473098	0.712386	4.79727	3.57209	4.57984	3.78951	4.60604	4.9885	4.55365	2.59053
XLOC_013889	U:5297299-5297619	0.0242906	0.388252	0.0213115	0.187196	0.858227	0.932336	5.34575	3.39036	5.35766	3.37845	6.26221	4.42929	4.4531	2.32762
XLOC_013890	U:5298241-5298617	0.635097	0.814227	0.50694	0.760996	0.700229	0.848827	2.77324	2.16308	2.89715	2.03916	3.45047	2.09601	2.34384	1.98232
XLOC_013891	U:5299975-5300731	0.609208	0.800607	0.00823073	0.110689	0.871363	0.93881	6.98814	6.31477	8.19367	5.10924	8.44174	5.53454	7.9456	4.68394
XLOC_013892	U:5301016-5301515	0.268563	0.630198	0.800153	0.921073	0.886963	0.953935	13.7384	16.2429	15.2308	14.7505	13.8437	13.633	16.6178	15.8679
XLOC_013893	U:5301599-5302004	0.120416	0.534123	0.00184412	0.0390874	0.799329	0.893745	43.2362	53.7669	60.0605	36.9426	55.6576	30.8148	64.4633	43.0704
XLOC_013894	U:5303377-5305402	0.83228	0.927427	0.00281666	0.053848	0.43005	0.679579	37.8547	36.5567	46.2657	28.1456	49.13	26.5794	43.4015	29.7119
XLOC_013895	U:5557972-5559854	0.146364	0.543861	0.321912	0.619959	0.697419	0.846804	1.54891	6.93914	3.86705	4.621	1.02507	2.07274	6.70903	7.16926
XLOC_013896	U:5560053-5561970	0.107014	0.525554	0.399679	0.675203	0.532369	0.743609	0.743633	4.51344	2.31421	2.94286	0.661669	0.825596	3.96675	5.06012
XLOC_013897	U:5600017-5602168	0.689663	0.847964	0.251258	0.583896	0.076058	0.326818	2.72986	2.36784	2.94445	2.15325	3.74754	1.71219	2.14136	2.59432
XLOC_013899	U:5627839-5628998	0.0853611	0.504914	0.512239	0.763659	0.028855	0.218939	2.51331	0.44472	1.62517	1.33286	3.16673	1.85988	0.0835953	0.805844
XLOC_013900	U:5629674-5631399	0.00732118	0.294214	0.583958	0.801444	0.311925	0.597817	2.26729	3.79525	3.20047	2.86208	2.122	2.41258	4.27894	3.31157
XLOC_013901	U:5640525-5641716	0.228658	0.587799	0.947078	0.983912	0.166567	0.456005	0.290045	0.0933885	0.187095	0.196338	0.187413	0.392676	0.186777	0
XLOC_013903	U:5767493-5772173	0.00350003	0.244277	0.00674885	0.0989493	0.0195982	0.183079	166.289	355.434	245.075	276.649	163.864	168.715	326.285	384.583
XLOC_013904	U:5772271-5777689	0.166218	0.553453	0.137772	0.463111	0.276132	0.563829	4.18991	13.9166	7.25049	10.8561	3.69774	4.68207	10.8032	17.0301
XLOC_013905	U:5951202-5952622	0.916747	0.969723	0.169525	0.499355	0.91486	0.969553	0.0530885	0.0455427	0	0.0986312	0	0.106177	0	0.0910853
XLOC_013907	U:6109230-6113541	0.00463088	0.269722	0.476559	0.74047	0.000257231	0.0339546	141.29	105.775	127.261	119.805	166.626	115.954	87.8949	123.656
XLOC_013911	U:6339131-6340146	0.158309	0.553453	0.0110443	0.136306	0.159462	0.446767	2.15033	1.24437	0.899293	2.49541	0.928471	3.3722	0.870115	1.61862
XLOC_013912	U:6362686-6363905	0.59266	0.789403	0.165916	0.499355	0.451093	0.693715	0.527822	0.353331	0.255917	0.625236	0.243951	0.811693	0.267883	0.438779
XLOC_013913	U:6399837-6400606	0.15876	0.553453	0.580603	0.801393	0.338571	0.609929	1.58264	1.05855	1.1939	1.44729	1.67662	1.48867	0.711183	1.40591
XLOC_013914	U:6400852-6401782	0.675301	0.845753	0.714073	0.879622	0.706326	0.852995	2.78847	2.96523	2.98336	2.77035	3.00451	2.57244	2.9622	2.96826
XLOC_013917	U:6558792-6560655	0.275079	0.631065	0.884581	0.955932	0.220907	0.51589	19.955	25.7664	22.9764	22.7449	21.0599	18.85	24.8929	26.6399
XLOC_013918	U:6571413-6574762	0.209903	0.574583	0.21024	0.544627	0.252719	0.543689	4.36924	5.66423	4.42598	5.60749	4.31649	4.42199	4.53547	6.79299
XLOC_013921	U:6642021-6643904	0.25887	0.620615	0.0529064	0.293924	0.0351292	0.236701	4.75627	3.04375	4.79345	3.00656	6.62843	2.8841	2.95847	3.12903
XLOC_013922	U:6669148-6670120	0.181548	0.557924	0.625331	0.828708	0.625331	0.807012	0	0.139192	0.0428876	0.096304	0	0	0.0857751	0.192608
XLOC_013926	U:6832489-6833977	0.996003	0.998721	0.378582	0.661294	0.318683	0.597817	3.86134	3.85567	4.20299	3.51402	4.59673	3.12595	3.80925	3.90209
XLOC_013928	U:6941273-7179064	0.102321	0.523844	0.257477	0.591378	0.369279	0.633755	0.0458822	1.55873	1.02021	0.584408	0.0917644	0	1.94865	1.16882
XLOC_013930	U:6941273-7179064	0.164482	0.553453	0.371817	0.658531	0.253807	0.543689	0.318121	0.923013	0.483107	0.758027	0.357115	0.279128	0.6091	1.23693
XLOC_013933	U:7203863-7223172	0.661267	0.836102	0.487227	0.747516	0.989227	0.995352	9.42232	10.7357	10.538	9.62006	9.8724	8.97225	11.2036	10.2679
XLOC_013934	U:7203863-7223172	0.170807	0.557924	0.513801	0.765403	0.276978	0.564966	1.23092	0.702014	0.858838	1.0741	0.942849	1.519	0.774827	0.629202
XLOC_013937	U:7337581-7340108	0.430366	0.68901	0.115426	0.419144	0.134748	0.415756	22.4513	5.77838	10.3553	17.8744	15.1279	29.7748	5.5827	5.97407
XLOC_013938	U:7415254-7415897	0.0955965	0.523611	0.0326002	0.232877	0.146832	0.431209	1.60041	0.266713	0.395637	1.47149	0.7055	2.49532	0.0857751	0.44765
XLOC_013940	U:7457698-7458871	0.496541	0.728559	0.447771	0.712778	0.782014	0.88262	2.95349	1.56997	1.91453	2.60894	2.73226	3.17471	1.09679	2.04316
XLOC_013941	U:7529076-7529286	0.0188786	0.369437	0.141779	0.470988	0.604397	0.797634	6.60742	1.93683	4.99229	3.55197	7.57719	5.63765	2.40738	1.46628
XLOC_013942	U:7542745-7543914	0.0164823	0.36514	0.438079	0.70658	0.628868	0.808376	48.1034	95.5609	70.2567	73.4077	47.5066	48.7002	93.0067	98.1151
XLOC_013943	U:7544397-7545112	0.023631	0.38648	0.527229	0.771321	0.131902	0.410221	2.47805	7.08431	4.46872	5.09364	2.92302	2.03308	6.01442	8.15421
XLOC_013945	U:7549031-7549240	0.261856	0.622706	0.292726	0.617411	0.562308	0.767857	0.510524	0.934682	0.609968	0.835238	0.336296	0.684753	0.88364	0.985723
XLOC_013949	U:7728256-7729488	0.204379	0.56867	0.864402	0.947093	0.667731	0.828047	0.965755	0.227817	0.562839	0.630734	0.846355	1.08516	0.279322	0.176312
XLOC_013953	U:7779983-7781097	0.397616	0.673583	0.713046	0.878912	0.542884	0.750797	3.39647	2.86372	3.25422	3.00598	3.72639	3.06656	2.78205	2.94539
XLOC_013956	U:7871281-7872041	0.00525611	0.269722	0.0084709	0.112369	0.534587	0.744603	11.234	7.63354	11.0874	7.78019	13.2548	9.21331	8.92001	6.34706
XLOC_013957	U:7968702-7970632	0.143648	0.542251	0.297176	0.619	0.0968637	0.357473	1.54795	0.306268	1.14449	0.709727	2.11686	0.979037	0.172119	0.440417
XLOC_013959	U:8013421-8014098	0.346594	0.650406	0.325875	0.619959	0.325875	0.597817	0.0500735	0	0	0.0500735	0	0.100147	0	0
XLOC_013962	U:8117689-8119341	0.252211	0.613142	0.373327	0.659732	0.97195	0.989699	0.324048	0.91864	0.451323	0.791365	0.147359	0.500736	0.755286	1.08199
XLOC_013965	U:8240807-8242234	0.896302	0.961896	0.124709	0.43626	0.538665	0.747082	0.510569	0.454569	0.174147	0.79099	0.0808487	0.940289	0.267445	0.641692
XLOC_013966	U:8277693-8279327	0.420436	0.683778	0.934465	0.980876	0.238517	0.529134	2.35771	1.16852	1.72721	1.79902	2.843	1.87241	0.611414	1.72562
XLOC_013969	U:8547175-8548226	0.187622	0.559547	0.663579	0.851862	0.980975	0.992684	0.377478	1.08565	0.821916	0.641216	0.462884	0.292073	1.18095	0.990359
XLOC_013970	U:8627450-8628147	0.440346	0.69453	0.0794818	0.357943	0.12311	0.396736	5.24455	1.24461	1.97833	4.51083	2.87215	7.61694	1.08451	1.40471
XLOC_013973	U:8672219-8672979	0.557791	0.767602	0.792132	0.915624	0.566077	0.769769	0.83	0.535163	0.735433	0.62973	0.767501	0.892499	0.703365	0.366961
XLOC_013980	U:8848947-8849850	0.106664	0.525554	0.221867	0.557906	0.429152	0.679579	0.147268	0.575623	0.212263	0.510627	0.0938806	0.200655	0.330646	0.820599
XLOC_013982	U:8932092-8933041	0.06805	0.470559	0.945032	0.982833	0.60534	0.798116	2.11892	1.00319	1.54327	1.57884	2.23475	2.00309	0.851787	1.15459
XLOC_013987	U:9143013-9143505	0.695384	0.848029	0.830189	0.932929	0.451813	0.694141	0.460624	0.60973	0.575338	0.495016	0.642351	0.278898	0.508325	0.711134
XLOC_013988	U:9150655-9151503	0.440581	0.69453	0.496582	0.752982	0.0355658	0.236701	0.167386	0.0877925	0.167386	0.0877925	0.334772	0	0	0.175585
XLOC_013991	U:9249098-9250100	0.860071	0.943478	0.149164	0.481313	0.0725467	0.320003	1.27836	1.18933	0.991553	1.47614	1.34087	1.21584	0.642232	1.73643
XLOC_013992	U:9293899-9294353	0.112981	0.527707	0.125296	0.43626	0.171626	0.460494	0.0412124	1.72598	0.516176	1.25102	0	0.0824249	1.03235	2.41962
XLOC_013996	U:9463113-9463591	0.996629	0.998721	0.189429	0.521258	0.284976	0.571766	0.397073	0.395806	0.615759	0.17712	0.794145	0	0.437372	0.354241
XLOC_013997	U:9463727-9463952	0.92555	0.971902	0.014299	0.151625	0.906824	0.964181	0.267274	0.281126	0.456021	0.0923799	0.440874	0.0936745	0.471167	0.0910853
XLOC_014000	U:9594302-9594786	0.0477051	0.422841	0.732811	0.888671	0.732811	0.868682	0	0.304409	0.12935	0.175058	0	0	0.258701	0.350117
XLOC_014003	U:9729562-9730534	0.370839	0.661606	0.363984	0.649377	0.415129	0.667356	10.7576	8.98724	9.20606	10.5388	10.6886	10.8267	7.72355	10.2509
XLOC_014011	Uextra:151813-152837	0.115134	0.530977	0.014555	0.151937	0.0988168	0.360173	15.5694	19.2914	15.5183	19.3425	14.9107	16.2281	16.1259	22.4569
XLOC_014012	Uextra:186344-190406	0.767058	0.890269	0.0709353	0.340699	0.133816	0.415495	8.16385	7.96347	7.15225	8.97506	8.00205	8.32565	6.30246	9.62448
XLOC_014013	Uextra:259341-260134	0.335499	0.650406	0.926209	0.979982	0.613832	0.803054	0.211119	0.3907	0.294413	0.307406	0.240096	0.182141	0.348729	0.43267
XLOC_014014	Uextra:279241-280659	0.866787	0.947972	0.13579	0.459704	0.991107	0.996216	0.700839	0.753314	0.946329	0.507824	0.921696	0.479981	0.970961	0.535667
XLOC_014015	Uextra:282215-283969	0.00603388	0.280144	0.41886	0.693822	0.294959	0.582156	94.0134	27.5057	58.7349	62.7842	94.6224	93.4045	22.8475	32.1639
XLOC_014016	Uextra:307560-308381	0.327211	0.650406	0.554704	0.790696	0.00775063	0.128083	0.541049	0.228458	0.444906	0.324602	0.889812	0.192287	0	0.456917
XLOC_014017	Uextra:318243-319722	0.378306	0.664816	0.0323297	0.232877	0.258553	0.548616	4.48164	3.1049	4.53582	3.05072	5.6044	3.35887	3.46724	2.74256
XLOC_014018	Uextra:362959-364521	0.918352	0.97009	0.673782	0.858656	0.218576	0.515384	2.31778	2.43391	2.28445	2.46724	2.49676	2.13879	2.07214	2.79569
XLOC_014019	Uextra:379755-382055	0.854753	0.941145	0.625568	0.828708	0.0666139	0.31217	5.5338	6.1389	6.03499	5.6377	6.50084	4.56676	5.56915	6.70864
XLOC_014020	Uextra:422902-423589	0.741706	0.874971	0.51441	0.765483	0.661222	0.824941	1.83047	1.63977	1.58209	1.88815	1.5748	2.08613	1.58939	1.69016
XLOC_014021	Uextra:430911-431887	0.149016	0.544286	0.789074	0.913003	0.319338	0.597817	1.2344	2.34836	1.84752	1.73524	1.50125	0.967538	2.19378	2.50295
XLOC_014022	Uextra:438424-439193	0.685639	0.846485	0.0634369	0.322982	0.961666	0.983351	2.02478	2.45165	1.75495	2.72149	1.55364	2.49593	1.95626	2.94705
XLOC_014023	Uextra:455937-457626	0.0521718	0.424832	0.00221159	0.0449229	0.113338	0.381945	4.91798	2.47905	2.57012	4.82692	3.24213	6.59383	1.8981	3.06
XLOC_014024	Uextra:495463-497025	0.0383445	0.408984	0.00336926	0.0614024	0.973339	0.989699	1.18999	3.19731	1.57967	2.80763	0.582473	1.79751	2.57687	3.81775
XLOC_014025	Uextra:528190-529858	0.0302298	0.395397	0.863165	0.947093	0.364367	0.631542	2.67283	9.34244	5.95264	6.06263	2.3263	3.01935	9.57898	9.10591
XLOC_014026	Uextra:547550-549112	0.0428844	0.411046	0.000735868	0.0195904	0.290664	0.576227	1.67517	2.9333	1.64049	2.96798	1.20005	2.1503	2.08093	3.78566
XLOC_014027	Uextra:621204-622656	0.00943335	0.296694	0.00708371	0.10232	0.00169242	0.0748323	15.2777	34.7251	21.9504	28.0525	15.8731	14.6824	28.0277	41.4226
XLOC_014028	Uextra:693754-695055	0.102522	0.523844	0.143426	0.474035	0.655243	0.821687	30.8683	11.867	19.7696	22.9658	29.7493	31.9873	9.78977	13.9442
XLOC_014029	Uextra:725781-727128	0.903505	0.964373	0.551343	0.789313	0.922884	0.969824	5.7765	5.53847	5.89588	5.4191	6.05351	5.4995	5.73825	5.3387
XLOC_014030	Uextra:791547-792422	0.942078	0.977676	0.557398	0.791643	0.152319	0.438705	0.835846	0.863255	0.931168	0.767933	1.11971	0.551986	0.74263	0.98388
XLOC_014031	Uextra:847213-848019	0.112877	0.527707	0.151002	0.483503	0.0113744	0.144604	5.50617	1.18713	4.0276	2.6657	7.43673	3.57562	0.618466	1.75579
XLOC_014032	Uextra:863707-864944	0.016479	0.36514	0.873722	0.951128	0.77519	0.878602	1.46171	3.76541	2.65126	2.57585	1.5672	1.35621	3.73532	3.79549
XLOC_014033	Uextra:867400-980043	0.190154	0.560179	0.0368977	0.245565	0.512112	0.73536	2.73583	5.7158	3.61937	4.83226	2.31314	3.15853	4.92561	6.50599
XLOC_014034	Uextra:867400-980043	0.138216	0.540281	0.111601	0.411382	0.337542	0.609451	11.846	1.11947	4.6749	8.29055	8.96441	14.7275	0.385392	1.85355
XLOC_014035	Uextra:867400-980043	0.0867417	0.504914	0.171744	0.502855	0.172655	0.460494	0.0913001	1.52158	0.588278	1.0246	0.0908214	0.0917789	1.08574	1.95742
XLOC_014036	Uextra:1121035-1122204	0.563881	0.770545	0.329254	0.624026	0.395421	0.650693	5.9239	6.95636	6.04687	6.83339	5.87247	5.97532	6.22126	7.69146
XLOC_014037	Uextra:1148258-1149107	0.407401	0.678422	0.211148	0.544627	0.0352707	0.236701	0.137015	0.770358	0.265678	0.641696	0.274031	0	0.257325	1.28339
XLOC_014038	Uextra:1161206-1161997	0.0730268	0.479157	0.163907	0.49833	0.163907	0.454106	0	0.304931	0.0403537	0.264577	0	0	0.0807074	0.529155
XLOC_014039	Uextra:1203741-1204832	0.0787026	0.48988	0.305332	0.619959	0.362238	0.631542	0.935533	0.540465	0.885682	0.590315	0.952214	0.918851	0.819149	0.26178
XLOC_014040	Uextra:1226501-1301530	0.145156	0.542251	0.670847	0.856681	0.0348266	0.236701	4.69463	8.63307	6.4495	6.8782	5.58728	3.80197	7.31172	9.95442
XLOC_014041	Uextra:1226501-1301530	0.319907	0.650406	0.865546	0.947093	0.141165	0.425364	1.37969	2.37655	1.83859	1.91765	0.989839	1.76954	2.68733	2.06576
XLOC_014043	Uextra:1309382-1310413	0.369161	0.661373	0.762894	0.901602	0.903557	0.963283	0.230391	0.535489	0.359565	0.406316	0.197634	0.263149	0.521496	0.549483
XLOC_014044	Uextra:1337062-1338164	0.754555	0.883265	1.27705e-06	0.000177875	0.433175	0.681753	12.8043	14.3293	8.6422	18.4914	7.24125	18.3673	10.0432	18.6155
XLOC_014046	Uextra:1400967-1402107	0.107125	0.525554	0.706454	0.876375	0.706454	0.852995	0.725921	0	0.325858	0.400064	0.651715	0.800128	0	0
XLOC_014047	Uextra:1407226-1408291	0.119191	0.534123	0.957831	0.986943	0.215077	0.50898	1.10099	0.43349	0.759762	0.774717	1.27129	0.930689	0.248236	0.618744
XLOC_014048	Uextra:1436022-1436854	0.195381	0.563048	0.0188597	0.17681	0.306528	0.596536	0.607215	0.269529	0.114033	0.76271	0.147359	1.06707	0.0807074	0.458351
XLOC_014050	Uextra:1484278-1485335	0.469204	0.713132	0.428786	0.699107	0.693761	0.844993	18.8524	14.1683	15.8767	17.144	18.5327	19.1721	13.2207	15.1159
XLOC_014051	Uextra:1487920-1488838	0.41985	0.683778	0.865326	0.947093	0.0451241	0.266643	1.66215	0.67971	1.208	1.13386	2.1534	1.17091	0.262599	1.09682
XLOC_014052	Uextra:1566524-1567478	0.128953	0.540281	0.912063	0.971414	0.448168	0.693044	2.61199	4.79414	3.7424	3.66374	2.37983	2.84416	5.10496	4.48332
XLOC_014054	Uextra:1776305-1776745	0.618179	0.804169	0.88485	0.955932	0.375314	0.634733	2.07356	1.68042	1.9119	1.84208	2.32368	1.82344	1.50013	1.86071
XLOC_014055	Uextra:1953117-1954031	0.0418978	0.408984	0.0287974	0.217426	0.576065	0.777389	1.97209	0.696154	0.978107	1.69014	1.52869	2.41549	0.427525	0.964783
XLOC_014057	Uextra:2042575-2043516	0.0467782	0.421759	0.143066	0.473649	0.0440144	0.264086	1.30364	0.56201	0.653141	1.21251	0.632486	1.9748	0.673796	0.450223
XLOC_014058	Uextra:2047105-2048166	0.99048	0.997009	0.472872	0.737091	0.123293	0.396736	14.0405	14.0862	14.6956	13.4311	16.0535	12.0276	13.3377	14.8346
XLOC_014060	Uextra:2089787-2090520	0.0232087	0.38648	0.222987	0.558901	0.759059	0.873254	1.1396	0.366587	0.459478	1.04671	0.918957	1.36025	0	0.733174
XLOC_014062	Uextra:2162072-2163042	0.362221	0.65792	0.642175	0.8365	0.269861	0.559545	5.68256	8.38421	6.85383	7.21294	5.93328	5.43184	7.77437	8.99404
XLOC_014064	Uextra:2267763-2268793	0.286102	0.641012	0.0546156	0.29909	0.0697773	0.316901	1.1196	2.35706	1.24605	2.23061	1.09005	1.14915	1.40204	3.31208
XLOC_014067	Uextra:2354899-2355231	0.0741821	0.479157	0.0415746	0.262364	0.10573	0.37476	1.43095	0.56643	1.50827	0.48911	2.33936	0.522539	0.677178	0.455682
XLOC_014069	Uextra:2637344-2637719	0.134949	0.540281	0.192104	0.52392	0.00157888	0.0748323	1.0778	2.33963	1.27596	2.14147	1.77804	0.377559	0.773882	3.90538
XLOC_014070	Uextra:2740353-2740749	0.96852	0.989321	0.815987	0.928882	0.250714	0.543213	0.601612	0.617412	0.579771	0.639253	0.720368	0.482856	0.439174	0.79565
XLOC_014071	Uextra:2900754-2900896	0.133275	0.540281	0.0694347	0.33706	0.0997886	0.361302	0.79011	0.389777	0.907394	0.272493	1.39378	0.186436	0.421004	0.35855
XLOC_014074	Uextra:3074555-3075317	0.457273	0.706049	0.465225	0.729976	0.00366716	0.0954146	7.27381	8.7834	8.4539	7.6033	9.52039	5.02722	7.3874	10.1794
XLOC_014075	Uextra:3080829-3081368	0.385912	0.666526	0.243976	0.576949	0.0799776	0.33083	11.1889	7.61585	12.1872	6.61752	18.2247	4.15307	6.14975	9.08196
XLOC_014076	Uextra:3134598-3135506	0.185591	0.557924	0.562058	0.793651	0.999487	0.999487	0.507286	0.133603	0.277723	0.363166	0.464612	0.54996	0.0908348	0.176371
XLOC_014077	Uextra:3135975-3136227	0.346594	0.650406	0.0998676	0.392018	0.0998676	0.361302	3.30917	0	2.68345	0.625724	5.3669	1.25145	0	0
XLOC_014078	Uextra:3177536-3178487	0.423916	0.684869	0.0503693	0.293765	0.746652	0.872217	1.44514	1.93131	1.1929	2.18355	0.870791	2.01949	1.51502	2.3476
XLOC_014079	Uextra:3204718-3204920	0.926857	0.972405	0.4026	0.6764	0.17277	0.460494	7.41391	7.67745	8.78233	6.30903	10.6863	4.14149	6.87832	8.47657
XLOC_014080	Uextra:3236750-3236925	0.183407	0.557924	0.618046	0.825529	0.618046	0.803054	0	0.138271	0.0419665	0.096304	0	0	0.083933	0.192608
XLOC_014081	Uextra:3298366-3298791	0.796314	0.908609	0.0442938	0.273332	0.75026	0.872217	0.0958298	0.130352	0	0.226182	0	0.19166	0	0.260704
XLOC_014082	Uextra:3411341-3412095	0.347459	0.650406	0.968686	0.9901	0.370745	0.63415	27.7899	34.5667	31.2322	31.1244	26.6067	28.9732	35.8576	33.2757
XLOC_014083	Uextra:3418623-3419029	0.0731316	0.479157	0.390383	0.669522	0.437368	0.686136	0.396569	3.00895	1.3784	2.02711	0.36514	0.427999	2.39166	3.62623
XLOC_014084	Uextra:3491747-3492714	0.346594	0.650406	0.325875	0.619959	0.325875	0.597817	0.0503705	0	0.0503705	0	0.100741	0	0	0
XLOC_014086	Uextra:3770597-3770918	0.0611453	0.446567	0.662497	0.851033	0.620092	0.805046	0.274703	0.0550455	0.190641	0.139108	0.27119	0.278215	0.110091	0
XLOC_014087	Uextra:3783030-3783538	0.449061	0.701338	0.736056	0.891366	0.566703	0.769823	1.88739	0.757506	1.2068	1.43809	1.96868	1.8061	0.444924	1.07009
XLOC_014088	Uextra:3798226-3798564	0.136217	0.540281	0.627775	0.829867	0.0736511	0.321297	1.84086	2.79229	2.47773	2.15542	2.6129	1.06881	2.34255	3.24203
XLOC_014089	Uextra:3876870-3877017	0.656426	0.833896	0.0628497	0.32243	0.445151	0.689703	0.709414	0.902666	0.551462	1.06062	0.556604	0.862224	0.546321	1.25901
XLOC_014091	Uextra:3966598-3967025	0.271048	0.630969	0.288036	0.615707	0.288036	0.574304	0	0.346754	0.254574	0.09218	0	0	0.509149	0.18436
XLOC_014092	Uextra:4058373-4059172	0.124882	0.538763	0.587764	0.803182	0.387941	0.643613	0.73908	0.324352	0.442745	0.620687	0.507823	0.970337	0.377666	0.271037
XLOC_014093	Uextra:4207756-4208629	0.0718636	0.479157	0.845797	0.940212	0.919882	0.969824	4.43982	1.25489	2.90942	2.78529	4.46979	4.40984	1.34905	1.16074
XLOC_014096	Uextra:4820970-4821449	0.0327233	0.406435	0.0152391	0.155582	0.0221951	0.196729	1.75841	0.226774	0.424532	1.56065	0.658265	2.85855	0.190798	0.26275
XLOC_014097	Uextra:4964002-4964440	0.0236261	0.38648	0.34195	0.627393	0.823079	0.912453	0.370775	1.77992	0.944111	1.20658	0.270177	0.471373	1.61805	1.94179
XLOC_014098	Uextra:5223723-5224440	0.857592	0.942675	0.0824654	0.363984	0.615064	0.803054	12.4366	12.1442	13.3305	11.2503	13.7704	11.1028	12.8906	11.3977
XLOC_014101	Uextra:5461589-5461933	0.440979	0.694595	0.0547566	0.29909	0.861758	0.934502	7.16081	3.02737	4.1005	6.08767	6.08011	8.2415	2.12089	3.93385
XLOC_014104	Uextra:5633347-5634104	0.437545	0.69453	0.110894	0.410915	0.127239	0.404097	0.185454	0.0878876	0.0417976	0.231544	0	0.370908	0.0835953	0.09218
XLOC_014105	Uextra:5988340-5988737	0.0414831	0.408984	0.0731794	0.345572	0.0731794	0.320003	0.141407	0	0	0.141407	0	0.282813	0	0
XLOC_014106	Uextra:6169609-6169819	0.00386003	0.250902	0.0832768	0.364328	0.060807	0.301775	1.46882	0.299905	0.53535	1.23337	0.740192	2.19744	0.330507	0.269303
XLOC_014108	Uextra:6365891-6366618	0.647788	0.826693	0.193532	0.526341	0.638785	0.816469	0.0404243	0.085159	0.125583	0	0.0808487	0	0.170318	0
XLOC_014111	Uextra:6577267-6577760	0.076407	0.48218	0.187782	0.521258	0.588619	0.785631	0.965936	0.225459	0.362235	0.829161	0.637864	1.29401	0.086605	0.364313
XLOC_014114	Uextra:6843246-6843976	0.0315278	0.395397	0.00433217	0.0703978	0.0321206	0.228596	1.98865	0.401498	0.357673	2.03248	0.542889	3.43441	0.172457	0.630539
XLOC_014115	Uextra:6908336-6909150	0.142412	0.540281	0.57366	0.799898	0.00855	0.130874	3.38591	5.99034	4.54128	4.83497	3.96855	2.80327	5.11401	6.86667
XLOC_014116	Uextra:6913467-6913815	0.0067739	0.294214	0.974312	0.990357	0.478058	0.716536	0.0458822	0.32294	0.186395	0.182428	0.0917644	0	0.281025	0.364856
XLOC_014117	Uextra:6950161-6950381	0.0582365	0.43846	0.3782	0.661294	0.662866	0.825407	1.12262	0.434671	0.931872	0.625414	1.35125	0.893983	0.512497	0.356845
XLOC_014121	Uextra:7232255-7233063	0.0710421	0.479157	0.176794	0.509228	0.0319042	0.227887	0.30059	2.3741	1.01967	1.65502	0.500672	0.100508	1.53866	3.20954
XLOC_014122	Uextra:7274121-7274469	0.923758	0.970743	0.190233	0.522472	0.128465	0.406511	0.629496	0.592044	0.901277	0.320264	1.25899	0	0.54356	0.640528
XLOC_014124	Uextra:7470303-7470633	0.204524	0.56867	0.962319	0.988163	0.0136589	0.154733	1.47623	2.41091	1.92975	1.95738	2.22528	0.727171	1.63422	3.1876
XLOC_014125	Uextra:7598884-7599291	0.293776	0.643666	0.218955	0.553036	0.096772	0.357473	16.8529	11.3216	17.053	11.1215	23.8712	9.83459	10.2348	12.4085
XLOC_014126	Uextra:7778268-7778956	0.00993435	0.300775	0.19594	0.529201	0.111729	0.381307	0.407069	2.59967	1.28191	1.72483	0.460126	0.354013	2.1037	3.09565
XLOC_014127	Uextra:7847440-7847639	0.944992	0.978435	0.293187	0.617411	0.106102	0.374796	3.50149	3.59718	4.03829	3.06038	4.75257	2.25041	3.32401	3.87035
XLOC_014129	Uextra:8045044-8045836	0.971802	0.989768	0.576432	0.800274	0.0086165	0.130874	21.2671	21.0377	23.0132	19.2917	32.4285	10.1057	13.5978	28.4777
XLOC_014130	Uextra:8078371-8079170	0.0180178	0.365987	0.177642	0.510166	0.584261	0.782115	0.287884	1.01996	0.493285	0.814554	0.191554	0.384213	0.795016	1.2449
XLOC_014131	Uextra:8450497-8451223	0.489064	0.723058	0.268077	0.600173	0.187776	0.47802	2.31204	1.72351	2.31147	1.72408	2.95667	1.66741	1.66628	1.78075
XLOC_014133	Uextra:8511088-8511677	0.19548	0.563048	0.0400174	0.255013	0.040493	0.25218	1.08531	0.360296	1.08112	0.364487	1.80102	0.369597	0.361215	0.359377
XLOC_014134	Uextra:8630385-8631160	0.24754	0.608198	0.342582	0.627393	0.0187287	0.179024	2.65061	1.82634	2.04976	2.42719	2.94976	2.35147	1.14976	2.50291
XLOC_014135	Uextra:8756477-8756646	0.0563503	0.433009	0.0166652	0.16496	0.00385478	0.0980219	0.743891	1.53081	0.694593	1.5801	0.848969	0.638812	0.540218	2.5214
XLOC_014136	Uextra:8787532-8788104	0.0791143	0.48988	0.169394	0.499355	0.488068	0.722441	3.80002	2.45157	3.70599	2.54559	4.66924	2.93079	2.74274	2.16039
XLOC_014137	Uextra:8791999-8792532	0.42182	0.684412	0.314006	0.619959	0.426056	0.6779	7.81192	5.11619	8.20125	4.72685	10.9177	4.70613	5.4848	4.74757
XLOC_014141	Uextra:9202669-9202961	0.00517648	0.269722	0.148084	0.479067	0.0896641	0.346228	0.317168	1.42516	0.619552	1.12277	0.362955	0.271382	0.876148	1.97417
XLOC_014142	Uextra:9215416-9215782	0.847376	0.936921	0.0825032	0.363984	0.156343	0.443407	0.444307	0.398851	0.66721	0.175949	0.888615	0	0.445805	0.351897
XLOC_014144	Uextra:9834790-9835022	0.704126	0.853495	0.510442	0.762284	0.00993618	0.136006	9.89349	11.1145	11.6466	9.36135	15.7768	4.01013	7.51643	14.7126
XLOC_014146	Uextra:10241119-10241653	0.12099	0.534123	0.131363	0.449401	0.706149	0.852995	0.306493	0.085882	0.30995	0.082425	0.448137	0.16485	0.171764	0
XLOC_014149	Uextra:10841411-10841808	0.462125	0.70819	0.990279	0.995897	0.16711	0.456005	0.187041	0.265933	0.22567	0.227303	0.280407	0.0936745	0.170934	0.360931
XLOC_014150	Uextra:10890896-10891200	0.456457	0.705862	0.259513	0.593084	0.0942617	0.354162	5.43794	3.88088	6.11469	3.20413	9.08343	1.79245	3.14595	4.61581
XLOC_014151	Uextra:10963505-10964263	0.119384	0.534123	0.763875	0.902214	0.254	0.543689	12.8921	4.82233	9.05384	8.66061	12.3339	13.4504	5.77382	3.87084
XLOC_014153	Uextra:11199844-11200388	0.160552	0.553453	0.863748	0.947093	0.0234748	0.200771	3.27107	5.62852	4.51283	4.38676	4.2063	2.33583	4.81935	6.43769
XLOC_014154	Uextra:11214124-11214831	0.205798	0.56867	0.554256	0.790636	0.983645	0.994354	0.144738	0.476831	0.353886	0.267683	0.189328	0.100147	0.518443	0.435219
XLOC_014156	Uextra:11649388-11650137	0.0124374	0.323372	0.831227	0.932929	0.299909	0.588353	14.1711	9.50143	12.0083	11.6642	15.1876	13.1545	8.8289	10.174
XLOC_014157	Uextra:11854807-11854959	0.176868	0.557924	0.239427	0.576949	0.455995	0.697993	0.88048	0.184796	0.260844	0.804432	0.437755	1.3232	0.083933	0.285658
XLOC_014158	Uextra:11857392-11857938	0.974847	0.991416	0.000423326	0.0126301	0.758365	0.87297	7.52493	7.64603	4.49043	10.6805	4.67041	10.3794	4.31044	10.9816
XLOC_014160	Uextra:12698917-12699072	0.0838871	0.503199	0.278991	0.611696	0.649615	0.818424	1.16561	0.240946	0.966972	0.439586	1.53899	0.792232	0.394951	0.0869409
XLOC_014162	Uextra:13495156-13495297	0.100318	0.523844	0.68798	0.868957	0.384742	0.641011	0.921448	0.179397	0.631596	0.469249	1.17926	0.663638	0.083933	0.274861
XLOC_014164	Uextra:13647454-13648163	0.846368	0.936673	0.306969	0.619959	0.0524892	0.281192	0.735432	0.941436	0.575629	1.10124	0.984067	0.486797	0.167191	1.71568
XLOC_014165	Uextra:13877908-13878600	0.00846593	0.294214	0.0667043	0.330595	0.084037	0.338579	3.71151	0.489311	1.51225	2.68857	2.57109	4.85192	0.453405	0.525217
XLOC_014169	Uextra:15068294-15068962	0.292017	0.643591	0.00795593	0.109086	0.463851	0.703351	3.17273	1.47824	1.51114	3.13982	2.14677	4.19869	0.875514	2.08096
XLOC_014171	Uextra:15519537-15519909	0.691773	0.847964	0.239293	0.576949	0.738766	0.871503	0.139678	0.0868815	0.0454107	0.181149	0.0908214	0.188536	0	0.173763
XLOC_014172	Uextra:15572790-15572906	0.158018	0.553453	0.0260439	0.208981	0.0265001	0.215342	0.570724	0.0877325	0.568148	0.0903077	1.04777	0.0936745	0.0885241	0.0869409
XLOC_014173	Uextra:16139150-16139646	0.163792	0.553453	0.154003	0.485194	0.431864	0.680788	1.60849	0.725414	1.59116	0.742749	2.26359	0.953395	0.918724	0.532103
XLOC_014174	Uextra:16317673-16317862	0.549223	0.761594	0.0351152	0.240262	0.0978971	0.35816	0.240069	0.316838	0.099779	0.457128	0.199558	0.280581	0	0.633675
XLOC_014175	Uextra:16373010-16373675	0.191112	0.560661	0.104442	0.39874	0.560313	0.76567	0.308497	0.926101	0.388989	0.845609	0	0.616994	0.777978	1.07422
XLOC_014176	Uextra:16605568-16605706	0.183032	0.557924	0.528079	0.771321	0.0842115	0.338582	0.550894	1.0485	0.916657	0.682736	0.99561	0.106177	0.837703	1.2593
XLOC_014178	Uextra:17373259-17373952	0.374865	0.662149	0.283504	0.611696	0.259674	0.550247	0.269451	0.0878876	0.260995	0.096344	0.438395	0.100508	0.0835953	0.09218
XLOC_014179	Uextra:17489112-17489804	0.353261	0.652874	0.736405	0.891366	0.617409	0.803054	2.19405	1.04552	1.54168	1.6979	2.232	2.15611	0.851353	1.23968
XLOC_014180	Uextra:17594441-17595141	0.903544	0.964373	0.135683	0.459704	0.767396	0.878602	3.56883	3.87472	3.33609	4.10745	3.10817	4.02948	3.56401	4.18542
XLOC_014182	Uextra:17631947-17632205	0.0371313	0.408984	0.537328	0.779183	0.00349831	0.0954146	1.52078	2.83694	1.96529	2.39242	2.39781	0.64375	1.53278	4.14109
XLOC_014183	Uextra:17738792-17739403	0.0159994	0.36514	0.271139	0.603562	0.03775	0.24375	0.463105	0.088833	0.370201	0.181738	0.740402	0.185809	0	0.177666
XLOC_014184	Uextra:17879754-17880306	0.141886	0.540281	0.15397	0.485194	0.15397	0.441531	0.0957812	0	0.0957812	0	0.191562	0	0	0
XLOC_014185	Uextra:17985598-17985768	0.874329	0.95195	0.443865	0.712376	0.0705777	0.316901	3.40962	3.23082	3.82913	2.81131	5.15026	1.66897	2.508	3.95365
XLOC_014187	Uextra:18103115-18103706	0.965446	0.987733	0.759206	0.899627	0.320658	0.597817	9.99562	9.82977	9.75257	10.0728	10.3585	9.63274	9.14664	10.5129
XLOC_014188	Uextra:18119019-18286490	0.519027	0.743646	0.629041	0.829867	0.230467	0.52208	2.48432	1.74755	2.42526	1.8066	3.56998	1.39865	1.28055	2.21456
XLOC_014190	Uextra:18596008-18596691	0.0223943	0.38648	1.89459e-06	0.00021732	0.000224492	0.0339546	3.85373	0.710388	1.12295	3.44117	1.87516	5.8323	0.370734	1.05004
XLOC_014192	Uextra:19352424-19353114	0.346594	0.650406	0.325875	0.619959	0.325875	0.597817	0.0917645	0	0.0917645	0	0.183529	0	0	0
XLOC_014193	Uextra:19452099-19452773	0.808991	0.912012	0.207443	0.54328	0.521774	0.737783	0.642101	0.71268	0.484481	0.8703	0.546175	0.738027	0.422788	1.00257
XLOC_014194	Uextra:19621160-19621281	0.679715	0.845757	0.720499	0.880083	0.0313834	0.226751	0.429924	0.567616	0.557912	0.439628	0.859849	0	0.255975	0.879257
XLOC_014195	Uextra:19898223-19898758	0.0270284	0.393928	0.0225154	0.194182	0.0613847	0.302273	1.71276	0.263344	0.489778	1.48632	0.812365	2.61315	0.167191	0.359498
XLOC_014196	Uextra:20101088-20101696	0.346594	0.650406	0.309776	0.619959	0.309776	0.597817	0.140283	0	0.0458822	0.094401	0.0917644	0.188802	0	0
XLOC_014198	Uextra:20495772-20496090	0.0517605	0.424832	0.703148	0.875009	0.00351044	0.0954146	5.02013	7.28793	5.81618	6.49189	7.47987	2.5604	4.15248	10.4234
XLOC_014199	Uextra:20590856-20591012	0.0229639	0.38648	0.914798	0.972659	0.914798	0.969553	0.455045	0	0.233512	0.221533	0.467024	0.443065	0	0
XLOC_014200	Uextra:20669938-20670583	0.631751	0.811003	0.317117	0.619959	0.933806	0.974276	0.364327	0.505914	0.595391	0.27485	0.537785	0.19087	0.652998	0.35883
XLOC_014202	Uextra:21128438-21128932	0.68214	0.845757	0.802821	0.923599	0.518926	0.737783	0.289117	0.353488	0.29501	0.347594	0.330959	0.247275	0.259062	0.447914
XLOC_014203	Uextra:21265593-21266244	0.304475	0.650303	0.184382	0.51927	0.639955	0.816469	0.833391	0.440974	0.495938	0.778428	0.643068	1.02371	0.348808	0.533141
XLOC_014204	Uextra:21363396-21364018	0.550763	0.761694	0.973801	0.990357	0.053705	0.286133	0.967335	0.728264	0.842262	0.853337	1.29838	0.636286	0.386139	1.07039
XLOC_014205	Uextra:21692167-21692737	0.116874	0.532316	0.323256	0.619959	0.32954	0.599465	0.0996625	0.410492	0.190683	0.319472	0.098817	0.100508	0.282548	0.538436
XLOC_014206	Uextra:22004582-22005242	0.987425	0.996826	0.0683484	0.335753	0.0912901	0.348269	4.86336	4.83502	5.53377	4.16462	6.17941	3.54732	4.88813	4.78192
XLOC_014207	Uextra:22164676-22164889	0.27294	0.631065	0.150229	0.482613	0.211295	0.505552	1.36876	0.781257	1.559	0.591019	2.27131	0.466214	0.846689	0.715824
XLOC_014208	Uextra:23067151-23067550	0.3616	0.65792	0.75949	0.899627	0.00232405	0.0814796	19.9115	25.2998	21.7315	23.4799	28.5098	11.3133	14.9531	35.6466
XLOC_014209	Uextra:23296624-23297013	0.0156377	0.36514	0.564597	0.794256	0.642068	0.816469	3.46691	13.7996	8.35948	8.90698	3.41382	3.52	13.3051	14.294
XLOC_014211	Uextra:23438153-23438442	0.101783	0.523844	0.38043	0.661764	0.750549	0.872217	0.0468373	0.266781	0.0835955	0.230023	0	0.0936745	0.167191	0.366371
XLOC_014212	Uextra:23704131-23704719	0.69909	0.850952	0.884362	0.955932	0.1584	0.445713	1.59101	1.3427	1.42666	1.50705	1.9477	1.23431	0.905611	1.7798
XLOC_014213	Uextra:23734093-23734697	0.27101	0.630969	0.896265	0.963992	0.113408	0.381945	0.103029	0.541475	0.314575	0.329929	0	0.206058	0.62915	0.453799
XLOC_014214	Uextra:23998949-23999150	0.00312986	0.239495	0.0111743	0.137044	0.0100893	0.136626	0.0952979	0.619186	0.133786	0.580698	0.098817	0.0917789	0.168754	1.06962
XLOC_014215	Uextra:24203404-24203580	0.346594	0.650406	0.325875	0.619959	0.325875	0.597817	0.100741	0	0.100741	0	0.201483	0	0	0
XLOC_014216	Uextra:24353627-24354046	0.732215	0.868503	0.562475	0.793651	0.439301	0.686958	2.02846	1.71398	2.07458	1.66786	2.50402	1.5529	1.64514	1.78282
XLOC_014217	Uextra:24380110-24380747	0.22029	0.583063	0.0787482	0.356173	0.00166782	0.0748323	9.2756	13.1022	9.22307	13.1547	11.0573	7.4939	7.38884	18.8156
XLOC_014218	Uextra:24444588-24444778	0.351536	0.652853	0.623957	0.828708	0.0360839	0.237696	0.30019	0.528937	0.469729	0.359397	0.600379	0	0.339078	0.718795
XLOC_014219	Uextra:24899021-24899392	0.184306	0.557924	0.978629	0.990357	0.236218	0.526429	0.0917645	0.27195	0.179761	0.183953	0.183529	0	0.175994	0.367906
XLOC_014222	Uextra:25027442-25028067	0.191753	0.560661	0.905705	0.969333	0.0241517	0.204765	7.30432	5.92223	6.53818	6.68838	8.72694	5.8817	4.34941	7.49506
XLOC_014223	Uextra:25030369-25031006	0.119252	0.534123	0.485155	0.747078	0.564839	0.769697	0.372666	0.0846852	0.275116	0.182235	0.380861	0.364471	0.16937	0
XLOC_014224	Uextra:25390130-25390306	0.649742	0.828102	0.87455	0.951128	0.0245417	0.205485	0.328989	0.44735	0.371023	0.405316	0.567615	0.0903622	0.17443	0.720271
XLOC_014225	Uextra:25511373-25511529	0.708333	0.856324	0.668967	0.85484	0.0604465	0.301775	0.218584	0.314265	0.305968	0.226882	0.437168	0	0.174768	0.453763
XLOC_014226	Uextra:25557764-25557921	0.0732305	0.479157	0.00649356	0.0959276	0.0450524	0.266643	0.86034	2.8356	0.770853	2.92509	0.55155	1.16913	0.990157	4.68105
XLOC_014227	Uextra:25612756-25908722	0.953838	0.982685	0.618559	0.825529	0.755496	0.872952	0.350913	0.368314	0.319129	0.400098	0.335715	0.366112	0.302544	0.434084
XLOC_014228	Uextra:25612756-25908722	0.122596	0.536013	0.000790983	0.0202949	0.00157673	0.0748323	5.60979	0.356034	1.78675	4.17908	3.30099	7.91859	0.272504	0.439565
XLOC_014229	Uextra:25612756-25908722	0.200387	0.563048	0.0216797	0.189576	0.247121	0.540231	0.334409	0.765918	0.284007	0.81632	0.197634	0.471185	0.370379	1.16146
XLOC_014231	Uextra:26261909-26262461	0.241335	0.600148	0.463031	0.728153	0.463031	0.702654	0	0.219215	0.0403537	0.178861	0	0	0.0807074	0.357722
XLOC_014232	Uextra:26582274-26582427	0.419931	0.683778	0.494495	0.752164	0.0686871	0.315896	0.736081	0.432895	0.68815	0.480826	1.12328	0.348887	0.253025	0.612765
XLOC_014234	Uextra:26846843-26847103	0.829562	0.927119	0.185608	0.520023	0.0913313	0.348269	2.39341	2.19832	2.04205	2.54967	1.81257	2.97424	2.27153	2.1251
XLOC_014235	Uextra:26956983-26957377	0.063009	0.451719	0.051071	0.293765	0.061613	0.302633	5.36608	1.32494	4.61628	2.07475	7.8508	2.88137	1.38175	1.26813
XLOC_014237	Uextra:27019918-27020168	0.19593	0.563048	0.699857	0.873905	0.198894	0.493006	0.553892	0.843746	0.756868	0.64077	0.808052	0.299732	0.705684	0.981808
XLOC_014238	Uextra:27044127-27044500	0.169678	0.557924	0.562152	0.793651	0.0488812	0.274184	0.931102	1.58425	1.397	1.11835	1.55949	0.302716	1.23451	1.93399
XLOC_014239	Uextra:27046254-27046429	0.601127	0.795963	0.187907	0.521258	0.974228	0.989728	0.180427	0.0930505	0.0458822	0.227595	0.0917644	0.269089	0	0.186101
XLOC_014240	Uextra:27077310-27077453	0.109296	0.525554	0.26429	0.595797	0.00417206	0.0992137	3.86178	5.74222	4.08968	5.51432	5.10002	2.62354	3.07933	8.4051
XLOC_014242	Uextra:27158616-27159171	0.141504	0.540281	0.0659374	0.329234	0.0659374	0.311696	0	0.177595	0	0.177595	0	0	0	0.355191
XLOC_014244	Uextra:27298449-27298891	0.307347	0.650406	0.815587	0.928882	0.0277502	0.216739	1.21536	1.91354	1.63671	1.49219	2.00014	0.430572	1.27327	2.55382
XLOC_014245	Uextra:27370516-27370711	0.0596094	0.441971	0.150907	0.483503	0.000511573	0.0449464	56.7426	89.1608	61.0229	84.8805	76.5314	36.9539	45.5145	132.807
XLOC_014246	Uextra:27515257-27515819	0.185399	0.557924	0.252638	0.585783	0.475436	0.713703	1.98615	0.900135	0.931582	1.95471	1.15777	2.81454	0.705394	1.09488
XLOC_014248	Uextra:27671028-27671594	0.0349649	0.408984	0.759839	0.899627	0.00399218	0.0980219	4.90741	8.68214	7.03547	6.55408	7.59401	2.22081	6.47692	10.8874
XLOC_014249	Uextra:27765426-27765754	0.676638	0.845757	0.582739	0.801444	0.464864	0.704043	0.545435	0.643942	0.505351	0.684027	0.336998	0.753873	0.673703	0.614181
XLOC_014251	Uextra:27923389-27923840	0.158708	0.553453	0.43378	0.701967	0.00759841	0.128083	4.99076	7.71455	5.69727	7.00805	6.7096	3.27193	4.68494	10.7442
XLOC_014252	Uextra:27955526-27955956	0.148274	0.544286	0.563426	0.793844	0.0281688	0.216739	1.68669	2.51673	2.30836	1.89506	2.71146	0.661912	1.90525	3.12821
XLOC_014253	Uextra:28090554-28090735	0.425146	0.68572	0.324697	0.619959	0.0471236	0.271867	5.69573	3.75134	5.96885	3.47821	9.52078	1.87067	2.41692	5.08575
XLOC_014254	Uextra:28107460-28107991	0.00789211	0.294214	0.0952987	0.384746	0.000676735	0.0463812	98.4004	45.0997	67.7765	75.7235	103.223	93.5782	32.3304	57.8689
XLOC_014255	Uextra:28136940-28137236	0.0123615	0.323372	0.0295435	0.219885	0.00481983	0.103282	4.06299	9.4971	4.94299	8.6171	4.67845	3.44752	5.20752	13.7867
XLOC_014257	Uextra:28246098-28246324	0.603718	0.798135	0.200872	0.535109	0.0171842	0.171929	0.43497	0.57506	0.367136	0.642894	0.563735	0.306205	0.170538	0.979583
XLOC_014258	Uextra:28266586-28267095	0.343544	0.650406	0.103481	0.398371	0.1521	0.438705	0.177499	0.322971	0.132164	0.368306	0.162711	0.192287	0.101618	0.544324
XLOC_014259	Uextra:28309296-28309492	0.0532183	0.424832	0.0657719	0.329234	0.0015964	0.0748323	2.51625	4.46363	2.512	4.46789	3.32329	1.70921	1.7007	7.22656
XLOC_014260	Uextra:28422864-28423262	0.981352	0.996082	0.509173	0.762001	0.00621743	0.117013	2.6589	2.67846	2.85581	2.48155	3.67408	1.64372	2.03755	3.31938
XLOC_014261	Uextra:28423562-28423913	0.3155	0.650406	0.378247	0.661294	0.0437227	0.263146	1.30861	1.88939	1.87108	1.32693	2.22254	0.394684	1.51961	2.25917
XLOC_014262	Uextra:28444587-28444727	0.0984405	0.523844	0.0195058	0.179416	0.00865782	0.130874	0.12362	0.364722	0.0736797	0.414662	0.147359	0.0998806	0	0.729444
XLOC_014263	Uextra:28457836-28458067	0.063528	0.453771	0.270653	0.603562	0.11683	0.388107	0.403044	0.135222	0.168817	0.369449	0.158275	0.647813	0.179359	0.0910853
XLOC_014264	Uextra:28471240-28471607	0.0238845	0.38648	0.0644663	0.327368	0.0382741	0.244934	0.797925	1.67179	0.8958	1.57391	0.841903	0.753946	0.949697	2.39387
XLOC_014265	Uextra:28477436-28477764	0.215319	0.577815	0.0627319	0.32243	0.0153962	0.162284	4.19331	2.04507	4.3782	1.86018	7.12857	1.25805	1.62783	2.4623
XLOC_014266	Uextra:28479143-28479591	0.0177889	0.36514	0.11126	0.410915	0.00996581	0.136006	0.159986	0.886416	0.288341	0.758061	0.319972	0	0.256709	1.51612
XLOC_014267	Uextra:28483616-28483758	0.0748385	0.479157	0.0572267	0.306353	0.234372	0.524112	0.145808	0.399892	0.133266	0.412434	0.0917644	0.199852	0.174768	0.625016
XLOC_014268	Uextra:28507209-28507536	0.02981	0.395397	0.0436522	0.271089	0.0123472	0.146522	0.504364	1.56585	0.621862	1.44836	0.614233	0.394495	0.62949	2.50222
XLOC_014270	Uextra:28523164-28523387	0.396668	0.673583	0.824097	0.932669	0.470643	0.710579	0.278261	0.133385	0.227166	0.18448	0.369174	0.187349	0.085159	0.181611
XLOC_014272	Uextra:28555486-28555852	0.486123	0.722515	0.501453	0.755867	0.184958	0.474288	0.504595	0.700335	0.700018	0.504912	0.796836	0.212354	0.6032	0.797469
XLOC_014273	Uextra:28556030-28556451	0.144963	0.542251	0.486183	0.747078	0.384991	0.641011	1.12228	2.04833	1.7627	1.40791	1.52152	0.723043	2.00388	2.09278
XLOC_014274	Uextra:28557656-28557869	0.481614	0.720393	0.447018	0.712717	0.15027	0.434759	0.25004	0.457889	0.439658	0.26827	0.500079	0	0.379237	0.536541
XLOC_014275	Uextra:28561975-28562419	0.573787	0.776927	0.938149	0.980876	0.131243	0.409478	0.915638	0.699311	0.794241	0.820709	1.16519	0.666083	0.423288	0.975335
XLOC_014276	Uextra:28580824-28581167	0.8964	0.961896	0.621372	0.826518	0.0360905	0.237696	0.709513	0.766292	0.647355	0.82845	1.01814	0.40089	0.276573	1.25601
XLOC_014277	Uextra:28582348-28582759	0.683592	0.845757	0.422355	0.696463	0.0836946	0.337897	0.374601	0.479958	0.544247	0.310312	0.749201	0	0.339292	0.620623
XLOC_014278	Uextra:28592985-28593375	0.960914	0.984901	0.4544	0.720391	0.0502289	0.274184	1.24309	1.20895	1.46074	0.991293	2.11091	0.375266	0.810577	1.60732
XLOC_014279	Uextra:28604022-28604454	0.0090391	0.2964	0.0328218	0.233585	0.000608565	0.0449464	3.16774	6.03055	3.39479	5.8035	4.03452	2.30097	2.75505	9.30604
XLOC_014280	Uextra:28605602-28605810	0.205813	0.56867	0.138398	0.463111	0.0011716	0.069231	4.91558	6.93529	4.78506	7.06582	6.4769	3.35427	3.09321	10.7774
XLOC_014281	Uextra:28608228-28608549	0.701957	0.852765	0.786976	0.913003	0.459296	0.700525	0.84091	0.640397	0.787722	0.693585	1.01742	0.664394	0.558019	0.722775
XLOC_014282	Uextra:28611452-28611710	0.527441	0.748008	0.583241	0.801444	0.129931	0.406511	0.231666	0.434626	0.263847	0.402445	0.357155	0.106177	0.170538	0.698713
XLOC_014283	Uextra:28620771-28621069	0.218549	0.580615	0.0397538	0.254759	0.00604664	0.115598	0.507331	1.06426	0.518513	1.05307	0.608126	0.406536	0.428901	1.69961
XLOC_014284	Uextra:28647124-28647494	0.00574201	0.279079	0.00378626	0.0659214	0.000421833	0.0417429	0.449859	1.4953	0.604194	1.34096	0.547914	0.351804	0.660475	2.33012
XLOC_014285	Uextra:28656431-28656574	0.308996	0.650406	0.717135	0.880083	0.128827	0.406511	0.081862	0.220361	0.126124	0.176099	0.163724	0	0.0885241	0.352198
XLOC_014286	Uextra:28671413-28671670	0.828831	0.927119	0.398164	0.675147	0.112651	0.381651	0.287825	0.348912	0.417317	0.219419	0.57565	0	0.258985	0.438839
XLOC_014287	Uextra:28686896-28687242	0.624949	0.80663	0.615214	0.823335	0.197623	0.492795	0.100741	0.0447153	0.100741	0.0447153	0.201483	0	0	0.0894306
XLOC_014288	Uextra:28698710-28698848	0.264451	0.623682	0.59865	0.811799	0.0034068	0.0954146	1.12547	1.90191	1.40402	1.62335	1.67492	0.576011	1.13312	2.6707
XLOC_014289	Uextra:28702074-28702332	0.727646	0.865572	0.272729	0.60572	0.169862	0.460044	0.533051	0.635427	0.435029	0.733448	0.571744	0.494357	0.298314	0.972539
XLOC_014290	Uextra:28720942-28721279	0.0763628	0.48218	0.315101	0.619959	0.182616	0.471658	0.59391	0.309727	0.584535	0.319102	0.903935	0.283884	0.265134	0.35432
XLOC_014291	Uextra:28731991-28732253	0.0281017	0.395286	0.000258796	0.00885355	3.28112e-05	0.0142736	1.34772	3.45758	1.32488	3.48042	1.54326	1.15217	1.1065	5.80866
XLOC_014292	Uextra:28739473-28739652	0.298874	0.647184	0.0587401	0.311258	0.00261816	0.0850902	0.584523	0.97924	0.489492	1.07427	0.782288	0.386758	0.196696	1.76178
XLOC_014294	Uextra:28776127-28776442	0.00825371	0.294214	0.998737	0.99925	0.00743541	0.128083	5.70306	11.3225	8.51442	8.51115	8.65941	2.74671	8.36943	14.2756
XLOC_014295	Uextra:28795613-28795963	0.43182	0.689638	0.854941	0.943538	0.00216647	0.0814796	39.2679	48.5675	45.0465	42.7889	61.0574	17.4784	29.0357	68.0994
XLOC_014296	Uextra:28813440-28813784	0.172171	0.557924	0.773498	0.906443	0.689454	0.842889	0.190742	0.044262	0.136027	0.098978	0.183529	0.197956	0.0885241	0
XLOC_014297	Uextra:28816097-28816433	0.646419	0.826026	0.295051	0.617411	0.688416	0.842889	0.245837	0.303596	0.177677	0.371756	0.185645	0.306029	0.169708	0.437484
XLOC_014298	Uextra:28830885-28831020	0.4092	0.679676	0.63604	0.83352	0.156486	0.443407	0.477076	0.228622	0.421413	0.284286	0.754301	0.199852	0.0885241	0.36872
XLOC_014299	Uextra:28847210-28847382	0.824033	0.92424	0.938854	0.980876	0.0763335	0.326818	0.891833	0.98318	0.919068	0.955945	1.31181	0.471856	0.526325	1.44004
XLOC_014300	Uextra:28852212-28852475	0.75485	0.883265	0.934136	0.980876	0.0302282	0.224185	1.96106	1.65766	1.77264	1.84608	2.92963	0.992485	0.615644	2.69967
XLOC_014301	Uextra:28886573-28886773	0.0626787	0.451719	0.320572	0.619959	0.598118	0.79293	0.246252	0.52856	0.273713	0.501098	0.192505	0.299999	0.354921	0.702198
XLOC_014302	Uextra:28892237-28892480	0.309543	0.650406	0.552378	0.789313	0.0114401	0.144604	0.227508	0.442649	0.270087	0.40007	0.455015	0	0.085159	0.80014
XLOC_014303	Uextra:28901049-28901327	0.0363142	0.408984	0.209381	0.54439	0.0783248	0.329878	0.95532	0.275915	0.817196	0.414039	1.44359	0.467045	0.190798	0.361032
XLOC_014304	Uextra:28903817-28904043	0.982801	0.996082	0.929227	0.980876	0.360585	0.630054	0.376519	0.38319	0.394291	0.365418	0.540684	0.212354	0.247898	0.518482
XLOC_014305	Uextra:28907811-28908040	0.899387	0.962291	0.652337	0.844517	0.109082	0.379197	0.420159	0.397589	0.360457	0.457291	0.547704	0.292613	0.17321	0.621968
XLOC_014306	Uextra:28928609-28928829	0.658002	0.83504	0.325342	0.619959	0.00851627	0.130874	1.35953	1.10779	1.50883	0.958476	2.41258	0.306471	0.605089	1.61048
XLOC_014307	Uextra:28929681-28929964	0.290577	0.643551	0.752355	0.896208	0.113885	0.38289	1.21963	1.55919	1.46209	1.31674	1.66451	0.774753	1.25966	1.85872
XLOC_014308	Uextra:28934553-28934808	0.337894	0.650406	0.40015	0.675203	0.340374	0.609929	1.30373	0.663051	1.29125	0.675527	1.9611	0.646354	0.621403	0.7047
XLOC_014309	Uextra:28968780-28969012	0.289293	0.643551	0.0173456	0.16662	0.000428133	0.0417429	4.96417	5.83987	3.86164	6.9424	5.85571	4.07262	1.86756	9.81218
XLOC_014310	Uextra:28980316-28980531	0.353618	0.652874	0.324658	0.619959	0.0508376	0.275331	0.267919	0.442409	0.265005	0.445324	0.361255	0.174583	0.168754	0.716064
XLOC_014311	Uextra:28981894-28982065	0.805136	0.911053	0.294521	0.617411	0.112036	0.381307	0.539201	0.581722	0.437201	0.683722	0.605255	0.473147	0.269146	0.894297
XLOC_014312	Uextra:28994865-28995028	0.179815	0.557924	0.0597948	0.31344	0.000611909	0.0449464	0.695735	1.18002	0.639716	1.23604	0.984128	0.407341	0.295304	2.06474
XLOC_014313	Uextra:113084-116097	0.551503	0.761721	0.837293	0.935518	0.112503	0.381651	3.13123	2.7377	2.87933	2.9896	3.51195	2.75051	2.2467	3.2287
XLOC_014314	Uextra:167869-168568	0.174204	0.557924	0.0169477	0.16662	0.774221	0.878602	2.46553	1.45026	1.45149	2.4643	1.90136	3.0297	1.00162	1.8989
XLOC_014315	Uextra:206725-207071	0.647622	0.826693	0.629456	0.829867	0.388148	0.643613	1.42873	1.15983	1.40666	1.18189	1.74307	1.11438	1.07026	1.24939
XLOC_014316	Uextra:243505-243691	0.848567	0.936921	0.521753	0.768209	0.480856	0.717435	1.57126	1.80726	1.81663	1.56189	1.55837	1.58415	2.07489	1.53962
XLOC_014317	Uextra:379755-382055	0.534275	0.752122	0.62853	0.829867	0.953393	0.979738	9.50166	12.9245	11.5094	10.9168	9.76223	9.2411	13.2565	12.5925
XLOC_014318	Uextra:448169-449965	0.134656	0.540281	0.0438072	0.271187	0.00671774	0.124758	9.9988	2.92267	8.18621	4.73527	14.1167	5.88088	2.25568	3.58966
XLOC_014319	Uextra:455937-457626	0.941256	0.977342	0.96505	0.988562	0.491391	0.723808	1.94644	1.89462	1.90937	1.93169	2.11124	1.78163	1.7075	2.08174
XLOC_014320	Uextra:471243-472425	0.0289827	0.395397	0.869209	0.948536	0.0714651	0.318167	1.29074	0.447064	0.895452	0.842355	1.6166	0.964881	0.174299	0.719828
XLOC_014321	Uextra:495463-497025	0.300455	0.648106	0.774752	0.906942	0.391066	0.6468	2.53103	3.59896	2.98336	3.14663	2.69553	2.36653	3.27118	3.92674
XLOC_014322	Uextra:509008-509438	0.482891	0.720393	0.506009	0.760184	0.756317	0.872952	0.413735	0.215828	0.391614	0.237949	0.526306	0.301164	0.256923	0.174733
XLOC_014323	Uextra:528190-529858	0.120704	0.534123	0.479665	0.744111	0.628366	0.808376	1.79914	3.90104	3.11578	2.58441	2.24633	1.35196	3.98523	3.81686
XLOC_014324	Uextra:544295-544815	0.131125	0.540281	0.255042	0.589378	0.505776	0.732379	1.03146	0.269292	0.853277	0.447471	1.35207	0.710844	0.354488	0.184097
XLOC_014325	Uextra:547550-549112	0.806068	0.911207	0.720306	0.880083	0.724273	0.864341	2.06831	2.2258	2.04513	2.24898	1.86597	2.27066	2.22428	2.22731
XLOC_014326	Uextra:563623-564460	0.189865	0.560179	0.0135768	0.149574	0.579461	0.778738	1.81729	3.22152	1.67746	3.36135	0.796143	2.83843	2.55877	3.88427
XLOC_014327	Uextra:592689-594185	0.158481	0.553453	0.000845564	0.0211391	0.0330767	0.23285	12.4921	4.77258	4.02895	13.2357	5.12745	19.8567	2.93045	6.61471
XLOC_014329	Uextra:600706-602155	0.278031	0.633364	0.217612	0.552322	0.0366426	0.238177	2.68123	1.16069	2.27029	1.57164	3.6384	1.72407	0.902177	1.41921
XLOC_014330	Uextra:621204-622656	0.181921	0.557924	0.744605	0.892646	0.348624	0.618578	2.30323	4.41926	3.25034	3.47215	2.51366	2.0928	3.98702	4.8515
XLOC_014331	Uextra:632087-633447	0.603578	0.798135	0.994072	0.996762	0.391722	0.6468	3.56423	4.08559	3.82195	3.82787	3.9047	3.22375	3.7392	4.43198
XLOC_014333	Uextra:673443-674318	0.274202	0.631065	0.928568	0.980876	0.166738	0.456005	0.500398	0.751165	0.616652	0.634911	0.634554	0.366243	0.59875	0.90358
XLOC_014334	Uextra:725781-727128	0.259446	0.620615	0.216465	0.551314	0.527934	0.743609	4.95364	3.17438	3.629	4.49903	4.73849	5.16878	2.5195	3.82927
XLOC_014335	Uextra:748869-750168	0.128588	0.540281	0.199281	0.532357	0.413413	0.66578	0.286899	1.58077	0.685538	1.18213	0.195408	0.37839	1.17567	1.98588
XLOC_014336	Uextra:765970-767278	0.156954	0.553453	0.719408	0.880083	0.851324	0.928209	1.77957	1.21437	1.42197	1.57197	1.66548	1.89367	1.17847	1.25028
XLOC_014337	Uextra:863707-864944	0.00142876	0.232223	0.559545	0.792384	0.768813	0.878602	5.95113	23.8988	14.2563	15.5937	5.61848	6.28378	22.8941	24.9036
XLOC_014339	Uextra:1045205-1046374	0.845086	0.935786	0.000166544	0.00636786	0.378733	0.636827	2.98996	2.70389	1.14811	4.54574	0.941279	5.03864	1.35493	4.05284
XLOC_014340	Uextra:1447554-1448166	0.397227	0.673583	0.683996	0.8668	0.927841	0.970129	1.36387	0.941565	1.06019	1.24525	1.25078	1.47696	0.869593	1.01354
XLOC_014341	Uextra:1484278-1485335	0.337197	0.650406	0.565394	0.794321	0.719191	0.861438	3.60019	2.13461	2.6648	3.07	3.2711	3.92927	2.0585	2.21073
XLOC_014342	Uextra:1566524-1567478	0.307683	0.650406	0.288348	0.615707	0.0617992	0.302785	1.42266	2.03658	1.43861	2.02063	1.65479	1.19053	1.22243	2.85073
XLOC_014343	Uextra:1631069-1632115	0.168075	0.557359	0.745284	0.892693	0.975293	0.989728	0.580044	1.95139	1.32707	1.20436	0.635558	0.524531	2.01859	1.88419
XLOC_014344	Uextra:1638327-1639124	0.483217	0.720393	0.105564	0.401266	0.613554	0.803054	0.619468	0.920047	0.535517	1.004	0.3137	0.925235	0.757334	1.08276
XLOC_014348	Uextra:1909985-1910687	0.266703	0.627346	0.356028	0.642233	0.0666346	0.31217	0.523396	0.0881857	0.391113	0.220469	0.782225	0.264566	0	0.176371
XLOC_014349	Uextra:2047105-2048166	0.134605	0.540281	0.894981	0.963992	0.899548	0.962743	7.17861	9.99001	8.65666	8.51196	7.18178	7.17545	10.1316	9.84848
XLOC_014350	Uextra:2162072-2163042	0.0364142	0.408984	0.829968	0.932929	0.770812	0.878602	0.640248	2.32574	1.52987	1.43611	0.62351	0.656986	2.43623	2.21524
XLOC_014351	Uextra:2166637-2167535	0.827061	0.926346	0.18597	0.520288	0.344859	0.614132	0.649913	0.587404	0.798312	0.439004	0.702257	0.597568	0.894368	0.28044
XLOC_014352	Uextra:2280197-2281223	0.645986	0.826015	0.694967	0.871448	0.249548	0.543102	5.83066	4.90759	5.47956	5.2587	6.26886	5.39247	4.69027	5.12492
XLOC_014353	Uextra:2312942-2313957	0.130954	0.540281	0.0312184	0.22972	0.583626	0.782115	0.262071	1.21033	0.496342	0.976062	0.0808487	0.443293	0.911836	1.50883
XLOC_014354	Uextra:2368093-2369052	0.056739	0.433009	0.309653	0.619959	0.255676	0.545174	6.86587	4.20893	6.03676	5.03803	7.92527	5.80647	4.14826	4.26959
XLOC_014355	Uextra:2400676-2401482	0.548798	0.761594	0.829748	0.932929	0.242413	0.53534	0.185202	0.298583	0.26108	0.222705	0.098817	0.271588	0.423343	0.173823
XLOC_014358	Uextra:2637344-2637719	0.0345175	0.408984	0.13213	0.450443	0.000494212	0.0449464	7.16742	14.0221	8.56803	12.6215	10.2884	4.04646	6.84768	21.1965
XLOC_014359	Uextra:2791595-2792572	0.179578	0.557924	0.184084	0.51927	0.184084	0.473722	0	0.1402	0	0.1402	0	0	0	0.2804
XLOC_014361	Uextra:2850669-2851361	0.921212	0.970743	0.281622	0.611696	0.737605	0.870709	1.46672	1.49778	1.73495	1.22956	1.64153	1.29191	1.82836	1.1672
XLOC_014364	Uextra:2907347-2907828	0.743247	0.875595	0.207561	0.54328	0.481601	0.717435	1.0787	0.905714	0.824611	1.1598	1.00376	1.15364	0.645466	1.16596
XLOC_014365	Uextra:2957767-2958746	0.136391	0.540281	0.524024	0.770043	0.35054	0.620848	1.88045	1.10034	1.64267	1.33812	1.80867	1.95223	1.47667	0.724011
XLOC_014366	Uextra:3071511-3071669	0.600591	0.795963	0.686345	0.868957	0.00180365	0.0748323	0.402434	0.491072	0.403801	0.489705	0.722444	0.0824249	0.085159	0.896986
XLOC_014367	Uextra:3080829-3081368	0.256871	0.619157	0.0991751	0.392018	0.0594445	0.300302	0.793152	0.306923	0.918606	0.181469	1.5863	0	0.250908	0.362938
XLOC_014368	Uextra:3086201-3087141	0.303663	0.649991	0.596408	0.809886	0.972347	0.989699	3.24307	2.52264	3.05162	2.7141	3.40081	3.08533	2.70242	2.34286
XLOC_014370	Uextra:3151782-3152726	0.129259	0.540281	0.31464	0.619959	0.327582	0.599465	6.00646	9.53413	7.31362	8.22697	5.9942	6.01873	8.63304	10.4352
XLOC_014371	Uextra:3204718-3204920	0.0220056	0.38648	0.321757	0.619959	0.399671	0.653079	1.26849	0.477731	1.10739	0.638838	1.7014	0.835584	0.51337	0.442092
XLOC_014373	Uextra:3298366-3298791	0.0518944	0.424832	0.90823	0.97097	0.369412	0.633755	0.236864	0.044262	0.134095	0.147032	0.179666	0.294063	0.0885241	0
XLOC_014374	Uextra:3359089-3360048	0.884771	0.958501	0.282174	0.611696	0.0563237	0.295245	8.94481	9.16994	8.42497	9.68979	9.46063	8.42899	7.3893	10.9506
XLOC_014375	Uextra:3369989-3370643	0.410356	0.680632	0.491968	0.752164	0.405262	0.658551	7.79606	5.02695	5.9435	6.87951	7.896	7.69611	3.991	6.0629
XLOC_014377	Uextra:3413340-3413817	0.171292	0.557924	0.58685	0.803083	0.649685	0.818424	0.79349	0.26268	0.430378	0.625791	0.614182	0.972798	0.246574	0.278785
XLOC_014378	Uextra:3430302-3431090	0.0491624	0.424832	0.160414	0.494547	0.000689772	0.0463812	2.54519	4.67676	2.90992	4.31203	3.69862	1.39176	2.12122	7.23231
XLOC_014380	Uextra:3491747-3492714	0.0709585	0.479157	0.958093	0.986943	0.958093	0.981756	0.284992	0	0.137647	0.147346	0.275293	0.294691	0	0
XLOC_014381	Uextra:3564147-3564513	0.651653	0.829996	0.299906	0.619959	0.21112	0.505552	4.15329	4.6139	4.84821	3.91899	4.05493	4.25165	5.64148	3.58633
XLOC_014382	Uextra:3623617-3624284	0.228613	0.587799	0.386044	0.666772	0.137143	0.419705	0.697659	0.135968	0.232559	0.601069	0.193182	1.20214	0.271936	0
XLOC_014383	Uextra:3798226-3798564	0.216962	0.57946	0.168337	0.499355	0.00856264	0.130874	0.357224	0.68312	0.359418	0.680927	0.51791	0.196539	0.200926	1.16531
XLOC_014386	Uextra:4260066-4260986	0.00119993	0.232223	2.33568e-06	0.000253032	0.000101772	0.024807	0.243279	2.10017	0.53447	1.80898	0.0938806	0.392676	0.975059	3.22528
XLOC_014388	Uextra:4368514-4369038	0.225168	0.587799	0.342067	0.627393	0.707405	0.853614	1.17024	0.574306	0.624306	1.12024	0.824986	1.51549	0.423625	0.724987
XLOC_014389	Uextra:4374638-4375508	0.346594	0.650406	0.325875	0.619959	0.325875	0.597817	0.0530885	0	0	0.0530885	0	0.106177	0	0
XLOC_014390	Uextra:4375677-4376578	0.173231	0.557924	0.661125	0.850392	0.661125	0.824941	0.136946	0	0.0917645	0.0451811	0.183529	0.0903622	0	0
XLOC_014391	Uextra:4519155-4520068	0.173498	0.557924	0.659883	0.85011	0.659883	0.824941	0	0.131965	0.088524	0.0434408	0	0	0.177048	0.0868817
XLOC_014393	Uextra:4675879-4676673	0.801267	0.910666	0.895112	0.963992	0.251488	0.543683	2.573	2.26748	2.37269	2.46779	2.10696	3.03904	2.63842	1.89654
XLOC_014394	Uextra:4686223-4686794	0.686752	0.846485	0.957626	0.986943	0.990659	0.996216	0.176906	0.257478	0.212902	0.221482	0.17167	0.182141	0.254133	0.260823
XLOC_014395	Uextra:4712163-4713035	0.540459	0.758197	0.395415	0.671845	0.0176544	0.17387	1.42832	0.639892	1.26615	0.802061	2.33827	0.518362	0.194024	1.08576
XLOC_014397	Uextra:4863704-4864529	0.0380103	0.408984	0.64895	0.843073	0.668383	0.828047	0.472504	0.0888034	0.234898	0.32641	0.469796	0.475213	0	0.177607
XLOC_014399	Uextra:4935943-4936105	0.177919	0.557924	0.640254	0.835363	0.640254	0.816469	0.147579	0	0.100741	0.0468373	0.201483	0.0936745	0	0
XLOC_014400	Uextra:4953572-4954477	0.875594	0.952795	0.93437	0.980876	0.228805	0.521978	3.49672	3.36201	3.45384	3.4049	3.88351	3.10994	3.02417	3.69986
XLOC_014402	Uextra:5103111-5103288	0.134038	0.540281	0.281989	0.611696	0.947127	0.97705	0.188024	0.3715	0.38226	0.177265	0.28427	0.0917789	0.480249	0.26275
XLOC_014404	Uextra:5187236-5187685	0.1696	0.557924	0.0972192	0.387758	0.130084	0.406511	1.16926	0.313231	1.11074	0.371754	1.87458	0.463939	0.346893	0.27957
XLOC_014405	Uextra:5223723-5224440	0.73776	0.872957	0.210939	0.544627	0.426102	0.6779	4.95946	5.22196	5.58835	4.59306	5.14318	4.77573	6.03353	4.41039
XLOC_014410	Uextra:5828814-5829023	0.483792	0.720699	0.0249615	0.204516	0.753287	0.872952	0.551107	0.387935	0.713813	0.225228	0.828129	0.274084	0.599498	0.176371
XLOC_014415	Uextra:6293713-6294522	0.37914	0.664816	0.23561	0.573583	0.384604	0.641011	0.535288	1.17621	0.59166	1.11984	0.463649	0.606926	0.71967	1.63275
XLOC_014416	Uextra:6366960-6367581	0.526188	0.747723	0.0100689	0.126674	0.0461391	0.270098	1.31666	1.01827	0.623401	1.71153	0.361309	2.27201	0.885493	1.15105
XLOC_014419	Uextra:6808797-6809468	0.347884	0.650406	0.386779	0.667451	0.863997	0.934502	4.73462	1.49285	2.84583	3.38163	4.41404	5.05519	1.27763	1.70807
XLOC_014420	Uextra:6908336-6909150	0.971576	0.989768	0.795062	0.917922	0.89193	0.957217	2.87302	2.90967	2.80195	2.98073	2.73689	3.00914	2.86701	2.95232
XLOC_014422	Uextra:6950161-6950381	0.487509	0.722922	0.241794	0.576949	0.0514727	0.276506	11.1058	7.32705	12.451	5.98185	19.8434	2.36817	5.05859	9.59552
XLOC_014423	Uextra:7160333-7161129	0.416144	0.683778	0.599901	0.812005	0.482365	0.717817	1.98687	11.7214	6.36651	7.34177	0.844872	3.12886	11.8881	11.5547
XLOC_014424	Uextra:7470303-7470633	0.137129	0.540281	0.0473613	0.28243	0.000129694	0.0281004	0.414925	0.976642	0.413505	0.978062	0.736176	0.0936745	0.0908348	1.86245
XLOC_014425	Uextra:7492959-7493687	0.183415	0.557924	0.574074	0.799898	0.842616	0.924121	0.419198	1.41603	0.849495	0.985731	0.375083	0.463314	1.32391	1.50815
XLOC_014426	Uextra:7572460-7572612	0.176272	0.557924	0.246777	0.580476	0.246837	0.540231	0.271209	0.90378	0.44765	0.727339	0.27119	0.271227	0.62411	1.18345
XLOC_014428	Uextra:7778268-7778956	0.715466	0.8589	0.61958	0.825736	0.264342	0.553671	1.20766	0.971536	1.00236	1.17684	1.31836	1.09697	0.686367	1.2567
XLOC_014429	Uextra:8410243-8411045	0.0126705	0.3251	6.14241e-06	0.000499071	0.00215813	0.0814796	47.3934	111.302	67.3531	91.3425	42.6974	52.0894	92.0088	130.596
XLOC_014430	Uextra:8511088-8511677	0.302075	0.649444	0.287716	0.615707	0.157353	0.443407	8.97821	4.54068	9.28355	4.23534	14.8863	3.07013	3.68082	5.40055
XLOC_014431	Uextra:8791999-8792532	0.766535	0.890269	0.0943727	0.383389	0.170448	0.460494	2.51709	2.06549	3.216	1.36658	4.1932	0.840989	2.23881	1.89217
XLOC_014433	Uextra:9082601-9082978	0.346594	0.650406	0.325875	0.619959	0.325875	0.597817	0	0.121061	0.121061	0	0	0	0.242122	0
XLOC_014434	Uextra:9215416-9215782	0.164664	0.553453	0.228365	0.566555	0.0895208	0.346228	3.1495	5.39396	5.01264	3.53082	4.94859	1.3504	5.07669	5.71123
XLOC_014439	Uextra:9802643-9803359	0.00189504	0.232223	0.844177	0.939581	0.465391	0.704043	1.83264	0.820169	1.3611	1.29171	1.99679	1.66849	0.725418	0.91492
XLOC_014440	Uextra:9831333-9832043	0.208518	0.57269	0.250836	0.583687	0.0740402	0.322273	3.14088	1.4544	2.5857	2.00958	3.88483	2.39693	1.28657	1.62222
XLOC_014441	Uextra:10241119-10241653	0.321902	0.650406	0.321935	0.619959	0.111994	0.381307	2.23577	0.958243	2.16114	1.03287	3.71799	0.753546	0.604295	1.31219
XLOC_014442	Uextra:10302128-10302830	0.41925	0.683778	0.00191068	0.0396364	0.196609	0.490894	1.57251	0.811479	0.451273	1.93272	0.545783	2.59924	0.356763	1.26619
XLOC_014443	Uextra:10304880-10305253	0.897139	0.961896	0.170166	0.499734	0.894798	0.958712	0.0530885	0.0438962	0	0.0969847	0	0.106177	0	0.0877924
XLOC_014444	Uextra:10423609-10424204	0.237936	0.596321	0.176387	0.508808	0.520063	0.737783	1.64613	2.44975	1.64319	2.45269	1.43148	1.86077	1.8549	3.0446
XLOC_014445	Uextra:10456378-10457007	0.346594	0.650406	0.325875	0.619959	0.325875	0.597817	0.0917645	0	0.0917645	0	0.183529	0	0	0
XLOC_014446	Uextra:10690620-10691360	0.599546	0.795963	0.521127	0.768209	0.718854	0.861438	1.40844	1.21255	1.42811	1.19288	1.59188	1.225	1.26435	1.16076
XLOC_014449	Uextra:11715450-11716097	0.573907	0.776927	0.962285	0.988163	0.932947	0.974276	0.372625	0.18254	0.281714	0.27345	0.369404	0.375845	0.194024	0.171055
XLOC_014451	Uextra:12405301-12405437	0.346594	0.650406	0.607638	0.818297	0.607638	0.799305	0	0.131994	0.088524	0.0434705	0	0	0.177048	0.0869409
XLOC_014452	Uextra:12698917-12699072	0.538854	0.757036	0.368497	0.654435	0.0506652	0.275201	9.66902	7.34978	10.341	6.67784	15.5925	3.74556	5.08945	9.61012
XLOC_014453	Uextra:12883586-12884311	0.687411	0.846485	0.151986	0.484508	0.39366	0.648342	1.79301	1.54362	1.32614	2.0105	1.65213	1.93389	1.00015	2.0871
XLOC_014454	Uextra:13272108-13272806	0.00509309	0.269722	0.166657	0.499355	0.0135178	0.154733	7.40288	2.66092	4.59118	5.47262	7.78038	7.02537	1.40197	3.91986
XLOC_014455	Uextra:13274927-13275325	0.782556	0.90402	0.727748	0.885283	0.7865	0.885493	0.268106	0.229358	0.27234	0.225124	0.273354	0.262859	0.271326	0.18739
XLOC_014456	Uextra:13384119-13384740	0.812719	0.914808	0.0972893	0.387758	0.845258	0.924946	1.07876	0.901699	1.3031	0.67736	1.42756	0.729966	1.17864	0.624753
XLOC_014457	Uextra:13469027-13469398	0.243664	0.602976	3.22344e-06	0.000330826	0.565931	0.769769	8.18651	5.66678	4.28389	9.5694	5.80891	10.5641	2.75888	8.57469
XLOC_014458	Uextra:13495156-13495297	0.428645	0.687749	0.235535	0.573583	0.044314	0.264258	12.0382	8.35862	13.4408	6.95601	20.9129	3.16352	5.96874	10.7485
XLOC_014460	Uextra:13674487-13674623	0.463047	0.70819	0.959663	0.987516	0.358037	0.626716	0.298683	0.182907	0.235809	0.245782	0.385012	0.212354	0.086605	0.279209
XLOC_014461	Uextra:13755114-13755612	0.0024778	0.232223	0.167599	0.499355	0.287282	0.573388	1.77549	6.03213	3.38402	4.42361	0.857697	2.69329	5.91034	6.15393
XLOC_014463	Uextra:14228822-14229526	0.388	0.668375	0.612394	0.820735	0.107807	0.378611	1.48893	0.594365	1.1766	0.906692	2.06144	0.916416	0.291761	0.896969
XLOC_014466	Uextra:15105095-15105325	0.0424092	0.409396	0.0797525	0.358335	0.214764	0.508857	0.0500735	0.446008	0.0821513	0.41393	0	0.100147	0.164303	0.727713
XLOC_014471	Uextra:17373259-17373952	0.547411	0.761594	0.202776	0.537045	0.196076	0.490894	2.09147	1.50662	2.55763	1.04047	3.62037	0.562579	1.49488	1.51836
XLOC_014472	Uextra:17489112-17489804	0.492483	0.724786	0.846855	0.940212	0.648401	0.818424	1.1457	0.887262	0.990408	1.04256	1.18128	1.11012	0.799533	0.974992
XLOC_014474	Uextra:17594441-17595141	0.601258	0.795963	0.743339	0.89224	0.797361	0.893081	0.367005	0.187185	0.314409	0.239781	0.433569	0.300442	0.19525	0.179121
XLOC_014475	Uextra:17910754-17910986	0.604688	0.798877	0.305728	0.619959	0.0350169	0.236701	0.816578	0.628314	0.954479	0.490412	1.54138	0.0917789	0.367582	0.889045
XLOC_014476	Uextra:17985598-17985768	0.169682	0.557924	0.359317	0.646372	0.0587139	0.299979	0.776819	0.276726	0.68388	0.369665	1.26614	0.287496	0.101618	0.451834
XLOC_014477	Uextra:18103115-18103706	0.170495	0.557924	0.0830192	0.364328	0.0606843	0.301775	1.14861	1.72702	1.13168	1.74396	0.509611	1.78762	1.75374	1.70031
XLOC_014478	Uextra:18111858-18112532	0.443235	0.696181	0.000896214	0.0215755	0.000616875	0.0449464	41.0489	36.3135	32.8241	44.5384	41.271	40.8269	24.3771	48.25
XLOC_014479	Uextra:18119019-18286490	0.0235523	0.38648	0.057343	0.306353	0.113091	0.381945	0.713254	0.0419665	0.617675	0.137546	1.15142	0.275091	0.083933	0
XLOC_014481	Uextra:18495125-18495410	0.383621	0.666526	0.123338	0.434918	0.710738	0.855991	0.860654	3.59004	1.72165	2.72904	0.238181	1.48313	3.20512	3.97495
XLOC_014483	Uextra:19452099-19452773	0.0276759	0.393928	0.467188	0.730749	0.89535	0.958777	4.73785	8.23088	6.18718	6.78154	4.38715	5.08854	7.98721	8.47454
XLOC_014484	Uextra:19699070-19699578	0.62571	0.80663	0.19748	0.531688	0.615999	0.803054	0.100509	0.0447153	0	0.145224	0	0.201017	0	0.0894306
XLOC_014486	Uextra:20495772-20496090	0.805464	0.911053	0.193113	0.525936	0.0694858	0.316768	1.80046	1.96127	1.50963	2.2521	1.95472	1.64621	1.06454	2.85799
XLOC_014487	Uextra:21044258-21044912	0.427225	0.687157	0.666429	0.853275	0.480953	0.717435	1.18743	0.77391	1.07236	0.888979	1.12878	1.24607	1.01593	0.531886
XLOC_014488	Uextra:21540243-21540620	0.0951554	0.523471	0.559286	0.792384	0.254583	0.544338	0.126731	0.322973	0.267547	0.182156	0.253461	0	0.281633	0.364313
XLOC_014489	Uextra:21608669-21609212	0.457303	0.706049	0.0270894	0.211297	0.628019	0.808376	1.60943	1.04902	0.924325	1.73413	1.28957	1.92929	0.559075	1.53897
XLOC_014490	Uextra:21659247-21659734	0.0197614	0.370739	0.364476	0.64966	0.364476	0.631542	0	0.524366	0.170148	0.354218	0	0	0.340297	0.708436
XLOC_014491	Uextra:21664555-21665219	0.0254122	0.391531	0.232591	0.569814	3.6599e-05	0.0142736	19.0909	25.8735	23.2184	21.7459	16.8712	21.3105	29.5656	22.1813
XLOC_014493	Uextra:21947978-21948618	0.297099	0.647184	0.00226113	0.0453333	0.373799	0.634724	1.58114	0.786585	0.458199	1.90952	0.660305	2.50197	0.256093	1.31708
XLOC_014494	Uextra:22164676-22164889	0.934908	0.974106	0.551309	0.789313	0.56272	0.767882	0.184802	0.17139	0.133731	0.222461	0.183529	0.186075	0.083933	0.258847
XLOC_014497	Uextra:22655999-22656584	0.346594	0.650406	0.325875	0.619959	0.325875	0.597817	0.050254	0	0	0.050254	0	0.100508	0	0
XLOC_014500	Uextra:23704131-23704719	0.436802	0.69453	0.738806	0.892057	0.00154697	0.0748323	29.9073	36.1985	31.7292	34.3767	42.3698	17.4449	21.0886	51.3084
XLOC_014501	Uextra:23834018-23834154	0.0103147	0.300775	0.0924479	0.380562	0.0341804	0.236701	0.0494085	0.574392	0.134263	0.489538	0.098817	0	0.169708	0.979075
XLOC_014502	Uextra:23998949-23999150	0.886279	0.95907	0.480449	0.744142	0.181375	0.469695	0.662306	0.708502	0.779947	0.590861	0.938054	0.386558	0.62184	0.795164
XLOC_014503	Uextra:24201208-24201818	0.185689	0.557924	0.0658762	0.329234	0.0646455	0.308968	7.67195	0.475267	1.40387	6.74334	2.31946	13.0244	0.488283	0.462251
XLOC_014504	Uextra:24203404-24203580	0.158868	0.553453	0.14687	0.477584	0.530772	0.743609	0.0404243	0.185806	0.183467	0.0427638	0.0808487	0	0.286085	0.0855275
XLOC_014505	Uextra:24365338-24365932	0.307038	0.650406	0.494885	0.752164	0.150153	0.434759	0.548452	0.218102	0.499961	0.266593	0.914762	0.182141	0.085159	0.351046
XLOC_014506	Uextra:24380110-24380747	0.246666	0.607322	0.00227829	0.0453333	0.00459013	0.10057	2.40691	3.89516	1.88203	4.42004	2.30247	2.51135	1.46159	6.32872
XLOC_014508	Uextra:24765146-24765729	0.239085	0.596947	0.0974366	0.387758	0.663966	0.82625	0.14019	0.362354	0.139661	0.362883	0	0.280381	0.279322	0.445385
XLOC_014509	Uextra:24876526-24876870	0.62635	0.80663	0.352403	0.638056	0.0249868	0.206458	0.708942	0.897005	0.651516	0.954431	0.936848	0.481036	0.366184	1.42783
XLOC_014510	Uextra:24899021-24899392	0.341365	0.650406	0.0876148	0.371476	0.37189	0.634458	0.14035	0.268305	0.082222	0.326433	0.0808487	0.199852	0.0835953	0.453014
XLOC_014513	Uextra:25390130-25390306	0.891007	0.961776	0.0283846	0.215369	0.554517	0.762194	0.417323	0.452722	0.694763	0.175282	0.744284	0.0903622	0.645242	0.260202
XLOC_014514	Uextra:25441458-25441783	0.0384435	0.408984	0.134161	0.455773	0.756443	0.872952	5.45497	2.00559	2.97145	4.48911	4.85022	6.05973	1.09269	2.91849
XLOC_014515	Uextra:25531513-25531704	0.045681	0.421759	0.318494	0.619959	0.00997375	0.136006	5.43344	9.63229	6.60246	8.46326	7.03538	3.8315	6.16955	13.095
XLOC_014517	Uextra:25944220-25944782	0.157152	0.553453	0.180517	0.513881	0.200093	0.494527	2.38039	1.40845	2.34685	1.44199	2.40054	2.36023	2.29315	0.523739
XLOC_014518	Uextra:26589707-26589905	0.384048	0.666526	0.826686	0.932892	0.800419	0.894216	0.286627	0.656664	0.491727	0.451564	0.283519	0.289735	0.699935	0.613393
XLOC_014519	Uextra:26720902-26721441	0.384382	0.666526	0.293979	0.617411	0.105894	0.37476	0.271213	0.404133	0.443521	0.231825	0.542425	0	0.344617	0.463649
XLOC_014520	Uextra:26821784-26822259	0.346594	0.650406	0.199292	0.532357	0.199292	0.493173	0.251243	0	0	0.251243	0	0.502486	0	0
XLOC_014521	Uextra:26846843-26847103	0.824233	0.92424	0.936072	0.980876	0.654207	0.821445	2.68509	2.79779	2.71565	2.76723	2.80357	2.56662	2.62774	2.96784
XLOC_014522	Uextra:27044127-27044500	0.111055	0.526905	0.951877	0.985208	0.0230641	0.198128	2.90278	4.24353	3.5414	3.6049	4.12457	1.68098	2.95824	5.52882
XLOC_014523	Uextra:27077310-27077453	0.0531467	0.424832	0.273264	0.606217	0.00689459	0.126355	2.00718	3.72065	2.43584	3.29198	2.69637	1.31799	2.17532	5.26597
XLOC_014526	Uextra:27515257-27515819	0.108545	0.525554	0.757496	0.89942	0.919109	0.969824	1.41853	0.305717	0.780985	0.94326	1.31072	1.52633	0.251245	0.360188
XLOC_014527	Uextra:27589048-27589609	0.346594	0.650406	0.325875	0.619959	0.325875	0.597817	0.0917645	0	0.0917645	0	0.183529	0	0	0
XLOC_014528	Uextra:27671028-27671594	0.0761524	0.48218	0.526637	0.771321	0.0548462	0.289837	0.746137	1.70447	1.05495	1.39566	1.10821	0.384064	1.00169	2.40725
XLOC_014529	Uextra:27839346-27839685	0.879675	0.955104	0.116815	0.421832	0.22334	0.518549	0.831705	0.9493	0.659191	1.12181	0.778394	0.885016	0.539988	1.35861
XLOC_014531	Uextra:27904181-27904545	0.0130549	0.33061	2.61761e-05	0.00159511	0.00058831	0.0449464	33.1934	94.7653	26.452	101.507	24.6207	41.766	28.2833	161.247
XLOC_014532	Uextra:27923389-27923840	0.130038	0.540281	0.978247	0.990357	0.00177533	0.0748323	2.03627	2.80934	2.43119	2.41442	3.09749	0.975058	1.76489	3.85378
XLOC_014533	Uextra:27955526-27955956	0.0591232	0.440039	0.808705	0.924262	0.336769	0.608619	0.367416	1.0569	0.747474	0.676841	0.543963	0.19087	0.950986	1.16281
XLOC_014534	Uextra:28016781-28017122	0.42384	0.684869	0.348666	0.634234	0.688757	0.842889	0.219009	0.3125	0.355063	0.176446	0.34624	0.0917789	0.363887	0.261112
XLOC_014535	Uextra:28073614-28074113	0.0749451	0.479157	0.0246154	0.204516	0.00539868	0.107423	0.988872	1.92757	0.959751	1.95669	1.12332	0.854427	0.796186	3.05896
XLOC_014536	Uextra:28090554-28090735	0.0174644	0.36514	0.549081	0.788445	0.863517	0.934502	0.820594	0.124287	0.569082	0.375798	0.889591	0.751597	0.248573	0
XLOC_014537	Uextra:28136940-28137236	0.0404811	0.408984	0.0375085	0.247245	0.00535743	0.107423	0.877969	1.94621	0.93144	1.89274	1.0618	0.694137	0.801079	3.09135
XLOC_014539	Uextra:28209427-28209583	0.0494752	0.424832	0.45662	0.722407	0.521084	0.737783	2.60888	0.0453626	1.0011	1.65314	2.00219	3.21556	0	0.0907251
XLOC_014540	Uextra:28215551-28216062	0.917162	0.969723	0.0582886	0.310554	0.198972	0.493006	0.617454	0.574221	0.966374	0.225302	1.23491	0	0.697839	0.450604
XLOC_014541	Uextra:28266586-28267095	0.549411	0.761594	0.584629	0.801444	0.081943	0.334427	0.336092	0.520838	0.507311	0.349619	0.672184	0	0.342437	0.699239
XLOC_014542	Uextra:28284667-28284870	0.346594	0.650406	0.325875	0.619959	0.325875	0.597817	0.0936745	0	0	0.0936745	0	0.187349	0	0
XLOC_014544	Uextra:28422864-28423262	0.751968	0.883265	0.334583	0.625538	0.00789288	0.128259	6.61445	7.15665	7.80478	5.96632	10.2125	3.01639	5.39705	8.91625
XLOC_014546	Uextra:28444069-28444400	0.473284	0.715958	0.965242	0.988562	0.049158	0.274184	0.454691	0.796943	0.633231	0.618403	0.808874	0.100508	0.457587	1.1363
XLOC_014547	Uextra:28468680-28468889	0.507312	0.733753	0.320442	0.619959	0.152534	0.438705	0.611682	0.35528	0.689478	0.277484	1.11719	0.106177	0.261769	0.448791
XLOC_014549	Uextra:28479143-28479591	0.256198	0.6183	0.393697	0.671753	0.114652	0.384805	0.395963	0.616114	0.613701	0.398376	0.705997	0.0859284	0.521404	0.710824
XLOC_014550	Uextra:28483616-28483758	0.867989	0.948223	0.270609	0.603562	0.250052	0.543213	0.470118	0.43509	0.588454	0.316753	0.747949	0.192287	0.42896	0.44122
XLOC_014551	Uextra:28523440-28523609	0.188524	0.559547	0.900755	0.966239	0.0578288	0.299979	0.409432	0.883597	0.671004	0.622025	0.818865	0	0.523142	1.24405
XLOC_014553	Uextra:28556030-28556451	0.768165	0.890269	0.325646	0.619959	0.0560013	0.295142	1.05878	1.15937	0.872704	1.34545	1.29346	0.82411	0.451951	1.8668
XLOC_014554	Uextra:28560369-28560781	0.61474	0.803017	0.624855	0.828708	0.416652	0.669252	0.461416	0.583555	0.587686	0.457285	0.635336	0.287496	0.540037	0.627074
XLOC_014555	Uextra:28592985-28593375	0.115355	0.530977	0.995754	0.997288	0.0267061	0.215399	0.384862	0.613763	0.498671	0.499954	0.663547	0.106177	0.333795	0.89373
XLOC_014556	Uextra:28598357-28598645	0.31678	0.650406	0.943502	0.981863	0.0279672	0.216739	1.45734	2.14571	1.77774	1.82531	2.20463	0.710056	1.35085	2.94057
XLOC_014557	Uextra:28604022-28604454	0.234827	0.592385	0.738426	0.892057	0.0106336	0.141855	0.715947	1.18603	1.01979	0.882182	1.34324	0.088655	0.696352	1.67571
XLOC_014558	Uextra:28608228-28608549	0.923325	0.970743	0.0487375	0.287995	0.155299	0.443407	0.337242	0.322054	0.141173	0.518123	0.282346	0.392138	0	0.644108
XLOC_014559	Uextra:28620771-28621069	0.898233	0.961896	0.862494	0.947093	0.00563054	0.110905	1.74495	1.80687	1.82896	1.72286	2.70811	0.781782	0.949802	2.66394
XLOC_014560	Uextra:28655294-28655606	0.328738	0.650406	0.260494	0.593416	0.212619	0.508096	0.426216	0.604362	0.666923	0.363655	0.746256	0.106177	0.587591	0.621133
XLOC_014561	Uextra:28662368-28662754	0.299858	0.647533	0.402767	0.6764	0.0203047	0.185888	1.96845	3.01723	2.21708	2.7686	2.49134	1.44556	1.94282	4.09164
XLOC_014562	Uextra:28681076-28681271	0.764002	0.889639	0.835785	0.935518	0.198534	0.493006	0.329558	0.442613	0.36167	0.410501	0.458822	0.200294	0.264518	0.620709
XLOC_014564	Uextra:28702074-28702332	0.0713899	0.479157	0.0999143	0.392018	0.100952	0.362534	0.283206	0.790159	0.267755	0.805609	0.282346	0.284066	0.253164	1.32715
XLOC_014565	Uextra:28722486-28722752	0.411172	0.680632	0.199256	0.532357	0.0143876	0.157338	0.240643	0.49146	0.229521	0.502582	0.37511	0.106177	0.083933	0.898986
XLOC_014566	Uextra:28731991-28732253	0.410761	0.680632	0.0171143	0.16662	0.0166458	0.169059	0.756095	1.15702	0.520355	1.39276	0.758161	0.75403	0.282548	2.03149
XLOC_014567	Uextra:28748396-28748736	0.114317	0.530757	0.523159	0.769352	0.936459	0.974522	0.126732	0.313802	0.261804	0.178729	0.163102	0.0903622	0.360506	0.267097
XLOC_014568	Uextra:28771086-28771444	0.800425	0.910654	0.313748	0.619959	0.0656004	0.311696	0.73311	0.835653	0.609832	0.958931	0.884607	0.581614	0.335057	1.33625
XLOC_014569	Uextra:28776127-28776442	0.497386	0.728808	0.317882	0.619959	0.0165871	0.169059	13.0164	15.9209	16.5942	12.3431	20.4688	5.5641	12.7197	19.1221
XLOC_014570	Uextra:28779921-28780118	0.659358	0.83504	0.86396	0.947093	0.00235777	0.0814796	0.586979	0.700635	0.66806	0.619554	1.08028	0.0936745	0.255837	1.14543
XLOC_014571	Uextra:28787952-28788285	0.0232052	0.38648	0.30378	0.619959	0.163944	0.454106	0.0482956	0.566138	0.174709	0.439725	0.0965912	0	0.252827	0.87945
XLOC_014572	Uextra:28831381-28831603	0.792947	0.907031	0.602365	0.813443	0.227881	0.521978	0.735357	0.662487	0.629055	0.768789	0.828945	0.64177	0.429166	0.895807
XLOC_014573	Uextra:28831814-28832021	0.468604	0.713132	0.407009	0.68126	0.28356	0.571766	0.643687	0.408584	0.643964	0.408308	0.914545	0.372829	0.373383	0.443786
XLOC_014574	Uextra:28836078-28836233	0.756991	0.883567	0.847816	0.940233	0.752177	0.872819	0.290565	0.216081	0.269481	0.237164	0.28012	0.301009	0.258842	0.17332
XLOC_014575	Uextra:28836910-28837228	0.0738042	0.479157	0.545995	0.785749	0.172898	0.460494	0.293196	0.632581	0.52414	0.401637	0.494612	0.0917789	0.553668	0.711495
XLOC_014576	Uextra:28875151-28875353	0.693954	0.847964	0.0757484	0.352528	0.111484	0.381307	0.452486	0.54094	0.25487	0.738556	0.426145	0.478827	0.0835953	0.998285
XLOC_014577	Uextra:28891028-28891332	0.334414	0.650406	0.49722	0.753364	0.665617	0.826721	0.321061	0.470559	0.466148	0.325473	0.436064	0.206058	0.496231	0.444888
XLOC_014578	Uextra:28928609-28928829	0.0403549	0.408984	0.189132	0.521258	0.205455	0.502703	0.533384	0.182242	0.480869	0.234757	0.774961	0.291806	0.186777	0.177707
XLOC_014579	Uextra:28931192-28931382	0.154229	0.553453	0.556446	0.791444	0.302375	0.591405	0.788958	0.366034	0.683119	0.471873	1.08102	0.496899	0.28522	0.446847
XLOC_014580	Uextra:28934553-28934808	0.694379	0.847964	0.556966	0.791606	0.0742943	0.322659	8.15981	6.92192	8.35765	6.72408	11.524	4.79566	5.19134	8.65251
XLOC_014581	Uextra:28953174-28953351	0.101659	0.523844	0.378455	0.661294	0.0299107	0.223471	0.35058	0.812126	0.479527	0.683179	0.509055	0.192105	0.449999	1.17425
XLOC_014582	Uextra:28968780-28969012	0.0829779	0.50095	0.075071	0.350211	0.00102344	0.0643779	5.26543	7.77092	5.06238	7.97397	6.69563	3.83524	3.42913	12.1127
XLOC_014583	Uextra:28981577-28981711	0.452265	0.703283	0.158341	0.491664	0.167202	0.456005	0.0985496	0.179425	0.0482956	0.229679	0.0965912	0.100508	0	0.35885
XLOC_014584	Uextra:28981894-28982065	0.418788	0.683778	0.312615	0.619959	0.238355	0.529134	0.933539	0.596457	0.992381	0.537615	1.42734	0.439735	0.557419	0.635494
XLOC_014585	Uextra:28991252-28991447	0.999258	0.999771	0.578959	0.800812	0.0119636	0.14563	1.08299	1.08271	0.973814	1.19189	1.49599	0.669993	0.45164	1.71378
XLOC_014586	Uextra:28994865-28995028	0.899619	0.962291	0.98758	0.994208	0.0834029	0.337418	0.581511	0.53479	0.560638	0.555663	0.868309	0.294713	0.252966	0.816613
XLOC_014587	X:6446-9424	0.542324	0.758551	0.985204	0.992841	0.00873072	0.130961	5.7491	6.93978	6.33569	6.35319	7.05848	4.43972	5.6129	8.26665
XLOC_014588	X:10420-12783	0.0165529	0.36514	0.542073	0.782643	0.542073	0.75074	0	3.5097	1.90123	1.60847	0	0	3.80246	3.21694
XLOC_014658	X:1170898-1171420	0.355367	0.652874	0.916705	0.973625	0.842628	0.924121	2.65292	2.19314	2.39298	2.45309	2.56579	2.74005	2.22016	2.16613
XLOC_014775	X:3872822-3873643	0.0473701	0.421789	0.0115285	0.139631	0.0275202	0.216739	2.18065	0.64635	2.13787	0.689136	3.52804	0.833264	0.747693	0.545008
XLOC_014776	X:3873850-3874430	0.000422508	0.165986	0.0849679	0.367378	0.351552	0.620947	2.75615	0.733516	2.31993	1.16973	3.63634	1.87596	1.00352	0.463511
XLOC_014777	X:3888689-3889130	0.0841246	0.503199	0.00642274	0.0959276	0.0731546	0.320003	1.54178	0.333744	1.60621	0.269311	2.63273	0.45083	0.579696	0.0877924
XLOC_014778	X:3897521-3898319	0.0875432	0.505057	0.0141796	0.151625	0.0585266	0.299979	4.26406	2.74947	4.39883	2.6147	5.82871	2.69941	2.96894	2.52999
XLOC_014779	X:3900522-3900975	0.362358	0.65792	0.369372	0.654796	0.6768	0.834762	1.16347	0.674841	1.15054	0.687769	1.50169	0.825253	0.799397	0.550286
XLOC_014780	X:3913731-3914786	0.0519387	0.424832	0.0461524	0.279218	0.0196224	0.183079	5.74481	3.17922	5.43549	3.48853	7.87321	3.6164	2.99777	3.36066
XLOC_014781	X:3916889-3918304	0.0447312	0.415361	0.0555941	0.301973	0.00798246	0.128643	6.68784	4.35785	6.728	4.31768	9.6167	3.75898	3.83931	4.87639
XLOC_014782	X:3921135-3922524	0.0524945	0.424832	0.145866	0.475651	0.0702925	0.316901	5.96986	2.98011	5.14407	3.8059	7.48065	4.45908	2.80749	3.15272
XLOC_014783	X:3924499-3925268	0.133026	0.540281	0.0429203	0.267866	0.0493501	0.274184	2.5664	1.52603	2.64529	1.44714	3.74584	1.38695	1.54474	1.50733
XLOC_014784	X:3934086-3934518	0.227005	0.587799	0.0555395	0.301973	0.249069	0.543102	1.97311	1.03643	2.03203	0.977511	2.81104	1.13519	1.25303	0.819831
XLOC_014785	X:3956881-3957359	0.537643	0.755879	0.000687122	0.0186095	0.059029	0.299979	0.790081	0.914495	1.25449	0.450089	1.39973	0.180434	1.10925	0.719745
XLOC_014786	X:3963492-3964374	0.305203	0.650406	0.0145222	0.151937	0.0915771	0.348269	3.75236	3.02592	4.14215	2.63613	5.01026	2.49445	3.27403	2.77781
XLOC_014787	X:3965603-3966670	0.0415057	0.408984	0.0313845	0.230074	0.429281	0.679579	5.30859	3.96521	5.50213	3.77167	6.48009	4.13709	4.52418	3.40625
XLOC_014820	X:4633050-4634233	0.312099	0.650406	0.0647503	0.327956	0.166813	0.456005	1.00784	0.711564	0.545769	1.17363	0.925671	1.09001	0.165866	1.25726
XLOC_014975	X:7680268-7681270	0.0236006	0.38648	0.458331	0.72368	0.75052	0.872217	0.472479	0.0417976	0.330083	0.184193	0.576571	0.368386	0.0835953	0
XLOC_015010	X:8350246-8351854	0.201009	0.563156	0.32645	0.620446	0.177593	0.464978	0.876715	0.0862286	0.257317	0.705626	0.342177	1.41125	0.172457	0
XLOC_015142	X:11092204-11093596	0.804854	0.911053	0.216568	0.551314	0.607882	0.799305	3.63928	3.23852	3.77981	3.09799	4.12012	3.15844	3.43949	3.03754
XLOC_015216	X:12650603-12650837	0.0935413	0.521159	0.586868	0.803083	0.689971	0.842889	0.0917645	0.637499	0.417577	0.311686	0.183529	0	0.651625	0.623373
XLOC_015250	X:13247470-13247708	0.341111	0.650406	0.180254	0.513881	0.26217	0.551489	0.556526	0.050809	0.607335	0	1.11305	0	0.101618	0
XLOC_015345	X:15162961-15163118	0.331705	0.650406	0.420224	0.694505	0.345261	0.614287	0.639791	0.147094	0.606691	0.180194	1.10329	0.176291	0.110091	0.184097
XLOC_015522	X:18216392-18216911	0.296097	0.646572	0.303982	0.619959	0.732689	0.868682	0.219784	0.0915929	0.0867929	0.224584	0.173586	0.265983	0	0.183186
XLOC_015548	X:18677877-18678518	0.706338	0.854971	0.991622	0.996733	0.449214	0.693715	8.6598	8.91211	8.79034	8.78157	8.34659	8.97302	9.23409	8.59013
XLOC_015609	X:19610106-19610832	0.346987	0.650406	0.720765	0.880083	0.26921	0.559545	2.83746	0.567816	1.81121	1.59406	3.28501	2.38991	0.337416	0.798216
XLOC_015629	X:20005021-20006356	0.73888	0.87347	0.12075	0.43015	0.941211	0.975627	0.188174	0.266182	0.311547	0.142808	0.276466	0.0998806	0.346628	0.185735
XLOC_015680	X:21154452-21177856	0.331572	0.650406	0.361569	0.647026	0.449671	0.693715	32.4957	8.53734	17.3015	23.7315	26.6231	38.3682	7.97984	9.09483
XLOC_015694	X:21367552-21443283	0.0385544	0.408984	0.312711	0.619959	0.00699814	0.126355	3364.76	2993.44	3115.46	3242.74	3120.94	3608.58	3109.98	2876.91
XLOC_015695	X:21367552-21443283	0.241598	0.600148	0.087704	0.371476	0.079835	0.33083	96.1934	49.3494	79.4272	66.1157	109.686	82.7009	49.1683	49.5306
XLOC_015696	X:21367552-21443283	0.0268986	0.393928	0.0252213	0.205056	0.0871057	0.342452	5.83831	3.58764	5.72353	3.70242	7.60663	4.06999	3.84044	3.33484
XLOC_015697	X:21367552-21443283	0.126182	0.540281	0.392361	0.671144	0.90409	0.963283	2.75095	1.66008	2.43391	1.97712	3.01132	2.49059	1.85651	1.46365
XLOC_015700	X:21502686-21526629	0.987164	0.996826	0.137053	0.462377	0.376669	0.634836	177.552	177.303	187.173	167.682	181.578	173.525	192.768	161.838
XLOC_015701	X:21532540-21539748	0.307457	0.650406	0.101097	0.395069	0.122489	0.396279	35.26	41.8708	41.328	35.8028	40.6176	29.9024	42.0384	41.7033
XLOC_015702	X:21539831-21546692	0.133246	0.540281	0.0469595	0.282104	0.320907	0.597817	122.297	159.822	148.758	133.36	133.739	110.854	163.777	155.866
XLOC_015703	X:21603119-21610505	0.00757537	0.294214	0.348661	0.634234	0.0340839	0.236701	33.885	43.4935	39.9397	37.4388	38.0584	29.7115	41.8209	45.166
XLOC_015704	X:21617473-21618724	0.0810143	0.495228	0.0191487	0.178153	0.450011	0.693715	3.53037	8.29292	7.33407	4.48922	4.51446	2.54628	10.1537	6.43217
XLOC_015705	X:21618971-21623679	0.0369164	0.408984	0.819182	0.931431	0.608507	0.799588	18.8509	29.6209	24.4582	24.0136	19.5723	18.1295	29.3441	29.8976
XLOC_015706	X:21630199-21632091	0.0991597	0.523844	0.980707	0.990357	0.549259	0.757244	13.4468	24.7531	19.1216	19.0783	12.93	13.9636	25.3133	24.193
XLOC_015707	X:21632279-21633140	0.931812	0.974106	0.579048	0.800812	0.0764524	0.326818	1.20739	1.15236	1.30018	1.05957	0.933417	1.48136	1.66695	0.637779
XLOC_015708	X:21633211-21634533	0.0239816	0.38648	0.867414	0.947595	0.269745	0.559545	10.077	25.5064	17.6314	17.952	10.9878	9.16628	24.2751	26.7376
XLOC_015709	X:21634616-21635520	0.375903	0.662149	0.630326	0.829867	0.659266	0.824941	3.53856	4.42547	3.80155	4.16248	3.52337	3.55374	4.07973	4.77122
XLOC_015710	X:21636127-21638252	0.130925	0.540281	0.539361	0.780812	0.925487	0.969824	14.4624	19.8528	17.58	16.7351	14.8207	14.1041	20.3394	19.3662
XLOC_015711	X:21652343-21653131	0.772298	0.894288	0.668253	0.854627	0.746695	0.872217	2.70739	2.42298	2.40922	2.72115	2.6689	2.74589	2.14955	2.69641
XLOC_015712	X:21655688-21656678	0.793071	0.907031	0.311369	0.619959	0.0669909	0.31217	4.44771	4.68274	4.99547	4.13498	5.67327	3.22215	4.31768	5.04781
XLOC_015713	X:21660881-21661394	0.542198	0.758551	0.333372	0.624471	0.223807	0.518829	0.916208	1.1868	1.28971	0.81329	1.45547	0.376946	1.12396	1.24963
XLOC_015714	X:21680452-21682179	0.291831	0.643591	0.611168	0.820664	0.184387	0.473722	2.5291	4.47665	3.66969	3.33606	3.13745	1.92074	4.20193	4.75137
XLOC_015731	X:6446-9424	0.163877	0.553453	0.509691	0.762192	0.0465701	0.270273	4.98907	9.82547	7.15883	7.6557	5.51522	4.46292	8.80244	10.8485
XLOC_015732	X:9487-10391	0.203571	0.56867	0.540261	0.781535	0.246871	0.540231	1.26628	2.68219	1.83586	2.11262	1.39187	1.14069	2.27984	3.08455
XLOC_015733	X:10420-12783	0.0273719	0.393928	0.00987089	0.124988	0.00987089	0.136006	0	8.73575	3.71906	5.01669	0	0	7.43811	10.0334
XLOC_015778	X:879086-879676	0.299032	0.647184	0.768708	0.904635	0.397241	0.651489	1.13755	0.765199	0.987948	0.914801	1.06823	1.20687	0.907665	0.622734
XLOC_015854	X:2324250-2324975	0.0267894	0.393928	0.0394679	0.254001	0.0119202	0.14563	2.49539	0.863632	2.28213	1.07689	3.8483	1.14247	0.715956	1.01131
XLOC_015856	X:2325114-2338009	0.00871145	0.294214	0.249301	0.582615	0.0765499	0.326818	5.89103	2.99934	5.03127	3.8591	7.39321	4.38886	2.66933	3.32935
XLOC_015857	X:2325114-2338009	0.0441344	0.413746	0.0864451	0.371295	0.119458	0.390477	4.79972	2.79177	4.37496	3.21653	5.90248	3.69696	2.84743	2.7361
XLOC_015894	X:3069037-3467655	0.199614	0.563048	0.209139	0.54439	0.260112	0.550247	2.17955	1.19837	1.99712	1.3808	2.76324	1.59587	1.231	1.16574
XLOC_016082	X:7017341-7017452	0.346594	0.650406	0.26337	0.5951	0.26337	0.552822	0.553114	0	0.553114	0	1.10623	0	0	0
XLOC_016107	X:7634383-7673407	0.369336	0.661373	0.289055	0.615707	0.251255	0.543683	1.2414	0.221838	1.32729	0.135956	2.48281	0	0.171764	0.271911
XLOC_016108	X:7739833-7741042	0.423094	0.684869	0.706942	0.876375	0.556699	0.762194	1.06771	6.14934	3.80096	3.41609	0.958753	1.17667	6.64316	5.65551
XLOC_016287	X:11090154-11091141	0.232987	0.592385	0.00821622	0.110689	0.198597	0.493006	1.09041	1.51756	0.680163	1.9278	0.755332	1.42548	0.604993	2.43013
XLOC_016288	X:11092204-11093596	0.507817	0.733753	0.517692	0.768081	0.00247418	0.0825505	0.821891	1.10445	0.880101	1.04624	1.16044	0.483339	0.599759	1.60914
XLOC_016291	X:11212960-11213267	0.730438	0.866923	0.00210959	0.0433022	0.742709	0.872217	1.09642	1.42163	0.36553	2.15252	0.290371	1.90247	0.440688	2.40257
XLOC_016299	X:11313741-11315176	0.627103	0.80663	0.943326	0.981863	0.748397	0.872217	0.706583	0.581851	0.654815	0.633619	0.669323	0.743844	0.640306	0.523395
XLOC_016352	X:12277064-12277286	0.135288	0.540281	0.04249	0.266585	0.0894648	0.346228	16.5128	1.27752	5.8808	11.9095	11.0037	22.0218	0.757917	1.79713
XLOC_016363	X:12525623-12552539	0.00238564	0.232223	0.411608	0.686254	0.668131	0.828047	2.52614	7.28732	4.52101	5.29245	2.34093	2.71135	6.7011	7.87354
XLOC_016649	X:17105489-17105685	0.891586	0.961776	0.575105	0.800274	0.922319	0.969824	0.150682	0.132085	0.184674	0.0980924	0.201483	0.0998806	0.167866	0.0963042
XLOC_016749	X:18791620-18793289	0.0146116	0.352272	0.000474886	0.0138213	0.0602916	0.301775	3.51669	1.47071	1.53452	3.45289	2.08262	4.95077	0.986414	1.95501
XLOC_016751	X:18923238-18924204	0.0673563	0.470559	0.337345	0.627155	0.537901	0.746944	0.0458894	0.768221	0.279976	0.534134	0	0.0917789	0.559953	0.976489
XLOC_016752	X:18924603-18925669	0.807385	0.911415	0.593066	0.80647	0.261015	0.550247	0.367057	0.479508	0.540851	0.305715	0.734115	0	0.347586	0.61143
XLOC_016753	X:18925880-18927822	0.279479	0.633936	0.96432	0.988562	0.795205	0.891691	0.363724	1.01275	0.697548	0.678927	0.427088	0.30036	0.968007	1.05749
XLOC_016754	X:18928199-18929063	0.433601	0.690786	0.719725	0.880083	0.235969	0.526429	0.0917645	0.345279	0.179329	0.257715	0.183529	0	0.175129	0.515429
XLOC_016756	X:18931215-18931975	0.403533	0.675473	0.717249	0.880083	0.736293	0.870164	0.0902097	0.221311	0.177905	0.133616	0.0917644	0.088655	0.264045	0.178578
XLOC_016757	X:18932702-18933307	0.215076	0.577815	0.274669	0.607958	0.741691	0.872217	0.0458822	0.172774	0.17476	0.0438962	0.0917644	0	0.257755	0.0877924
XLOC_016758	X:18939282-18940826	0.230594	0.590104	0.836497	0.935518	0.64316	0.817044	0.0863066	0.655582	0.397514	0.344375	0.172613	0	0.622414	0.68875
XLOC_016759	X:18941175-18942535	0.235639	0.593392	0.912653	0.971437	0.645208	0.817207	0.050254	1.30776	0.694689	0.66333	0	0.100508	1.38938	1.22615
XLOC_016760	X:18942912-18943305	0.0726446	0.479157	0.975517	0.990357	0.975517	0.989728	0	0.267903	0.131827	0.136076	0	0	0.263653	0.272152
XLOC_016791	X:19496188-19497188	0.0903827	0.510942	0.823075	0.932669	0.819445	0.909976	1.07955	0.370771	0.686064	0.764257	1.08037	1.07873	0.291761	0.449782
XLOC_016792	X:19498221-19498613	0.683733	0.845757	0.59947	0.812005	0.0145904	0.158063	0.14767	0.097625	0.097625	0.14767	0	0.29534	0.19525	0
XLOC_016941	X:21502686-21526629	0.858203	0.942814	0.341311	0.627393	0.629037	0.808376	0.613036	0.668888	0.51427	0.767654	0.422419	0.803653	0.606121	0.731655
XLOC_016942	X:21532540-21539748	0.776494	0.898614	0.240798	0.576949	0.26858	0.559545	2.59481	2.19857	1.91	2.88338	1.64971	3.53991	2.17028	2.22686
XLOC_016943	X:21603119-21610505	0.255381	0.6183	0.776648	0.906942	0.27129	0.559545	6.77154	8.79051	7.90097	7.66108	7.36141	6.18166	8.44052	9.14049
XLOC_016944	X:21603119-21610505	0.935222	0.974106	0.0123936	0.140509	0.0820913	0.334427	10.0496	10.1957	11.9413	8.30403	13.0952	7.004	10.7874	9.60407
XLOC_016945	X:21834684-21835057	0.333119	0.650406	0.861107	0.947093	0.15558	0.443407	0.669671	0.446722	0.582406	0.533987	0.893962	0.445379	0.27085	0.622595
XLOC_016954	X:21974311-21977339	0.0171047	0.36514	5.20895e-07	9.23405e-05	9.29622e-05	0.024807	6.08501	29.0922	22.4264	12.7509	7.51552	4.65451	37.3373	20.8472
XLOC_016962	X:22308833-22310281	0.00314153	0.239495	0.0518192	0.293765	0.0501403	0.274184	2.92716	13.1711	9.63375	6.46446	2.91483	2.93949	16.3527	9.98944
XLOC_016965	X:22373520-22375127	0.996231	0.998721	0.592308	0.80647	0.0120238	0.14563	2.04484	2.04896	2.24948	1.84432	3.25186	0.837825	1.24711	2.85082
XLOC_016968	X:19498708-19499076	0.487315	0.722922	0.55855	0.792384	0.166694	0.456005	0.243447	0.126129	0.221906	0.14767	0.191554	0.29534	0.252257	0
XLOC_016971	XHet:45189-46099	0.0367657	0.408984	0.0031983	0.059397	0.00732149	0.128083	0.238154	1.95146	0.574549	1.61507	0.184501	0.291806	0.964596	2.93833
XLOC_016982	XHet:164442-165710	0.561549	0.769516	0.138409	0.463111	0.697396	0.846804	1.20983	1.48262	1.64258	1.04987	1.58253	0.837142	1.70264	1.26259
