# Supplementary material for: The Genomic Basis of Postponed Senescence in Drosophila melanogaster
Source: PLoS One. 2015 Sep 17;10(9):e0138569. doi: 10.1371/journal.pone.0138569 (PMC4574564; doi:10.1371/journal.pone.0138569)
Supplement: S11 Table — W1: Week 1; W5: Week 5. (XLSX) [file pone.0138569.s011.xlsx]

## Sheet: S11 Table
ID	Locus	P-value Population	FDR Population	P-value Age	FDR Age	P-value Pop×Age	FDR Pop×Age	B Mean	O Mean	W1 Mean	W5 Mean	B W1 Mean	B W5 Mean	O W1 Mean	O W5 Mean
XLOC_000009	2L:21752-106732	0.134262	0.44451	0.0116724	0.0291367	0.185226	0.518678	68.2623	43.907	51.2112	60.9581	60.9358	75.5888	41.4866	46.3274
XLOC_000040	2L:426563-544848	0.611272	0.792172	0.189627	0.275571	0.516341	0.767335	1.47125	1.03127	0.802831	1.69969	0.803562	2.13895	0.8021	1.26044
XLOC_000051	2L:595035-595944	0.462569	0.685972	0.0799205	0.137528	0.15079	0.477443	1.69896	0.898533	0.535859	2.06164	0.315899	3.08203	0.755819	1.04125
XLOC_000058	2L:726507-726859	0.185475	0.498672	0.059165	0.108038	0.390456	0.679015	0.556866	2.53427	1.01998	2.07116	0.264364	0.849368	1.7756	3.29295
XLOC_000179	2L:2637700-2640055	0.408332	0.646233	0.0392534	0.0773958	0.20912	0.544471	7.44371	6.50654	8.17421	5.77603	9.35557	5.53184	6.99286	6.02022
XLOC_000226	2L:3230849-3231219	0.102426	0.405296	0.0312961	0.0649367	0.876376	0.954877	5.18695	8.68545	8.24206	5.63034	6.58324	3.79066	9.90089	7.47002
XLOC_000258	2L:3555319-3555919	0.161333	0.473092	0.289196	0.387757	0.379684	0.670941	5.51391	2.15449	4.2843	3.3841	6.33587	4.69195	2.23272	2.07626
XLOC_000310	2L:4360133-4360448	0.139882	0.44814	0.0200734	0.0452883	0.0211436	0.230375	3.02478	0.110788	2.33963	0.79594	4.56132	1.48823	0.117931	0.103646
XLOC_000311	2L:4360640-4361171	0.134818	0.44451	0.0473555	0.09005	0.0393092	0.292442	4.87694	0.0490667	3.62334	1.30267	7.24668	2.50721	0	0.0981335
XLOC_000420	2L:5892181-5895041	0.705672	0.850583	0.00155316	0.00546817	0.0503409	0.332568	15.3142	16.3197	18.4977	13.1362	19.5588	11.0696	17.4365	15.2028
XLOC_000493	2L:6860904-6874415	0.132436	0.443598	0.153222	0.233277	0.171274	0.502448	0.290989	0.514332	0.567769	0.237551	0.298182	0.283795	0.837356	0.191308
XLOC_000512	2L:7178852-7180487	0.02245	0.242336	0.324232	0.42522	0.872571	0.953315	6.72599	12.9752	10.4234	9.27779	7.39122	6.06077	13.4557	12.4948
XLOC_000531	2L:7588653-7589614	0.0506524	0.314551	0.000268248	0.00130106	0.00607153	0.125841	1.95336	15.9123	6.62379	11.2419	1.28932	2.6174	11.9583	19.8663
XLOC_000621	2L:8747584-8748096	0.782716	0.894811	0.176943	0.262447	0.777571	0.909762	0.0882755	0.0581285	0	0.146404	0	0.176551	0	0.116257
XLOC_000623	2L:8790377-8791493	0.383758	0.628698	0.0969337	0.160787	0.505195	0.760497	5.12909	11.8244	10.0564	6.89708	6.0879	4.17028	14.0249	9.62388
XLOC_000649	2L:9255274-9256019	0.123883	0.43191	0.00183407	0.00627459	0.000545274	0.0354336	5.59336	2.95333	5.46872	3.07797	8.14421	3.04252	2.79323	3.11342
XLOC_000682	2L:9746845-9750212	0.985027	0.994981	1.30316e-07	2.99596e-06	0.156082	0.483602	15.7117	15.6817	21.4754	9.91803	22.6938	8.72959	20.257	11.1065
XLOC_000700	2L:9949382-9950133	0.413322	0.649578	0.270019	0.365591	0.00353088	0.0943895	2.08373	1.6955	1.61844	2.16078	2.58023	1.58722	0.656655	2.73434
XLOC_000705	2L:9973265-9980904	0.902827	0.954539	0.0187535	0.0428342	0.10259	0.419877	2.86903	2.98996	3.80521	2.05377	4.33703	1.40102	3.2734	2.70652
XLOC_000791	2L:10865527-10866258	0.331593	0.598376	0.0914543	0.153582	0.0914543	0.403076	0	1.77763	0.653367	1.12426	0	0	1.30673	2.24852
XLOC_000809	2L:11113422-11113924	0.785436	0.897073	0.1431	0.221689	0.676797	0.860747	0.88549	0.974112	0.702891	1.15671	0.722021	1.04896	0.68376	1.26446
XLOC_000835	2L:11683209-11683681	0.554776	0.757034	0.237648	0.330123	0.174739	0.504389	1.8005	2.49614	2.49482	1.80182	2.54686	1.05414	2.44279	2.54949
XLOC_000837	2L:11709651-11710084	0.0597717	0.333712	0.0776494	0.134021	0.180159	0.51433	4.39787	1.52098	3.48477	2.43408	5.31745	3.47829	1.65209	1.38988
XLOC_000901	2L:12762490-12763021	0.685666	0.84027	0.0244303	0.0532373	0.558709	0.792431	1.44348	0.952772	0.531204	1.86505	0.610625	2.27633	0.451783	1.45376
XLOC_000904	2L:12874267-12874434	0.145637	0.456495	0.231672	0.323581	0.166137	0.49605	2.25615	0.149656	0.988993	1.41682	1.79348	2.71882	0.184504	0.114809
XLOC_000912	2L:13082046-13082678	0.496926	0.714915	0.713023	0.783575	0.517722	0.767899	3.95913	3.44207	3.5766	3.82461	4.05378	3.86449	3.09941	3.78473
XLOC_000914	2L:13093231-13094690	0.0249519	0.249193	0.00261947	0.00837576	0.0545118	0.342412	10.3337	4.69688	6.09498	8.93563	8.05048	12.617	4.13948	5.25428
XLOC_000915	2L:13094884-13095497	0.185559	0.498672	0.00230539	0.0075937	0.307524	0.62301	4.28005	2.1656	2.18499	4.26067	2.9205	5.63961	1.44948	2.88173
XLOC_000916	2L:13095849-13096658	0.0182912	0.230014	0.875469	0.90418	0.726818	0.885039	4.69602	1.58858	3.0774	3.20719	4.48633	4.90571	1.66848	1.50868
XLOC_000921	2L:13124005-13124663	0.0648192	0.344155	0.142779	0.221491	0.555285	0.79135	3.7652	9.33044	7.24768	5.84797	4.74215	2.78826	9.7532	8.90768
XLOC_000946	2L:13346608-13347018	0.509609	0.723204	0.250216	0.344047	0.062784	0.358423	0.778903	1.82356	0.98182	1.62064	0.98665	0.571155	0.97699	2.67013
XLOC_000973	2L:13741805-13743525	0.340607	0.605851	0.000139371	0.000768381	0.765688	0.907606	11.0247	8.25101	11.9528	7.32297	13.1816	8.86785	10.7239	5.77809
XLOC_001034	2L:14779127-14779840	0.0491051	0.3143	0.950372	0.962938	0.694809	0.869551	0.194055	9.66308	4.9651	4.89204	0	0.38811	9.9302	9.39597
XLOC_001061	2L:15276852-15277633	0.472736	0.693126	0.549398	0.647076	0.929152	0.974952	0.665032	1.75259	1.09497	1.32265	0.568044	0.76202	1.62189	1.88329
XLOC_001114	2L:16164429-16164846	0.374196	0.621025	0.484739	0.587152	0.384748	0.675733	2.19087	0.850453	1.70339	1.33793	2.60147	1.78027	0.805314	0.895593
XLOC_001191	2L:17450376-17451279	0.0248987	0.249193	0.00541008	0.0154699	0.776053	0.909762	7.69685	3.16968	4.37126	6.49527	6.73601	8.65768	2.00651	4.33285
XLOC_001192	2L:17451976-17452703	0.0656377	0.344683	0.859376	0.89358	0.815718	0.927935	3.58155	1.33827	2.39681	2.52301	3.60147	3.56163	1.19214	1.4844
XLOC_001203	2L:17560760-17564250	0.0343502	0.274205	0.590417	0.682781	0.382161	0.674313	41.5392	32.8504	37.8968	36.4928	41.0964	41.982	34.6973	31.0036
XLOC_001231	2L:18287059-18287349	0.631447	0.80393	0.38908	0.496115	0.618549	0.824159	8.06557	6.42233	7.80838	6.67951	8.95484	7.1763	6.66192	6.18273
XLOC_001243	2L:18438076-18439132	0.421774	0.654612	0.00110037	0.00407367	0.947971	0.98038	2.82601	4.14569	4.70522	2.26648	4.06745	1.58457	5.34298	2.94839
XLOC_001350	2L:20108813-20110222	0.606531	0.789142	0.659161	0.737785	0.686407	0.866721	0.457943	0.546102	0.440788	0.563257	0.452743	0.463142	0.428832	0.663372
XLOC_001351	2L:20110294-20111049	0.992512	0.997279	0.0505334	0.0953046	0.571777	0.797904	0.204494	0.206218	0.0455972	0.365115	0	0.408988	0.0911945	0.321242
XLOC_001352	2L:20112327-20113118	0.389363	0.632061	0.0551778	0.101973	0.345491	0.643716	0.264881	0.0931745	0	0.358056	0	0.529762	0	0.186349
XLOC_001353	2L:20113420-20114841	0.786266	0.89753	0.0636609	0.11443	0.486816	0.747622	0.391065	0.457096	0.175596	0.672565	0.233261	0.548868	0.117931	0.796261
XLOC_001354	2L:20114919-20118019	0.509523	0.723204	0.475754	0.580244	0.848547	0.939244	1.94584	2.25417	1.95141	2.2486	1.83687	2.05481	2.06596	2.44239
XLOC_001355	2L:20118441-20118958	0.124684	0.43191	0.524308	0.625524	0.891266	0.964015	0.595176	0.258337	0.339989	0.513524	0.489844	0.700507	0.190133	0.326541
XLOC_001356	2L:20119129-20121653	0.917965	0.960409	0.0935501	0.156189	0.870505	0.952008	3.24565	3.14781	2.64783	3.74562	2.74877	3.74253	2.5469	3.74872
XLOC_001357	2L:20135556-20136465	0.292568	0.578615	0.0385951	0.0763598	0.00694557	0.133066	4.83622	6.44732	6.49384	4.7897	6.83209	2.84035	6.1556	6.73904
XLOC_001358	2L:20146720-20152966	0.553439	0.757034	0.0322967	0.0666519	0.0691566	0.37077	6.4501	5.80055	4.73492	7.51573	3.89322	9.00697	5.57662	6.02448
XLOC_001359	2L:20164351-20166469	0.176554	0.489033	0.351781	0.455888	0.202804	0.535726	1.1182	0.484563	0.670189	0.932575	0.806323	1.43008	0.534055	0.43507
XLOC_001360	2L:20167816-20172671	0.159301	0.469529	2.73082e-06	3.28699e-05	0.0154619	0.203123	4.03568	2.06425	1.37077	4.72916	1.61645	6.4549	1.12508	3.00342
XLOC_001361	2L:20172833-20176782	0.994975	0.997279	0.0102775	0.0262825	0.387363	0.677631	2.50691	2.5123	1.68564	3.33358	1.42002	3.59381	1.95126	3.07335
XLOC_001362	2L:20197647-20198378	0.432443	0.664119	0.387084	0.494118	0.423848	0.700238	0.114922	0.235605	0.0974263	0.253101	0.108988	0.120857	0.0858646	0.385345
XLOC_001363	2L:20199264-20202768	0.522798	0.734997	0.00491747	0.0143833	0.661362	0.850851	1.44648	1.0354	0.704331	1.77754	0.83207	2.06088	0.576592	1.4942
XLOC_001364	2L:20202930-20209563	0.143998	0.45555	4.22397e-05	0.000284778	0.00532247	0.117281	5.93006	3.11812	1.68539	7.36278	1.32132	10.5388	2.04947	4.18676
XLOC_001365	2L:20213437-20215120	0.906138	0.956589	0.517799	0.619688	0.915002	0.971186	0.142769	0.165007	0.11346	0.194317	0.108988	0.176551	0.117931	0.212084
XLOC_001366	2L:20223587-20224041	0.717309	0.857717	0.445628	0.552755	0.577918	0.800653	0.06332	0.0958433	0.0429323	0.116231	0	0.12664	0.0858646	0.105822
XLOC_001367	2L:20224120-20225554	0.828003	0.91916	0.137854	0.215011	0.34377	0.643589	0.431924	0.491315	0.263899	0.659339	0.109547	0.7543	0.418251	0.564379
XLOC_001368	2L:20226058-20226778	0.880314	0.945128	0.448909	0.556057	0.466244	0.729252	0.0794295	0.0947203	0.127563	0.0465872	0.158859	0	0.0962662	0.0931744
XLOC_001369	2L:20226961-20227534	0.540754	0.746208	0.0345698	0.0702072	0.115109	0.433828	0.163995	0.237981	0.33839	0.063586	0.200818	0.127172	0.475963	0
XLOC_001397	2L:20464501-20495758	0.0515483	0.314551	0.87103	0.903655	0.191194	0.52453	5.16171	2.65926	3.97053	3.85043	5.71268	4.61073	2.22838	3.09013
XLOC_001449	2L:21201372-21212268	0.194316	0.503644	0.143353	0.22192	0.085606	0.394566	4.23739	0.269175	1.41207	3.0945	2.4006	6.07418	0.423542	0.114809
XLOC_001536	2L:21554460-21555034	0.244117	0.540017	0.0105002	0.0267923	0.434289	0.704103	0.822274	2.34544	0.71827	2.44945	0.207025	1.43752	1.22951	3.46137
XLOC_001542	2L:21653252-21682237	0.203573	0.509821	0.0077777	0.02103	0.0654723	0.360098	0.808973	5.84853	1.20007	5.45743	0.103564	1.51438	2.29659	9.40048
XLOC_001571	2L:22274375-22283399	0.885929	0.945128	0.000435982	0.00189118	0.908112	0.96955	0.452168	0.479386	0	0.931554	0	0.904336	0	0.958772
XLOC_001574	2L:22389812-22390827	0.191751	0.503237	0.296763	0.396201	0.502236	0.759133	1.33112	0.729883	0.812117	1.24888	0.973113	1.68912	0.651121	0.808645
XLOC_001575	2L:22399442-22399786	0.496482	0.714723	0.000281823	0.00135546	0.92739	0.974952	6.86228	5.89749	3.34792	9.41185	3.89752	9.82704	2.79833	8.99666
XLOC_001576	2L:22400006-22400779	0.346594	0.605851	0.938794	0.954994	0.938794	0.97739	2.00438	0	1.03721	0.967177	2.07441	1.93435	0	0
XLOC_001579	2L:22672757-22678141	0.383953	0.628698	7.66099e-06	7.37918e-05	0.0434547	0.307392	16.0489	11.0158	5.57142	21.4932	5.01047	27.0873	6.13237	15.8992
XLOC_001580	2L:22678703-22679312	0.920438	0.960409	0.0513263	0.0961688	0.211885	0.544908	1.12798	1.19757	0.664933	1.66061	0.317719	1.93824	1.01215	1.38299
XLOC_001583	2L:22749504-22753533	0.690982	0.843793	7.116e-09	2.82063e-07	0.0891147	0.403076	15.9862	14.5284	8.14324	22.3714	7.33507	24.6374	8.9514	20.1055
XLOC_001584	2L:22763101-22763851	0.650579	0.817516	0.000434855	0.00188985	0.10519	0.427264	2.91336	2.39858	1.26788	4.04406	0.942361	4.88436	1.5934	3.20375
XLOC_001585	2L:22812956-22813392	0.0202213	0.233612	0.233543	0.325403	0.063377	0.358423	3.35724	1.07389	2.59547	1.83567	4.34033	2.37415	0.850603	1.29718
XLOC_001587	2L:22845802-22847403	0.15207	0.460619	9.61667e-06	8.91481e-05	0.839637	0.938242	4.60806	6.14683	3.33557	7.41932	2.48878	6.72734	4.18236	8.1113
XLOC_001591	2L:22929869-22931276	0.167044	0.480644	0.000409062	0.00181902	0.0239104	0.235598	3.14134	1.66447	1.06379	3.74202	1.00467	5.27802	1.12291	2.20603
XLOC_001592	2L:22931418-22933355	0.0312875	0.267679	6.25007e-13	1.27727e-10	0.000147587	0.0161529	13.0344	9.03361	4.01243	18.0556	3.5379	22.5309	4.48696	13.5803
XLOC_001593	2L:22933964-22934538	0.0803732	0.367352	0.0154982	0.0364692	0.0982614	0.41296	1.46778	0.447179	0.265774	1.64919	0.317131	2.61844	0.214416	0.679941
XLOC_001595	2L:22959156-22977565	0.0451944	0.30592	0.857858	0.89285	0.422133	0.700238	24.8679	33.1343	28.7826	29.2196	23.6648	26.071	33.9004	32.3681
XLOC_001596	2L:22978262-22978929	0.920723	0.960409	2.40558e-06	3.00567e-05	0.0855669	0.394566	4.83124	4.91834	2.65494	7.09463	1.94069	7.72179	3.3692	6.46747
XLOC_001597	2L:22982957-22983642	0.887556	0.946062	0.0598925	0.108848	0.286996	0.608248	1.34159	1.25455	0.545402	2.05073	0.172325	2.51085	0.918479	1.59061
XLOC_001598	2L:5150-7364	0.008969	0.168104	1.36273e-09	6.66576e-08	0.00270569	0.0788019	43.1936	29.0859	24.3289	47.9506	26.9861	59.4011	21.6718	36.5001
XLOC_001656	2L:907008-908034	0.295448	0.5802	0.64487	0.727281	0.725148	0.884802	1.82898	4.15746	3.22681	2.75963	1.88453	1.77344	4.56909	3.74582
XLOC_001675	2L:1245077-1245758	0.224826	0.525402	0.586301	0.679611	0.7811	0.91097	0.63139	4.91463	2.90872	2.6373	0.697941	0.564839	5.1195	4.70976
XLOC_001676	2L:1339718-1340347	0.502564	0.718528	0.637247	0.723115	0.229789	0.562225	1.69652	0.51574	0.960244	1.25202	1.17495	2.21809	0.745535	0.285944
XLOC_001684	2L:1433052-1464049	0.64497	0.812931	0.00207428	0.00697667	0.0176431	0.216907	19.9346	17.8918	22.5341	15.2922	26.246	13.6232	18.8223	16.9612
XLOC_001685	2L:1433052-1464049	0.448903	0.673997	0.0523194	0.0975526	0.583648	0.80686	2.0139	1.08932	2.19069	0.912535	2.82783	1.19998	1.55354	0.625094
XLOC_001725	2L:2121497-2122286	0.222083	0.52152	0.925527	0.946104	0.293327	0.616359	1.01681	0.717457	0.851735	0.882535	0.826553	1.20707	0.876918	0.557996
XLOC_001768	2L:2558249-2559088	0.285247	0.572237	0.0384742	0.076252	0.00528567	0.117281	1.17859	0.0963756	0.391928	0.883034	0.591105	1.76607	0.192751	0
XLOC_001775	2L:2637700-2640055	0.854031	0.93053	0.0316245	0.0654997	0.342076	0.642921	8.80199	8.30299	9.84514	7.25984	10.6469	6.95712	9.04343	7.56256
XLOC_001838	2L:3608156-3608876	0.292705	0.578615	0.0152102	0.0359757	0.873732	0.953803	5.95648	7.5906	5.07555	8.47153	4.3638	7.54915	5.7873	9.3939
XLOC_001859	2L:4166472-4167231	0.835151	0.921641	0.0670888	0.119102	0.843327	0.938242	0.19915	0.161396	0	0.360546	0	0.398299	0	0.322792
XLOC_001887	2L:4639503-4640046	0.740503	0.870801	0.122862	0.194799	0.537632	0.77891	1.94033	1.53765	1.05271	2.42527	0.984837	2.89582	1.12058	1.95472
XLOC_001890	2L:4693515-4694208	0.567558	0.76358	0.0164521	0.0383603	0.0763148	0.381408	5.69147	4.29635	6.02059	3.96724	7.45857	3.92438	4.58261	4.0101
XLOC_001958	2L:5677633-5678199	0.79188	0.900285	0.0421984	0.0819908	0.0848713	0.394566	5.09846	4.83325	5.9515	3.98022	6.91118	3.28574	4.99182	4.67469
XLOC_001974	2L:5895179-5895838	0.599177	0.785739	0.0010076	0.0037851	0.835099	0.93562	5.20629	7.68676	9.34532	3.54774	8.271	2.14159	10.4196	4.95389
XLOC_002015	2L:6371789-6372259	0.000290031	0.0476273	0.849899	0.888927	0.849899	0.940287	0	0.310968	0.143587	0.16738	0	0	0.287174	0.334761
XLOC_002052	2L:6844023-6844350	0.43499	0.665143	0.793684	0.843197	0.00739261	0.138442	0.676132	1.38327	1.07621	0.983189	1.23141	0.120857	0.921015	1.84552
XLOC_002076	2L:7158095-7158590	0.151147	0.459215	0.00179697	0.00616603	0.000615321	0.0362724	2.83406	0.927283	2.92461	0.836732	5.04532	0.622797	0.803898	1.05067
XLOC_002099	2L:7579456-7580239	0.0365489	0.278231	0.0712012	0.12467	0.248551	0.577191	6.28371	3.29962	5.54194	4.0414	7.50541	5.06201	3.57846	3.02079
XLOC_002101	2L:7595480-7595996	0.977788	0.991652	0.682366	0.758955	0.127561	0.453641	3.4315	3.41106	3.55984	3.28272	4.09624	2.76675	3.02344	3.79868
XLOC_002102	2L:7597633-7598460	0.976398	0.991055	0.0772923	0.133505	0.181191	0.51433	4.01951	3.98468	4.62702	3.37717	5.11166	2.92735	4.14238	3.82698
XLOC_002103	2L:7602945-7603698	0.00732911	0.156407	0.138278	0.215527	0.0619584	0.358423	5.02803	1.45431	3.7832	2.69914	6.26079	3.79527	1.30561	1.60301
XLOC_002104	2L:7604779-7605081	0.462785	0.685972	0.19132	0.276806	0.0833295	0.393377	1.94795	1.36693	2.04467	1.27022	2.85447	1.04143	1.23486	1.499
XLOC_002215	2L:9117175-9117432	0.559757	0.760568	0.0200618	0.0452883	0.0635238	0.358423	1.50363	1.07104	1.95956	0.615108	2.70259	0.304673	1.21654	0.925543
XLOC_002223	2L:9316319-9317502	0.848118	0.928553	0.636496	0.722976	0.395437	0.681659	5.20936	4.36263	5.03768	4.5343	5.91567	4.50304	4.1597	4.56557
XLOC_002239	2L:9664246-9699403	0.00072982	0.0659893	0.00921926	0.0241677	0.286111	0.608248	6.22022	2.49534	3.00832	5.70723	4.34613	8.0943	1.67052	3.32015
XLOC_002248	2L:9775392-9777318	0.873331	0.940856	0.232228	0.324161	0.157935	0.484082	13.7607	14.342	13.0983	15.0045	13.9401	13.5814	12.2565	16.4276
XLOC_002390	2L:11635253-11636211	0.217573	0.518881	0.0919217	0.154141	0.119423	0.439286	7.55076	4.16807	4.78189	6.93694	7.46503	7.63649	2.09874	6.23739
XLOC_002395	2L:11681820-11682406	0.066642	0.344683	0.296014	0.395661	0.13945	0.465938	7.00111	15.7754	12.1501	10.6263	8.85127	5.15094	15.449	16.1017
XLOC_002441	2L:12548560-12548936	0.297205	0.581702	0.451953	0.558624	0.365086	0.662456	1.77299	2.65857	2.42496	2.00659	2.23465	1.31133	2.61528	2.70186
XLOC_002455	2L:12759137-12759879	0.966734	0.987348	0.04912	0.093174	0.466124	0.729252	2.88977	2.78546	3.46473	2.2105	3.74216	2.03737	3.1873	2.38362
XLOC_002462	2L:13086670-13087226	0.44324	0.66952	0.471569	0.576056	0.216899	0.550386	14.0157	9.7831	11.274	12.5248	14.4729	13.5586	8.07511	11.4911
XLOC_002463	2L:13087815-13089741	0.394484	0.635543	3.98574e-05	0.000271905	0.294104	0.616359	16.407	14.6423	12.8573	18.1921	14.3256	18.4885	11.389	17.8957
XLOC_002464	2L:13097932-13098242	0.123286	0.431407	0.154138	0.234212	0.722808	0.883901	6.13359	3.86537	5.67024	4.32872	6.96844	5.29875	4.37205	3.35869
XLOC_002465	2L:13104217-13104578	0.725521	0.86334	0.00352237	0.0108406	0.0755995	0.379778	6.58371	6.10045	8.02757	4.65659	9.24522	3.92221	6.80993	5.39097
XLOC_002513	2L:13801357-13801860	0.613294	0.794175	0.00509261	0.0148014	0.918732	0.973351	2.67883	2.33864	1.51421	3.50327	1.65061	3.70705	1.3778	3.29949
XLOC_002556	2L:14362068-14516471	0.699581	0.847832	0.197829	0.284256	0.0407768	0.295851	4.2764	3.10841	4.34554	3.03927	5.99159	2.56122	2.69949	3.51733
XLOC_002568	2L:14574217-14574802	0.609409	0.79166	0.593442	0.685589	0.0346519	0.2751	8.35646	5.67979	7.43051	6.60573	10.4645	6.24843	4.39654	6.96304
XLOC_002583	2L:14844904-14872036	0.232717	0.532884	0.341298	0.443552	0.403574	0.688803	1.51141	2.52182	2.29112	1.74212	1.54543	1.4774	3.0368	2.00683
XLOC_002632	2L:15818094-15818845	0.00826425	0.166662	0.00954966	0.0247516	0.0559734	0.344994	3.31683	7.04996	4.17608	6.19072	3.03139	3.60228	5.32076	8.77916
XLOC_002647	2L:16082110-16082293	0.128146	0.437751	0.043031	0.0833431	0.215871	0.548991	0.309157	0.051823	0.051782	0.309198	0.103564	0.51475	0	0.103646
XLOC_002704	2L:17004582-17005750	0.586251	0.776481	0.391165	0.49822	0.844785	0.938242	3.65117	4.69569	3.68846	4.6584	3.05618	4.24616	4.32074	5.07063
XLOC_002709	2L:17066174-17069325	0.0582153	0.329648	0.288047	0.386811	0.0123015	0.178995	6.3346	25.4965	14.5505	17.2805	8.34271	4.32649	20.7584	30.2346
XLOC_002710	2L:17082925-17083312	0.200926	0.508557	0.0255958	0.0548413	0.701218	0.871877	3.88197	2.92164	4.19809	2.60552	4.80916	2.95477	3.58702	2.25626
XLOC_002711	2L:17115155-17115625	0.324652	0.593302	0.540424	0.640101	0.147504	0.474948	1.14743	0.45179	0.926077	0.673141	1.57786	0.716992	0.27429	0.62929
XLOC_002736	2L:17542749-17542999	0.0788277	0.363237	0.646302	0.728	0.964767	0.986443	2.04934	0.833671	1.56104	1.32197	2.18036	1.91832	0.941723	0.725619
XLOC_002756	2L:18073526-18073877	0.692193	0.843793	0.0419919	0.0816746	0.33891	0.642033	1.25184	1.03898	1.71879	0.572031	2.08698	0.416695	1.35059	0.727366
XLOC_002772	2L:18302625-18303287	0.910528	0.957596	0.00393655	0.0119869	0.835565	0.935686	10.1988	9.87088	8.12132	11.9483	8.15769	12.2398	8.08496	11.6568
XLOC_002773	2L:18306441-18307596	0.66326	0.824908	0.000701709	0.0028105	0.556638	0.79135	6.65512	6.13855	4.4678	8.32587	5.02749	8.28274	3.9081	8.36899
XLOC_002838	2L:19285639-19286140	0.0511611	0.314551	0.148029	0.226994	0.507118	0.761085	2.94073	0.422988	2.27434	1.08938	3.80083	2.08063	0.747842	0.0981335
XLOC_002895	2L:20105400-20106434	0.144156	0.45555	0.530854	0.631155	0.31688	0.631145	0.751209	0.0454157	0.323363	0.473262	0.555894	0.946525	0.0908313	0
XLOC_002896	2L:20113420-20114841	0.21543	0.518484	0.00257262	0.00824889	0.137792	0.46443	2.77835	2.00891	1.54041	3.24685	1.53134	4.02536	1.54948	2.46834
XLOC_002897	2L:20114919-20118019	0.00802183	0.166146	0.0617513	0.11171	0.0821718	0.393299	2.54121	1.36276	1.494	2.40997	1.65891	3.4235	1.32909	1.39644
XLOC_002898	2L:20119129-20121653	0.20256	0.509141	0.0522315	0.0975059	0.505454	0.760497	1.72396	1.03893	0.933618	1.82927	1.12712	2.32079	0.740117	1.33775
XLOC_002900	2L:20139746-20140700	0.960751	0.984299	0.353795	0.457724	0.64416	0.840956	0.230463	0.221762	0.144583	0.307642	0.189308	0.271619	0.099858	0.343666
XLOC_002901	2L:20141450-20146666	0.26675	0.557507	0.000270036	0.00130698	0.0883042	0.401208	1.90843	1.04918	0.617498	2.34011	0.681872	3.13498	0.553124	1.54523
XLOC_002902	2L:20146720-20152966	0.02345	0.245053	0.00864153	0.0230207	0.226552	0.562225	1.73612	0.972492	0.574181	2.13443	0.614411	2.85784	0.53395	1.41103
XLOC_002903	2L:20164351-20166469	0.0680686	0.349307	0.319163	0.419529	0.319163	0.631454	0.275887	0	0.051782	0.224105	0.103564	0.44821	0	0
XLOC_002904	2L:20167816-20172671	0.562217	0.761659	0.353376	0.457438	0.340249	0.642434	0.259555	0.388192	0.2216	0.426147	0.262423	0.256686	0.180777	0.595608
XLOC_002905	2L:20167816-20172671	0.421017	0.654441	0.878875	0.906882	0.498212	0.756532	0.560104	0.768544	0.688192	0.640457	0.477475	0.642733	0.898909	0.63818
XLOC_002906	2L:20172833-20176782	0.463697	0.686228	0.00164082	0.00573288	0.970911	0.988979	1.24204	1.63437	0.641424	2.23499	0.453672	2.03041	0.829177	2.43957
XLOC_002907	2L:20172833-20176782	0.184904	0.498672	2.1178e-05	0.000166579	0.113418	0.433554	4.52102	2.81899	1.30654	6.03347	1.40003	7.642	1.21304	4.42494
XLOC_002908	2L:20199264-20202768	0.741043	0.87099	0.00189679	0.00644124	0.466607	0.729252	0.753868	0.623254	0.129453	1.24767	0.0744022	1.43333	0.184504	1.062
XLOC_002909	2L:20202930-20209563	0.677741	0.834624	0.00760136	0.0206811	0.95798	0.981938	1.67508	1.43007	0.843389	2.26176	0.952787	2.39737	0.73399	2.12615
XLOC_002910	2L:20202930-20209563	0.744486	0.871917	0.0149607	0.0355728	0.322096	0.631772	0.620611	0.506042	0.186981	0.939672	0.0979642	1.14326	0.275998	0.736087
XLOC_002911	2L:20213437-20215120	0.705023	0.850583	0.185091	0.270862	0.697747	0.870664	0.084422	0.0465872	0	0.131009	0	0.168844	0	0.0931744
XLOC_002912	2L:20219526-20223182	0.905133	0.956297	0.020629	0.0463598	0.161768	0.490639	3.4137	3.34817	2.45689	4.30498	1.94842	4.87898	2.96536	3.73097
XLOC_002931	2L:20496026-20498722	0.0258222	0.249193	7.26282e-05	0.00044056	0.0391692	0.292442	21.6959	10.8186	10.9395	21.575	13.9025	29.4893	7.97647	13.6607
XLOC_002932	2L:20499554-20500137	0.113236	0.422894	0.156914	0.237332	0.705079	0.874313	2.89942	1.20666	1.44516	2.66091	2.13174	3.66709	0.758579	1.65474
XLOC_002933	2L:20514655-20515727	0.195026	0.504916	0.0114743	0.028753	0.834547	0.935457	6.65033	4.40791	4.09845	6.95979	5.10817	8.19247	3.08872	5.7271
XLOC_002934	2L:20518085-20518876	0.164937	0.476368	0.0217454	0.0484426	0.157829	0.484082	3.93861	2.53476	1.82491	4.64846	1.68382	6.1934	1.96599	3.10352
XLOC_002936	2L:20518942-20626206	0.107727	0.413222	0.000915216	0.00351853	0.166819	0.496783	10.9507	5.51311	4.74017	11.7236	6.12216	15.7792	3.35817	7.66804
XLOC_002937	2L:20518942-20626206	0.101251	0.403054	0.0229592	0.0507044	0.772712	0.909762	8.08681	3.38783	4.21573	7.25891	6.38081	9.79281	2.05065	4.72501
XLOC_002938	2L:20518942-20626206	0.0780914	0.363237	0.00863989	0.0230207	0.124677	0.449268	7.87009	3.18863	3.37274	7.68598	4.50466	11.2355	2.24083	4.13643
XLOC_002939	2L:20518942-20626206	0.0499203	0.3143	0.289031	0.387757	0.819199	0.929585	4.13422	1.63914	2.21044	3.56292	3.31361	4.95484	1.10727	2.17101
XLOC_002941	2L:20518942-20626206	0.121291	0.430398	0.121968	0.193516	0.308534	0.62301	3.61322	0.97956	1.40007	3.19271	2.13401	5.09242	0.666128	1.29299
XLOC_002942	2L:20518942-20626206	0.0756983	0.361889	0.152841	0.232857	0.747206	0.898445	2.42463	1.14232	1.14746	2.41949	1.64772	3.20154	0.64719	1.63745
XLOC_002943	2L:20518942-20626206	0.389036	0.632061	0.0855216	0.145532	0.414884	0.698042	4.91455	3.0724	2.82117	5.16578	3.19793	6.63117	2.44441	3.70039
XLOC_002944	2L:20518942-20626206	0.135034	0.44451	0.113642	0.182446	0.663822	0.852109	7.37352	3.01592	3.86926	6.52018	5.69152	9.05552	2.047	3.98485
XLOC_002945	2L:20518942-20626206	0.0280364	0.252449	0.0255936	0.0548413	0.175073	0.504389	4.98969	1.61524	2.38094	4.22399	3.5244	6.45499	1.23747	1.993
XLOC_002946	2L:20518942-20626206	0.0125783	0.196718	0.000634474	0.00256806	0.107756	0.431774	16.9116	8.16809	7.67357	17.4061	9.94284	23.8804	5.40431	10.9319
XLOC_002947	2L:20518942-20626206	0.0223435	0.242336	1.09186e-05	9.9217e-05	0.0281228	0.243992	29.0499	12.9718	13.2673	28.7544	17.9492	40.1506	8.58542	17.3583
XLOC_002953	2L:20634514-20639578	0.519283	0.731837	0.0428567	0.0830755	0.253612	0.581891	2.07277	1.80426	1.30551	2.57153	1.092	3.05355	1.51903	2.0895
XLOC_002967	2L:20822827-20829290	0.0169709	0.222465	0.146818	0.225625	0.622682	0.827005	2.57821	4.30551	2.9534	3.93031	2.25261	2.9038	3.65418	4.95683
XLOC_003005	2L:21379292-21393746	0.377986	0.623379	0.333243	0.434805	0.345717	0.643716	0.771017	0.107334	0.15073	0.727621	0.201601	1.34043	0.099858	0.114809
XLOC_003006	2L:21400300-21401158	0.678884	0.835522	0.889439	0.915728	0.808397	0.922793	1.07564	1.25453	1.19362	1.13654	1.15398	0.997295	1.23326	1.27579
XLOC_003055	2L:21571809-21572079	0.0654322	0.344683	0.0321813	0.0665332	0.378695	0.670941	3.82501	1.45523	1.98184	3.29841	2.90555	4.74448	1.05813	1.85233
XLOC_003060	2L:21648394-21649313	0.0425489	0.29936	0.00451881	0.0134395	0.765879	0.907606	2.51586	5.30146	2.63544	5.18189	1.36663	3.66509	3.90424	6.69869
XLOC_003061	2L:21649783-21651514	0.0481538	0.311847	9.27701e-07	1.41128e-05	0.300258	0.619097	5.99987	12.2592	5.02747	13.2316	2.5901	9.40964	7.46484	17.0536
XLOC_003065	2L:21683401-21757466	0.49741	0.715163	0.48298	0.585638	0.39102	0.679481	0.581879	0.397002	0.572534	0.406348	0.563146	0.600612	0.581921	0.212084
XLOC_003077	2L:21963687-21965516	0.601564	0.785983	2.35775e-05	0.000182507	0.0920037	0.403416	17.6888	19.1503	21.6278	15.2114	22.0033	13.3743	21.2522	17.0485
XLOC_003080	2L:21999733-22014556	0.888078	0.946103	0.0228809	0.05058	0.593194	0.811758	12.8079	11.9119	14.3419	10.3779	14.3451	11.2708	14.3387	9.48505
XLOC_003084	2L:22091739-22094171	0.0193546	0.230014	0.00444613	0.0132501	0.377519	0.670941	16.2508	33.0351	26.907	22.3789	19.171	13.3305	34.643	31.4273
XLOC_003094	2L:22264917-22266092	0.214995	0.518484	0.00023646	0.00117667	0.0303272	0.255393	1.58043	0.536848	0.0925689	2.02471	0.0912709	3.0696	0.0938669	0.97983
XLOC_003095	2L:22266826-22269250	0.302927	0.584743	0.00300921	0.00948996	0.182217	0.51464	3.79437	1.63135	0.885728	4.53999	1.1979	6.39083	0.573555	2.68914
XLOC_003096	2L:22269359-22273544	0.266195	0.557362	0.000141603	0.000778817	0.0219181	0.232472	6.12029	2.92635	1.65643	7.3902	1.6731	10.5675	1.63977	4.21293
XLOC_003097	2L:22274375-22283399	0.00611638	0.144964	0.000174843	0.00093263	0.266793	0.596369	15.2072	7.74957	8.60303	14.3537	11.5785	18.8358	5.62752	9.87162
XLOC_003098	2L:22392703-22393232	0.632164	0.80393	0.0540775	0.100181	0.686192	0.866721	12.3156	9.30578	12.1563	9.46505	13.388	11.2432	10.9246	7.68692
XLOC_003099	2L:22407586-22408050	0.620879	0.799408	0.730017	0.797395	0.0111967	0.172053	25.3089	22.4908	24.1607	23.639	27.602	23.0158	20.7194	24.2622
XLOC_003102	2L:22481872-22482064	0.404248	0.643194	0.0153815	0.0362687	0.335585	0.638685	4.82497	3.53614	5.05922	3.30189	6.03718	3.61276	4.08126	2.99102
XLOC_003103	2L:22514534-22654808	0.000816337	0.0659893	0.480135	0.58363	0.0467723	0.321945	289.968	403.34	352.256	341.052	279.287	300.649	425.224	381.455
XLOC_003105	2L:22514534-22654808	0.494143	0.713142	0.00178161	0.00615004	0.172788	0.502978	2.82561	5.21778	1.9265	6.11689	1.57934	4.07189	2.27365	8.1619
XLOC_003106	2L:22514534-22654808	0.730318	0.865911	0.162021	0.243455	0.776821	0.909762	0.469032	0.318768	0.218228	0.569572	0.258351	0.679713	0.178104	0.459432
XLOC_003107	2L:22514534-22654808	0.0042953	0.125828	0.0327117	0.0670867	0.0327117	0.266998	0.301701	0	0	0.301701	0	0.603401	0	0
XLOC_003109	2L:22733330-22734450	0.596934	0.784201	2.95345e-05	0.000214873	0.383201	0.674342	13.7203	11.9998	9.69625	16.0238	9.99335	17.4473	9.39915	14.6004
XLOC_003110	2L:22734774-22736467	0.239188	0.536197	7.76681e-05	0.000466211	0.0579359	0.349389	68.3746	60.7216	58.0103	71.0859	59.0407	77.7085	56.9799	64.4634
XLOC_003112	2L:22852159-22852584	0.80796	0.909871	0.134804	0.211401	0.288683	0.608882	1.59614	1.47896	1.99719	1.07791	2.37859	0.81369	1.61578	1.34214
XLOC_003113	2L:22856064-22856736	0.219442	0.519255	0.786714	0.840062	0.370884	0.666212	2.35049	0.726673	1.6056	1.47157	2.64059	2.06039	0.570602	0.882746
XLOC_003115	2L:22922507-22923376	0.835924	0.921721	1.44141e-05	0.000121385	0.457781	0.723824	3.33814	3.62293	0.985786	5.97529	1.20189	5.47439	0.76968	6.47618
XLOC_003116	2L:22923853-22925465	0.0929558	0.388555	9.56345e-11	7.58151e-09	0.570111	0.797904	9.15639	12.0325	3.86439	17.3245	2.81295	15.4998	4.91583	19.1493
XLOC_003117	2L:22929869-22931276	0.62948	0.80393	3.8191e-07	7.44077e-06	0.229523	0.562225	5.05121	4.4545	1.71019	7.79552	1.44121	8.66121	1.97918	6.92983
XLOC_003118	2L:22938221-22939039	0.196124	0.506616	0.000111605	0.000630419	0.355053	0.654061	2.29513	1.36621	0.84299	2.81835	1.10059	3.48967	0.58539	2.14704
XLOC_003119	2L:22943321-22945009	0.144546	0.455846	9.11718e-10	4.99057e-08	0.218175	0.551192	8.30042	6.7612	1.97731	13.0843	1.9705	14.6303	1.98412	11.5383
XLOC_003120	2L:22946665-22947479	0.881991	0.945128	0.000772934	0.00304798	0.894414	0.964927	2.49331	2.32654	1.05384	3.766	1.18538	3.80123	0.922297	3.73077
XLOC_003121	2L:22947849-22950671	0.864822	0.936415	2.96601e-10	2.00555e-08	0.746636	0.898229	8.6233	8.94248	3.10417	14.4616	2.74949	14.4971	3.45885	14.4261
XLOC_003123	2L:7181523-7181820	0.00462195	0.129169	0.162194	0.243556	0.721704	0.883901	1.62477	2.93357	1.88752	2.67082	1.13496	2.11458	2.64008	3.22707
XLOC_003126	2LHet:34721-39342	0.281861	0.56992	4.44391e-07	8.23915e-06	0.0132274	0.190061	113.34	106.858	94.8847	125.313	91.9624	134.717	97.807	115.909
XLOC_003127	2LHet:154380-155179	0.0771801	0.362857	0.137119	0.214157	0.0234517	0.232472	0.788848	0.101898	0.26538	0.625366	0.326964	1.25073	0.203796	0
XLOC_003128	2LHet:160885-161187	0.00734751	0.156407	0.204026	0.291883	0.783897	0.912958	4.13217	1.17292	2.358	2.94709	3.77491	4.48943	0.941089	1.40476
XLOC_003130	2LHet:180180-183933	0.115676	0.422894	0.00229083	0.00756697	0.014783	0.202608	22.4118	5.27297	4.31059	23.3742	5.49969	39.324	3.12149	7.42445
XLOC_003131	2LHet:184543-185736	0.106761	0.412257	0.000558894	0.00233785	0.0149144	0.202888	5.20926	1.9527	1.24976	5.91219	1.32468	9.09383	1.17485	2.73056
XLOC_003132	2LHet:185793-186397	0.0937648	0.390517	0.00160349	0.00561954	0.0140089	0.196381	4.11456	0.994579	0.808716	4.30043	1.05884	7.17029	0.558588	1.43057
XLOC_003133	2LHet:187689-188262	0.519512	0.731837	0.528621	0.629037	0.00831756	0.152977	1.70648	2.34266	1.86824	2.18089	0.854416	2.55854	2.88207	1.80325
XLOC_003135	2LHet:350210-351030	0.406201	0.644929	0.000751317	0.00297806	0.143657	0.46913	7.57613	6.47812	5.22866	8.82558	5.06227	10.09	5.39506	7.56117
XLOC_003136	2LHet:11899-12882	0.890909	0.946759	0.0152049	0.0359757	0.854508	0.943118	2.93816	2.84661	1.7789	4.00586	1.74499	4.13132	1.81282	3.8804
XLOC_003138	2LHet:34721-39342	0.29245	0.578615	7.17658e-06	7.02083e-05	0.204838	0.538229	6.29183	4.36928	2.44074	8.22037	2.71937	9.8643	2.16211	6.57645
XLOC_003141	2LHet:184543-185736	0.372014	0.621025	0.093752	0.156355	0.651995	0.846745	3.42397	1.66117	1.99238	3.09275	2.72922	4.11873	1.25555	2.06678
XLOC_003142	2LHet:188548-188848	0.370712	0.621025	0.147852	0.22691	0.631834	0.832427	2.14824	1.17563	2.0267	1.29718	2.63174	1.66475	1.42166	0.929601
XLOC_003143	2LHet:249831-251128	0.133707	0.44451	0.00572096	0.0162176	0.0319316	0.265021	1.11807	5.91948	2.09586	4.94169	0.768765	1.46737	3.42296	8.416
XLOC_003144	2LHet:251312-252141	0.117746	0.424291	2.76452e-05	0.000206227	0.071915	0.376527	1.63265	3.56314	0.974912	4.22088	0.616655	2.64865	1.33317	5.79311
XLOC_003145	2LHet:252498-253165	0.121874	0.430398	0.0241474	0.0527707	0.238395	0.568805	0.492627	1.81557	0.726895	1.5813	0.281313	0.703941	1.17248	2.45865
XLOC_003146	2LHet:253425-254739	0.185674	0.498672	0.00098886	0.0037416	0.285675	0.608248	1.11193	2.51768	0.672503	2.95711	0.307663	1.9162	1.03734	3.99802
XLOC_003147	2LHet:254805-255362	0.306065	0.585691	0.00218315	0.00727399	0.7024	0.872403	0.911485	1.70607	0.458925	2.15863	0.158859	1.66411	0.758992	2.65315
XLOC_003148	2LHet:360680-361045	0.0053109	0.134173	1.19023e-05	0.000106358	0.0975617	0.41296	4.68913	3.15423	2.47905	5.36431	2.78078	6.59748	2.17733	4.13114
XLOC_003149	2R:2648-4417	0.372656	0.621025	0.539399	0.639875	0.294104	0.616359	0.351048	0.840194	0.460707	0.730536	0.448296	0.253801	0.473117	1.20727
XLOC_003151	2R:26301-27381	0.0546408	0.322101	0.00911776	0.0239837	0.0913681	0.403076	6.10825	1.71881	2.54998	5.27708	3.89382	8.32268	1.20614	2.23148
XLOC_003152	2R:27950-28610	0.0179387	0.229118	0.102983	0.168751	0.351217	0.650642	2.79809	0.852091	1.17426	2.47591	1.78122	3.81496	0.56731	1.13687
XLOC_003153	2R:42214-43132	0.524227	0.735325	0.641753	0.72572	0.901052	0.967614	3.76507	4.76722	4.48404	4.04825	4.04109	3.48905	4.92699	4.60745
XLOC_003154	2R:51252-52175	0.00521385	0.133185	0.679713	0.756736	0.0532512	0.341015	8.42217	4.86644	6.4749	6.81371	7.43331	9.41104	5.51649	4.21638
XLOC_003155	2R:54181-55173	0.302684	0.584743	2.123e-05	0.000166579	0.0269194	0.243652	2.36182	3.8189	1.50491	4.6758	1.50268	3.22096	1.50714	6.13065
XLOC_003156	2R:56349-57144	0.965814	0.987348	0.0122487	0.0302794	0.563664	0.795984	0.986088	1.00837	0.450445	1.54401	0.319997	1.65218	0.580892	1.43584
XLOC_003157	2R:59021-59421	0.436	0.665581	0.000425023	0.00186475	0.0801656	0.38829	1.16634	1.94531	0.419305	2.69235	0.546219	1.78646	0.29239	3.59823
XLOC_003158	2R:59544-59895	0.514944	0.728078	0.0540683	0.100181	0.273193	0.600789	0.877488	1.62784	0.531901	1.97343	0.557366	1.19761	0.506435	2.74925
XLOC_003159	2R:60012-60500	0.288205	0.575544	4.39143e-06	4.67417e-05	0.561674	0.794639	1.64186	2.64939	0.624277	3.66697	0.277944	3.00578	0.970611	4.32816
XLOC_003160	2R:76672-77807	0.307447	0.585691	0.0152473	0.0360262	0.0472605	0.323052	5.99054	0.839444	2.07725	4.75273	3.57874	8.40234	0.57576	1.10313
XLOC_003161	2R:78700-78969	0.204858	0.51089	0.0913528	0.153523	0.132127	0.459547	1.78903	0.159613	0.365045	1.5836	0.639259	2.9388	0.0908313	0.228394
XLOC_003162	2R:79285-81151	0.692226	0.843793	0.000561296	0.00234196	0.818605	0.929369	21.5414	15.7395	13.5407	23.7402	16.1383	26.9445	10.9431	20.5359
XLOC_003163	2R:81399-82490	0.344631	0.605851	0.115194	0.184294	0.653752	0.847224	5.60536	1.20139	2.63438	4.17237	4.62191	6.58881	0.646853	1.75593
XLOC_003164	2R:82644-84190	0.238849	0.536197	9.68009e-05	0.000560568	0.0492657	0.328777	6.24011	0.872853	2.45638	4.65658	4.64221	7.83801	0.270563	1.47514
XLOC_003165	2R:84590-85265	0.323981	0.59266	0.398332	0.505668	0.698581	0.870953	2.6803	0.423998	1.32335	1.78095	2.55587	2.80474	0.0908313	0.757164
XLOC_003166	2R:87726-88309	0.27761	0.567311	0.85135	0.888927	0.96964	0.98835	2.17885	0.560513	1.30972	1.42964	2.13106	2.22663	0.488382	0.632644
XLOC_003167	2R:89450-90089	0.278356	0.567806	0.281069	0.37899	0.168378	0.49884	2.11179	0.343225	0.831125	1.62389	1.20547	3.01812	0.456784	0.229667
XLOC_003168	2R:90152-91065	0.217802	0.518888	0.216449	0.306603	0.344126	0.643716	3.6004	0.733864	1.47585	2.85841	2.38306	4.81774	0.568637	0.899091
XLOC_003169	2R:91687-92408	0.224025	0.524473	0.0762421	0.131889	0.228704	0.562225	4.00094	0.276907	1.65942	2.61842	3.20091	4.80096	0.117931	0.435883
XLOC_003170	2R:92859-94526	0.2728	0.560973	0.0144232	0.0346127	0.116203	0.435206	7.77154	1.71374	3.43214	6.05313	5.64663	9.89644	1.21765	2.20983
XLOC_003171	2R:149021-150846	0.30679	0.585691	7.02569e-08	1.86357e-06	0.0255531	0.238122	17.4579	28.3572	12.1926	33.6225	10.2343	24.6815	14.1509	42.5635
XLOC_003172	2R:156884-157466	0.968406	0.988178	5.47984e-08	1.53636e-06	0.212433	0.544908	5.52306	5.55658	2.20113	8.87851	1.60362	9.4425	2.79863	8.31453
XLOC_003173	2R:359108-365099	0.80578	0.908082	1.75723e-13	5.04984e-11	0.908406	0.96955	37.9359	36.2374	14.7607	59.4126	15.4124	60.4594	14.1089	58.3659
XLOC_003174	2R:366854-367582	0.707415	0.85067	4.88507e-06	5.05336e-05	0.461934	0.727145	3.24978	3.47225	1.23461	5.48742	0.841986	5.65758	1.62724	5.31727
XLOC_003176	2R:399452-404213	0.665184	0.825417	0.0738799	0.128479	0.576138	0.800653	1.26701	1.56969	0.806972	2.02973	0.841872	1.69215	0.772071	2.36731
XLOC_003177	2R:399452-404213	0.21181	0.51677	0.17902	0.264673	0.341659	0.642921	32.0967	40.8808	38.1479	34.8297	32.5914	31.602	43.7044	38.0573
XLOC_003178	2R:427655-428117	0.675746	0.833444	0.314633	0.415236	0.231448	0.564861	2.85704	3.75681	2.91209	3.70176	2.93388	2.7802	2.8903	4.62332
XLOC_003180	2R:455337-456133	0.804505	0.907981	0.00369093	0.0112838	0.0599625	0.353736	4.05209	4.29549	3.07193	5.27565	3.63207	4.47211	2.51178	6.07919
XLOC_003184	2R:574370-575623	0.136015	0.44451	0.00539896	0.0154699	0.13903	0.465932	1.61349	0.885923	0.407184	2.09223	0.34558	2.8814	0.468788	1.30306
XLOC_003187	2R:627714-629558	0.100918	0.403054	0.0883706	0.149495	0.148863	0.477029	0.569106	1.82168	0.79167	1.59911	0.50482	0.633391	1.07852	2.56483
XLOC_003189	2R:657462-658780	0.0427028	0.29936	0.00109736	0.00406908	0.29536	0.616741	3.41865	1.6704	1.34377	3.74527	1.86598	4.97131	0.821561	2.51924
XLOC_003191	2R:716679-735015	0.475996	0.696573	8.13635e-14	2.97778e-11	0.00525	0.117281	350.606	337.378	269.955	418.029	260.021	441.19	279.889	394.867
XLOC_003192	2R:735645-740359	0.288899	0.575544	7.30268e-06	7.11393e-05	0.403895	0.688838	4.64504	6.59028	2.44552	8.78981	1.9627	7.32738	2.92834	10.2522
XLOC_003193	2R:735645-740359	0.0613406	0.338995	8.81916e-06	8.30953e-05	0.00319598	0.0889196	1.35423	2.92875	0.836937	3.44604	0.825979	1.88248	0.847894	5.0096
XLOC_003194	2R:740662-742231	0.672718	0.831494	3.56596e-06	4.05849e-05	0.224573	0.560579	5.49007	6.05471	2.39249	9.1523	2.83981	8.14034	1.94516	10.1643
XLOC_003195	2R:742922-743449	0.163447	0.475652	0.000265268	0.00128933	0.024489	0.237259	1.22145	2.74442	0.858774	3.1071	0.738119	1.70478	0.979428	4.50942
XLOC_003196	2R:743655-745213	0.198477	0.506987	6.62318e-07	1.11144e-05	0.166528	0.49656	6.37744	8.6628	3.5012	11.539	3.25327	9.50161	3.74914	13.5765
XLOC_003197	2R:745405-747042	0.353076	0.607614	1.03469e-05	9.47706e-05	0.0293674	0.250988	4.73714	6.12072	2.99922	7.85864	3.34805	6.12623	2.65039	9.59106
XLOC_003198	2R:747198-747717	0.569568	0.76358	0.0120021	0.029798	0.934252	0.976557	2.45088	2.95019	1.95297	3.4481	1.68015	3.22161	2.22578	3.67459
XLOC_003199	2R:749679-750650	0.542315	0.747024	1.83433e-05	0.00014849	0.267411	0.596369	3.88773	4.69994	1.81404	6.77363	1.95267	5.82278	1.67541	7.72448
XLOC_003200	2R:757207-757768	0.204889	0.51089	0.0275963	0.0581517	0.0807943	0.38859	3.08386	1.15706	1.05361	3.18731	1.18545	4.98227	0.921765	1.39235
XLOC_003201	2R:759055-761534	0.874122	0.941268	8.28138e-09	3.12113e-07	0.712532	0.877403	12.7766	12.3987	6.06215	19.1132	5.95086	19.6024	6.17344	18.624
XLOC_003202	2R:762380-763002	0.910461	0.957596	0.0146448	0.0350347	0.983977	0.993048	1.04625	1.08491	0.638606	1.49255	0.61595	1.47654	0.661261	1.50855
XLOC_003203	2R:763175-764146	0.314104	0.588177	0.00311083	0.00975888	0.700872	0.871877	2.31433	3.34738	1.39172	4.26999	1.04782	3.58084	1.73563	4.95913
XLOC_003204	2R:765260-766580	0.636252	0.8077	0.00065558	0.00263954	0.504298	0.759779	3.67534	3.13725	1.82577	4.98683	1.81591	5.53478	1.83563	4.43888
XLOC_003206	2R:936720-944134	0.0517047	0.314551	0.11045	0.178193	0.0913126	0.403076	34.0411	11.1509	20.0898	25.1022	28.8762	39.206	11.3033	10.9985
XLOC_003207	2R:973485-976161	0.0446117	0.304339	3.86639e-13	8.88882e-11	0.00259623	0.0788019	23.3293	14.9528	2.58543	35.6967	2.46317	44.1955	2.70769	27.1979
XLOC_003209	2R:993139-993612	0.106517	0.412257	0.00564427	0.0160525	0.302759	0.621398	1.07355	2.79547	1.02411	2.84492	0.481953	1.66515	1.56626	4.02468
XLOC_003210	2R:993761-994631	0.0678752	0.349094	0.0128544	0.0314721	0.221561	0.556079	0.395601	1.86978	0.385665	1.87972	0	0.791202	0.771331	2.96824
XLOC_003211	2R:994888-997568	0.0232436	0.244731	0.0017015	0.00592689	0.00931786	0.157513	0.940827	3.77046	1.0091	3.70219	0.677799	1.20385	1.3404	6.20052
XLOC_003212	2R:997687-999331	0.323412	0.59266	4.09096e-09	1.84414e-07	0.123173	0.447352	11.1057	8.02635	0.482249	18.6498	0.298741	21.9127	0.665756	15.3869
XLOC_003213	2R:1001081-1002975	0.0901949	0.382579	2.79614e-07	5.7998e-06	0.239294	0.569151	4.51973	2.71441	0.889651	6.3445	1.30333	7.73614	0.475972	4.95286
XLOC_003215	2R:1029428-1030035	0.0211915	0.239715	0.0597498	0.108788	0.0196048	0.224236	5.90118	1.25429	2.8118	4.34367	4.16879	7.63357	1.45481	1.05377
XLOC_003217	2R:1032030-1061133	0.129626	0.438336	0.0761896	0.131889	0.525231	0.775534	13.3809	8.96316	9.72627	12.6178	12.4403	14.3215	7.01228	10.914
XLOC_003220	2R:1189614-1190864	0.34416	0.605851	0.26286	0.357855	0.140174	0.465938	22.8362	0.930621	13.3212	10.4455	26.1844	19.4879	0.458048	1.40319
XLOC_003221	2R:1191097-1191863	0.371766	0.621025	0.204445	0.292301	0.142273	0.466924	9.67092	0.770945	5.74349	4.69837	10.8007	8.54108	0.686236	0.855654
XLOC_003226	2R:1258941-1262174	0.995766	0.997279	6.02321e-11	5.12865e-09	0.0898626	0.403076	28.9217	28.9611	13.5814	44.3014	10.9195	46.9239	16.2433	41.6789
XLOC_003230	2R:1515812-1516245	0.457179	0.681175	0.068975	0.121606	0.150993	0.477443	10.7654	11.6535	12.3016	10.1173	12.7102	8.82068	11.893	11.4139
XLOC_003231	2R:1518688-1519398	0.202185	0.509116	0.994573	0.995348	0.157694	0.484082	0.220231	1.43002	0.82409	0.826162	0	0.440463	1.64818	1.21186
XLOC_003232	2R:1520985-1521595	0.151175	0.459215	0.00656671	0.018189	0.577263	0.800653	0.566218	2.03164	0.598125	1.99974	0	1.13244	1.19625	2.86704
XLOC_003233	2R:1523919-1524308	0.107844	0.413222	0.550358	0.647861	0.761218	0.907606	0.0882755	2.17609	0.952908	1.31146	0	0.176551	1.90582	2.44637
XLOC_003244	2R:1755923-1762090	0.0510703	0.314551	0.0328312	0.0672718	0.375136	0.669074	8.26428	12.1655	11.3211	9.1087	8.92643	7.60212	13.7157	10.6153
XLOC_003274	2R:2153279-2181961	0.866832	0.936928	7.2225e-13	1.27727e-10	0.33299	0.637464	40.3742	41.9401	19.3193	62.995	16.7974	63.9509	21.8411	62.0391
XLOC_003275	2R:2153279-2181961	0.620555	0.799408	0.0352176	0.0712095	0.639961	0.837288	1.42351	1.10315	0.766164	1.7605	1.03258	1.81444	0.499744	1.70655
XLOC_003276	2R:2153279-2181961	0.585631	0.776451	0.00216858	0.00723595	0.556541	0.79135	2.61265	2.25582	1.61138	3.25709	1.64477	3.58052	1.57799	2.93366
XLOC_003277	2R:2153279-2181961	0.856138	0.931501	0.241835	0.335129	0.492675	0.75327	1.94966	1.81109	1.57576	2.18499	1.82214	2.07718	1.32937	2.29281
XLOC_003278	2R:2153279-2181961	0.838044	0.923174	0.00829158	0.0222172	0.0182187	0.21885	1.28214	1.43733	0.825275	1.8942	0.27589	2.2884	1.37466	1.5
XLOC_003279	2R:2153279-2181961	0.0179388	0.229118	0.024588	0.0533786	0.100698	0.417126	0.59611	2.57331	0.948608	2.22082	0.414478	0.777741	1.48274	3.66389
XLOC_003280	2R:2182178-2182481	0.569945	0.76358	0.643325	0.726784	0.420572	0.700141	0.177459	0.308252	0.203334	0.282376	0.206952	0.147966	0.199716	0.416787
XLOC_003281	2R:2182892-2184803	0.813149	0.911917	0.0412344	0.0807147	0.852949	0.942343	0.82273	0.912064	0.514818	1.21998	0.439324	1.20614	0.590311	1.23382
XLOC_003282	2R:2185406-2199982	0.0970568	0.395627	0.000407978	0.00181772	0.506338	0.761085	2.80576	4.40116	2.12615	5.08077	1.5764	4.03512	2.67591	6.12642
XLOC_003283	2R:2203778-2218255	0.643517	0.811544	0.277769	0.375201	0.596769	0.812589	3.81893	4.16828	4.38257	3.60464	4.01983	3.61803	4.7453	3.59126
XLOC_003284	2R:2203778-2218255	0.125128	0.431936	0.00061871	0.00254002	0.0804332	0.38829	1.94616	3.20316	1.54583	3.6035	1.40139	2.49094	1.69026	4.71605
XLOC_003285	2R:2224808-2230714	0.555566	0.757034	0.195479	0.281406	0.268362	0.597254	3.1945	2.82258	2.58455	3.43253	2.40948	3.97952	2.75961	2.88555
XLOC_003286	2R:2307024-2308267	0.146341	0.456495	5.88074e-06	5.90385e-05	0.12559	0.451259	3.02915	5.78792	0.485589	8.33148	0.218535	5.83977	0.752643	10.8232
XLOC_003287	2R:2309179-2319978	0.839367	0.923304	5.42161e-05	0.000347253	0.994776	0.997966	6.71164	7.23995	4.20647	9.74512	3.93846	9.48481	4.47447	10.0054
XLOC_003288	2R:2309179-2319978	0.548873	0.754127	0.000522762	0.00220793	0.421729	0.700238	5.76664	6.66619	3.92285	8.50998	2.9958	8.53748	4.8499	8.48247
XLOC_003289	2R:2320270-2330281	0.978605	0.991652	8.29946e-06	7.88449e-05	0.617425	0.824159	8.0525	8.11468	5.17211	10.9951	4.87077	11.2342	5.47345	10.7559
XLOC_003290	2R:2331743-2339407	0.329277	0.597009	0.00585897	0.0165476	0.125949	0.451726	6.55864	3.92137	3.14429	7.33572	3.35475	9.76253	2.93383	4.9089
XLOC_003291	2R:2342360-2343966	0.725303	0.86334	0.00306288	0.00964596	0.17463	0.504389	1.56111	1.24966	0.550394	2.26038	0.338766	2.78346	0.762022	1.73731
XLOC_003292	2R:2344322-2371655	0.208394	0.514492	1.43896e-07	3.21181e-06	0.227724	0.562225	46.8055	24.2511	25.5797	45.4769	35.0943	58.5167	16.0651	32.4371
XLOC_003293	2R:2344322-2371655	0.127063	0.436616	3.26743e-08	1.02902e-06	0.0474952	0.323052	136.603	65.7129	76.0675	126.248	104.614	168.591	47.5211	83.9046
XLOC_003294	2R:2344322-2371655	0.169446	0.485127	0.000316097	0.00148307	0.309392	0.62301	5.4056	2.7353	2.17018	5.97072	3.0262	7.78501	1.31417	4.15642
XLOC_003295	2R:2374046-2377628	0.192747	0.503644	0.066368	0.118279	0.0725486	0.376527	5.34112	1.36033	2.45362	4.24783	3.56778	7.11447	1.33947	1.38119
XLOC_003296	2R:2378451-2379405	0.972515	0.990174	0.17019	0.253904	0.80444	0.921099	0.947801	0.931985	0.763614	1.11617	0.740223	1.15538	0.787005	1.07697
XLOC_003312	2R:2712071-2712459	0.297276	0.581702	0.174561	0.259752	0.0598697	0.353736	4.06965	1.87729	3.56479	2.38216	5.49344	2.64587	1.63613	2.11844
XLOC_003355	2R:3322873-3339058	0.63591	0.8077	0.43659	0.544022	0.152433	0.47909	0.451281	0.376942	0.512734	0.315488	0.733717	0.168844	0.291751	0.462132
XLOC_003439	2R:4449266-4449924	0.885102	0.945128	0.587383	0.679957	0.347603	0.64603	4.38188	4.50264	4.25995	4.62457	3.88232	4.88145	4.63758	4.36769
XLOC_003512	2R:5378097-5378592	0.744477	0.871917	0.686043	0.76207	0.355971	0.654703	10.9249	11.2706	10.8562	11.3393	10.1284	11.7215	11.5841	10.9571
XLOC_003513	2R:5379977-5380684	0.0768958	0.362261	0.000295823	0.00140807	0.0148056	0.202608	4.27045	2.11701	4.58391	1.80355	6.53481	2.00608	2.63301	1.60102
XLOC_003656	2R:7318455-7319005	0.648965	0.816176	0.0454419	0.0872045	0.111859	0.433554	2.61506	2.17607	3.03392	1.7572	3.75387	1.47624	2.31397	2.03817
XLOC_003660	2R:7431144-7431634	0.443565	0.669571	0.043147	0.0834974	0.813354	0.926246	2.73634	2.25806	3.22306	1.77133	3.54387	1.92881	2.90226	1.61386
XLOC_003706	2R:8135477-8136002	0.295526	0.5802	0.240289	0.333187	0.31083	0.625196	0.87403	0.0574045	0.0547735	0.876661	0.109547	1.63851	0	0.114809
XLOC_003768	2R:8690407-8691061	0.766627	0.883889	0.586494	0.679611	0.73794	0.892438	5.42049	5.83162	5.82569	5.42643	5.49753	5.34346	6.15385	5.5094
XLOC_003776	2R:8788359-8789174	0.0501791	0.3143	0.00742469	0.0202483	0.844345	0.938242	6.83008	9.2912	9.40545	6.71583	8.08256	5.57759	10.7283	7.85406
XLOC_003784	2R:8927899-8929246	0.0105529	0.178515	0.189064	0.275274	0.924981	0.974952	1.85882	7.30342	5.1391	4.02314	2.37742	1.34023	7.90078	6.70605
XLOC_003804	2R:9289623-9290071	0.575079	0.769113	0.092923	0.155594	0.255777	0.583943	1.16003	0.517471	1.43336	0.244136	2.15121	0.168844	0.715513	0.319429
XLOC_003923	2R:11079196-11084192	0.26806	0.557943	0.0114812	0.028753	0.638069	0.83615	4.31294	5.49464	3.56292	6.24466	2.73636	5.88952	4.38948	6.5998
XLOC_003950	2R:11498793-11564350	0.891278	0.946759	0.0746215	0.129475	0.00477344	0.110866	458.234	454.688	440.965	471.957	468.39	448.077	413.539	495.837
XLOC_004010	2R:12324766-12325794	0.0997867	0.401131	7.67126e-06	7.37918e-05	0.00689456	0.133066	5.28452	3.05091	2.62043	5.71499	2.9123	7.65674	2.32857	3.77325
XLOC_004041	2R:12689581-12690422	0.0173164	0.223863	7.92226e-09	3.03555e-07	0.00172246	0.0618741	13.4138	6.7326	14.9823	5.16418	20.4213	6.40635	9.54318	3.92201
XLOC_004042	2R:12693533-12698618	0.33868	0.604993	0.0758433	0.131397	0.0684027	0.36915	4.59479	0.588865	0.856869	4.32679	1.07614	8.11344	0.637594	0.540136
XLOC_004043	2R:12693533-12698618	0.389321	0.632061	0.168879	0.252275	0.0738657	0.376773	1.04731	0.132326	0.169527	1.01011	0.0744022	2.02021	0.264651	0
XLOC_004047	2R:12708543-12711214	0.446361	0.67232	0.701994	0.775533	0.618066	0.824159	2.64615	3.56254	2.9655	3.24318	2.68839	2.6039	3.24261	3.88246
XLOC_004048	2R:12708543-12711214	0.328228	0.595578	0.0245191	0.0533296	0.636357	0.835992	1.26174	2.04865	0.92475	2.38564	0.678173	1.8453	1.17133	2.92598
XLOC_004060	2R:12809197-12832809	0.802725	0.907754	0.325469	0.426207	0.0117992	0.177297	9.3838	9.76203	10.0718	9.07398	11.2256	7.54196	8.91806	10.606
XLOC_004184	2R:14086145-14086574	0.911227	0.957893	1.31032e-05	0.000113249	0.536274	0.77891	3.12772	3.00766	4.40451	1.73087	4.62324	1.63219	4.18577	1.82955
XLOC_004252	2R:14921448-14921991	0.212772	0.517207	0.0602574	0.109425	0.151334	0.477443	0.373358	3.82955	1.43531	2.7676	0.209069	0.537646	2.66156	4.99755
XLOC_004255	2R:14926619-14927913	0.176471	0.489033	0.0122982	0.030369	0.0241849	0.235598	0.265601	6.79136	1.99795	5.05901	0.0979642	0.433237	3.89793	9.68479
XLOC_004256	2R:14929193-14930780	0.177107	0.489974	0.00588164	0.0165913	0.0220245	0.232472	0.391359	5.54244	1.42556	4.50825	0.103564	0.679154	2.74755	8.33734
XLOC_004257	2R:14933490-14934715	0.304267	0.585691	0.0154263	0.0363371	0.199363	0.533635	0.441894	2.18359	0.626907	1.99857	0.105505	0.778284	1.14831	3.21887
XLOC_004258	2R:14935065-14935453	0.256199	0.550469	0.108934	0.176366	0.108934	0.431774	0	1.09549	0.145727	0.949766	0	0	0.291454	1.89953
XLOC_004320	2R:15654201-15654748	0.737929	0.87031	0.0389792	0.0769212	0.114723	0.433771	2.31685	2.62688	3.16685	1.77689	3.5342	1.09951	2.79949	2.45426
XLOC_004322	2R:15680576-15681762	0.123697	0.43191	0.703953	0.776225	0.138176	0.46443	10.7028	3.77779	7.60435	6.87619	12.5143	8.89124	2.69444	4.86113
XLOC_004337	2R:15944213-15944782	0.345989	0.605851	0.777477	0.83252	0.306078	0.622721	15.3431	20.1018	17.9956	17.4492	14.6182	16.0681	21.3731	18.8304
XLOC_004339	2R:15946441-15947350	0.0658875	0.344683	0.00320987	0.0100265	0.161328	0.490599	10.0534	18.4696	16.0396	12.4834	12.6251	7.48165	19.4541	17.4852
XLOC_004340	2R:15954124-15955301	0.26354	0.556492	0.00713986	0.0195878	7.87004e-05	0.013274	44.003	78.0466	69.3191	52.7304	65.495	22.511	73.1432	82.9499
XLOC_004341	2R:15961435-15962695	0.0296628	0.258314	5.4671e-06	5.56144e-05	0.000570267	0.0354336	37.6353	16.3852	32.7738	21.2467	47.4014	27.8691	18.1461	14.6243
XLOC_004346	2R:16030250-16030980	0.0777014	0.363237	4.43876e-09	1.92542e-07	0.0500675	0.331715	7.16725	4.5313	2.1597	9.53885	2.57234	11.7622	1.74705	7.31554
XLOC_004349	2R:16091009-16092548	0.504903	0.720529	0.622548	0.712413	0.763371	0.907606	4.60647	6.4315	5.76924	5.26873	5.00957	4.20338	6.5289	6.33409
XLOC_004371	2R:16214774-16222199	0.440574	0.667317	0.624557	0.713456	0.693154	0.869373	1.34596	2.10223	1.60874	1.83944	1.32354	1.36838	1.89394	2.31051
XLOC_004372	2R:16223072-16224119	0.435135	0.665143	0.203157	0.291308	0.370996	0.666212	2.32372	3.25931	2.29833	3.28471	2.17465	2.4728	2.42201	4.09662
XLOC_004376	2R:16279981-16281425	0.215545	0.518484	0.213402	0.303034	0.841488	0.938242	17.3725	34.2163	26.899	24.6897	18.302	16.443	35.4961	32.9365
XLOC_004413	2R:16708214-16708715	0.120108	0.42877	0.00146563	0.0051918	0.00371016	0.0963447	7.59608	2.7022	6.7526	3.54568	10.6385	4.55366	2.86672	2.53769
XLOC_004469	2R:17491190-17504429	0.025368	0.249193	0.00768835	0.0208684	0.382953	0.674342	7.22875	4.94304	4.82876	7.34303	6.3596	8.0979	3.29793	6.58815
XLOC_004473	2R:17529486-17530231	0.747178	0.873258	0.382997	0.489444	0.834169	0.935457	4.81435	4.40745	4.29005	4.93175	4.57	5.0587	4.0101	4.8048
XLOC_004490	2R:17638302-17638700	0.18458	0.498672	1.54297e-06	2.06237e-05	0.000372929	0.0285788	12.3399	8.2909	16.4922	4.13856	22.6368	2.04297	10.3477	6.23414
XLOC_004497	2R:17706138-17706748	0.531009	0.739424	3.04545e-05	0.000220173	0.00014258	0.0161529	10.3058	6.24627	10.6437	5.9084	14.7714	5.84022	6.51597	5.97657
XLOC_004501	2R:17847613-17847888	0.000578364	0.0604391	0.000996799	0.00375064	0.165946	0.49605	3.23753	15.3939	10.6153	8.01609	4.03415	2.44092	17.1965	13.5913
XLOC_004594	2R:18983674-18984005	0.834328	0.921641	0.649109	0.730447	0.453348	0.720281	0.963788	0.808929	1.00018	0.772541	1.26578	0.661793	0.734568	0.88329
XLOC_004620	2R:19395530-19396102	0.913417	0.959348	0.000703528	0.00281117	0.224093	0.55999	4.43502	4.57665	2.74371	6.26797	2.09743	6.77262	3.38999	5.76332
XLOC_004770	2R:2648-4417	0.0927365	0.388517	0.108778	0.176364	0.108778	0.431774	0.842121	0	0	0.842121	0	1.68424	0	0
XLOC_004772	2R:112833-113676	0.355491	0.608997	0.038143	0.0757114	0.363007	0.6607	2.67223	0.213666	1.07139	1.81451	2.14277	3.20169	0	0.427333
XLOC_004774	2R:157974-158610	0.998125	0.998125	7.98812e-06	7.65196e-05	0.33156	0.637338	2.98267	2.9808	1.32125	4.64222	1.02145	4.94388	1.62105	4.34056
XLOC_004775	2R:159435-160100	0.00152193	0.0908457	7.63034e-06	7.37918e-05	0.861543	0.946587	7.31974	15.8512	8.03753	15.1334	3.65767	10.9818	12.4174	19.2851
XLOC_004776	2R:184932-185352	0.220561	0.520605	0.108278	0.175923	0.0695082	0.37077	0.75774	0.3466	0.294596	0.809743	0.207127	1.30835	0.382066	0.311133
XLOC_004779	2R:428660-429411	0.00230697	0.10418	0.00112484	0.00415758	0.725235	0.884802	12.3436	6.72042	7.70296	11.3611	10.3356	14.3516	5.0703	8.37054
XLOC_004780	2R:429759-430276	0.241331	0.538611	0.191919	0.277498	0.442754	0.710322	0.585065	0.842344	0.909918	0.517491	0.895524	0.274606	0.924312	0.760376
XLOC_004782	2R:512242-514311	0.0167342	0.221103	0.0298148	0.0621999	0.109617	0.431774	18.9533	13.7996	18.5962	14.1567	22.7753	15.1313	14.4171	13.1822
XLOC_004783	2R:543116-543555	0.173936	0.487906	0.635226	0.722247	0.0776071	0.383268	0.635746	0.25962	0.392368	0.502997	0.369142	0.902349	0.415594	0.103646
XLOC_004784	2R:545426-546296	0.266022	0.557362	4.52664e-05	0.000298204	0.92308	0.974362	3.38744	4.74416	2.14355	5.98805	1.42634	5.34854	2.86076	6.62756
XLOC_004785	2R:564597-565520	0.0349701	0.274402	0.59321	0.685589	0.213304	0.544908	12.2337	19.7913	15.5681	16.4569	10.7419	13.7254	20.3942	19.1883
XLOC_004786	2R:565579-566293	0.250721	0.546056	0.0148689	0.0354234	0.902818	0.967814	6.1094	9.41949	9.01164	6.51725	7.29739	4.92141	10.7259	8.11309
XLOC_004789	2R:627714-629558	0.160406	0.47163	0.00069862	0.00280302	0.427841	0.700238	8.32935	11.1039	6.98152	12.4517	5.01659	11.6421	8.94644	13.2613
XLOC_004790	2R:630711-631486	0.76216	0.882278	0.0181283	0.0418023	0.0776255	0.383268	4.61553	4.37946	3.63039	5.3646	3.11559	6.11547	4.1452	4.61373
XLOC_004793	2R:716679-735015	0.0846789	0.37355	0.476216	0.580498	0.407522	0.690688	2.1759	3.00939	2.85022	2.33506	2.73343	1.61836	2.96701	3.05177
XLOC_004794	2R:735645-740359	0.0455699	0.30592	9.45233e-07	1.41128e-05	0.000129621	0.0156841	36.3192	8.68786	9.83633	35.1707	14.658	57.9804	5.01469	12.361
XLOC_004795	2R:740662-742231	0.185139	0.498672	2.82528e-05	0.000208853	0.0260356	0.239242	4.40519	2.50697	2.20789	4.70427	2.56948	6.2409	1.8463	3.16764
XLOC_004796	2R:745405-747042	0.119915	0.428746	0.176512	0.262145	0.173506	0.503442	2.14798	0.764898	1.11724	1.79563	1.46713	2.82882	0.76735	0.762445
XLOC_004797	2R:775993-776497	0.183907	0.498588	0.194866	0.280875	0.605069	0.819684	2.95307	1.4846	1.91426	2.52341	2.52855	3.37759	1.29997	1.66922
XLOC_004798	2R:777805-779290	0.996678	0.997279	0.0308648	0.0641575	0.741992	0.895925	4.75521	4.76188	3.90961	5.60748	4.03043	5.47999	3.78878	5.73497
XLOC_004800	2R:783198-909460	0.27112	0.560022	1.4064e-05	0.00011931	0.00578031	0.123046	10.9415	8.80744	13.3427	6.40623	16.3846	5.49848	10.3009	7.31398
XLOC_004801	2R:912205-912513	0.312142	0.587246	0.0461884	0.0883419	0.757684	0.904891	2.11962	3.61341	3.57252	2.1605	2.93107	1.30817	4.21398	3.01283
XLOC_004803	2R:923460-924258	0.60171	0.785983	0.716112	0.786595	0.389941	0.678633	1.91714	1.38995	1.53044	1.77665	2.08668	1.7476	0.974207	1.8057
XLOC_004804	2R:936720-944134	0.419998	0.653982	0.0267861	0.0568617	0.213214	0.544908	15.0316	20.8363	15.5686	20.2993	11.3774	18.6859	19.7599	21.9127
XLOC_004807	2R:977187-984457	0.349488	0.606693	9.47081e-08	2.31632e-06	0.0017045	0.0618741	86.5916	96.7583	107.688	75.6616	110.406	62.777	104.97	88.5463
XLOC_004808	2R:985105-986009	0.213919	0.518484	0.0113823	0.0286549	0.250325	0.578972	6.17591	15.3935	12.3165	9.25295	7.04392	5.3079	17.5891	13.198
XLOC_004809	2R:993761-994631	0.0920278	0.387494	0.000712602	0.00283929	0.175349	0.504539	1.14815	2.59258	0.811165	2.92957	0.476312	1.82	1.14602	4.03914
XLOC_004810	2R:994888-997568	0.12438	0.43191	0.00888601	0.0234546	0.0856607	0.394566	12.6817	23.1477	15.8872	19.9422	11.9386	13.4248	19.8357	26.4596
XLOC_004811	2R:1001081-1002975	0.00181731	0.0994759	0.0634559	0.114219	0.397443	0.682901	6.1845	2.69682	3.60052	5.2808	4.97079	7.39821	2.23026	3.16339
XLOC_004815	2R:1191097-1191863	0.369556	0.621025	0.209216	0.297825	0.201547	0.534438	2.10184	0.101153	1.36717	0.835827	2.63785	1.56583	0.096485	0.105822
XLOC_004816	2R:1194792-1221837	0.0528285	0.315796	7.04099e-07	1.14803e-05	0.0274819	0.243797	46.3398	19.277	22.2664	43.3504	31.9404	60.7391	12.5923	25.9618
XLOC_004817	2R:1221949-1223349	0.0554872	0.323364	8.31877e-05	0.000494182	0.0257611	0.238122	10.8958	5.00335	5.25233	10.6468	6.81706	14.9745	3.68761	6.31909
XLOC_004819	2R:1232725-1234217	0.0639082	0.341686	0.055235	0.101996	0.269296	0.598332	5.0975	1.40606	3.84107	2.66249	6.01878	4.17621	1.66335	1.14877
XLOC_004822	2R:1263828-1343600	0.21476	0.518484	0.788565	0.840867	0.141551	0.466924	9.19542	7.57977	8.19864	8.57656	7.95073	10.4401	8.44655	6.713
XLOC_004823	2R:1263828-1343600	0.163758	0.475944	0.809252	0.856175	0.794407	0.917209	10.5014	8.99822	9.59122	9.90842	10.1716	10.8313	9.01085	8.98559
XLOC_004825	2R:1354452-1487091	0.149124	0.458472	6.36794e-12	8.13327e-10	0.00415011	0.102593	58.0762	36.0756	7.51415	86.6377	7.56307	108.589	7.46523	64.6861
XLOC_004826	2R:1354452-1487091	0.865082	0.936415	0.011857	0.0295189	0.42691	0.700238	0.655766	0.717498	0.182006	1.19126	0	1.31153	0.364013	1.07098
XLOC_004827	2R:1354452-1487091	0.984215	0.994598	3.80581e-13	8.88882e-11	0.826821	0.933626	41.2177	41.0428	11.5571	70.7033	11.1307	71.3047	11.9836	70.1019
XLOC_004829	2R:1496088-1504776	0.673956	0.832576	0.000306992	0.00144923	0.0981842	0.41296	4.40607	3.79394	2.05837	6.14164	1.51602	7.29612	2.60072	4.98715
XLOC_004830	2R:1496088-1504776	0.428428	0.661488	8.41872e-10	4.72064e-08	0.179032	0.513209	7.67695	6.62557	2.97578	11.3267	2.86517	12.4887	3.08639	10.1648
XLOC_004865	2R:2143480-2146686	0.165363	0.477002	8.66235e-05	0.000513267	0.0653356	0.360098	7.15065	3.69054	1.97496	8.86624	2.2629	12.0384	1.68701	5.69406
XLOC_004866	2R:2147390-2150486	0.724972	0.86334	2.03925e-06	2.61913e-05	0.470033	0.731127	5.23906	4.80636	1.81129	8.23413	1.63301	8.84512	1.98957	7.62315
XLOC_004867	2R:2153279-2181961	0.868527	0.937438	3.59461e-08	1.11676e-06	0.718704	0.881697	45.8837	43.3255	25.7989	63.4103	27.9901	63.7773	23.6076	63.0433
XLOC_004868	2R:2182892-2184803	0.720163	0.860527	0.0141981	0.0341438	0.0544633	0.342412	1.75489	2.09184	1.10435	2.74238	1.56447	1.94531	0.644235	3.53945
XLOC_004869	2R:2185406-2199982	0.731106	0.865953	0.000101135	0.000578281	0.270714	0.599588	1.64722	1.45449	0.753914	2.3478	1.04811	2.24633	0.459714	2.44926
XLOC_004870	2R:2185406-2199982	0.386349	0.62994	0.904348	0.928168	0.535759	0.77891	0.769361	0.505834	0.619889	0.655305	0.660097	0.878624	0.579681	0.431986
XLOC_004871	2R:2203778-2218255	0.817958	0.914718	0.218671	0.308988	0.627576	0.829526	1.10442	1.18428	0.957875	1.33083	0.990644	1.2182	0.925106	1.44345
XLOC_004872	2R:2203778-2218255	0.938906	0.969884	0.569382	0.662519	0.0649664	0.360098	34.6532	34.9998	34.3431	35.3099	35.7827	33.5238	32.9036	37.0961
XLOC_004873	2R:2224808-2230714	0.55442	0.757034	0.706547	0.777946	0.37189	0.666856	27.8252	24.8566	26.6605	26.0214	27.3823	28.268	25.9386	23.7747
XLOC_004874	2R:2303898-2304836	0.730312	0.865911	3.57205e-05	0.00025037	0.212337	0.544908	6.57514	7.77625	3.80947	10.5419	2.33345	10.8168	5.28548	10.267
XLOC_004875	2R:2305743-2306243	0.227575	0.526567	0.00963061	0.0249333	0.286474	0.608248	2.09887	3.25295	2.03721	3.31461	1.70991	2.48783	2.3645	4.14139
XLOC_004876	2R:2307024-2308267	0.625938	0.803031	0.421208	0.529157	0.0275716	0.243797	0.436888	0.58704	0.408183	0.615745	0.628632	0.245144	0.187734	0.986345
XLOC_004877	2R:2309179-2319978	0.810129	0.911197	4.01728e-07	7.63283e-06	0.61236	0.820884	26.1974	28.4529	15.836	38.8143	13.812	38.5829	17.8601	39.0458
XLOC_004878	2R:2320270-2330281	0.849699	0.928891	5.6924e-07	1.00668e-05	0.394226	0.681449	61.5768	64.4464	45.4529	80.5703	41.6578	81.4958	49.248	79.6448
XLOC_004879	2R:2331743-2339407	0.225705	0.525542	2.18647e-06	2.76192e-05	0.00443462	0.107822	51.8575	34.6968	24.4083	62.1459	23.147	80.5679	25.6696	43.724
XLOC_004880	2R:2344322-2371655	0.668412	0.828477	0.109078	0.176474	0.652645	0.846745	2.65812	2.8102	2.26253	3.20579	2.05685	3.2594	2.46822	3.15218
XLOC_004881	2R:2344322-2371655	0.172998	0.487906	0.0709547	0.124333	0.539407	0.780426	1.13928	0.663592	0.623724	1.17915	0.769644	1.50891	0.477803	0.849381
XLOC_004882	2R:2374046-2377628	0.221263	0.52152	0.123277	0.195323	0.145645	0.471075	1.58278	0.84299	0.824708	1.60106	0.828974	2.33659	0.820443	0.865537
XLOC_004883	2R:2379881-2381457	0.392331	0.633405	0.743785	0.806279	0.212527	0.544908	3.44341	2.74919	2.99138	3.20122	2.93301	3.95382	3.04976	2.44862
XLOC_004884	2R:2381717-2382086	0.074653	0.361321	0.0052226	0.0151028	0.0558649	0.344994	1.16998	0.34493	0.28765	1.22726	0.390795	1.94917	0.184504	0.505357
XLOC_004885	2R:2388245-2509398	0.980935	0.992344	0.0630477	0.113684	0.181436	0.51433	1.16021	1.14752	0.806973	1.50075	0.567738	1.75268	1.04621	1.24883
XLOC_004915	2R:2732360-2732831	0.154478	0.46479	0.0183539	0.0421115	0.789248	0.915345	1.9877	3.06941	3.22665	1.83046	2.61057	1.36482	3.84272	2.2961
XLOC_004934	2R:3020109-3020426	0.297419	0.581702	0.524916	0.625923	0.570913	0.797904	1.99516	0.352771	1.27383	1.0741	2.18397	1.80634	0.363689	0.341853
XLOC_004935	2R:3031284-3031546	0.507144	0.721744	0.355016	0.459045	0.0339782	0.273133	1.22388	0.43097	1.07065	0.584195	2.04372	0.404043	0.0975938	0.764346
XLOC_004941	2R:3135208-3136633	0.0552908	0.323364	0.349197	0.452794	0.372482	0.666929	4.19553	11.0991	7.05999	8.23466	4.16732	4.22375	9.95266	12.2456
XLOC_004942	2R:3138167-3138555	0.114519	0.422894	0.709489	0.780812	0.696305	0.870002	1.71922	4.17765	3.07349	2.82338	1.71324	1.7252	4.43373	3.92157
XLOC_005023	2R:4120761-4121778	0.469841	0.691073	0.0285383	0.0597536	0.751153	0.900835	0.385967	0.217843	0.0489821	0.554828	0.0979642	0.67397	0	0.435686
XLOC_005026	2R:4132155-4132797	0.891567	0.946759	0.335464	0.436958	0.954144	0.981177	2.75481	2.65231	3.04238	2.36474	3.07357	2.43605	3.01119	2.29343
XLOC_005143	2R:5801000-5854324	0.960514	0.984299	8.79645e-18	2.0223e-14	1.74209e-05	0.00657293	920.734	919.335	1090.24	749.833	1136.25	705.214	1044.22	794.452
XLOC_005144	2R:5801000-5854324	0.252572	0.546765	9.9635e-05	0.000571897	0.0305484	0.256317	3.36138	1.41778	0.650723	4.12844	0.748396	5.97436	0.553049	2.28251
XLOC_005197	2R:6538576-6539103	0.172633	0.487906	0.453249	0.559323	0.736648	0.892283	4.14161	7.33001	6.05229	5.41933	4.31676	3.96646	7.78782	6.8722
XLOC_005218	2R:6825828-6845598	0.354017	0.607831	0.188179	0.274507	0.107794	0.431774	0.084422	1.60893	1.2111	0.482259	0	0.168844	2.42219	0.795674
XLOC_005219	2R:6848305-6849532	0.400147	0.641696	0.0564049	0.103657	0.0733222	0.376773	0.253099	1.74227	0.296932	1.69844	0.20747	0.298728	0.386393	3.09815
XLOC_005270	2R:7432879-7433618	0.112218	0.422517	0.313422	0.414036	0.276969	0.603078	2.45662	3.78226	3.5081	2.73077	3.26508	1.64816	3.75113	3.81338
XLOC_005271	2R:7435623-7436984	0.930727	0.966855	0.0439112	0.0846912	8.04314e-05	0.013274	29.1802	28.4879	30.7283	26.9398	35.2131	23.1473	26.2435	30.7324
XLOC_005402	2R:9244231-9246714	0.00231131	0.10418	0.644155	0.727281	0.0186886	0.219536	15.4519	10.0797	13.1892	12.3425	18.139	12.7648	8.23933	11.9201
XLOC_005427	2R:9448794-9449456	0.0649757	0.344191	0.0934319	0.156189	0.964854	0.986443	1.94851	6.18374	4.75597	3.37628	2.6207	1.27633	6.89125	5.47624
XLOC_005428	2R:9452101-9452611	0.116616	0.423902	0.69902	0.77299	0.504255	0.759779	0.063586	1.86931	1.05333	0.879566	0	0.127172	2.10667	1.63196
XLOC_005550	2R:11463649-11464161	0.482159	0.702461	0.0550461	0.101811	0.226829	0.562225	2.3608	1.37069	2.53547	1.19603	3.44389	1.27772	1.62706	1.11433
XLOC_005616	2R:12333246-12349599	0.164169	0.475944	0.251504	0.345405	0.883495	0.959747	1.9293	3.93131	3.29787	2.56275	2.34328	1.51532	4.25245	3.61018
XLOC_005639	2R:12690556-12691028	0.747557	0.873258	0.0992548	0.163414	0.13459	0.461873	1.04704	1.34998	0.751438	1.64558	0.19596	1.89811	1.30692	1.39305
XLOC_005640	2R:12691343-12693148	0.193215	0.503644	0.00106536	0.00396962	0.155814	0.483424	7.29163	13.3247	7.36705	13.2493	5.52585	9.05742	9.20825	17.4411
XLOC_005641	2R:12693533-12698618	0.73882	0.87031	2.24655e-07	4.78224e-06	0.0187165	0.219536	42.5664	38.3486	23.2912	57.6238	19.0895	66.0434	27.4929	49.2043
XLOC_005644	2R:12708543-12711214	0.0624518	0.33999	0.640113	0.724802	0.307889	0.62301	8.90327	16.095	12.1215	12.8768	7.69579	10.1107	16.5472	15.6428
XLOC_005651	2R:12854123-12854696	0.21078	0.515514	0.0542383	0.100398	0.568548	0.797904	2.51514	1.17583	0.961202	2.72977	1.37691	3.65336	0.54549	1.80617
XLOC_005733	2R:13858412-13858958	0.819206	0.915583	0.0216125	0.0483337	0.759654	0.906773	2.37493	2.20119	2.8921	1.68401	2.90227	1.84758	2.88193	1.52044
XLOC_005796	2R:14902004-14903351	0.345467	0.605851	0.203824	0.291776	0.940651	0.97739	16.2981	11.7179	12.6766	15.3394	14.8899	17.7064	10.4634	12.9724
XLOC_005953	2R:15790804-15791586	0.035754	0.275004	0.22956	0.321609	0.236391	0.567882	0.603596	10.2392	5.86391	4.97893	0.610183	0.597009	11.1176	9.36085
XLOC_005962	2R:15946441-15947350	0.058507	0.330486	0.0513252	0.0961688	0.103263	0.421673	3.85459	8.25211	6.79744	5.30926	5.21423	2.49495	8.38064	8.12357
XLOC_005963	2R:15951631-15952654	0.801209	0.907323	0.145707	0.224668	0.0241205	0.235598	11.9472	13.2772	13.6134	11.611	14.5436	9.3508	12.6831	13.8712
XLOC_005964	2R:15962894-15964019	0.389574	0.632061	0.740194	0.804209	0.568794	0.797904	24.6801	21.7517	23.5745	22.8574	25.656	23.7043	21.493	22.0105
XLOC_005965	2R:16018097-16021430	0.0332701	0.270359	8.06808e-08	2.0841e-06	3.37185e-05	0.00775188	21.9955	10.736	26.6267	6.1049	39.295	4.69606	13.9584	7.51374
XLOC_005966	2R:16021490-16022240	0.266033	0.557362	1.13089e-06	1.60488e-05	0.00860182	0.155228	4.31652	3.09953	6.22839	1.18765	7.98945	0.643588	4.46734	1.73172
XLOC_005968	2R:16029115-16029924	0.195812	0.50638	0.00399568	0.0121509	0.586032	0.80861	5.46588	3.3796	2.75037	6.09511	3.49975	7.43201	2.00098	4.75821
XLOC_005969	2R:16037390-16038041	0.653191	0.819697	0.0371367	0.0742411	0.833816	0.935457	6.39052	5.66743	5.04063	7.01732	5.49781	7.28323	4.58344	6.75142
XLOC_005987	2R:16405741-16406314	0.180911	0.49472	0.0639502	0.114592	0.940171	0.97739	2.6298	1.51074	2.72314	1.4174	3.3083	1.95129	2.13797	0.8835
XLOC_006035	2R:16931355-16931848	0.898179	0.951135	0.0146323	0.0350347	0.817842	0.928962	2.26608	2.38452	1.32708	3.32351	1.17868	3.35347	1.47548	3.29355
XLOC_006042	2R:16960996-16961461	0.000951475	0.0683576	0.815416	0.861508	0.374894	0.669074	1.281	3.38739	2.41722	2.25117	1.04633	1.51567	3.78811	2.98667
XLOC_006079	2R:17485994-17487250	0.279565	0.568779	0.00182507	0.00625312	0.322893	0.631772	10.0278	14.1018	9.74566	14.384	8.3864	11.6693	11.1049	17.0987
XLOC_006084	2R:17526924-17528196	0.372907	0.621025	0.0270399	0.0572946	0.193798	0.528518	5.07623	0.860359	1.91597	4.02062	3.42344	6.72901	0.408495	1.31222
XLOC_006085	2R:17528272-17528692	0.198014	0.506987	0.746612	0.807746	0.181339	0.51433	3.27613	1.21266	2.12287	2.36593	2.64409	3.90818	1.60165	0.823675
XLOC_006099	2R:17641114-17642084	0.682866	0.838525	0.0149885	0.0355858	0.0218145	0.232472	8.83386	7.51283	9.54442	6.80226	11.4897	6.17802	7.59914	7.42651
XLOC_006105	2R:17688543-17689173	0.0958618	0.392146	0.0141807	0.0341376	0.0509416	0.333866	29.1022	6.89154	21.1538	14.8399	34.7204	23.4839	7.58715	6.19593
XLOC_006140	2R:18120460-18121471	0.00112551	0.0761043	0.184672	0.270503	0.038918	0.292394	0.905363	11.1509	6.7222	5.33411	0.49369	1.31703	12.9507	9.35118
XLOC_006156	2R:18332552-18333072	0.316262	0.590167	0.141596	0.219953	0.415175	0.698042	0.969477	0.107891	0.300609	0.77676	0.601217	1.33774	0	0.215783
XLOC_006204	2R:18983044-18983434	0.51246	0.725406	0.07316	0.127324	0.607735	0.820884	2.29121	1.92542	2.56769	1.64894	2.87868	1.70374	2.2567	1.59414
XLOC_006230	2R:19237217-19237697	0.939088	0.969884	0.0324451	0.0667781	0.0151664	0.203123	3.16103	3.07688	3.94231	2.29559	4.93082	1.39124	2.95381	3.19994
XLOC_006231	2R:19237859-19238790	0.00696893	0.156407	0.00972481	0.0251206	0.00260631	0.0788019	5.35689	3.02588	5.29674	3.08603	7.77879	2.93499	2.81468	3.23708
XLOC_006383	2R:20943732-20944835	0.266728	0.557507	0.000190549	0.00099562	0.182826	0.515655	25.5417	29.3526	30.9269	23.9673	30.1286	20.9548	31.7252	26.9799
XLOC_006389	2R:12555534-12556230	0.315887	0.589946	0.4592	0.565453	0.832838	0.935457	1.82204	2.81053	2.58432	2.04825	2.01399	1.63009	3.15465	2.46642
XLOC_006390	2RHet:0-292	0.0466903	0.307567	0.0412877	0.0807147	0.471799	0.732871	2.68193	5.36996	2.91974	5.13215	1.95294	3.41092	3.88655	6.85337
XLOC_006391	2RHet:86810-88616	0.613508	0.794175	5.67361e-07	1.00668e-05	0.0778622	0.383268	6.64107	5.83175	2.87141	9.60142	2.31943	10.9627	3.42338	8.24012
XLOC_006392	2RHet:95964-101926	0.166313	0.47914	0.00032501	0.00151562	0.023297	0.232472	10.8684	46.1146	17.8993	39.0837	6.48275	15.254	29.3159	62.9134
XLOC_006393	2RHet:102173-103282	0.137073	0.444876	0.00495098	0.0144629	0.0222865	0.232472	0.29666	3.40582	0.918199	2.78429	0.103564	0.489757	1.73283	5.07881
XLOC_006394	2RHet:106110-106876	0.369107	0.621025	0.00242361	0.00786989	0.438122	0.707434	0.861077	1.79286	0.328167	2.32577	0.0979642	1.62419	0.558369	3.02734
XLOC_006395	2RHet:121291-127151	0.284337	0.572237	0.0913526	0.153523	0.0775383	0.383268	1.22939	0.849491	0.667734	1.41115	0.468106	1.99067	0.867362	0.83162
XLOC_006396	2RHet:189598-340473	0.189477	0.501519	1.33082e-06	1.83207e-05	0.119156	0.439005	13.7846	27.2415	8.44818	32.5779	4.88955	22.6797	12.0068	42.4761
XLOC_006397	2RHet:189598-340473	0.171834	0.487906	5.78323e-06	5.83142e-05	0.0473626	0.323052	5.47095	11.9589	3.56953	13.8603	2.24014	8.70176	4.89893	19.0188
XLOC_006399	2RHet:345730-346825	0.789763	0.899816	0.0555023	0.102408	0.756407	0.904756	3.40009	3.06074	2.5152	3.94563	2.57274	4.22743	2.45765	3.66383
XLOC_006400	2RHet:358327-359365	0.949563	0.975881	0.737444	0.802358	0.936628	0.976557	1.98277	2.05658	1.93846	2.10089	1.9208	2.04475	1.95612	2.15704
XLOC_006402	2RHet:398505-400842	0.0303616	0.263401	0.000381487	0.00172306	0.358278	0.656978	10.0496	6.10163	5.93725	10.214	7.41637	12.6828	4.45813	7.74512
XLOC_006404	2RHet:576445-576912	0.37487	0.621025	0.0705225	0.123859	0.466356	0.729252	0.816761	0.267405	0.26243	0.821736	0.427266	1.20626	0.0975938	0.437217
XLOC_006405	2RHet:1007616-1008662	0.21045	0.515255	0.683831	0.760217	0.513437	0.765991	1.58716	0.15173	0.977688	0.761203	1.86951	1.30481	0.0858646	0.217596
XLOC_006406	2RHet:1040888-1045053	0.475098	0.695829	1.88197e-05	0.000150773	0.803017	0.921099	39	43.9225	31.4812	51.4414	28.5312	49.4689	34.4312	53.4139
XLOC_006407	2RHet:1075159-1078046	0.0270572	0.25111	0.000416022	0.00182875	0.137934	0.46443	4.79499	2.25288	2.00542	5.04245	2.69725	6.89273	1.31358	3.19217
XLOC_006408	2RHet:1078151-1079386	0.0324834	0.267679	0.0617588	0.11171	0.58918	0.809639	1.90631	0.993551	1.03205	1.86782	1.60575	2.20688	0.458347	1.52875
XLOC_006409	2RHet:1079875-1081315	0.156291	0.467246	0.0466288	0.0889688	0.432371	0.704059	3.49091	1.95439	2.01329	3.43201	2.51009	4.47173	1.51649	2.3923
XLOC_006410	2RHet:1081476-1082525	0.174025	0.487906	0.0118634	0.0295189	0.23333	0.565253	1.90466	0.946731	0.808016	2.04337	1.00743	2.80189	0.608603	1.28486
XLOC_006411	2RHet:1085135-1086256	0.20766	0.513662	0.148202	0.226994	0.907235	0.96955	1.03934	1.60374	0.955817	1.68727	0.702539	1.37615	1.2091	1.99839
XLOC_006412	2RHet:1086917-1087765	0.352463	0.607431	0.283939	0.382635	0.255533	0.583943	1.61912	1.02591	1.09019	1.55484	1.63365	1.60459	0.546725	1.50509
XLOC_006413	2RHet:1089483-1090016	0.0581571	0.329648	0.0563169	0.103578	0.169216	0.500036	1.22465	0.401565	0.391847	1.23437	0.50482	1.94449	0.278874	0.524257
XLOC_006414	2RHet:1094854-1095577	0.118052	0.424449	0.466525	0.571717	0.993356	0.997966	1.88677	0.943205	1.59192	1.23805	2.06169	1.71185	1.12215	0.764258
XLOC_006415	2RHet:1110849-1112770	0.351414	0.606988	0.00213859	0.00715665	0.504316	0.759779	10.0934	3.26795	4.69631	8.66508	7.71219	12.4747	1.68044	4.85546
XLOC_006416	2RHet:1132773-1133686	0.947123	0.974736	2.07735e-09	9.74661e-08	0.240862	0.569693	108.061	108.421	130.791	85.6913	133.73	82.3913	127.851	88.9913
XLOC_006418	2RHet:1256779-1338526	0.84827	0.928553	1.60018e-12	2.45254e-10	0.464662	0.729252	17.3528	16.9093	6.53248	27.7295	6.0975	28.6081	6.96746	26.851
XLOC_006419	2RHet:1342321-1344531	0.164068	0.475944	1.32328e-05	0.000113941	0.358468	0.656978	7.00027	5.06343	3.71695	8.34675	4.27532	9.72522	3.15858	6.96827
XLOC_006420	2RHet:1361818-1362254	0.545676	0.750753	3.25955e-05	0.000232724	0.111003	0.433269	2.76076	2.12372	0.776665	4.10782	0.540415	4.9811	1.01292	3.23453
XLOC_006421	2RHet:1385673-1386466	0.532025	0.740391	0.00247693	0.0080091	0.101542	0.419112	2.19861	1.51414	0.719523	2.99322	0.482882	3.91434	0.956165	2.07211
XLOC_006422	2RHet:1387286-1388588	0.813714	0.912105	2.40931e-08	8.02754e-07	0.179708	0.51433	4.3053	4.1204	1.04706	7.37864	0.570808	8.03978	1.5233	6.7175
XLOC_006423	2RHet:1414859-1415464	0.46629	0.687713	0.000432563	0.00188702	0.491934	0.752967	1.24246	1.72774	0.414947	2.55525	0.359118	2.1258	0.470777	2.98471
XLOC_006424	2RHet:1416991-1417735	0.925951	0.964554	0.0102252	0.0262241	0.926994	0.974952	1.53173	1.58532	0.724425	2.39262	0.725632	2.33782	0.723217	2.44741
XLOC_006425	2RHet:1438667-1439434	0.372277	0.621025	0.000287966	0.00138051	0.0991536	0.41296	2.26258	1.72115	0.683055	3.30067	0.414638	4.11053	0.951473	2.49082
XLOC_006426	2RHet:1442615-1443703	0.278593	0.567806	0.000277489	0.00133741	0.292074	0.614906	1.98986	2.81816	0.843007	3.96502	0.83235	3.14737	0.853663	4.78267
XLOC_006427	2RHet:1449544-1450408	0.179564	0.49321	0.000163949	0.000882711	0.220148	0.553742	2.13748	1.17442	0.306866	3.00503	0.399316	3.87563	0.214416	2.13442
XLOC_006428	2RHet:1461911-1462284	0.401441	0.641696	0.0634937	0.114219	0.0634147	0.358423	1.49424	2.05429	1.27448	2.27405	1.4944	1.49408	1.05456	3.05402
XLOC_006429	2RHet:1462413-1464095	0.0476419	0.309403	1.88221e-05	0.000150773	0.496114	0.755842	7.11009	8.77537	4.84311	11.0423	4.42619	9.79399	5.26003	12.2907
XLOC_006430	2RHet:1622496-1622758	0.450701	0.674153	0.0839703	0.143353	0.323262	0.631955	1.63475	0.985227	0.624825	1.99515	0.565103	2.7044	0.684547	1.28591
XLOC_006431	2RHet:1623953-1625141	0.200534	0.5083	0.00531595	0.015315	0.0273286	0.243797	5.04049	1.31162	0.773337	5.57878	0.786576	9.29441	0.760098	1.86314
XLOC_006432	2RHet:1631744-1632821	0.284325	0.572237	0.00220092	0.00731201	0.256874	0.584127	3.71255	2.0899	1.7596	4.04286	2.17894	5.24616	1.34025	2.83955
XLOC_006433	2RHet:1632925-1633267	0.219434	0.519255	0.000142382	0.00078123	0.335595	0.638685	9.46493	5.45306	4.72305	10.1949	6.11986	12.81	3.32625	7.57987
XLOC_006434	2RHet:1637838-1641625	0.17554	0.489033	8.51898e-08	2.17613e-06	0.000807882	0.0422119	54.9901	24.27	17.1758	62.0843	20.767	89.2132	13.5847	34.9553
XLOC_006435	2RHet:1641764-1644420	0.132558	0.443598	0.00529434	0.0152911	0.0113006	0.172053	16.5656	4.02384	3.62032	16.9691	3.90516	29.226	3.33549	4.71218
XLOC_006436	2RHet:1644647-1645564	0.207789	0.513662	0.0945725	0.157552	0.157486	0.484082	1.82072	0.292977	0.332817	1.78088	0.488938	3.1525	0.176696	0.409259
XLOC_006437	2RHet:1646220-1647119	0.234434	0.533134	0.00920773	0.024165	0.0117336	0.177297	3.92578	0.728426	0.403754	4.25046	0.148804	7.70276	0.658704	0.798147
XLOC_006438	2RHet:1647230-1647956	0.20152	0.508557	0.0508412	0.0956497	0.0668936	0.366014	1.93716	0.357007	0.201989	2.09217	0.108988	3.76532	0.29499	0.419025
XLOC_006439	2RHet:1648219-1648695	0.264085	0.556492	0.0674422	0.119545	0.0528144	0.341015	1.9482	0.251848	0.259596	1.94046	0.214493	3.68191	0.304699	0.198996
XLOC_006440	2RHet:1648750-1650087	0.174011	0.487906	0.00678032	0.0186906	0.0402282	0.294537	6.49601	1.80493	1.01294	7.28799	1.04977	11.9422	0.976104	2.63375
XLOC_006441	2RHet:1655073-1656240	0.095355	0.392146	0.00553639	0.0157722	0.00270785	0.0788019	3.37041	0.237042	0.28243	3.32502	0.183949	6.55687	0.380911	0.0931744
XLOC_006442	2RHet:1658093-1658602	0.269971	0.559168	0.0992783	0.163414	0.0876204	0.399681	2.00998	0.3469	0.288371	2.06851	0.195887	3.82407	0.380855	0.312946
XLOC_006443	2RHet:1659156-1660813	0.120435	0.429272	0.00416329	0.012594	0.00506883	0.115379	5.66629	0.539923	0.599789	5.60642	0.722869	10.6097	0.476709	0.603136
XLOC_006444	2RHet:1661868-1662899	0.230402	0.529166	0.00611861	0.0171964	0.0337157	0.271973	1.27822	0.255445	0.0801334	1.45353	0.0744022	2.48204	0.0858646	0.425026
XLOC_006445	2RHet:1674036-1675443	0.366611	0.619747	0.00656273	0.018189	0.114484	0.433771	6.32966	2.24604	1.77244	6.80326	2.41891	10.2404	1.12597	3.36611
XLOC_006446	2RHet:1675713-1677634	0.218809	0.519134	0.00719372	0.019712	0.0173075	0.216249	5.74297	1.12706	1.40326	5.46677	1.93822	9.54772	0.868311	1.38581
XLOC_006447	2RHet:1677967-1678385	0.281121	0.569002	0.129225	0.203485	0.358946	0.656978	1.98426	0.398045	0.41979	1.96251	0.75267	3.21585	0.08691	0.70918
XLOC_006448	2RHet:1678561-1679575	0.199239	0.506987	0.000994332	0.00374749	0.00865372	0.155228	4.80687	0.894221	1.1415	4.5596	1.78521	7.82853	0.497779	1.29066
XLOC_006449	2RHet:1681277-1682150	0.324042	0.59266	0.000731908	0.00290614	0.0647416	0.360098	4.19388	1.17254	1.06185	4.30457	1.75041	6.63734	0.373292	1.9718
XLOC_006450	2RHet:1682892-1683532	0.239294	0.536197	0.00734349	0.0200745	0.0629955	0.358423	1.32095	0.434755	0.210664	1.54504	0.206911	2.43498	0.214416	0.655094
XLOC_006451	2RHet:1692472-1693573	0.298511	0.582701	0.00854667	0.0228474	0.0580069	0.349389	4.02585	0.812814	0.329613	4.50906	0.475768	7.57594	0.183458	1.44217
XLOC_006452	2RHet:1693670-1694408	0.401986	0.641696	0.0157554	0.0370366	0.121153	0.442443	2.52781	0.927874	0.601025	2.85466	0.700316	4.3553	0.501735	1.35401
XLOC_006453	2RHet:1694569-1695713	0.326402	0.594046	0.00455445	0.0135106	0.0698319	0.37077	5.08191	1.74572	1.13118	5.69644	1.40417	8.75965	0.858194	2.63324
XLOC_006454	2RHet:1695848-1696230	0.329914	0.597288	0.089558	0.15117	0.188198	0.522545	1.41349	0.268534	0.102737	1.57929	0.108988	2.71799	0.096485	0.440583
XLOC_006455	2RHet:1696318-1699418	0.251879	0.546514	0.00232552	0.00761723	0.00871005	0.155228	11.0183	2.171	2.53452	10.6548	3.53918	18.4975	1.52987	2.81212
XLOC_006459	2RHet:2213762-2284519	0.0323811	0.267679	3.34901e-14	1.53987e-11	8.69318e-05	0.013274	32.2595	16.3714	8.72471	39.9062	11.5821	52.9368	5.86729	26.8755
XLOC_006460	2RHet:2284682-2324242	0.107246	0.412304	1.04256e-05	9.5113e-05	0.634876	0.835	5.27996	3.5501	1.9642	6.86587	2.60952	7.95041	1.31887	5.78134
XLOC_006461	2RHet:2284682-2324242	0.534201	0.740401	1.24392e-05	0.000108325	0.577202	0.800653	4.67533	3.85966	1.31876	7.21623	2.04081	7.30986	0.59671	7.12261
XLOC_006463	2RHet:2334218-2335465	0.0520076	0.314551	2.89351e-05	0.000211853	0.597539	0.812589	4.06097	2.35842	1.57822	4.84117	2.2547	5.86724	0.901732	3.8151
XLOC_006464	2RHet:2340171-2341414	0.073586	0.359155	5.10783e-05	0.000330786	0.454881	0.721719	3.61193	2.12983	1.12047	4.62129	1.58381	5.64005	0.657129	3.60252
XLOC_006465	2RHet:2344284-2345029	0.996432	0.997279	0.00124242	0.00451237	0.695845	0.870002	1.88225	1.88611	0.651152	3.1172	0.513607	3.25088	0.788697	2.98351
XLOC_006466	2RHet:2352231-2352827	0.0991259	0.401131	0.00421163	0.0126901	0.273116	0.600789	2.84012	1.35429	0.723467	3.47094	0.973485	4.70675	0.473449	2.23513
XLOC_006467	2RHet:2354308-2356014	0.462415	0.685972	4.64972e-08	1.33621e-06	0.0523409	0.33992	6.3539	7.51741	2.69245	11.1789	3.27262	9.43518	2.11228	12.9225
XLOC_006468	2RHet:2356390-2358238	0.611171	0.792172	3.41745e-10	2.24478e-08	0.470027	0.731127	5.67385	6.29131	2.12784	9.83732	2.11832	9.22939	2.13736	10.4453
XLOC_006469	2RHet:2358635-2359544	0.400807	0.641696	0.000305134	0.00144342	0.243234	0.571774	3.43844	2.51922	1.47241	4.48525	1.49605	5.38083	1.44877	3.58967
XLOC_006470	2RHet:2360671-2361609	0.555839	0.757034	0.000289873	0.0013849	0.229659	0.562225	5.01845	4.00808	2.63489	6.39165	2.58264	7.45427	2.68713	5.32903
XLOC_006471	2RHet:2362367-2363302	0.176278	0.489033	9.92906e-05	0.000571897	0.821479	0.931712	4.74693	2.81444	2.33241	5.22896	3.22588	6.26798	1.43894	4.18995
XLOC_006472	2RHet:2374473-2375140	0.289323	0.575891	0.0122225	0.0302471	0.53802	0.77891	2.25499	1.43401	0.718626	2.97037	0.867095	3.64288	0.570157	2.29786
XLOC_006473	2RHet:2375989-2376818	0.890809	0.946759	2.62063e-05	0.000198185	0.617854	0.824159	2.6181	2.54104	0.890019	4.26912	1.09832	4.13788	0.681715	4.40036
XLOC_006474	2RHet:2377787-2378602	0.0756446	0.361889	0.000981189	0.00372236	0.516239	0.767335	3.54776	2.19795	1.20409	4.54161	1.58095	5.51458	0.827242	3.56865
XLOC_006475	2RHet:2381101-2382347	0.0736129	0.359155	6.77943e-07	1.12859e-05	0.124116	0.448653	6.44065	4.68276	2.46334	8.66006	2.57132	10.31	2.35536	7.01016
XLOC_006476	2RHet:2383479-2384476	0.882698	0.945128	3.78917e-05	0.000260817	0.84615	0.938851	4.42712	4.61994	2.04365	7.00342	1.84784	7.00641	2.23946	7.00042
XLOC_006478	2RHet:2572012-2576019	0.0775869	0.363237	7.14271e-05	0.000436731	0.00641579	0.127154	2.87975	20.2169	6.18395	16.9127	0.91128	4.84822	11.4566	28.9771
XLOC_006479	2RHet:2623968-2624293	0.070921	0.355379	0.31846	0.418844	0.428594	0.700808	0.841895	3.3224	1.78573	2.37857	0.77989	0.903899	2.79156	3.85324
XLOC_006480	2RHet:2624458-2625213	0.202859	0.509141	0.602196	0.691984	0.27387	0.600789	0.345831	0.0454157	0.154963	0.236284	0.219094	0.472567	0.0908313	0
XLOC_006482	2RHet:2831191-2831848	0.488703	0.709298	0.0444273	0.0853999	0.224019	0.55999	1.60389	1.07839	0.735372	1.9469	0.640231	2.56755	0.830514	1.32626
XLOC_006483	2RHet:2833501-2834877	0.317952	0.590923	6.71221e-05	0.00041371	0.116505	0.43552	2.85102	4.0015	1.42863	5.42389	1.54525	4.15679	1.312	6.69099
XLOC_006484	2RHet:2844383-2845352	0.288713	0.575544	3.09109e-05	0.000222772	0.651916	0.846745	5.31156	4.2165	2.5493	6.97877	3.30043	7.3227	1.79818	6.63483
XLOC_006485	2RHet:2847705-2848791	0.444079	0.669907	0.011408	0.0286633	0.903527	0.967944	5.80231	6.91487	5.08256	7.63462	4.46864	7.13597	5.69647	8.13327
XLOC_006486	2RHet:2855925-2858151	0.0987673	0.401131	0.000870249	0.00337957	0.131072	0.457956	16.0984	5.96553	6.91548	15.1484	10.2637	21.9331	3.56723	8.36383
XLOC_006487	2RHet:2858261-2858614	0.0106379	0.178515	0.0015573	0.00547435	0.0062948	0.125841	4.31165	1.62345	1.52624	4.40886	1.65558	6.96772	1.39691	1.84999
XLOC_006488	2RHet:2876816-2877823	0.470966	0.691412	0.0114737	0.028753	0.474237	0.734163	1.47797	1.82051	0.898008	2.40047	0.928142	2.0278	0.867873	2.77315
XLOC_006489	2RHet:2880816-2882933	0.025045	0.249193	0.0477869	0.0907202	0.0744079	0.376842	4.37972	2.06469	2.38575	4.05866	2.79439	5.96504	1.97711	2.15227
XLOC_006490	2RHet:2883637-2885712	0.227667	0.526567	0.000203766	0.00105747	0.701625	0.871911	8.67	6.56917	4.84193	10.3972	5.64046	11.6995	4.0434	9.09494
XLOC_006491	2RHet:2885818-2890232	0.99483	0.997279	6.21722e-05	0.000387355	0.141104	0.46676	8.8606	8.84563	6.01657	11.6897	5.11092	12.6103	6.92221	10.769
XLOC_006492	2RHet:2890324-2890695	0.240452	0.537219	0.18196	0.268157	0.902984	0.967814	1.09855	0.748187	0.696179	1.15056	0.891778	1.30533	0.50058	0.995795
XLOC_006493	2RHet:2894190-2895330	0.671037	0.830308	0.196713	0.282828	0.4913	0.752497	0.976782	0.762716	0.678691	1.06081	0.684969	1.26859	0.672412	0.853019
XLOC_006494	2RHet:2895699-2899034	0.884995	0.945128	3.52168e-05	0.000248354	0.222637	0.557561	11.4804	11.2339	8.33973	14.3746	7.69688	15.2639	8.98257	13.4852
XLOC_006495	2RHet:2899171-2900398	0.226471	0.525997	0.000244982	0.00121121	0.436748	0.706604	2.85564	2.12897	1.24579	3.73883	1.37498	4.33631	1.11659	3.14135
XLOC_006496	2RHet:2900471-2901304	0.637418	0.808201	0.00552533	0.0157602	0.912351	0.969716	2.13123	1.92188	1.20001	2.8531	1.27415	2.98831	1.12587	2.7179
XLOC_006498	2RHet:2921760-2923770	0.000501933	0.0549497	0.0029048	0.00917325	0.114813	0.433771	18.1559	9.85595	11.3214	16.6905	14.1322	22.1797	8.51063	11.2013
XLOC_006499	2RHet:3006119-3008514	0.144856	0.456196	0.991184	0.993778	0.427403	0.700238	0.552885	0.209256	0.379745	0.382395	0.455837	0.649933	0.303654	0.114858
XLOC_006502	2RHet:3198161-3244445	0.011655	0.190035	0.121507	0.192917	0.559152	0.792535	24.011	16.3656	18.2905	22.086	22.8158	25.2063	13.7653	18.9658
XLOC_006503	2RHet:3198161-3244445	0.294542	0.579754	0.252357	0.346163	0.499252	0.757419	1.72165	2.86328	2.01217	2.57276	1.60553	1.83778	2.41881	3.30775
XLOC_006504	2RHet:3251414-3253013	0.243347	0.539278	0.262447	0.357855	0.247494	0.57709	6.437	4.23648	4.64932	6.02416	5.03965	7.83435	4.25899	4.21398
XLOC_006505	2RHet:3253405-3253980	0.364084	0.617734	0.0625405	0.112858	0.657367	0.847761	1.26301	0.838246	0.55054	1.55072	0.64734	1.87868	0.453739	1.22275
XLOC_006506	2RHet:3260503-3261221	8.11218e-05	0.0207221	0.778839	0.83359	0.996109	0.99828	5.2062	1.78652	3.38698	3.60574	5.09492	5.31748	1.67903	1.894
XLOC_006507	2RHet:3265396-3268207	0.0388231	0.284801	0.73293	0.799339	0.682871	0.865446	15.9653	10.5595	12.9548	13.57	15.2892	16.6414	10.6204	10.4987
XLOC_006508	2RHet:3268334-3269352	0.114411	0.422894	0.723299	0.792973	0.822093	0.931949	5.99615	4.2643	4.96765	5.29281	5.93675	6.05555	3.99854	4.53006
XLOC_006509	2RHet:3275547-3277978	0.857779	0.932404	0.17679	0.262389	0.130306	0.4572	12.5758	12.2829	11.2611	13.5976	12.7217	12.4299	9.80055	14.7652
XLOC_006510	2RHet:0-292	0.0197929	0.230014	0.00640536	0.0178713	0.0636087	0.358423	5.0321	10.0858	5.7015	9.41641	4.3921	5.6721	7.01091	13.1607
XLOC_006512	2RHet:121291-127151	0.206892	0.513656	3.03136e-08	9.694e-07	0.0263353	0.239308	11.5988	8.90775	5.44854	15.058	5.30538	17.8921	5.59171	12.2238
XLOC_006514	2RHet:348988-350129	0.664258	0.825029	0.000950441	0.00362366	0.90946	0.96955	2.92731	3.31701	1.61668	4.62765	1.46861	4.38602	1.76475	4.86927
XLOC_006515	2RHet:369907-371102	0.907491	0.956589	0.00141003	0.00504145	0.569682	0.797904	4.47181	4.59208	2.85009	6.2138	2.51685	6.42677	3.18334	6.00083
XLOC_006516	2RHet:371551-374223	0.0944823	0.390533	6.86884e-08	1.85782e-06	0.460918	0.727031	11.9517	16.749	8.12293	20.5777	6.36666	17.5367	9.8792	23.6188
XLOC_006517	2RHet:375519-376408	0.0368169	0.279346	2.87385e-05	0.000211086	0.0739124	0.376773	1.7862	2.97597	1.04685	3.71532	0.948704	2.62371	1.145	4.80693
XLOC_006518	2RHet:377755-382794	0.250638	0.546056	3.66905e-09	1.68703e-07	0.600148	0.81545	22.0545	26.072	12.1787	35.9478	10.9179	33.191	13.4394	38.7045
XLOC_006520	2RHet:395747-396760	0.898007	0.951135	1.63114e-05	0.000134891	0.607242	0.820722	4.22603	4.11617	2.39305	5.94915	2.62594	5.82612	2.16016	6.07217
XLOC_006521	2RHet:398505-400842	0.792463	0.900285	1.60691e-05	0.000133851	0.34304	0.643589	5.36008	4.99949	2.45275	7.90683	2.12718	8.59299	2.77831	7.22068
XLOC_006522	2RHet:401021-402455	0.733172	0.867258	3.5578e-06	4.05849e-05	0.578114	0.800653	6.71954	7.02049	3.91039	9.82965	4.04936	9.38973	3.77141	10.2696
XLOC_006523	2RHet:402868-403886	0.307904	0.585691	6.59246e-05	0.000407421	0.626619	0.829082	5.13299	6.43945	3.00156	8.57088	2.64082	7.62515	3.3623	9.5166
XLOC_006524	2RHet:403936-404778	0.971753	0.989836	0.000165961	0.000891458	0.321084	0.631456	5.43107	5.38564	3.14222	7.67449	2.638	8.22414	3.64643	7.12485
XLOC_006525	2RHet:405391-405794	0.710915	0.852579	0.00480686	0.0141433	0.957883	0.981938	1.46533	1.69598	0.693165	2.46815	0.593277	2.33738	0.793053	2.59891
XLOC_006526	2RHet:405937-407293	0.0209213	0.239293	2.26387e-05	0.000175833	0.667456	0.854113	3.62195	5.56709	2.35191	6.83713	1.57124	5.67266	3.13257	8.00161
XLOC_006527	2RHet:407421-409118	0.02514	0.249193	0.000116163	0.000646633	0.158671	0.484947	4.56508	7.27069	3.70264	8.13314	3.06665	6.06352	4.33862	10.2028
XLOC_006528	2RHet:409314-410093	0.0225211	0.242336	0.000614016	0.00252558	0.0379269	0.288722	1.84658	4.11957	1.85666	4.10949	1.35628	2.33689	2.35704	5.8821
XLOC_006529	2RHet:411016-411506	0.375548	0.621025	5.42252e-05	0.000347253	0.273677	0.600789	3.80582	4.77113	2.28012	6.29683	2.26908	5.34255	2.29116	7.25111
XLOC_006530	2RHet:420543-421288	0.507842	0.722033	0.0405458	0.0796707	0.669654	0.855297	1.26419	0.914368	0.729338	1.44922	0.976509	1.55186	0.482166	1.34657
XLOC_006532	2RHet:421922-471862	0.215161	0.518484	0.0003196	0.00149646	0.791116	0.91626	1.84116	3.08489	1.31459	3.61146	0.767591	2.91473	1.86158	4.30819
XLOC_006533	2RHet:421922-471862	0.805769	0.908082	1.01111e-07	2.43891e-06	0.454865	0.721719	12.8146	13.4391	7.24715	19.0066	7.56271	18.0664	6.93158	19.9467
XLOC_006534	2RHet:421922-471862	0.834594	0.921641	2.52663e-16	2.90436e-13	0.726115	0.884802	99.9709	102.159	48.4475	153.683	46.2618	153.68	50.6332	153.685
XLOC_006535	2RHet:421922-471862	0.130619	0.439666	5.87928e-15	3.37912e-12	0.0347016	0.2751	118.334	104.852	54.1149	169.071	52.3852	184.283	55.8445	153.859
XLOC_006539	2RHet:1040888-1045053	0.48701	0.707735	0.74265	0.805735	0.718471	0.881697	7.02578	7.76591	7.24121	7.55048	6.70133	7.35023	7.78109	7.75073
XLOC_006542	2RHet:1360646-1361272	0.0252094	0.249193	0.0182228	0.0418943	0.116016	0.435206	2.48204	0.5671	1.00983	2.03931	1.63438	3.32971	0.385284	0.748915
XLOC_006543	2RHet:1456406-1456994	0.533279	0.740401	0.830073	0.872582	0.253894	0.581957	3.26103	2.81803	2.95675	3.12231	2.73313	3.78892	3.18038	2.45569
XLOC_006544	2RHet:1487268-1487993	0.431284	0.663226	0.46462	0.570294	0.287807	0.608597	0.122965	0.231486	0.231402	0.12305	0.0979642	0.147966	0.364839	0.0981335
XLOC_006546	2RHet:1696318-1699418	0.33217	0.598676	0.340789	0.443141	0.340789	0.642719	3.55314	0	2.00272	1.55042	4.00544	3.10085	0	0
XLOC_006548	2RHet:1703786-1798857	0.79738	0.90438	0.000264892	0.00128933	0.928264	0.974952	3.9762	3.69208	1.80201	5.86627	1.98832	5.96407	1.6157	5.76847
XLOC_006549	2RHet:1703786-1798857	0.423404	0.655564	1.66025e-05	0.000135833	0.383662	0.674342	2.23606	1.67027	0.6577	3.24862	0.719579	3.75253	0.59582	2.74471
XLOC_006550	2RHet:1703786-1798857	0.306396	0.585691	3.20016e-06	3.75366e-05	0.362977	0.6607	3.91422	2.74456	1.10464	5.55415	1.3343	6.49415	0.874971	4.61415
XLOC_006551	2RHet:1703786-1798857	0.775274	0.888955	0.00127114	0.00457948	0.843655	0.938242	4.03037	3.77668	2.42764	5.3794	2.47248	5.58825	2.3828	5.17055
XLOC_006552	2RHet:1703786-1798857	0.0434111	0.300671	3.95212e-06	4.36823e-05	0.0649758	0.360098	2.24798	3.98375	1.35002	4.88172	1.07568	3.42028	1.62435	6.34316
XLOC_006553	2RHet:1703786-1798857	0.134532	0.44451	2.73589e-05	0.00020488	0.026224	0.239242	3.08276	1.72732	0.423758	4.38632	0.172366	5.99315	0.67515	2.77948
XLOC_006554	2RHet:1847914-2078895	0.566528	0.763452	8.24728e-07	1.28111e-05	0.626504	0.829082	9.05633	8.14996	5.05281	12.1535	5.22859	12.8841	4.87703	11.4229
XLOC_006557	2RHet:2133357-2134111	0.217299	0.518881	0.000572746	0.00237679	0.27021	0.599047	2.88499	1.32635	0.491637	3.71971	0.803542	4.96645	0.179731	2.47297
XLOC_006558	2RHet:2137008-2139287	0.368272	0.621025	4.43537e-08	1.3073e-06	0.325008	0.633214	9.47288	7.47919	3.67956	13.2725	4.02869	14.9171	3.33042	11.628
XLOC_006559	2RHet:2139452-2140402	0.314477	0.588269	0.00150719	0.00532111	0.958833	0.982334	4.47169	2.59117	1.26119	5.80167	2.23507	6.70831	0.287319	4.89503
XLOC_006560	2RHet:2140528-2141577	0.554089	0.757034	4.9017e-06	5.05336e-05	0.956155	0.981938	2.83121	1.97456	0.868082	3.93768	1.31151	4.3509	0.42465	3.52447
XLOC_006561	2RHet:2151298-2152257	0.470134	0.691073	0.00495932	0.0144689	0.801477	0.920837	2.75636	2.05136	1.21349	3.59423	1.66505	3.84767	0.761935	3.34079
XLOC_006563	2RHet:2158279-2159136	0.104278	0.409103	0.000478591	0.00204644	0.0328946	0.267225	2.83665	1.17053	0.656497	3.35068	0.724421	4.94889	0.588573	1.75248
XLOC_006564	2RHet:2162267-2163419	0.342089	0.605851	1.00072e-06	1.46539e-05	0.321617	0.631772	4.51319	2.70186	1.45716	5.75789	2.01429	7.01209	0.900033	4.50368
XLOC_006565	2RHet:2196246-2204386	0.335232	0.602107	9.63106e-07	1.42739e-05	0.116232	0.435206	48.3414	23.9627	11.2446	61.0595	16.9632	79.7196	5.526	42.3993
XLOC_006566	2RHet:2212154-2213481	0.478671	0.699152	2.72466e-06	3.28699e-05	0.297536	0.617949	2.74191	1.89906	0.500085	4.14088	0.591328	4.89248	0.408842	3.38927
XLOC_006568	2RHet:2213762-2284519	0.610632	0.792172	3.54401e-05	0.000249164	0.693745	0.869551	2.17449	1.94034	0.506356	3.60847	0.749105	3.59987	0.263606	3.61708
XLOC_006570	2RHet:2213762-2284519	0.561351	0.760935	0.000290353	0.0013849	0.597409	0.812589	8.77552	8.02265	5.84094	10.9572	6.54767	11.0034	5.1342	10.9111
XLOC_006571	2RHet:2213762-2284519	0.1109	0.421216	4.02603e-11	3.70234e-09	0.0557409	0.344994	13.0834	9.80525	3.05788	19.8308	3.0873	23.0795	3.02846	16.582
XLOC_006572	2RHet:2213762-2284519	0.287381	0.575013	1.98294e-06	2.59022e-05	0.196983	0.532702	3.84058	2.68914	0.529637	6.00009	0.499848	7.18132	0.559425	4.81886
XLOC_006573	2RHet:2213762-2284519	0.354747	0.608398	2.43298e-10	1.74795e-08	0.0735596	0.376773	51.6356	33.9118	11.5559	73.9915	14.3629	88.9082	8.74884	59.0748
XLOC_006574	2RHet:2213762-2284519	0.26044	0.553992	3.84958e-15	2.95006e-12	0.0420706	0.302251	16.6407	11.6511	3.54295	24.7489	4.56333	28.7181	2.52256	20.7796
XLOC_006576	2RHet:2284682-2324242	0.233439	0.533003	0.000163523	0.000882486	0.127849	0.453641	2.51728	1.19287	0.326188	3.38396	0.436851	4.59771	0.215525	2.17021
XLOC_006577	2RHet:2348709-2349487	0.0555584	0.323364	0.86187	0.895364	0.602213	0.816807	1.51228	0.412076	1.02467	0.899687	1.76239	1.26218	0.286956	0.537197
XLOC_006579	2RHet:2572012-2576019	0.952447	0.977971	0.000357029	0.00162537	0.0984923	0.41296	45.4192	46.2144	34.382	57.2516	38.7972	52.0411	29.9668	62.4621
XLOC_006580	2RHet:2583519-2592364	0.339358	0.605263	3.68376e-05	0.000256635	0.00878936	0.155436	85.4518	65.9515	62.9427	88.4606	80.0335	90.8702	45.852	86.051
XLOC_006581	2RHet:2592438-2597005	0.669802	0.829674	0.0004775	0.00204644	0.0361609	0.282768	20.0171	18.2877	14.8496	23.4551	18.1103	21.9238	11.589	24.9864
XLOC_006582	2RHet:2597793-2599123	0.774924	0.888955	0.0053936	0.0154699	0.326236	0.633459	5.47955	4.99265	3.94524	6.52697	4.61631	6.3428	3.27416	6.71113
XLOC_006583	2RHet:2859368-2863339	0.000420589	0.0537185	0.000213116	0.00109365	0.000895862	0.043546	7.18615	2.10615	2.77095	6.52135	3.67229	10.7	1.86961	2.34268
XLOC_006584	2RHet:2894190-2895330	0.217142	0.518881	0.0214505	0.0480651	0.0416706	0.300316	2.35644	0.524889	0.479241	2.40209	0.552605	4.16027	0.405877	0.643901
XLOC_006586	2RHet:2901478-2919428	0.187677	0.501519	0.0434613	0.0838938	0.487332	0.747914	1.57643	0.849129	0.514938	1.91062	0.646349	2.50651	0.383527	1.31473
XLOC_006587	2RHet:3006119-3008514	0.103836	0.408065	0.235957	0.328312	0.242184	0.570473	0.549003	1.76869	0.955123	1.36257	0.546252	0.551753	1.36399	2.17339
XLOC_006588	2RHet:3106261-3107297	0.217199	0.518881	0.00583258	0.0164934	0.908483	0.96955	9.61469	26.8401	13.2365	23.2183	4.81772	14.4117	21.6552	32.025
XLOC_006589	2RHet:3107430-3113365	0.238749	0.536197	2.11691e-05	0.000166579	0.118281	0.436481	52.1436	134.228	55.9421	130.429	26.6713	77.616	85.2129	183.243
XLOC_006591	2RHet:3113422-3181752	0.188031	0.501519	0.0349758	0.0709077	0.0590638	0.353614	3.55866	11.5108	5.93068	9.1388	3.37889	3.73844	8.48246	14.5392
XLOC_006592	2RHet:3113422-3181752	0.179016	0.492784	4.342e-05	0.000291879	0.121244	0.442443	37.0557	99.621	45.4717	91.205	21.7455	52.3659	69.1979	130.044
XLOC_006593	2RHet:3113422-3181752	0.264076	0.556492	0.000218657	0.00111215	0.344609	0.643716	10.7281	16.3772	10.3001	16.8052	6.7385	14.7177	13.8617	18.8928
XLOC_006594	2RHet:3193960-3194961	0.564445	0.76202	0.0113922	0.0286549	0.694693	0.869551	3.5364	2.2787	1.74388	4.07122	2.20236	4.87044	1.2854	3.272
XLOC_006595	2RHet:3195087-3197044	0.555167	0.757034	0.00638288	0.0178302	0.164938	0.495028	8.31856	4.83578	3.40563	9.74871	3.61305	13.0241	3.19822	6.47335
XLOC_006596	2RHet:3265396-3268207	0.645356	0.812971	5.53695e-05	0.000351642	0.424841	0.700238	3.12356	2.45823	0.820673	4.76112	0.817208	5.42992	0.824138	4.09233
XLOC_006598	3L:33744-35696	0.322832	0.59266	0.0976159	0.161569	0.124066	0.448653	0.225288	7.26711	3.36513	4.12727	0.196776	0.253801	6.53348	8.00074
XLOC_006600	3L:36543-103304	0.20972	0.51492	0.236202	0.328312	0.416964	0.698042	1.46096	0.11395	0.430677	1.14423	0.861353	2.06057	0	0.2279
XLOC_006601	3L:36543-103304	0.336297	0.602725	0.471565	0.576056	0.685286	0.866721	4.81506	0.888193	2.17215	3.53111	3.75432	5.87581	0.589972	1.18641
XLOC_006602	3L:36543-103304	0.302219	0.584358	0.548831	0.647076	0.456292	0.722804	1.29603	0.0481331	0.475484	0.868682	0.854701	1.73736	0.0962662	0
XLOC_006603	3L:36543-103304	0.440621	0.667317	0.0893801	0.150981	0.441046	0.710042	0.276579	0.785076	0.197462	0.864193	0.0912709	0.461888	0.303654	1.2665
XLOC_006607	3L:36543-103304	0.336887	0.602725	0.619922	0.709761	0.58611	0.80861	1.70503	0.104311	0.984255	0.825082	1.87202	1.53803	0.096485	0.112137
XLOC_006608	3L:120998-123321	0.134774	0.44451	0.0112547	0.0284336	0.0179491	0.217184	7.68948	0.276991	1.81854	6.14793	3.51915	11.8598	0.117931	0.436051
XLOC_006638	3L:617835-618183	0.176553	0.489033	0.0288016	0.06025	0.0394333	0.292442	3.0064	0.712463	0.900305	2.81856	1.14818	4.86462	0.652434	0.772492
XLOC_006639	3L:624905-626653	0.191597	0.503237	0.0138305	0.0333994	0.110769	0.433269	7.21864	1.96095	2.19431	6.98528	3.32117	11.1161	1.06745	2.85444
XLOC_006640	3L:626734-627871	0.194106	0.503644	0.00651919	0.0181012	0.010751	0.170343	5.95798	1.61274	1.90699	5.66373	2.33328	9.58269	1.48071	1.74476
XLOC_006644	3L:671815-673066	0.0656569	0.344683	0.00205154	0.00692582	0.190956	0.524502	0.594737	3.08768	1.0099	2.67252	0.0912709	1.0982	1.92852	4.24684
XLOC_006650	3L:775774-776506	0.0376896	0.28133	0.567286	0.661497	0.6081	0.820884	6.7923	3.19373	5.26751	4.71853	6.82089	6.76372	3.71413	2.67333
XLOC_006827	3L:3885017-3885748	0.742935	0.871877	0.00859207	0.0229421	0.0544823	0.342412	6.33751	6.69671	7.95677	5.07744	8.79954	3.87547	7.114	6.27942
XLOC_006900	3L:4932930-4933361	0.765663	0.883765	0.8316	0.873389	0.49979	0.757427	1.40538	1.70388	1.616	1.49325	1.27126	1.5395	1.96075	1.447
XLOC_006921	3L:5573550-5574328	0.863231	0.936117	0.0520695	0.0973233	0.773159	0.909762	5.07948	5.24076	4.31675	6.00349	4.35709	5.80187	4.2764	6.20511
XLOC_006939	3L:5899929-5900341	0.373258	0.621025	0.0190541	0.0432433	0.403495	0.688803	1.40542	1.89299	0.92157	2.37683	0.925828	1.88501	0.917312	2.86866
XLOC_006943	3L:5950971-5951527	6.05043e-05	0.0207221	2.9968e-08	9.694e-07	0.781398	0.91097	7.5589	14.3216	14.4022	7.47824	11.149	3.96883	17.6555	10.9876
XLOC_006944	3L:5977935-5978276	0.60045	0.785739	0.000640612	0.00258834	0.316056	0.631145	1.4788	1.16055	0.151315	2.48804	0	2.95761	0.302629	2.01848
XLOC_006972	3L:6223537-6223960	0.604446	0.787767	0.137024	0.214157	0.251328	0.580123	1.75035	1.38603	2.05881	1.07757	2.61636	0.884331	1.50125	1.27082
XLOC_006976	3L:6296558-6296853	0.0231277	0.244731	6.32135e-09	2.54961e-07	9.73504e-05	0.013274	7.19181	4.67859	9.87145	1.99895	13.3075	1.07611	6.43538	2.92179
XLOC_006983	3L:6384817-6385385	0.402195	0.641696	0.681173	0.757995	0.543474	0.784462	0.513903	1.40693	1.03614	0.884692	0.477446	0.550361	1.59483	1.21902
XLOC_006984	3L:6386568-6388409	0.992138	0.997279	1.65888e-05	0.000135833	0.191643	0.525047	41.2041	41.061	47.2742	34.9908	48.9298	33.4783	45.6187	36.5033
XLOC_006999	3L:6792899-6793377	0.924105	0.9635	0.532235	0.632029	0.0536357	0.341405	2.68954	2.77179	2.50689	2.95444	1.75292	3.62616	3.26086	2.28272
XLOC_007000	3L:6793798-6794082	0.373334	0.621025	0.62806	0.716226	0.0904889	0.403076	1.87519	1.35336	1.42197	1.80658	0.994547	2.75583	1.84939	0.857333
XLOC_007001	3L:6794160-6795048	0.885213	0.945128	0.103061	0.168758	0.330252	0.63642	4.13389	3.92413	3.29429	4.76374	2.96718	5.3006	3.62139	4.22687
XLOC_007002	3L:6795332-6795895	0.419374	0.653655	0.874446	0.90418	0.0935375	0.407509	3.06186	2.16956	2.54847	2.68295	2.26261	3.86112	2.83434	1.50478
XLOC_007003	3L:6816447-6817073	0.255552	0.550469	0.423795	0.531246	0.52054	0.771083	4.17315	1.66416	3.20568	2.63163	4.23008	4.11621	2.18127	1.14705
XLOC_007004	3L:6826561-6859545	0.735965	0.869021	0.256852	0.351909	0.984619	0.99326	1.36294	1.01711	0.798808	1.58124	0.965151	1.76073	0.632465	1.40175
XLOC_007051	3L:7566844-7567442	0.0842385	0.37355	0.554955	0.650434	0.943262	0.977863	0.570433	2.72223	1.42881	1.86385	0.326771	0.814095	2.53085	2.91361
XLOC_007120	3L:8650944-8653010	0.313959	0.588177	4.15735e-08	1.24126e-06	0.0944973	0.409904	17.3638	11.4641	19.572	9.25588	23.7211	11.0065	15.423	7.5053
XLOC_007123	3L:8700295-8701963	0.314172	0.588177	0.00249947	0.00805932	0.861769	0.946587	10.3399	3.3401	4.98599	8.69404	8.38781	12.2921	1.58417	5.09604
XLOC_007124	3L:8704318-8705595	0.662099	0.824908	1.91741e-05	0.00015306	0.249619	0.57792	13.303	12.1418	9.1431	16.3017	8.90419	17.7017	9.38202	14.9016
XLOC_007209	3L:9848752-9849604	0.722948	0.862063	0.228208	0.319908	0.621945	0.826504	0.85963	1.03899	0.734525	1.16409	0.557916	1.16134	0.911134	1.16684
XLOC_007222	3L:10205599-10206231	0.662958	0.824908	0.010404	0.0265764	0.0846008	0.394566	3.62913	2.60601	4.26306	1.97208	5.5203	1.73797	3.00583	2.2062
XLOC_007229	3L:10299807-10300366	0.756322	0.879943	0.35599	0.460045	0.966241	0.986443	5.6172	5.90601	5.26426	6.25895	5.14249	6.09191	5.38604	6.42598
XLOC_007230	3L:10300949-10301606	0.518839	0.731837	0.0963674	0.160079	0.870845	0.952008	5.37317	4.76133	4.42751	5.707	4.79444	5.95191	4.06058	5.46209
XLOC_007231	3L:10309382-10309800	0.10583	0.41168	0.490488	0.590693	0.566117	0.796513	1.4561	0.507852	0.724963	1.23899	0.985504	1.92671	0.464423	0.551281
XLOC_007233	3L:10319755-10360556	0.229287	0.528348	0.00185112	0.00632351	0.407683	0.690688	563.57	340.056	382.39	521.236	477.173	649.967	287.607	392.505
XLOC_007234	3L:10319755-10360556	0.0405841	0.292628	0.474043	0.57877	0.000898968	0.043546	172.387	137.926	152.399	157.914	183.742	161.033	121.057	154.794
XLOC_007235	3L:10319755-10360556	0.0101934	0.177534	0.695914	0.770519	0.0934446	0.407509	17.6108	11.2721	14.1205	14.7624	18.7015	16.5201	9.53945	13.0048
XLOC_007236	3L:10319755-10360556	0.299213	0.582957	0.795587	0.844439	0.010074	0.166619	21.2915	17.7994	19.3132	19.7777	23.5104	19.0726	15.116	20.4827
XLOC_007237	3L:10319755-10360556	0.148251	0.458072	0.946462	0.959936	0.0880729	0.40095	17.7485	13.0191	15.3208	15.4467	19.3277	16.1692	11.3139	14.7243
XLOC_007238	3L:10319755-10360556	0.0240316	0.24555	0.583665	0.677357	0.0738986	0.376773	23.2727	17.4359	20.7874	19.9212	25.1561	21.3894	16.4187	18.4531
XLOC_007239	3L:10363141-10364090	0.345941	0.605851	0.00119866	0.00439509	0.0254672	0.238122	9.3066	7.88379	6.82442	10.366	6.37649	12.2367	7.27235	8.49522
XLOC_007244	3L:10471627-10472596	0.00512589	0.132409	0.26605	0.361709	0.875614	0.954877	16.1179	9.57287	11.9896	13.7012	15.143	17.0929	8.83617	10.3096
XLOC_007255	3L:10755790-10756210	0.690442	0.843793	0.482457	0.585313	0.631429	0.832427	1.31255	0.869388	0.83834	1.3436	1.23206	1.39304	0.444624	1.29415
XLOC_007259	3L:10784686-10785303	0.00429641	0.125828	1.80112e-06	2.37976e-05	3.27524e-05	0.00775188	7.51877	1.64308	7.85216	1.3097	13.4802	1.55734	2.22411	1.06205
XLOC_007265	3L:10839983-10840856	0.145782	0.456495	0.957273	0.969503	0.268267	0.597254	2.25898	6.80177	4.55089	4.50986	2.70819	1.80977	6.39359	7.20995
XLOC_007276	3L:10973493-10973933	0.620013	0.799408	0.0527504	0.0979589	0.532549	0.778246	0.893077	1.2463	1.60846	0.530918	1.26352	0.522635	1.95339	0.539201
XLOC_007319	3L:11431706-11432139	0.971299	0.989812	0.854013	0.890016	0.547766	0.787939	1.82864	1.79768	1.74732	1.879	1.97854	1.67875	1.51611	2.07926
XLOC_007324	3L:11474320-11475030	0.973063	0.990293	0.000181445	0.000954559	0.0703916	0.372881	11.8458	11.7216	14.6326	8.93484	15.9377	7.75391	13.3275	10.1158
XLOC_007423	3L:12969508-12970252	0.630616	0.80393	0.69717	0.771315	0.869507	0.95145	2.11304	1.12301	1.72791	1.50814	2.26926	1.95682	1.18656	1.05947
XLOC_007430	3L:13021112-13021487	0.994852	0.997279	0.000192486	0.00100346	0.816131	0.927935	2.95503	2.95211	4.20435	1.70279	4.27425	1.63581	4.13444	1.76977
XLOC_007442	3L:13175667-13176201	0.311746	0.587184	0.0232754	0.0512104	0.581575	0.804477	2.10997	0.982451	2.25339	0.839031	2.98142	1.23852	1.52536	0.439544
XLOC_007443	3L:13190276-13198556	0.469168	0.690978	0.120186	0.191217	0.00496065	0.114045	5.20144	3.98675	5.33782	3.85037	7.36041	3.04247	3.31524	4.65826
XLOC_007457	3L:13309965-13310946	0.0373316	0.28133	0.0010483	0.00391878	0.0369976	0.285428	4.80943	12.1421	9.99697	6.95457	5.4193	4.19955	14.5746	9.70959
XLOC_007465	3L:13386378-13386842	0.568146	0.76358	0.919525	0.940804	0.154541	0.481422	2.243	3.07988	2.69828	2.6246	2.80859	1.67742	2.58797	3.57179
XLOC_007498	3L:14149089-14149678	0.907939	0.956623	0.0276214	0.0581517	0.0607749	0.354623	2.50828	2.29511	3.24566	1.55774	4.06186	0.954702	2.42945	2.16077
XLOC_007504	3L:14265417-14265603	0.32244	0.59266	0.0146647	0.0350459	0.561129	0.794357	4.79563	3.7997	5.65713	2.9382	6.46246	3.1288	4.8518	2.7476
XLOC_007547	3L:15176034-15179663	0.949245	0.975881	0.0797977	0.137419	0.0937678	0.407509	2.76642	2.81476	3.40585	2.17533	2.79452	2.73831	4.01717	1.61235
XLOC_007553	3L:15321804-15323023	0.643153	0.811544	0.381529	0.488111	0.532874	0.778246	5.18814	6.76537	6.4686	5.4849	6.0293	4.34698	6.9079	6.62283
XLOC_007560	3L:15462867-15463684	0.135838	0.44451	0.0516671	0.0966499	0.196828	0.532702	0.140677	2.53572	1.74063	0.935761	0.281354	0	3.19991	1.87152
XLOC_007582	3L:15692977-15693643	0.0965991	0.39446	0.00985382	0.0254253	0.0257723	0.238122	3.12591	1.58917	1.44467	3.27041	1.43682	4.81501	1.45252	1.72582
XLOC_007583	3L:15694048-15694729	0.805633	0.908082	0.0232775	0.0512104	0.32002	0.631454	3.37922	3.64032	2.46068	4.55885	2.77263	3.98581	2.14874	5.1319
XLOC_007701	3L:17261011-17262068	0.309978	0.585691	0.874955	0.90418	0.982739	0.992392	0.0527525	6.80614	3.4906	3.36829	0.105505	0	6.8757	6.73657
XLOC_007702	3L:17262838-17263522	0.692757	0.843793	0.144106	0.222647	0.094887	0.410198	6.19491	6.61949	7.07574	5.73866	7.63249	4.75733	6.51898	6.72
XLOC_007703	3L:17286434-17286797	0.234126	0.533134	0.0506413	0.0953516	0.805826	0.92136	2.46339	3.35364	3.67082	2.14622	3.13307	1.79372	4.20857	2.49871
XLOC_007750	3L:18312195-18313480	0.0270825	0.25111	0.0352166	0.0712095	0.153529	0.480223	31.6465	13.7413	20.051	25.3368	27.2517	36.0413	12.8503	14.6322
XLOC_007751	3L:18316568-18317274	0.522645	0.734997	0.032635	0.0670491	0.00156169	0.0588578	4.8412	4.01825	5.4063	3.45315	7.3398	2.34261	3.47279	4.5637
XLOC_007756	3L:18539411-18540120	0.445757	0.671998	0.000313589	0.00147432	0.839645	0.938242	8.16078	6.64739	8.94326	5.86491	9.62345	6.69811	8.26306	5.03171
XLOC_007758	3L:18573991-18577571	0.115703	0.422894	0.000153299	0.000831214	0.0175067	0.216907	43.6114	51.8052	53.8951	41.5215	53.3704	33.8525	54.4198	49.1906
XLOC_007795	3L:19080021-19083564	0.34265	0.605851	0.0648855	0.116177	0.0780206	0.383268	29.3325	0.563259	9.27359	20.6221	18.2565	40.4085	0.290706	0.835812
XLOC_007801	3L:19241457-19241909	0.709622	0.851917	0.257479	0.352557	0.909308	0.96955	3.20109	3.60566	3.80749	2.99926	3.64539	2.75679	3.96959	3.24173
XLOC_007820	3L:19508888-19509440	0.978711	0.991652	0.230565	0.322427	0.232694	0.565253	1.63175	1.66148	1.95661	1.33662	2.2503	1.0132	1.66293	1.66003
XLOC_007861	3L:20024860-20025403	0.665289	0.825417	0.0412726	0.0807147	0.237611	0.568727	1.3912	1.86403	2.27569	0.979544	2.40485	0.377542	2.14652	1.58155
XLOC_007876	3L:20313669-20337492	0.470652	0.691392	0.0432058	0.0835408	0.366619	0.664714	4.47181	3.19885	2.63628	5.03438	2.75318	6.19045	2.51939	3.87832
XLOC_007877	3L:20313669-20337492	0.27929	0.568723	0.400157	0.507425	0.0978794	0.41296	97.5812	55.9494	74.0487	79.4818	100.309	94.8529	47.788	64.1108
XLOC_007878	3L:20313669-20337492	0.423295	0.655564	0.00123226	0.00448256	0.0744177	0.376842	70.1978	47.3991	51.5622	66.0347	66.6924	73.7032	36.4319	58.3663
XLOC_007950	3L:21357141-21375229	0.158785	0.469212	0.726517	0.795742	0.416263	0.698042	7.08854	4.80171	6.12225	5.768	7.67937	6.49772	4.56513	5.03828
XLOC_007982	3L:21709473-21710491	0.853809	0.93053	0.00596687	0.0168111	0.192829	0.526501	8.53176	8.1157	9.75731	6.89015	10.6082	6.4553	8.90639	7.325
XLOC_008003	3L:21986386-21987831	0.00875635	0.168104	0.00113065	0.00417233	0.288018	0.608597	16.0848	12.3351	11.8553	16.5647	14.4332	17.7364	9.27735	15.3929
XLOC_008004	3L:22022018-22022546	0.381595	0.626633	0.000756939	0.00299004	0.000566805	0.0354336	9.43715	7.97242	10.2529	7.15664	12.578	6.2963	7.92785	8.01698
XLOC_008064	3L:22953827-23047489	0.00726575	0.156407	0.291714	0.390368	0.378016	0.670941	5.54844	2.6511	4.71266	3.48688	6.67222	4.42467	2.75311	2.54909
XLOC_008065	3L:22953827-23047489	0.0617947	0.339871	0.0406887	0.0798834	0.530825	0.777304	10.3029	6.80418	10.3034	6.80366	12.5703	8.03554	8.03658	5.57178
XLOC_008066	3L:22953827-23047489	0.0120081	0.192482	0.834683	0.875506	0.593902	0.812179	7.98812	4.65087	6.41825	6.22074	8.33971	7.63653	4.49678	4.80496
XLOC_008067	3L:22953827-23047489	0.24453	0.540034	0.638442	0.72387	0.146098	0.47174	4.85391	3.56018	4.42096	3.99314	5.74102	3.96681	3.1009	4.01947
XLOC_008068	3L:22953827-23047489	0.105403	0.41155	0.0381686	0.0757114	0.466413	0.729252	4.17211	2.8004	4.42817	2.54434	5.43369	2.91054	3.42265	2.17815
XLOC_008070	3L:23060490-23061626	0.825551	0.918109	1.97214e-09	9.44572e-08	0.00265706	0.0788019	61.6853	63.6055	76.4675	48.8234	80.7565	42.6141	72.1785	55.0326
XLOC_008074	3L:23135585-23136583	0.907161	0.956589	0.0132769	0.0322319	0.911352	0.96955	2.12113	2.04025	1.42242	2.73897	1.43489	2.80738	1.40994	2.67055
XLOC_008075	3L:23137194-23138079	0.076471	0.361889	0.177906	0.263365	0.955406	0.981886	2.04209	3.65617	2.3582	3.34005	1.5712	2.51297	3.1452	4.16713
XLOC_008076	3L:23138583-23139160	0.757708	0.879943	0.00273217	0.00867576	0.385907	0.676384	1.88333	1.79859	1.04605	2.63587	0.875372	2.89128	1.21672	2.38047
XLOC_008082	3L:23306468-23331331	0.132207	0.443598	0.18779	0.274114	0.0452562	0.314602	0.198383	0.0429323	0.0429323	0.198383	0	0.396767	0.0858646	0
XLOC_008085	3L:23697598-23698462	0.937562	0.969884	0.0589457	0.107809	0.650655	0.846551	1.35541	1.39088	0.86441	1.88188	0.964957	1.74586	0.763863	2.01791
XLOC_008089	3L:23744847-23747072	0.41624	0.650534	9.38655e-07	1.41128e-05	0.000653927	0.0375845	65.3549	56.8246	68.9746	53.2049	78.0778	52.632	59.8714	53.7778
XLOC_008090	3L:23747360-23748353	0.659819	0.823657	0.000220681	0.0011175	0.546192	0.786916	11.7635	12.4676	14.7947	9.4364	14.0565	9.47045	15.5328	9.40235
XLOC_008091	3L:23768841-23772191	0.0222851	0.242336	0.0561352	0.103327	0.00899391	0.155722	4.18002	2.244	2.58709	3.83694	2.67465	5.6854	2.49954	1.98847
XLOC_008092	3L:23775948-23776523	0.308389	0.585691	0.789733	0.841209	0.802812	0.921099	1.79546	1.17553	1.4227	1.54829	1.79146	1.79945	1.05393	1.29712
XLOC_008094	3L:23794968-23796521	0.151054	0.459215	0.036038	0.0724224	0.195886	0.531389	4.25963	6.49986	6.21693	4.54256	5.60048	2.91879	6.83338	6.16634
XLOC_008096	3L:23832951-24014072	0.0411926	0.294199	0.00341339	0.0105476	0.0485344	0.327216	1.61449	0.587873	0.486921	1.71545	0.604176	2.62481	0.369666	0.806081
XLOC_008097	3L:23832951-24014072	0.174007	0.487906	0.0124258	0.0305528	0.434847	0.704103	1.74553	2.72318	1.52807	2.94064	1.24867	2.24239	1.80746	3.63889
XLOC_008099	3L:24021513-24052690	0.0238948	0.24555	1.82234e-05	0.000148041	0.0261243	0.239242	4.80546	2.09018	1.51133	5.38431	1.98641	7.62451	1.03625	3.14411
XLOC_008100	3L:24021513-24052690	0.811795	0.911733	0.051274	0.0961688	0.266818	0.596369	1.66276	1.87067	2.28717	1.24625	1.89363	1.43188	2.68071	1.06063
XLOC_008103	3L:24457195-24457447	0.0191233	0.230014	0.727643	0.795838	0.727643	0.885107	0	0.929682	0.438291	0.491391	0	0	0.876582	0.982783
XLOC_008104	3L:24501257-24501943	0.937419	0.969884	0.0422258	0.0819908	0.745626	0.897728	0.88843	0.907085	0.446403	1.34911	0.506549	1.27031	0.386257	1.42791
XLOC_008107	3L:21236-21811	0.390298	0.63262	0.0167045	0.0388308	0.282611	0.607502	1.8454	1.01526	0.940939	1.91971	1.14538	2.54541	0.736495	1.29402
XLOC_008108	3L:33744-35696	0.0195172	0.230014	1.22129e-08	4.45673e-07	0.0172619	0.216249	9.23739	5.10131	3.89076	10.4479	4.9126	13.5622	2.86892	7.3337
XLOC_008109	3L:36543-103304	0.0151609	0.21253	0.0680907	0.120416	0.929039	0.974952	695.87	578.868	619.751	654.987	677.418	714.322	562.085	595.652
XLOC_008110	3L:36543-103304	5.62979e-05	0.0207221	0.00871901	0.0230948	0.135318	0.462254	5.69799	1.81978	2.54295	4.97482	3.81903	7.57695	1.26687	2.37269
XLOC_008111	3L:36543-103304	0.137198	0.444876	1.12222e-06	1.60247e-05	0.202214	0.535587	5.59763	3.70929	2.2025	7.10442	2.62895	8.56632	1.77606	5.64253
XLOC_008112	3L:36543-103304	0.00302874	0.110049	0.0115261	0.0288341	0.0133601	0.190776	6.41256	2.11788	2.99408	5.53637	3.89965	8.92548	2.08851	2.14726
XLOC_008113	3L:36543-103304	0.91923	0.960409	0.910625	0.93336	0.71481	0.879265	4.02583	4.11477	4.11607	4.02454	4.22073	3.83093	4.0114	4.21815
XLOC_008114	3L:36543-103304	0.00901295	0.168104	6.21468e-07	1.07207e-05	0.00138643	0.0544986	15.3801	6.84412	5.85664	16.3676	7.21188	23.5483	4.5014	9.18684
XLOC_008115	3L:36543-103304	7.84091e-06	0.00600875	0.000116051	0.000646633	0.050973	0.333866	65.3677	23.6494	36.1681	52.849	53.2274	77.508	19.1089	28.19
XLOC_008116	3L:36543-103304	0.000640482	0.0640204	0.00128979	0.00463316	0.00540748	0.117281	6.64482	2.7303	2.81252	6.56261	3.1891	10.1005	2.43593	3.02468
XLOC_008118	3L:36543-103304	0.123131	0.431407	1.20574e-05	0.000107017	0.00267001	0.0788019	5.64555	3.00207	2.47479	6.17284	2.64782	8.64329	2.30176	3.70239
XLOC_008121	3L:36543-103304	0.512127	0.725406	0.000250098	0.00123121	0.361768	0.660608	3.16844	2.3053	1.2445	4.22923	1.34606	4.99081	1.14294	3.46765
XLOC_008122	3L:36543-103304	0.122195	0.430869	4.84251e-07	8.76608e-06	0.202817	0.535726	12.3172	7.82656	5.49451	14.6493	6.82122	17.8133	4.1678	11.4853
XLOC_008246	3L:1915882-1916357	0.198323	0.506987	0.00249042	0.00804141	0.895988	0.965201	5.09595	8.83211	8.65944	5.26861	6.72406	3.46785	10.5948	7.06938
XLOC_008247	3L:1919772-1920687	0.601024	0.785981	0.0706685	0.123926	0.32006	0.631454	0.468412	0.318506	0.156345	0.630573	0.103564	0.83326	0.209126	0.427886
XLOC_008257	3L:2033038-2034048	0.000724609	0.0659893	0.10878	0.176364	0.309472	0.62301	1.52876	18.0538	10.8391	8.74346	1.92183	1.13568	19.7564	16.3512
XLOC_008271	3L:2304931-2306198	0.00665656	0.15458	0.594583	0.686562	0.794233	0.917209	8.30666	3.47322	6.10723	5.67265	8.63022	7.9831	3.58423	3.36221
XLOC_008440	3L:5331122-5332140	0.29228	0.578615	0.190601	0.276462	0.30585	0.622721	3.07555	0.104716	1.11921	2.06105	2.23843	3.91267	0	0.209431
XLOC_008441	3L:5332464-5333230	0.262716	0.556492	0.185955	0.27178	0.247519	0.57709	2.71852	0.0560685	0.952591	1.822	1.90518	3.53187	0	0.112137
XLOC_008449	3L:5460921-5464356	0.433574	0.664968	0.109996	0.177584	0.140138	0.465938	1.0215	4.86065	3.76629	2.11586	1.08762	0.955384	6.44496	3.27634
XLOC_008489	3L:5952231-5954025	0.855944	0.931501	0.670519	0.747949	0.278626	0.604462	22.0775	19.7721	21.4199	20.4298	23.8447	20.3103	18.995	20.5492
XLOC_008525	3L:6288771-6289051	0.118159	0.424449	0.00150908	0.00532111	0.10587	0.428512	2.83664	1.38147	3.30981	0.908302	4.60792	1.06536	2.0117	0.751248
XLOC_008530	3L:6369789-6370270	0.958425	0.982792	0.852233	0.888927	0.98905	0.996252	3.54376	3.49027	3.59837	3.43566	3.61912	3.4684	3.57761	3.40293
XLOC_008574	3L:7306632-7307313	0.393591	0.634869	0.124809	0.197343	0.497771	0.756532	1.78585	0.268598	0.552553	1.50189	1.10511	2.46659	0	0.537197
XLOC_008575	3L:7307902-7308552	0.366888	0.619747	0.167778	0.250958	0.480071	0.739734	2.66685	0.262034	0.934604	1.99428	1.86921	3.46448	0	0.524068
XLOC_008576	3L:7308691-7311679	0.336818	0.602725	0.133074	0.208974	0.113624	0.433554	10.8781	0.436446	3.70552	7.60898	6.86595	14.8902	0.545092	0.327801
XLOC_008590	3L:7405072-7409738	0.285162	0.572237	0.272189	0.368096	0.0848765	0.394566	8.84146	0.729082	4.28406	5.28649	7.54091	10.142	1.02721	0.43095
XLOC_008591	3L:7405072-7409738	0.27022	0.559168	0.0498768	0.0944355	0.239455	0.569151	4.96557	0.428322	1.87143	3.52247	3.65594	6.2752	0.08691	0.769734
XLOC_008592	3L:7405072-7409738	0.254105	0.549048	0.306935	0.407324	0.417515	0.698042	3.11606	0.256155	1.33011	2.04211	2.47856	3.75357	0.181663	0.330648
XLOC_008593	3L:7410255-7410946	0.259884	0.553992	0.304746	0.405211	0.602135	0.816807	3.75034	0.206833	1.73452	2.22266	3.38317	4.11751	0.0858646	0.327801
XLOC_008618	3L:7948985-7949418	0.291568	0.578615	0.110865	0.178611	0.110865	0.433269	1.43646	0	0.259991	1.17647	0.519982	2.35294	0	0
XLOC_008624	3L:8055541-8055914	0.264836	0.557325	0.873008	0.904075	0.843613	0.938242	1.71885	0.14859	0.906114	0.961324	1.72532	1.71238	0.08691	0.21027
XLOC_008673	3L:8699412-8699733	0.357175	0.610518	0.00453518	0.0134708	0.0228961	0.232472	2.24627	1.2521	2.58039	0.91798	3.72593	0.766613	1.43485	1.06935
XLOC_008751	3L:9857613-9865374	0.00510718	0.132409	2.40478e-10	1.74795e-08	7.02442e-10	1.61491e-06	23.9319	8.35551	22.8294	9.458	36.9771	10.8867	8.68167	8.02935
XLOC_008769	3L:10294064-10295045	0.497765	0.715227	0.0341666	0.069574	0.129727	0.4572	10.2911	9.01834	11.219	8.09043	12.9519	7.63022	9.48605	8.55064
XLOC_008770	3L:10393919-10394756	0.208795	0.514492	0.696115	0.770519	0.529861	0.777304	0.31922	7.94546	4.3155	3.94918	0.207127	0.431313	8.42387	7.46705
XLOC_008775	3L:10430048-10430833	0.884501	0.945128	0.886144	0.912937	0.214897	0.547726	11.8326	12.5814	12.2969	12.1171	12.7121	10.9531	11.8817	13.2811
XLOC_008778	3L:10596911-10597639	0.41285	0.649578	0.00485748	0.0142441	0.717077	0.880641	5.94708	4.87204	6.88245	3.93667	7.59625	4.29791	6.16865	3.57543
XLOC_008787	3L:10750291-10750714	0.256055	0.550469	0.0598123	0.108788	0.0221343	0.232472	6.1975	10.2383	9.2614	7.17435	8.5297	3.86529	9.9931	10.4834
XLOC_008835	3L:11420199-11420833	0.533578	0.740401	0.0788617	0.136011	0.0356701	0.2804	10.4608	12.5973	13.0572	10.0009	13.8382	7.08335	12.2762	12.9184
XLOC_008874	3L:11836605-11837428	0.640091	0.809444	0.0175199	0.0405213	0.0122986	0.178995	8.60758	6.49098	9.25127	5.84729	12.1137	5.10147	6.38886	6.59311
XLOC_008903	3L:12279220-12282090	0.987212	0.995002	0.533233	0.632888	0.852068	0.942234	3.96902	3.94683	4.24736	3.66849	4.17211	3.76593	4.32262	3.57105
XLOC_008953	3L:13171551-13171863	0.374531	0.621025	0.0666019	0.118604	0.18216	0.51464	4.81293	0.610282	1.67837	3.74484	3.0391	6.58676	0.317647	0.902918
XLOC_008954	3L:13190276-13198556	0.0853675	0.375258	0.0020757	0.00697667	0.108024	0.431774	7.67966	3.58863	7.65086	3.61743	10.683	4.67635	4.61875	2.55851
XLOC_008956	3L:13201612-13209077	0.56427	0.76202	0.568911	0.662519	0.0315521	0.263775	1.62574	1.92616	1.94059	1.61131	2.43685	0.814641	1.44434	2.40797
XLOC_008968	3L:13351848-13352498	0.624806	0.803031	0.0840172	0.143353	0.0603719	0.353736	5.55597	6.54169	6.83136	5.2663	7.19332	3.91861	6.46939	6.614
XLOC_009018	3L:14533912-14551913	0.248985	0.545159	0.457683	0.563887	0.876339	0.954877	1.67438	2.47738	2.3781	1.77366	1.91358	1.43518	2.84263	2.11214
XLOC_009019	3L:14533912-14551913	0.292477	0.578615	0.259471	0.354651	0.432231	0.704059	0.103756	0.790619	0.784423	0.109952	0.207511	0	1.36134	0.219903
XLOC_009058	3L:15167308-15167798	0.192911	0.503644	2.04501e-05	0.000162681	0.173873	0.503442	4.10431	6.12164	7.86717	2.35878	7.61038	0.598245	8.12397	4.11931
XLOC_009059	3L:15241976-15242865	0.463853	0.686228	7.93579e-08	2.07323e-06	0.0232919	0.232472	6.86844	6.02644	1.88369	11.0112	0.781631	12.9553	2.98576	9.06713
XLOC_009061	3L:15359179-15360424	0.0666347	0.344683	0.00234704	0.00767546	0.00206115	0.0695119	39.7593	5.29238	10.4815	34.5701	15.4889	64.0296	5.47413	5.11063
XLOC_009091	3L:15697529-15700768	0.322089	0.59266	0.000213812	0.00109478	0.452237	0.719511	3.7367	5.45338	3.23455	5.95553	2.6202	4.8532	3.8489	7.05786
XLOC_009092	3L:15697529-15700768	0.171121	0.487906	0.000704321	0.00281117	0.0920776	0.403416	2.87865	7.44361	2.68582	7.63644	1.53764	4.21966	3.83399	11.0532
XLOC_009094	3L:15762348-15762703	0.463486	0.686228	0.768295	0.824724	0.555697	0.79135	1.26932	2.21852	1.82369	1.66415	1.50902	1.02962	2.13836	2.29867
XLOC_009124	3L:16124971-16210713	0.484428	0.70532	0.189763	0.275594	0.133876	0.461873	1.36836	0.781867	1.47563	0.67459	2.22895	0.507759	0.722313	0.841422
XLOC_009126	3L:16124971-16210713	0.492381	0.711491	0.107165	0.174238	0.537003	0.77891	1.62718	2.24999	1.48747	2.3897	1.34547	1.9089	1.62948	2.87051
XLOC_009179	3L:16743037-16743362	0.951881	0.977826	0.0202282	0.0455929	0.916817	0.972215	2.93322	2.859	3.89349	1.89873	3.97329	1.89314	3.81369	1.90431
XLOC_009198	3L:17258880-17259318	0.274709	0.563385	0.248278	0.341792	0.248278	0.57714	0	0.831949	0.096485	0.735464	0	0	0.19297	1.47093
XLOC_009199	3L:17259991-17260414	0.346594	0.605851	0.37951	0.486339	0.37951	0.670941	0	0.729623	0.521092	0.208531	0	0	1.04218	0.417061
XLOC_009200	3L:17261011-17262068	0.319273	0.591592	0.181833	0.268143	0.432671	0.704059	0.100744	4.8062	2.69417	2.21277	0.201487	0	5.18685	4.42555
XLOC_009245	3L:17855277-17864378	0.00662914	0.15458	1.97933e-07	4.25279e-06	0.0381287	0.2893	2.5217	4.36732	0.783863	6.10516	0.707772	4.33563	0.859953	7.87468
XLOC_009268	3L:18316568-18317274	0.088516	0.380761	4.63913e-08	1.33621e-06	3.68958e-09	4.24118e-06	32.6658	23.3429	36.384	19.6246	50.5807	14.7508	22.1874	24.4985
XLOC_009270	3L:18410763-18411165	0.322389	0.59266	0.841401	0.881669	0.907123	0.96955	3.06154	4.66976	3.78718	3.94413	3.02881	3.09428	4.54554	4.79398
XLOC_009271	3L:18421619-18422344	0.948908	0.975881	0.600654	0.691143	0.462096	0.727145	8.53844	8.33795	8.82319	8.0532	9.46562	7.61126	8.18075	8.49514
XLOC_009273	3L:18438564-18439198	0.358078	0.610806	0.132739	0.20859	0.235187	0.566277	1.14904	0.0995955	0.164321	1.08432	0.328642	1.96944	0	0.199191
XLOC_009274	3L:18440228-18441176	0.34864	0.606303	0.0501754	0.0947849	0.0824908	0.393299	3.05061	0.173774	1.14715	2.07724	2.17636	3.92486	0.117931	0.229618
XLOC_009275	3L:18441899-18445525	0.350868	0.606734	0.309537	0.409922	0.303493	0.621398	11.6127	1.06942	4.85914	7.823	8.62987	14.5956	1.08841	1.05043
XLOC_009276	3L:18441899-18445525	0.381339	0.626633	0.429815	0.537328	0.434896	0.704103	1.41483	0.10284	0.490174	1.0275	0.88049	1.94917	0.099858	0.105822
XLOC_009277	3L:18445830-18447077	0.330418	0.597288	0.971246	0.97977	0.951358	0.980993	4.47865	1.43509	2.93965	2.97408	4.49057	4.46673	1.38874	1.48144
XLOC_009283	3L:18467360-18468011	0.551077	0.755725	7.24005e-05	0.00044034	0.687516	0.866721	3.4047	3.22359	4.77603	1.85226	4.99439	1.81501	4.55767	1.88952
XLOC_009285	3L:18549191-18549788	0.311807	0.587184	0.123892	0.196027	0.343504	0.643589	0.204228	2.34031	0.752043	1.79249	0	0.408456	1.50409	3.17653
XLOC_009427	3L:20634041-20634647	0.437531	0.665707	0.325912	0.426207	0.0859842	0.394566	0.251004	0.0429323	0.0919144	0.202021	0.0979642	0.404043	0.0858646	0
XLOC_009433	3L:20755338-20756508	0.265505	0.557362	0.30294	0.403277	0.438364	0.707434	8.09211	11.2459	10.1898	9.1482	9.00307	7.18114	11.3766	11.1152
XLOC_009491	3L:21636730-21637235	0.199613	0.506987	0.36466	0.470192	0.0724672	0.376527	2.51164	0.959125	1.9499	1.52087	3.16068	1.86261	0.739125	1.17913
XLOC_009513	3L:22001800-22002241	0.947177	0.974736	0.00119193	0.0043844	0.397176	0.682901	9.7782	9.97479	7.38305	12.3699	7.87913	11.6773	6.88696	13.0626
XLOC_009518	3L:22073857-22075195	0.0425603	0.29936	4.89119e-05	0.000319456	2.00133e-05	0.00657293	7.51002	3.49199	7.97274	3.02926	12.6221	2.39795	3.32341	3.66057
XLOC_009519	3L:22091709-22093763	0.0935845	0.390473	0.016182	0.0378458	0.0143495	0.198732	25.4423	32.6655	31.4113	26.6964	30.2047	20.6799	32.6179	32.713
XLOC_009520	3L:22122138-22122632	0.000177479	0.0408025	0.000624167	0.00255331	7.48587e-05	0.013274	7.02092	2.04151	6.0935	2.96893	10.4638	3.57806	1.72322	2.35979
XLOC_009527	3L:22281764-22631026	0.339231	0.605263	0.179982	0.265849	0.109681	0.431774	4.04322	5.10294	5.10246	4.0437	5.20859	2.87784	4.99632	5.20955
XLOC_009528	3L:22281764-22631026	0.932543	0.967471	0.517784	0.619688	0.473917	0.734163	2.48092	2.42252	2.20689	2.69655	2.5074	2.45443	1.90638	2.93867
XLOC_009530	3L:22281764-22631026	0.0889852	0.380761	0.515685	0.617828	0.442326	0.710132	4.66111	2.80056	3.38907	4.0726	3.91479	5.40744	2.86335	2.73776
XLOC_009531	3L:22281764-22631026	0.256085	0.550469	0.474916	0.579529	0.0443867	0.311273	9.56108	7.65085	9.09161	8.12032	11.4583	7.6639	6.72497	8.57673
XLOC_009532	3L:22281764-22631026	0.156117	0.467246	0.135247	0.211951	0.565557	0.796513	6.13911	4.01487	5.96029	4.19369	7.35635	4.92186	4.56423	3.46551
XLOC_009534	3L:22281764-22631026	0.0878148	0.379485	0.467847	0.573032	0.13655	0.464383	3.73104	1.91386	2.50847	3.13643	4.07095	3.39113	0.945991	2.88173
XLOC_009537	3L:22281764-22631026	0.0324847	0.267679	0.231592	0.323581	0.398054	0.683441	13.6784	8.9833	12.6282	10.0335	15.8863	11.4705	9.37011	8.59648
XLOC_009538	3L:22281764-22631026	0.203351	0.50982	0.48048	0.58363	0.694454	0.869551	4.49925	2.73704	3.9975	3.23879	5.08916	3.90935	2.90584	2.56824
XLOC_009539	3L:22281764-22631026	0.0497906	0.3143	0.573272	0.665969	0.944953	0.978139	2.96795	1.4292	1.96656	2.4306	2.70757	3.22833	1.22555	1.63286
XLOC_009540	3L:22281764-22631026	0.334867	0.601923	0.11409	0.183037	0.0224764	0.232472	9.28287	6.41576	9.17399	6.52464	12.5696	5.99616	5.7784	7.05312
XLOC_009542	3L:22281764-22631026	0.157041	0.468479	0.0419017	0.0816349	0.0832472	0.393377	2.54119	1.32712	2.61572	1.2526	3.79694	1.28544	1.43449	1.21975
XLOC_009543	3L:22281764-22631026	0.0833997	0.370862	0.443739	0.551137	0.341484	0.642921	2.80398	1.55428	2.46331	1.89495	3.44214	2.16583	1.48449	1.62408
XLOC_009544	3L:22281764-22631026	0.132813	0.443803	4.64999e-11	4.11166e-09	0.78085	0.91097	49.4557	40.8275	28.7336	61.5497	32.6016	66.3099	24.8655	56.7895
XLOC_009545	3L:22281764-22631026	0.04271	0.29936	0.493359	0.593839	0.764173	0.907606	4.97286	2.79866	4.16636	3.60516	5.37594	4.56978	2.95679	2.64053
XLOC_009546	3L:22281764-22631026	0.0529238	0.315796	0.96098	0.972263	0.0987707	0.41296	6.88241	3.6177	5.27727	5.22284	7.85104	5.91378	2.7035	4.5319
XLOC_009547	3L:22281764-22631026	0.27001	0.559168	0.143936	0.222534	0.382179	0.674313	3.94448	2.70632	3.84817	2.80263	4.77599	3.11298	2.92036	2.49228
XLOC_009548	3L:22281764-22631026	0.697293	0.845951	0.217746	0.308061	0.287059	0.608248	1.38912	1.10474	1.66713	0.826741	1.44766	1.33059	1.8866	0.32289
XLOC_009568	3L:23053594-23054371	0.114716	0.422894	0.0149626	0.0355728	0.218546	0.551524	2.40839	0.623938	0.660148	2.37218	1.13684	3.67993	0.183458	1.06442
XLOC_009569	3L:23055669-23056183	0.0944349	0.390533	0.00119524	0.00438954	0.0342258	0.273212	3.33298	0.434249	1.00035	2.76688	1.90443	4.76153	0.0962662	0.772231
XLOC_009570	3L:23078181-23079042	0.697291	0.845951	0.0253853	0.0545938	0.997667	0.998536	1.93782	2.51315	1.09121	3.35976	0.80213	3.07351	1.38029	3.646
XLOC_009571	3L:23079488-23080325	0.906872	0.956589	0.00869855	0.0230923	0.971803	0.989449	1.88595	2.02926	0.838073	3.07714	0.752264	3.01963	0.923883	3.13464
XLOC_009572	3L:23081267-23082506	0.103684	0.408065	0.027796	0.0584657	0.514492	0.766569	5.33686	2.42742	2.66021	5.10408	3.76731	6.90641	1.5531	3.30174
XLOC_009574	3L:23135585-23136583	0.0264477	0.249193	0.0252691	0.0545467	0.712395	0.877403	4.34095	2.61251	2.56663	4.38684	3.28746	5.39445	1.8458	3.37922
XLOC_009577	3L:23185887-23186779	0.189247	0.501519	0.00748911	0.0203998	0.00126379	0.051883	1.44362	0.459193	0.354952	1.54786	0.105505	2.78173	0.6044	0.313986
XLOC_009579	3L:23288439-23288992	0.961964	0.985103	0.438267	0.545429	0.176321	0.50607	0.165542	0.172078	0.106555	0.231065	0.213111	0.117972	0	0.344157
XLOC_009580	3L:23290776-23292010	0.0564616	0.324513	0.0389477	0.0769212	0.113716	0.433554	0.699322	0.359075	0.251629	0.806769	0.212552	1.18609	0.290706	0.427445
XLOC_009581	3L:23299855-23300581	0.770787	0.88632	0.00142868	0.00509229	0.15128	0.477443	1.66345	1.58285	0.859749	2.38655	0.581694	2.74521	1.1378	2.0279
XLOC_009583	3L:23394082-23484949	0.700469	0.848053	1.31607e-11	1.44079e-09	0.493443	0.75327	9.22669	8.60277	3.09863	14.7308	3.04119	15.4122	3.15607	14.0495
XLOC_009584	3L:23394082-23484949	0.697151	0.845951	4.36423e-06	4.67417e-05	0.788731	0.915345	5.6196	5.05185	2.06985	8.6016	2.50933	8.72988	1.63038	8.47332
XLOC_009585	3L:23394082-23484949	0.56952	0.76358	8.7821e-05	0.000517694	0.634874	0.835	2.01256	2.46384	0.694564	3.78183	0.630808	3.39431	0.75832	4.16936
XLOC_009586	3L:23394082-23484949	0.409407	0.646772	5.51771e-05	0.000351391	0.240143	0.569163	5.44193	3.77264	1.48528	7.7293	1.53084	9.35302	1.43971	6.10557
XLOC_009589	3L:23694813-23695503	0.506607	0.721617	0.00540928	0.0154699	0.469767	0.731127	1.03818	0.78095	0.157681	1.66145	0.103564	1.9728	0.211798	1.3501
XLOC_009591	3L:23787854-23788950	0.791919	0.900285	5.76694e-06	5.83142e-05	0.105637	0.428323	14.4395	15.0543	18.3914	11.1023	19.177	9.70191	17.6059	12.5028
XLOC_009592	3L:23803190-23804174	0.33044	0.597288	0.00418867	0.0126541	0.175661	0.504806	0.797442	1.52537	0.372943	1.94987	0.360346	1.23454	0.38554	2.6652
XLOC_009593	3L:23806205-23807604	0.0507032	0.314551	0.758095	0.816711	0.0209078	0.228891	2.09958	3.57336	2.76864	2.90431	2.5656	1.63356	2.97167	4.17505
XLOC_009597	3L:24021513-24052690	0.112446	0.422517	0.044274	0.0852478	0.794296	0.917209	21.351	41.3478	34.2317	28.4671	23.8731	18.8289	44.5903	38.1053
XLOC_009599	3L:22953228-22953599	0.6275	0.803535	0.454325	0.560351	0.913326	0.970303	3.62449	3.21453	3.69458	3.14445	3.85974	3.38924	3.52942	2.89965
XLOC_009601	3LHet:12351-13551	0.390952	0.63262	0.0827111	0.141799	0.322676	0.631772	0.482644	0.294228	0.146592	0.630279	0.105505	0.859782	0.187679	0.400776
XLOC_009602	3LHet:13925-16538	0.449136	0.673997	0.225156	0.316016	0.441962	0.710042	5.99227	6.82071	5.76277	7.05021	5.75335	6.23119	5.7722	7.86922
XLOC_009605	3LHet:268849-269530	0.535385	0.74103	0.267911	0.363537	0.921957	0.974071	0.632047	0.418657	0.392929	0.657775	0.511205	0.752889	0.274653	0.562661
XLOC_009606	3LHet:374036-375142	0.260311	0.553992	0.687139	0.762788	0.0827793	0.393299	6.89495	8.44805	7.88022	7.46278	8.02645	5.76344	7.73399	9.16212
XLOC_009607	3LHet:404623-405390	0.157111	0.468479	0.677476	0.755343	0.443977	0.711787	2.62959	3.94037	3.11779	3.45217	2.15352	3.10567	4.08206	3.79868
XLOC_009609	3LHet:420930-421498	0.596381	0.784201	0.146098	0.224819	0.799457	0.919896	0.674809	1.18825	0.571849	1.29121	0.376835	0.972783	0.766863	1.60963
XLOC_009610	3LHet:432275-432868	0.419196	0.653655	0.206684	0.294952	0.478892	0.738412	1.24015	1.86926	1.19329	1.91612	1.07939	1.40091	1.30719	2.43133
XLOC_009611	3LHet:434841-436520	0.437483	0.665707	0.903181	0.92781	0.136051	0.464066	12.0446	13.6157	12.9005	12.7599	12.9937	11.0955	12.8072	14.4243
XLOC_009612	3LHet:455056-458496	0.527914	0.736821	6.24612e-05	0.000387683	0.548976	0.788429	1.11861	1.58053	0.263279	2.43587	0.172439	2.06478	0.354118	2.80695
XLOC_009613	3LHet:459559-491569	0.272775	0.560973	8.69875e-08	2.19763e-06	0.61127	0.820884	250.406	268.228	304.42	214.214	292.269	208.544	316.571	219.885
XLOC_009614	3LHet:459559-491569	0.605195	0.788297	0.00189248	0.00643611	0.722474	0.883901	2.61247	3.22303	1.85865	3.97685	1.66416	3.56078	2.05315	4.39292
XLOC_009615	3LHet:552494-553635	0.0730795	0.35823	0.213278	0.303034	0.0253266	0.238122	8.3722	1.02519	5.23687	4.16052	9.90874	6.83565	0.564995	1.48539
XLOC_009616	3LHet:556690-557867	0.0987776	0.401131	0.180997	0.267082	0.625125	0.828636	0.075381	0.352764	0.096266	0.331879	0	0.150762	0.192532	0.512996
XLOC_009619	3LHet:678149-692040	0.840634	0.924255	6.90101e-12	8.35023e-10	0.217707	0.551192	62.3789	59.7662	33.6668	88.4784	38.0485	86.7093	29.285	90.2475
XLOC_009620	3LHet:678149-692040	0.0657784	0.344683	0.00041032	0.00182013	0.417485	0.698042	8.49141	11.6747	7.38518	12.7809	5.2397	11.7431	9.53066	13.8188
XLOC_009621	3LHet:693464-693945	0.917151	0.960409	4.1455e-06	4.5364e-05	0.65658	0.847761	3.10161	3.22207	0.646011	5.67767	0.784241	5.41898	0.50778	5.93637
XLOC_009622	3LHet:703943-707065	0.0165792	0.220321	1.34906e-07	3.04069e-06	0.000508967	0.0354336	33.6302	10.3592	2.34595	41.6434	2.93218	64.3282	1.75973	18.9586
XLOC_009623	3LHet:717916-720190	0.0280105	0.252449	3.26806e-06	3.81385e-05	0.00159934	0.0593046	13.3575	4.11009	1.08929	16.3783	1.09536	25.6197	1.08322	7.13696
XLOC_009624	3LHet:720246-721007	0.0365456	0.278231	0.00010162	0.000578281	0.00386884	0.0988274	4.96009	0.911923	0.218098	5.65391	0.350332	9.56985	0.0858646	1.73798
XLOC_009625	3LHet:721076-721777	0.0687508	0.35124	0.000344896	0.00158107	0.0823468	0.393299	3.60173	1.29169	0.284461	4.60895	0.483057	6.7204	0.0858646	2.49751
XLOC_009626	3LHet:864181-865973	0.402563	0.641812	9.45357e-07	1.41128e-05	0.264174	0.593682	3.19056	2.25424	0.194494	5.2503	0.201528	6.17958	0.187461	4.32102
XLOC_009627	3LHet:888004-1092066	0.0253736	0.249193	0.000387321	0.00174256	0.455534	0.722257	123.203	98.1207	96.8168	124.507	106.759	139.648	86.8751	109.366
XLOC_009628	3LHet:888004-1092066	0.492317	0.711491	0.25792	0.352951	0.575939	0.800653	5.05246	4.28301	4.03558	5.29989	4.11051	5.99441	3.96065	4.60536
XLOC_009629	3LHet:888004-1092066	0.0916291	0.386523	0.021326	0.0478794	0.997351	0.998536	9.8479	7.56334	7.1285	10.2828	8.27294	11.4229	5.98405	9.14264
XLOC_009630	3LHet:888004-1092066	0.0288235	0.25585	0.238532	0.331151	0.951014	0.980993	16.6747	10.2835	12.4843	14.4739	15.7311	17.6183	9.23745	11.3295
XLOC_009631	3LHet:888004-1092066	0.44288	0.669416	0.972488	0.980592	0.0318188	0.265021	18.9801	15.8626	17.3836	17.4591	21.3936	16.5666	13.3736	18.3516
XLOC_009632	3LHet:888004-1092066	0.312775	0.587475	0.0701774	0.123347	0.866003	0.949876	4.41507	5.62467	4.17686	5.86288	3.49581	5.33434	4.85791	6.39143
XLOC_009633	3LHet:1101737-1103481	0.795032	0.902162	0.76263	0.820827	0.42384	0.700238	2.17388	2.0682	2.20795	2.03413	2.0295	2.31825	2.3864	1.75001
XLOC_009634	3LHet:1105476-1107548	0.121854	0.430398	9.73745e-06	8.95455e-05	0.966703	0.986443	19.3493	15.3467	10.3788	24.3172	12.4346	26.264	8.32295	22.3704
XLOC_009635	3LHet:1147078-1147918	0.865135	0.936415	0.00042629	0.00186675	0.211165	0.544908	3.31774	3.48177	1.85955	4.93995	1.28414	5.35133	2.43497	4.52857
XLOC_009636	3LHet:1176816-1177833	0.233601	0.533003	0.00478263	0.0141327	0.134742	0.461873	1.80533	2.67748	1.27814	3.20468	1.32615	2.28452	1.23013	4.12483
XLOC_009638	3LHet:1402010-1402915	0.0608799	0.33726	0.0118641	0.0295189	0.0153682	0.203123	3.78614	0.604937	1.30313	3.08795	2.03784	5.53444	0.568419	0.641455
XLOC_009639	3LHet:1527916-1528668	0.965901	0.987348	0.0357762	0.0719594	0.931148	0.975267	1.07496	1.09642	0.595843	1.57554	0.565756	1.58417	0.62593	1.5669
XLOC_009641	3LHet:1640313-1641467	0.0138288	0.200985	0.14069	0.21891	0.427556	0.700238	7.84358	9.78729	9.82306	7.80781	9.38625	6.3009	10.2599	9.31472
XLOC_009642	3LHet:1724704-1728175	0.770165	0.88632	0.262724	0.357855	0.320808	0.631454	6.99578	6.13199	5.75036	7.37741	5.46287	8.52869	6.03784	6.22613
XLOC_009643	3LHet:1744083-2157905	0.739328	0.87031	3.86567e-06	4.30324e-05	0.969864	0.98835	1116.75	1074.96	861.284	1330.43	880.616	1352.88	841.953	1307.97
XLOC_009644	3LHet:1744083-2157905	0.461177	0.685799	0.0377355	0.0751768	0.475498	0.734657	17.7442	15.8953	15.2089	18.4306	16.6675	18.8208	13.7502	18.0404
XLOC_009645	3LHet:1744083-2157905	0.14318	0.45555	0.00642295	0.0178769	0.998103	0.998538	32.2168	27.9816	25.7949	34.4036	27.909	36.5247	23.6808	32.2825
XLOC_009646	3LHet:1744083-2157905	0.717438	0.857717	0.000345237	0.00158107	0.273382	0.600789	33.1046	31.6082	26.5395	38.1732	28.8833	37.3259	24.1958	39.0205
XLOC_009647	3LHet:1744083-2157905	0.703415	0.850237	0.0803787	0.13811	0.33433	0.638393	32.6309	34.215	30.3938	36.4521	31.242	34.0198	29.5456	38.8844
XLOC_009648	3LHet:1744083-2157905	0.539722	0.745685	0.00252887	0.00811994	0.95175	0.980993	41.9787	39.0753	34.8163	46.2377	36.3731	47.5842	33.2595	44.8911
XLOC_009649	3LHet:1744083-2157905	0.920722	0.960409	0.00105346	0.00393167	0.564352	0.796467	57.4396	58.2972	49.9331	65.8037	50.771	64.1081	49.0952	67.4992
XLOC_009650	3LHet:1744083-2157905	0.660178	0.823657	0.005355	0.0154043	0.47211	0.732871	15.0996	16.2559	13.11	18.2455	13.1517	17.0475	13.0682	19.4436
XLOC_009651	3LHet:1744083-2157905	0.986258	0.995002	3.65503e-05	0.000255407	0.0909086	0.403076	16.097	16.1365	12.3188	19.9147	10.9417	21.2523	13.696	18.5771
XLOC_009652	3LHet:1744083-2157905	0.208769	0.514492	0.0017452	0.00605162	0.465117	0.729252	59.0755	70.433	55.6187	73.8898	51.8948	66.2562	59.3425	81.5235
XLOC_009653	3LHet:1744083-2157905	0.439377	0.666751	0.000232706	0.0011681	0.88821	0.962751	14.8292	16.8804	12.5295	19.1802	11.6157	18.0428	13.4433	20.3176
XLOC_009654	3LHet:1744083-2157905	0.630526	0.80393	3.10139e-05	0.000222815	0.710644	0.876486	181.785	171.532	140.059	213.258	147.952	215.618	132.167	210.898
XLOC_009655	3LHet:1744083-2157905	0.728479	0.865887	0.00361742	0.0110738	0.533189	0.778246	46.9456	45.0107	36.7013	55.255	39.5117	54.3795	33.8909	56.1304
XLOC_009656	3LHet:1744083-2157905	0.668475	0.828477	9.68777e-06	8.94466e-05	0.941823	0.977863	34.2435	31.9957	24.8161	41.4231	25.8265	42.6606	23.8058	40.1857
XLOC_009657	3LHet:1744083-2157905	0.15606	0.467246	0.0123238	0.0303719	0.523442	0.773886	15.5475	11.4659	10.2941	16.7193	11.5591	19.5359	9.0292	13.9026
XLOC_009658	3LHet:1744083-2157905	0.630406	0.80393	0.507632	0.61006	0.241865	0.570416	3.4493	3.98579	3.49194	3.94315	3.62561	3.27299	3.35828	4.61331
XLOC_009659	3LHet:1744083-2157905	0.528616	0.736986	0.00479335	0.0141433	0.939893	0.97739	11.4669	12.8836	9.38851	14.9619	8.74935	14.1844	10.0277	15.7395
XLOC_009660	3LHet:1744083-2157905	0.10997	0.418577	0.000257323	0.00126407	0.640257	0.837288	6.58735	9.84939	5.89501	10.5417	4.52646	8.64824	7.26357	12.4352
XLOC_009661	3LHet:1744083-2157905	0.812667	0.911821	0.000156223	0.000845073	0.942874	0.977863	12.1913	12.8068	8.58003	16.4181	8.20739	16.1752	8.95267	16.6609
XLOC_009662	3LHet:1744083-2157905	0.759009	0.880404	0.13712	0.214157	0.456508	0.722804	37.3181	35.7058	34.1451	38.8789	36.1189	38.5173	32.1712	39.2405
XLOC_009663	3LHet:1744083-2157905	0.879115	0.945128	0.00949569	0.0246802	0.92114	0.973656	14.4128	13.9576	11.6626	16.7078	11.7997	17.0259	11.5255	16.3897
XLOC_009664	3LHet:1744083-2157905	0.358539	0.611031	0.0020234	0.00684087	0.837296	0.937168	13.7589	11.0647	10.4713	14.3523	11.9365	15.5812	9.00606	13.1234
XLOC_009665	3LHet:1744083-2157905	0.765996	0.883765	0.0715362	0.124979	0.254814	0.583142	15.2334	15.9066	13.6777	17.4624	14.5156	15.9512	12.8397	18.9735
XLOC_009666	3LHet:1744083-2157905	0.661818	0.824908	0.000349443	0.00159716	0.265433	0.595928	8.19695	8.91479	6.32999	10.7817	6.59275	9.80114	6.06722	11.7623
XLOC_009667	3LHet:1744083-2157905	0.995742	0.997279	0.0409031	0.0801673	0.942309	0.977863	6.95437	6.96299	5.67272	8.24464	5.6246	8.28414	5.72083	8.20514
XLOC_009668	3LHet:1744083-2157905	0.563432	0.76202	0.000882991	0.00342326	0.295672	0.616833	6.76536	7.73489	5.50381	8.99643	4.51892	9.01179	6.48871	8.98108
XLOC_009669	3LHet:1744083-2157905	0.909836	0.957596	0.000905109	0.00348832	0.613457	0.820918	107.427	105.835	89.4208	123.841	92.5853	122.269	86.2562	125.414
XLOC_009670	3LHet:1744083-2157905	0.760523	0.881271	2.17537e-06	2.76192e-05	0.722764	0.883901	312.795	302.842	238.679	376.958	247.83	377.761	229.528	376.156
XLOC_009671	3LHet:1744083-2157905	0.257214	0.550939	8.81649e-07	1.36034e-05	0.880001	0.957465	91.2999	78.9576	63.7666	106.491	70.4566	112.143	57.0766	100.839
XLOC_009672	3LHet:1744083-2157905	0.825979	0.918109	0.109923	0.177584	0.998779	0.998779	8.62584	8.95917	7.62415	9.96086	7.4564	9.79529	7.79191	10.1264
XLOC_009673	3LHet:1744083-2157905	0.391019	0.63262	0.00122866	0.00447809	0.744149	0.896769	233.123	209.256	183.492	258.887	198.882	267.364	168.102	250.409
XLOC_009674	3LHet:1744083-2157905	0.42345	0.655564	4.94533e-05	0.000322077	0.737212	0.892438	88.3588	79.5047	66.8799	100.984	70.1001	106.617	63.6597	95.3496
XLOC_009675	3LHet:1744083-2157905	0.34713	0.605963	3.09985e-07	6.25137e-06	0.554709	0.79135	289.134	262.357	210.305	341.186	217.825	360.443	202.785	321.928
XLOC_009676	3LHet:1744083-2157905	0.332279	0.598676	4.01417e-06	4.41559e-05	0.528691	0.777012	69.7602	59.7779	48.2762	81.2619	51.4244	88.096	45.1279	74.4278
XLOC_009677	3LHet:1744083-2157905	0.691881	0.843793	3.16337e-06	3.72954e-05	0.516338	0.767335	172.358	164.331	131.258	205.432	139.477	205.24	123.039	205.623
XLOC_009678	3LHet:1744083-2157905	0.583162	0.773623	2.86427e-06	3.42966e-05	0.594208	0.812179	35.5212	38.7324	26.7215	47.5321	26.0771	44.9653	27.3659	50.0989
XLOC_009679	3LHet:1744083-2157905	0.880596	0.945128	7.22864e-05	0.00044034	0.616753	0.824159	28.2278	27.6698	20.3136	35.584	19.7615	36.694	20.8658	34.4739
XLOC_009680	3LHet:1744083-2157905	0.400294	0.641696	7.85513e-05	0.000470285	0.932056	0.975328	31.7364	26.489	22.1836	36.0418	24.6782	38.7946	19.6889	33.2891
XLOC_009681	3LHet:1744083-2157905	0.738265	0.87031	0.0904614	0.152569	0.0356247	0.2804	18.3246	17.5592	16.4442	19.4396	18.7125	17.9366	14.1759	20.9426
XLOC_009682	3LHet:1744083-2157905	0.121362	0.430398	2.57091e-06	3.14389e-05	0.284228	0.608248	36.0935	28.5446	22.8254	41.8127	24.8352	47.3518	20.8156	36.2737
XLOC_009683	3LHet:1744083-2157905	0.100396	0.402809	0.00011206	0.000630997	0.056481	0.345847	32.2312	43.3433	29.5354	46.039	27.637	36.8253	31.4338	55.2528
XLOC_009684	3LHet:1744083-2157905	0.13937	0.44814	1.08993e-06	1.56609e-05	0.216806	0.550386	39.1845	32.941	26.3905	45.735	27.5389	50.8302	25.2421	40.6399
XLOC_009685	3LHet:1744083-2157905	0.059804	0.333712	3.76227e-05	0.000260526	0.294711	0.616432	129.279	84.4409	83.9513	129.768	101.366	157.192	66.5365	102.345
XLOC_009686	3LHet:1744083-2157905	0.251058	0.546056	0.0527348	0.0979589	0.778859	0.910318	8.56399	6.85093	6.44301	8.9719	7.12231	10.0057	5.76371	7.93814
XLOC_009687	3LHet:1744083-2157905	0.127433	0.436616	0.0250663	0.0542511	0.844339	0.938242	14.0244	8.63384	9.88547	12.7728	12.4599	15.5889	7.31105	9.95663
XLOC_009688	3LHet:1744083-2157905	0.956249	0.980998	4.79595e-06	5.01177e-05	0.976671	0.992208	31.4057	31.1483	22.0527	40.5013	22.1332	40.6782	21.9722	40.3244
XLOC_009689	3LHet:1744083-2157905	0.711849	0.853254	2.80025e-07	5.7998e-06	0.938534	0.97739	504.943	483.052	365.561	622.434	375.016	634.87	356.106	609.999
XLOC_009690	3LHet:1744083-2157905	0.0787689	0.363237	0.00419793	0.0126654	0.117171	0.436481	6.91555	4.20525	3.62036	7.50045	3.96928	9.86182	3.27144	5.13907
XLOC_009691	3LHet:1744083-2157905	0.361016	0.613888	5.27372e-07	9.47209e-06	0.0799869	0.38829	129.491	80.6712	69.7429	140.419	84.224	174.757	55.2617	106.081
XLOC_009692	3LHet:1744083-2157905	0.365236	0.619231	1.40847e-06	1.91602e-05	0.419783	0.699334	36.061	22.9734	19.4316	39.6028	24.621	47.501	14.2423	31.7045
XLOC_009693	3LHet:1744083-2157905	0.458804	0.683154	1.48222e-07	3.27655e-06	0.990249	0.996252	45.4607	39.834	26.9628	58.3319	29.7483	61.1731	24.1773	55.4907
XLOC_009694	3LHet:1744083-2157905	0.450811	0.674153	1.26922e-06	1.77923e-05	0.192485	0.526188	16.2561	14.4833	10.0657	20.6737	12.1064	20.4058	8.02497	20.9416
XLOC_009695	3LHet:1744083-2157905	0.580714	0.771711	9.17446e-07	1.40614e-05	0.339342	0.642048	51.3078	47.7189	34.3959	64.6308	38.5387	64.0769	30.2531	65.1846
XLOC_009696	3LHet:1744083-2157905	0.519345	0.731837	0.0147202	0.035142	0.229132	0.562225	6.11318	5.18948	4.15879	7.14387	5.32645	6.89992	2.99113	7.38783
XLOC_009697	3LHet:1744083-2157905	0.701525	0.848594	0.000905839	0.00348832	0.619858	0.825161	8.37978	7.77263	5.55656	10.5959	6.20067	10.5589	4.91244	10.6328
XLOC_009698	3LHet:1744083-2157905	0.839138	0.923304	0.000775009	0.00305093	0.0404819	0.295454	12.5753	12.1139	9.0642	15.6251	11.1641	13.9866	6.96433	17.2635
XLOC_009699	3LHet:1744083-2157905	0.897262	0.95104	1.88262e-06	2.47322e-05	0.276233	0.602705	28.5557	27.9781	19.0281	37.5057	21.0299	36.0816	17.0264	38.9298
XLOC_009700	3LHet:1744083-2157905	0.771434	0.88632	8.87814e-08	2.21857e-06	0.345218	0.643716	21.1368	19.9605	15.0657	26.0317	14.9173	27.3564	15.214	24.707
XLOC_009701	3LHet:1744083-2157905	0.777237	0.889874	0.0705792	0.123864	0.249036	0.577404	9.67813	9.11359	8.02416	10.7676	9.16542	10.1908	6.8829	11.3443
XLOC_009702	3LHet:1744083-2157905	0.578305	0.770773	3.38545e-05	0.000240221	0.0915206	0.403076	47.8129	52.9017	40.3482	60.3664	41.3536	54.2721	39.3427	66.4607
XLOC_009703	3LHet:1744083-2157905	0.625159	0.803031	1.29228e-06	1.80058e-05	0.646298	0.843268	26.3106	28.0039	19.4239	34.8906	19.1626	33.4586	19.6853	36.3225
XLOC_009704	3LHet:1744083-2157905	0.219677	0.519255	0.000992131	0.00374534	0.4027	0.688371	36.7041	45.7138	32.7497	49.6683	30.1997	43.2086	35.2997	56.128
XLOC_009705	3LHet:1744083-2157905	0.938903	0.969884	0.00487295	0.0142712	0.502094	0.759133	6.68963	6.81247	4.98749	8.51461	5.31831	8.06094	4.65666	8.96828
XLOC_009706	3LHet:1744083-2157905	0.706661	0.850583	0.000101428	0.000578281	0.920528	0.973656	44.9194	43.0222	34.0444	53.8972	34.7723	55.0666	33.3166	52.7277
XLOC_009707	3LHet:1744083-2157905	0.32389	0.59266	0.0855914	0.145543	0.102189	0.419877	3.40574	2.34587	2.03431	3.7173	1.76634	5.04514	2.30227	2.38947
XLOC_009708	3LHet:1744083-2157905	0.739897	0.870534	0.0337759	0.0689005	0.418704	0.698042	3.127	2.73257	2.10948	3.7501	2.60831	3.64569	1.61064	3.8545
XLOC_009709	3LHet:2158545-2160087	0.0114487	0.188044	0.0932818	0.156081	0.283272	0.607502	6.71698	11.308	8.07707	9.9479	6.37054	7.06343	9.7836	12.8324
XLOC_009710	3LHet:2192154-2192867	0.376019	0.621025	0.013045	0.031837	0.459872	0.72613	2.07766	1.2749	0.294581	3.05798	0.305434	3.84989	0.283726	2.26608
XLOC_009711	3LHet:2198174-2236643	0.724288	0.863213	0.000395547	0.00177264	0.342294	0.642921	3.80764	4.07057	2.24268	5.63552	2.51862	5.09665	1.96674	6.17439
XLOC_009713	3LHet:2243576-2289047	0.94081	0.97036	2.80797e-05	0.000208243	0.60693	0.820722	10.7835	10.6605	6.33469	15.1094	6.85317	14.7139	5.81621	15.5049
XLOC_009714	3LHet:2243576-2289047	0.596518	0.784201	1.36706e-05	0.000116836	0.911321	0.96955	13.5746	14.2488	9.17996	18.6434	8.94395	18.2052	9.41597	19.0817
XLOC_009715	3LHet:2289779-2293110	0.0796327	0.36542	2.95806e-10	2.00555e-08	0.000265814	0.0233148	11.8282	8.82059	5.90435	14.7444	5.46763	18.1887	6.34107	11.3001
XLOC_009716	3LHet:2293734-2295470	0.530837	0.739424	0.000457211	0.00197581	0.0651005	0.360098	2.66522	2.28333	1.23119	3.71736	0.820722	4.50971	1.64166	2.925
XLOC_009717	3LHet:2303814-2304563	0.853074	0.93053	0.0253396	0.0545467	0.297643	0.617949	1.10355	0.985806	0.579352	1.51	0.429189	1.77791	0.729515	1.2421
XLOC_009718	3LHet:2386277-2387647	0.00362585	0.117404	2.5343e-06	3.11569e-05	0.00223445	0.0723521	3.52712	1.78124	1.08761	4.22075	1.06387	5.99037	1.11134	2.45114
XLOC_009722	3LHet:5360-6062	0.501498	0.717898	0.0108552	0.0274848	0.411991	0.695104	0.439976	0.271923	0.0996859	0.612213	0.105505	0.774447	0.0938669	0.449979
XLOC_009723	3LHet:6786-8083	0.268043	0.557943	0.00187211	0.00638573	0.0685672	0.369171	0.318398	0.854219	0.0945589	1.07806	0.0979233	0.538872	0.0911945	1.61724
XLOC_009724	3LHet:12351-13551	0.129651	0.438336	0.514856	0.617451	0.238222	0.568805	1.15633	0.736141	0.808178	1.0843	0.766047	1.54662	0.850308	0.621973
XLOC_009725	3LHet:187571-188780	0.25225	0.546582	0.0568004	0.104217	0.931013	0.975267	1.03596	2.21227	1.20594	2.04229	0.636174	1.43575	1.77571	2.64883
XLOC_009726	3LHet:202896-205893	0.261164	0.5544	0.477308	0.581214	0.0161669	0.208915	11.6714	19.9224	16.2644	15.3294	13.8004	9.54244	18.7285	21.1163
XLOC_009727	3LHet:206266-206671	0.293812	0.579308	0.450938	0.557885	0.212699	0.544908	0.981171	2.28739	1.78813	1.48043	0.878399	1.08394	2.69787	1.87691
XLOC_009728	3LHet:206733-207041	0.378868	0.624386	0.0106328	0.0270515	0.0200527	0.227061	3.2172	3.82476	4.30758	2.73438	3.29524	3.13915	5.31992	2.3296
XLOC_009729	3LHet:256321-257377	0.505557	0.720568	0.155264	0.235456	0.968971	0.988317	0.098037	0.19104	0.24001	0.0490667	0.196074	0	0.283946	0.0981335
XLOC_009731	3LHet:312792-313705	0.0628872	0.33999	8.96401e-05	0.000527065	0.0921242	0.403416	2.56743	1.07921	0.268922	3.37771	0.419913	4.71495	0.117931	2.04048
XLOC_009732	3LHet:313959-314605	0.0104417	0.178515	8.16192e-10	4.69107e-08	1.03539e-05	0.0059509	5.13381	1.89372	0.335419	6.69211	0.0744022	10.1932	0.596436	3.19101
XLOC_009733	3LHet:368772-369483	0.049957	0.3143	0.167302	0.250701	0.0121036	0.178995	3.01471	1.27604	2.49092	1.79982	4.01421	2.0152	0.967624	1.58445
XLOC_009734	3LHet:455056-458496	0.396576	0.638018	7.36541e-05	0.000444438	0.142071	0.466924	30.9054	24.7244	22.7387	32.891	24.1775	37.6332	21.3	28.1488
XLOC_009735	3LHet:590890-592593	0.230071	0.528934	1.11221e-09	5.68218e-08	0.775125	0.909762	10.8181	12.5867	5.12115	18.2836	4.02414	17.612	6.21816	18.9552
XLOC_009737	3LHet:613291-613481	0.654378	0.820292	0.0631895	0.11385	0.265765	0.596092	0.217391	0.152849	0.0481331	0.322107	0	0.434782	0.0962662	0.209431
XLOC_009738	3LHet:647837-648398	0.524555	0.735336	0.0135024	0.0327448	0.187361	0.522545	0.88706	1.14829	0.448603	1.58675	0.609669	1.16445	0.287538	2.00905
XLOC_009739	3LHet:675138-675810	0.47831	0.699069	0.00084926	0.00330923	0.109297	0.431774	0.909927	1.35445	0.331813	1.93256	0.463909	1.35594	0.199716	2.50918
XLOC_009740	3LHet:676533-677328	0.197711	0.506987	1.62745e-05	0.000134891	0.482338	0.742233	1.92226	2.81371	0.702845	4.03313	0.485342	3.35918	0.920348	4.70708
XLOC_009741	3LHet:678149-692040	0.536345	0.741912	6.23061e-10	3.87139e-08	0.527481	0.77686	7.72213	6.66904	1.85227	12.5389	2.75148	12.6928	0.953065	12.385
XLOC_009745	3LHet:722282-830031	0.254537	0.549466	0.277523	0.375088	0.21095	0.544908	7.00046	5.30708	5.60277	6.70477	5.81247	8.18845	5.39307	5.22109
XLOC_009746	3LHet:722282-830031	0.508852	0.723023	0.02616	0.055687	0.591848	0.811604	3.57312	2.75666	2.13672	4.19305	2.78244	4.3638	1.491	4.02231
XLOC_009747	3LHet:722282-830031	0.249316	0.545365	0.108928	0.176366	0.2006	0.534438	3.85424	2.13652	2.19921	3.79155	2.42782	5.28066	1.9706	2.30245
XLOC_009748	3LHet:722282-830031	0.692926	0.843793	0.188695	0.27502	0.297473	0.617949	1.48416	1.81996	1.20165	2.10247	0.678827	2.28949	1.72447	1.91545
XLOC_009749	3LHet:722282-830031	0.534287	0.740401	0.194536	0.280576	0.577872	0.800653	7.2983	8.33006	6.80943	8.81892	6.7192	7.87739	6.89967	9.76044
XLOC_009750	3LHet:722282-830031	0.9297	0.966266	0.00226022	0.00748738	0.726222	0.884802	13.7718	13.976	10.609	17.1388	10.8504	16.6931	10.3675	17.5845
XLOC_009751	3LHet:830291-831071	0.883927	0.945128	0.17119	0.255231	0.142398	0.466924	4.20888	4.46737	3.49109	5.18516	4.2722	4.14556	2.70999	6.22476
XLOC_009752	3LHet:831294-832208	0.00730198	0.156407	0.00635226	0.0177662	0.157961	0.484082	3.10646	5.56355	2.98023	5.68978	2.4179	3.79502	3.54256	7.58454
XLOC_009753	3LHet:833811-834716	0.307989	0.585691	0.00141395	0.00504764	0.629731	0.831564	3.86936	3.06674	1.86492	5.07118	2.04559	5.69313	1.68425	4.44923
XLOC_009754	3LHet:837068-838366	0.263974	0.556492	0.000897249	0.00346685	0.896768	0.965201	7.61745	8.37939	5.64096	10.3559	5.17691	10.058	6.10501	10.6538
XLOC_009755	3LHet:838626-841399	0.346477	0.605851	0.00195509	0.00662942	0.340359	0.642434	21.1317	24.6317	17.4716	28.2918	17.2574	25.006	17.6859	31.5776
XLOC_009756	3LHet:841456-845180	0.415504	0.650534	6.25622e-05	0.000387683	0.571246	0.797904	15.5684	17.9573	12.2132	21.3125	11.5731	19.5638	12.8533	23.0613
XLOC_009757	3LHet:847830-848538	0.981051	0.992344	0.269446	0.36503	0.574583	0.800101	1.13415	1.11863	1.38146	0.871325	1.5178	0.750502	1.24512	0.992147
XLOC_009758	3LHet:852151-853707	0.790946	0.900285	0.00054258	0.00228042	0.393504	0.681225	5.61315	5.85469	3.28129	8.18655	3.70491	7.52139	2.85767	8.85171
XLOC_009759	3LHet:858772-860025	0.43582	0.665581	0.00329795	0.0102334	0.959511	0.982591	5.18185	6.10335	3.79436	7.49085	3.30414	7.05957	4.28457	7.92213
XLOC_009760	3LHet:864181-865973	0.582546	0.773252	0.307697	0.407956	0.107413	0.431774	4.48853	3.6135	3.62914	4.47288	4.74201	4.23505	2.51627	4.71072
XLOC_009761	3LHet:868914-869315	0.182161	0.496194	0.528052	0.628685	0.771365	0.909762	0.084422	0.998357	0.385276	0.697503	0	0.168844	0.770552	1.22616
XLOC_009763	3LHet:888004-1092066	0.207589	0.513662	0.279215	0.37671	0.012679	0.183328	1.45004	2.30997	1.55866	2.20134	1.90431	0.995758	1.21301	3.40693
XLOC_009764	3LHet:888004-1092066	0.20134	0.508557	0.059771	0.108788	0.76505	0.907606	1.78296	2.55514	1.4429	2.89521	1.1685	2.39743	1.71729	3.39299
XLOC_009765	3LHet:888004-1092066	0.0629435	0.33999	0.0136863	0.0331208	0.430493	0.702914	7.30075	4.24809	4.2853	7.26354	5.35888	9.24262	3.21172	5.28446
XLOC_009766	3LHet:1101737-1103481	0.694904	0.845282	0.000221747	0.00111856	0.533699	0.778246	2.06525	1.7791	0.885204	2.95915	1.1825	2.94801	0.587912	2.97029
XLOC_009767	3LHet:1108643-1110651	0.126417	0.435079	8.67466e-09	3.21662e-07	0.00740686	0.138442	6.12158	8.82504	3.01208	11.9345	3.25635	8.98681	2.7678	14.8823
XLOC_009768	3LHet:1111954-1113872	0.326102	0.594046	3.74723e-06	4.22298e-05	0.354649	0.653841	6.10974	8.93262	4.06276	10.9796	3.21894	9.00053	4.90657	12.9587
XLOC_009770	3LHet:1155987-1156560	0.0023492	0.10418	0.0235013	0.0515548	0.180472	0.51433	0.847048	2.30684	0.934449	2.21944	0.572884	1.12121	1.29601	3.31767
XLOC_009772	3LHet:1402010-1402915	0.604045	0.787715	0.00871955	0.0230948	0.847075	0.938971	2.04502	2.46373	1.3064	3.20235	1.03162	3.05842	1.58119	3.34628
XLOC_009773	3LHet:1440049-1440682	0.852758	0.93053	0.00483058	0.0141833	0.228027	0.562225	0.926439	0.868691	0.380755	1.41438	0.201528	1.65135	0.559981	1.1774
XLOC_009774	3LHet:1443926-1444441	0.23611	0.534536	0.00792742	0.0213525	0.98252	0.992392	1.2209	2.30115	0.844069	2.67798	0.311034	2.13077	1.3771	3.22519
XLOC_009775	3LHet:1488013-1488452	0.743734	0.871917	0.000148013	0.000806354	0.768328	0.909102	3.58831	3.15838	1.7179	5.02879	1.82061	5.35601	1.61519	4.70157
XLOC_009776	3LHet:1493278-1493853	0.535133	0.74103	0.0836544	0.143072	0.305289	0.622406	1.24869	1.6793	0.898067	2.02993	1.01223	1.48516	0.783908	2.5747
XLOC_009777	3LHet:1496729-1498487	0.0788409	0.363237	0.00246264	0.00798533	0.655043	0.847761	4.21511	6.50269	3.08954	7.62826	2.25376	6.17646	3.92532	9.08005
XLOC_009778	3LHet:1498966-1499579	0.23087	0.52971	0.07497	0.129982	0.676917	0.860747	1.60643	2.20059	1.26486	2.54215	0.822376	2.39047	1.70734	2.69383
XLOC_009779	3LHet:1499654-1501034	0.499606	0.717423	0.00147462	0.00521563	0.406414	0.690479	4.49506	5.37984	2.90329	6.97161	1.97456	7.01555	3.83201	6.92766
XLOC_009780	3LHet:1519628-1521712	0.105438	0.41155	0.00779362	0.02103	0.0274635	0.243797	3.00597	4.91707	2.93527	4.98777	2.81257	3.19937	3.05797	6.77618
XLOC_009781	3LHet:1525842-1527341	0.14242	0.454123	0.00124481	0.00451392	0.452223	0.719511	2.70853	4.04419	2.05236	4.70036	1.66564	3.75141	2.43907	5.64931
XLOC_009782	3LHet:1530531-1531751	0.835223	0.921641	0.0512041	0.0961688	0.50717	0.761085	1.5339	1.33029	0.815449	2.04874	0.713865	2.35394	0.917032	1.74354
XLOC_009783	3LHet:1532561-1577545	0.382178	0.627142	0.00798781	0.0214783	0.958019	0.981938	57.3954	68.5477	57.7573	68.1858	52.0842	62.7066	63.4304	73.665
XLOC_009784	3LHet:1645809-1718716	0.0564586	0.324513	0.141223	0.219521	0.0434285	0.307392	20.156	33.722	25.3499	28.5281	20.7871	19.5248	29.9127	37.5314
XLOC_009785	3LHet:1645809-1718716	0.872204	0.940674	0.028506	0.0597405	0.239643	0.569151	8.85687	8.49702	7.16078	10.1931	8.12944	9.5843	6.19212	10.8019
XLOC_009786	3LHet:1645809-1718716	0.415797	0.650534	0.0511587	0.0961684	0.474282	0.734163	2.99805	4.00054	2.4602	4.53839	2.32886	3.66723	2.59154	5.40954
XLOC_009787	3LHet:1645809-1718716	0.99157	0.997279	0.0113033	0.028525	0.536908	0.77891	2.01219	2.02214	0.741406	3.29292	0.44233	3.58206	1.04048	3.00379
XLOC_009788	3LHet:1721807-1722730	0.995337	0.997279	3.85614e-05	0.00026452	0.713554	0.878191	4.08916	4.09725	1.55136	6.63504	1.35414	6.82417	1.74858	6.44591
XLOC_009789	3LHet:1724704-1728175	0.646164	0.813543	0.000366832	0.00166669	0.386295	0.676384	2.10134	2.44468	1.09945	3.44656	1.18277	3.01991	1.01614	3.87322
XLOC_009790	3LHet:1728235-1729298	0.187373	0.501479	2.47603e-05	0.000189837	0.171781	0.502448	2.57368	3.84849	1.00852	5.41366	0.983815	4.16355	1.03322	6.66376
XLOC_009791	3LHet:1730179-1732397	0.704186	0.850583	1.52672e-07	3.34279e-06	0.0775462	0.383268	5.37357	4.88509	2.60515	7.65351	3.51604	7.2311	1.69426	8.07592
XLOC_009792	3LHet:1733550-1734784	0.348644	0.606303	1.01842e-07	2.43891e-06	0.228661	0.562225	4.7224	5.83585	2.11058	8.44767	2.10352	7.34127	2.11763	9.55408
XLOC_009793	3LHet:1744083-2157905	0.62569	0.803031	0.76539	0.823027	0.215372	0.548329	22.0093	23.3092	22.9738	22.3447	23.647	20.3716	22.3006	24.3179
XLOC_009794	3LHet:2182697-2185258	0.170226	0.486753	0.000600638	0.00247911	0.0201875	0.227061	42.5121	14.4662	9.23414	47.7442	10.9907	74.0335	7.47763	21.4548
XLOC_009796	3LHet:2198174-2236643	0.83448	0.921641	2.02696e-06	2.61797e-05	0.280892	0.606928	139.301	143.578	117.918	164.961	111.441	167.161	124.395	162.762
XLOC_009797	3LHet:2198174-2236643	0.214405	0.518484	0.00144767	0.0051361	0.93268	0.975537	42.0397	34.149	32.4434	43.7454	36.5251	47.5544	28.3617	39.9363
XLOC_009798	3LHet:2198174-2236643	0.945342	0.973719	0.00240586	0.00783439	0.201462	0.534438	9.06433	9.15311	7.68659	10.5309	8.1998	9.92886	7.17337	11.1328
XLOC_009799	3LHet:2198174-2236643	0.751161	0.875276	0.827683	0.870468	0.77539	0.909762	1.57321	1.88278	1.66718	1.78882	1.43265	1.71378	1.90171	1.86385
XLOC_009801	3LHet:2384223-2384741	0.311854	0.587184	0.000685049	0.00275337	0.667953	0.854113	2.97577	1.6087	0.7808	3.80368	1.29266	4.65888	0.268936	2.94847
XLOC_009802	3LHet:2386277-2387647	0.627678	0.803535	0.000259182	0.00127049	0.65183	0.846745	2.32423	1.82048	0.517788	3.62692	0.939309	3.70914	0.0962662	3.54469
XLOC_009803	3LHet:2388226-2389661	0.834906	0.921641	5.77256e-05	0.000364591	0.839177	0.938242	2.04174	1.78084	0.708702	3.11388	0.787094	3.29639	0.630309	2.93137
XLOC_009804	3LHet:572632-573964	0.272148	0.560644	3.22224e-05	0.000230777	0.336608	0.640085	5.74142	7.45655	3.66407	9.5339	3.38675	8.09609	3.94139	10.9717
XLOC_009805	3LHet:580396-581172	0.294225	0.579626	4.16347e-06	4.5364e-05	0.149515	0.477408	3.68993	4.68622	1.83535	6.5408	1.94937	5.43049	1.72133	7.65111
XLOC_009806	3LHet:581488-582206	0.119149	0.427339	1.21158e-05	0.000107017	0.0754426	0.379778	1.90634	3.28592	1.07301	4.11926	0.91351	2.89918	1.23251	5.33933
XLOC_009807	3LHet:585543-585941	0.0916285	0.386523	0.0123437	0.0303834	0.20341	0.535726	1.12567	2.44742	0.980479	2.59261	0.712072	1.53927	1.24889	3.64596
XLOC_009822	3R:169967-170727	0.298865	0.582774	0.0016349	0.00572092	0.409533	0.692334	5.457	7.10221	7.4941	5.06512	6.3798	4.5342	8.6084	5.59603
XLOC_009836	3R:386589-389310	0.307752	0.585691	0.719903	0.790232	0.090684	0.403076	21.2576	17.5639	19.0291	19.7923	22.7219	19.7933	15.3364	19.7913
XLOC_009837	3R:389473-390519	0.56918	0.76358	0.177724	0.263265	0.686284	0.866721	3.23364	3.56184	3.82092	2.97455	3.5319	2.93537	4.10995	3.01373
XLOC_009838	3R:397434-398820	0.124478	0.43191	0.948312	0.961274	0.678247	0.86101	11.3766	8.63937	9.96515	10.0508	11.6082	11.145	8.32215	8.95659
XLOC_009839	3R:399201-400074	0.475186	0.695829	0.0128923	0.0315312	0.32774	0.634772	5.37976	4.45814	3.74721	6.09069	4.6474	6.11213	2.84702	6.06926
XLOC_009840	3R:401884-402401	0.592092	0.781053	0.752006	0.811672	0.331408	0.637338	2.08276	1.56403	1.75198	1.8948	2.23254	1.93299	1.27143	1.85662
XLOC_009841	3R:403445-425480	0.694856	0.845282	0.374287	0.481256	0.42794	0.700238	1.84032	1.59137	2.0335	1.39819	2.44099	1.23965	1.62602	1.55672
XLOC_009848	3R:557954-574778	0.384493	0.628698	0.913804	0.936201	0.517167	0.767809	0.52088	0.304183	0.425149	0.399914	0.457714	0.584045	0.392584	0.215783
XLOC_009860	3R:885876-887639	0.557125	0.757887	0.00115976	0.00427289	0.237248	0.568727	12.358	10.1599	7.85599	14.6618	7.81894	16.897	7.89304	12.4267
XLOC_009921	3R:1811487-1811915	0.101141	0.403054	0.370097	0.476402	0.121554	0.442872	3.54545	5.65942	4.88004	4.32483	4.30964	2.78127	5.45044	5.8684
XLOC_009924	3R:1857272-1857750	0.0668701	0.344696	0.0503206	0.0949811	0.815733	0.927935	5.32658	8.31772	7.79484	5.84946	6.18739	4.46576	9.40228	7.23316
XLOC_009936	3R:2051491-2052060	0.262918	0.556492	0.438431	0.545429	0.530197	0.777304	4.46483	2.9607	4.06733	3.35821	5.10608	3.82358	3.02857	2.89283
XLOC_010010	3R:3143758-3145025	0.240157	0.537083	0.0174516	0.0404448	0.0154082	0.203123	34.2433	40.6115	41.4467	33.4081	42.3674	26.1193	40.526	40.697
XLOC_010031	3R:3538984-3540061	0.0768386	0.362261	0.285948	0.384891	0.0711152	0.375848	17.614	14.6446	17.0482	15.2105	16.9483	18.2798	17.1481	12.1411
XLOC_010036	3R:3599768-3600018	0.499924	0.717431	0.0417151	0.0813427	0.677842	0.860972	1.63753	2.05169	2.47099	1.21823	2.38712	0.887946	2.55487	1.54851
XLOC_010046	3R:3794808-3795514	0.900148	0.952666	0.532176	0.632029	0.0858334	0.394566	4.57753	4.74882	4.37534	4.95102	3.4794	5.67566	5.27127	4.22638
XLOC_010069	3R:4101444-4102006	0.749094	0.873753	0.00517257	0.014977	0.027879	0.243992	4.94616	5.37815	6.31202	4.0123	6.97533	2.917	5.64871	5.10759
XLOC_010098	3R:4538105-4538430	0.569308	0.76358	0.0187993	0.0428342	0.898838	0.966129	2.84311	3.34053	2.22749	3.95615	2.02324	3.66298	2.43174	4.24931
XLOC_010133	3R:5109246-5110273	0.307666	0.585691	9.57711e-05	0.000556164	0.95429	0.981177	9.29697	13.4844	9.26379	13.5176	7.143	11.4509	11.3846	15.5843
XLOC_010193	3R:5905696-5935971	0.0162918	0.218585	2.47722e-05	0.000189837	2.82932e-05	0.00775188	50981.3	3107.93	15113.3	38975.9	27233.7	74728.9	2992.9	3222.97
XLOC_010206	3R:6207815-6233007	0.227334	0.526567	0.0265912	0.0565002	0.0296365	0.251418	3.92409	0.401975	0.709502	3.61656	1.0474	6.80078	0.371601	0.43235
XLOC_010342	3R:8327031-8327334	0.546693	0.751703	0.657864	0.737052	0.69276	0.869353	3.49387	4.22953	4.00493	3.71847	3.76483	3.2229	4.24502	4.21404
XLOC_010376	3R:8910680-8911091	0.300054	0.58373	0.0460644	0.0882132	0.171031	0.502448	3.78688	0.848395	1.26356	3.37172	2.02337	5.5504	0.503752	1.19304
XLOC_010391	3R:9145575-9146608	0.130317	0.439295	0.00361091	0.0110686	0.00360514	0.095267	7.06963	0.660153	5.3224	2.40738	9.98494	4.15432	0.659863	0.660443
XLOC_010408	3R:9444746-9445858	0.049344	0.3143	0.000442577	0.00191617	0.35206	0.65153	33.4257	55.8694	51.8857	37.4094	42.3847	24.4668	61.3868	50.3521
XLOC_010507	3R:11302523-11303709	0.639597	0.809264	0.146038	0.224819	0.499455	0.757419	8.27712	7.71647	7.39667	8.59692	7.40237	9.15187	7.39096	8.04197
XLOC_010511	3R:11417587-11418664	0.523499	0.735202	9.57985e-05	0.000556164	0.0609831	0.354937	7.53186	9.64622	10.3922	6.78586	10.1093	4.95439	10.6751	8.61733
XLOC_010524	3R:11596387-11598058	0.0352274	0.275004	0.00212375	0.00711735	0.00406085	0.101477	0.211322	13.8067	4.20084	9.81714	0	0.422645	8.40168	19.2116
XLOC_010525	3R:11598204-11598509	0.03218	0.267679	0.0986418	0.162684	0.0986418	0.41296	0	3.12343	1.07486	2.04857	0	0	2.14972	4.09713
XLOC_010526	3R:11598928-11599674	0.0333612	0.270359	0.000848608	0.00330923	0.00849971	0.155086	0.454318	3.73982	1.18483	3.00931	0.233261	0.675375	2.1364	5.34324
XLOC_010650	3R:13425024-13425343	0.776454	0.889421	0.0008237	0.00322604	0.130388	0.4572	2.64988	2.29176	3.99099	0.950652	4.8022	0.497562	3.17977	1.40374
XLOC_010724	3R:14623366-14623667	0.215902	0.51866	0.572221	0.665084	0.422754	0.700238	0.054494	1.71992	0.758555	1.01586	0.108988	0	1.40812	2.03171
XLOC_010726	3R:14685644-14726965	0.589559	0.778963	0.629065	0.71666	0.652526	0.846745	0.2072	0.115941	0.190784	0.132356	0.263637	0.150762	0.117931	0.11395
XLOC_010754	3R:15176016-15176701	0.371343	0.621025	0.740798	0.804485	0.0520893	0.339245	4.96692	3.4206	4.30795	4.07957	5.77454	4.15931	2.84137	3.99983
XLOC_010852	3R:16874873-16875698	0.00162583	0.0934448	0.11629	0.185403	0.271442	0.600622	9.86838	6.21616	6.98236	9.10218	8.07479	11.662	5.88994	6.54238
XLOC_010888	3R:17563439-17563783	0.149168	0.458472	0.0473218	0.09005	0.0088815	0.155722	2.63732	1.73508	2.8095	1.5629	4.10561	1.16903	1.51339	1.95676
XLOC_010982	3R:18983738-18985762	0.55264	0.756712	0.00329837	0.0102334	0.0369234	0.285428	6.16306	6.82856	7.73075	5.26087	6.5557	5.77043	8.9058	4.75132
XLOC_010983	3R:18987168-18988321	0.327749	0.595178	0.00896264	0.0236287	0.0683836	0.36915	5.42494	2.66293	2.66667	5.42119	3.11822	7.73166	2.21513	3.11072
XLOC_010984	3R:18988689-18989411	0.434976	0.665143	0.221417	0.311911	0.782076	0.911299	3.07863	2.12942	2.21276	2.99529	2.77474	3.38252	1.65078	2.60806
XLOC_010985	3R:18989708-18990726	0.163137	0.475652	0.0108141	0.0274109	0.112273	0.433554	6.14899	2.78325	2.98684	5.9454	3.78144	8.51654	2.19225	3.37425
XLOC_010986	3R:18990910-18991683	0.342735	0.605851	0.0237556	0.0520631	0.168222	0.49884	3.96858	1.87784	2.01997	3.82645	2.53101	5.40615	1.50893	2.24675
XLOC_010987	3R:18991886-18992139	0.459138	0.68321	0.0252164	0.0544855	0.221003	0.555285	1.2876	0.478008	0.310686	1.45492	0.41261	2.16259	0.208762	0.747254
XLOC_011069	3R:20303543-20304601	0.138695	0.447836	0.526767	0.627481	0.485802	0.746563	1.31012	4.29327	3.06729	2.5361	1.28302	1.33722	4.85155	3.73498
XLOC_011128	3R:20971517-20972770	0.0258703	0.249193	0.334947	0.436532	0.0155501	0.203123	4.88729	9.65851	6.78595	7.75984	5.67906	4.09551	7.89284	11.4242
XLOC_011129	3R:20972822-20973565	0.353098	0.607614	0.0340308	0.0693589	0.138603	0.465182	2.40468	3.2866	1.99734	3.69394	2.13661	2.67275	1.85807	4.71513
XLOC_011130	3R:20974277-20975449	0.0617077	0.339871	0.3825	0.489081	0.52831	0.777012	2.10026	4.62286	2.97307	3.75005	1.99136	2.20916	3.95477	5.29094
XLOC_011131	3R:20988924-20990110	0.0486502	0.313965	0.258414	0.353417	0.527372	0.77686	1.76331	3.58174	2.26751	3.07754	1.1336	2.39302	3.40142	3.76206
XLOC_011144	3R:21103097-21103679	0.233696	0.533003	4.24629e-06	4.60482e-05	0.0537898	0.341405	4.52407	2.81251	1.13061	6.20597	1.08824	7.9599	1.17298	4.45204
XLOC_011189	3R:21749220-21787504	0.495283	0.714338	0.263349	0.358248	0.0531369	0.341015	3.11103	4.03784	2.96455	4.18432	1.42229	4.79976	4.5068	3.56888
XLOC_011212	3R:22014722-22078654	0.115536	0.422894	0.0240598	0.0526795	0.0287623	0.247658	5.44905	2.78083	5.39622	2.83366	7.9686	2.9295	2.82383	2.73782
XLOC_011213	3R:22014722-22078654	0.632584	0.80393	2.10229e-08	7.10759e-07	0.000329285	0.0270367	9.80387	10.6728	14.9977	5.47901	17.0869	2.52086	12.9084	8.43716
XLOC_011243	3R:22596930-22598136	0.479008	0.6992	4.52688e-05	0.000298204	1.57929e-05	0.00657293	19.8332	15.8607	22.7675	12.9264	30.0675	9.59881	15.4676	16.2539
XLOC_011287	3R:23327008-23330129	0.127384	0.436616	0.723218	0.792973	0.278699	0.604462	6.49709	22.9572	15.0723	14.382	7.90786	5.08631	22.2367	23.6778
XLOC_011319	3R:23825230-23826716	0.848818	0.928553	0.0691218	0.121771	0.134237	0.461873	6.79102	7.16553	8.04186	5.91469	8.72241	4.85963	7.36131	6.96975
XLOC_011329	3R:24367524-24389178	0.914579	0.959885	0.000235234	0.00117311	0.00196405	0.0673934	11.8464	11.4437	14.0464	9.24366	16.1933	7.49949	11.8996	10.9878
XLOC_011335	3R:24491588-24493276	2.72773e-06	0.00600875	0.792064	0.841865	0.6373	0.83615	0.200718	5.40097	2.69986	2.90182	0.280579	0.120857	5.11915	5.68279
XLOC_011338	3R:24597131-24598521	0.0124604	0.196718	0.000473093	0.00203297	0.063542	0.358423	9.26008	20.9365	17.7842	12.4124	13.2578	5.2624	22.3106	19.5624
XLOC_011431	3R:26017793-26018637	0.157733	0.469117	0.00107488	0.00399863	0.00118697	0.051462	12.8952	4.65512	11.2119	6.33842	17.7434	8.04698	4.68037	4.62987
XLOC_011458	3R:26456491-26457314	0.361886	0.614458	0.937499	0.954099	0.22654	0.562225	2.07061	1.48385	1.79978	1.75468	2.44553	1.69569	1.15402	1.81367
XLOC_011463	3R:26519293-26525248	0.134344	0.44451	0.376909	0.483815	0.189882	0.523454	3.39289	5.08917	4.61275	3.86931	4.32084	2.46494	4.90466	5.27368
XLOC_011464	3R:26528908-26529366	0.307376	0.585691	0.872142	0.904075	0.229879	0.562225	0.71125	1.3635	1.07864	0.996108	1.06438	0.358116	1.0929	1.6341
XLOC_011477	3R:26849018-26849781	0.145748	0.456495	0.564943	0.659626	0.000466103	0.0334866	6.34467	11.0184	9.02436	8.33876	9.019	3.67035	9.02973	13.0072
XLOC_011506	3R:27392737-27406571	0.996845	0.997279	7.50632e-05	0.000451755	0.000682016	0.0378668	1141.25	1141.18	1187.2	1095.23	1225.11	1057.38	1149.29	1133.08
XLOC_011514	3R:27522764-27523283	0.260412	0.553992	0.182869	0.269152	0.719902	0.882695	1.41785	2.06108	2.22763	1.25129	1.77655	1.05915	2.67871	1.44344
XLOC_011560	3R:540880-541405	0.197515	0.506987	0.86148	0.895363	0.817117	0.928597	0.101771	3.69417	1.94173	1.85421	0.203542	0	3.67993	3.70842
XLOC_011578	3R:856287-856974	0.452493	0.675508	0.0810673	0.139189	0.627827	0.829526	9.61708	8.36216	9.82818	8.15107	10.6828	8.55141	8.9736	7.75072
XLOC_011611	3R:1329401-1330041	0.347583	0.605984	0.462077	0.568386	0.846945	0.938971	2.22645	2.87133	2.26985	2.82794	2.02031	2.43259	2.51939	3.22328
XLOC_011645	3R:1655783-1672647	0.12957	0.438336	4.46293e-06	4.72824e-05	0.0771769	0.383268	15.0657	19.3374	12.1692	22.2339	8.40482	21.7265	15.9335	22.7413
XLOC_011652	3R:1816799-1817842	0.123187	0.431407	0.242015	0.335176	0.708989	0.876444	4.60684	1.80292	3.6719	2.73786	5.22118	3.9925	2.12262	1.48322
XLOC_011668	3R:1983703-1984295	0.30401	0.585691	0.0120405	0.029861	0.374848	0.669074	4.67519	3.9014	5.40305	3.17354	5.41558	3.93481	5.39053	2.41227
XLOC_011681	3R:2284828-2285913	0.189093	0.501519	0.0261551	0.055687	0.137355	0.464383	14.707	17.4479	17.7915	14.3634	17.5374	11.8765	18.0455	16.8503
XLOC_011687	3R:2440294-2440960	0.0195149	0.230014	0.0043132	0.0129227	0.261495	0.590546	7.61649	4.88807	7.44313	5.06143	9.24671	5.98628	5.63955	4.13658
XLOC_011690	3R:2461771-2462903	0.0510183	0.314551	0.0116519	0.0291171	0.0196032	0.224236	17.5099	14.3929	18.0276	13.8753	21.4905	13.5293	14.5646	14.2212
XLOC_011691	3R:2465799-2466337	0.0998029	0.401131	0.0399495	0.0785662	0.421383	0.700238	2.64268	4.18375	4.13106	2.69537	3.08864	2.19671	5.17347	3.19403
XLOC_011742	3R:3155746-3156376	0.193841	0.503644	0.850568	0.888927	0.432725	0.704059	4.07197	5.43242	4.84394	4.66044	4.54781	3.59612	5.14007	5.72476
XLOC_011743	3R:3169191-3170648	0.505329	0.720568	0.0385437	0.0763239	0.0895663	0.403076	14.1284	14.8665	13.0576	15.9373	11.5224	16.7344	14.5929	15.1401
XLOC_011748	3R:3238461-3239127	0.1225	0.431284	0.000922506	0.00354064	0.108975	0.431774	5.50321	3.59311	6.05503	3.0413	7.68351	3.32291	4.42655	2.75968
XLOC_011814	3R:4175536-4179499	0.256054	0.550469	0.224816	0.315731	0.199431	0.533635	11.9901	7.71354	8.94866	10.755	10.1307	13.8495	7.76666	7.66043
XLOC_011815	3R:4181929-4182390	0.614676	0.794345	0.0905193	0.152569	0.981727	0.992392	1.71285	2.25534	1.49868	2.46951	1.22104	2.20467	1.77633	2.73436
XLOC_011867	3R:5097728-5099326	0.421981	0.654612	0.0255761	0.0548413	0.181178	0.51433	19.1766	15.4815	18.8261	15.832	21.5441	16.809	16.108	14.8549
XLOC_011970	3R:6647510-6674858	0.237926	0.536197	0.311463	0.412236	0.112492	0.433554	0.957356	3.02467	2.29643	1.6856	0.777274	1.13744	3.81558	2.23377
XLOC_011979	3R:6724694-6726194	0.199175	0.506987	0.315294	0.415869	0.0715578	0.376527	14.4171	12.3231	14.3935	12.3466	17.3151	11.5191	11.4719	13.1742
XLOC_011980	3R:6726575-6727273	0.242481	0.539278	0.390297	0.49739	0.982854	0.992392	4.40003	3.17042	4.17355	3.3969	4.77871	4.02135	3.5684	2.77244
XLOC_011981	3R:6727432-6729518	0.162994	0.475652	0.772412	0.827867	0.572394	0.797904	16.8439	13.3502	14.7114	15.4827	17.2126	16.4752	12.2103	14.4902
XLOC_011982	3R:6729891-6730642	0.465146	0.687699	0.489325	0.590206	0.316894	0.631145	4.12916	4.69896	4.04363	4.78449	4.29753	3.96078	3.78972	5.6082
XLOC_011983	3R:6731020-6735650	0.0213752	0.239715	0.553059	0.649553	0.145687	0.471075	45.1511	32.738	37.4095	40.4796	47.4423	42.8599	27.3766	38.0994
XLOC_011984	3R:6735924-6736497	0.557503	0.757953	0.0654205	0.116862	0.884186	0.959747	3.22985	2.70336	2.29747	3.63574	2.61201	3.84769	1.98293	3.42379
XLOC_011985	3R:6737193-6741405	0.0190413	0.230014	0.903979	0.928168	0.975248	0.99146	38.4179	23.7776	30.7721	31.4234	38.176	38.6598	23.3683	24.187
XLOC_011986	3R:6741572-6744575	0.0380991	0.282794	0.545729	0.644723	0.597689	0.812589	34.2809	24.8609	28.1961	30.9457	34.106	34.4558	22.2862	27.4356
XLOC_011987	3R:6746432-6747464	0.089155	0.380761	0.100527	0.165079	0.469671	0.731127	8.42146	5.45642	5.68762	8.19026	7.71018	9.13275	3.66507	7.24777
XLOC_011988	3R:6749806-6751417	0.00272377	0.104607	0.00833088	0.0222965	0.854343	0.943118	9.61089	5.65852	5.40832	9.86108	7.23921	11.9826	3.57744	7.7396
XLOC_011989	3R:6751961-6752627	0.241543	0.538611	0.564801	0.659626	0.0991204	0.41296	3.32218	2.32378	3.05249	2.59347	4.22363	2.42073	1.88135	2.76621
XLOC_011990	3R:6753636-6754783	0.0499759	0.3143	0.478365	0.582192	0.931017	0.975267	9.15197	6.25163	8.23631	7.16729	9.75145	8.55249	6.72117	5.7821
XLOC_011991	3R:6754856-6760240	0.0465377	0.307567	0.619563	0.709704	0.485471	0.746554	53.7473	38.3864	44.6458	47.4879	54.3271	53.1675	34.9645	41.8083
XLOC_011992	3R:6760306-6766687	0.0031593	0.110049	0.940752	0.955892	0.32191	0.631772	70.139	47.3558	58.489	59.0059	73.356	66.9221	43.6219	51.0898
XLOC_011993	3R:6766832-6768030	0.11263	0.422517	0.413964	0.521481	0.770999	0.909762	10.0633	7.38406	8.14251	9.30486	9.27617	10.8505	7.00886	7.75926
XLOC_011994	3R:6770059-6771238	0.0156805	0.215865	0.808978	0.856175	0.0169105	0.213611	10.8142	6.44984	8.82771	8.43631	13.0469	8.58151	4.60856	8.29112
XLOC_011995	3R:6771384-6772819	0.00242108	0.104607	0.584462	0.677941	0.508566	0.762535	11.3079	6.18239	8.32698	9.1633	11.3958	11.2199	5.25811	7.10666
XLOC_011996	3R:6773128-6775727	0.0258319	0.249193	0.659947	0.738306	0.586321	0.80861	22.5357	12.4843	16.8753	18.1447	22.6867	22.3847	11.0638	13.9048
XLOC_011997	3R:6778162-6778800	0.246826	0.541838	0.668259	0.74579	0.550521	0.788649	4.50327	3.39314	3.7664	4.13001	4.57512	4.43141	2.95768	3.82861
XLOC_011998	3R:6778959-6783637	0.108845	0.415806	0.46943	0.574359	0.554683	0.79135	44.1986	32.1903	36.3507	40.0382	43.8581	44.539	28.8432	35.5373
XLOC_011999	3R:6788045-6790745	0.0560371	0.324507	0.940924	0.955892	0.859546	0.945981	11.6092	8.91939	10.3236	10.205	11.8102	11.4082	8.83703	9.00175
XLOC_012000	3R:6791647-6793112	0.00129273	0.0839055	0.755244	0.81443	0.935792	0.976557	10.5671	5.24214	8.12727	7.682	10.8473	10.287	5.40729	5.07699
XLOC_012001	3R:6793217-6793656	0.0187771	0.230014	0.600522	0.691143	0.736349	0.892283	3.80679	1.86189	3.06739	2.60129	4.18946	3.42411	1.94531	1.77847
XLOC_012003	3R:6796150-6796655	0.229357	0.528348	0.460596	0.566868	0.840378	0.938242	3.49161	2.53387	3.34411	2.68138	3.91301	3.07021	2.7752	2.29255
XLOC_012004	3R:6796858-6797552	0.00253356	0.104607	0.730107	0.797395	0.825332	0.932861	6.25748	3.41608	5.01118	4.66238	6.54338	5.97158	3.47899	3.35317
XLOC_012009	3R:6879754-6882520	0.0137586	0.200985	0.28587	0.384891	0.700423	0.871832	22.8715	13.9948	16.7408	20.1256	20.5745	25.1685	12.9071	15.0826
XLOC_012010	3R:6882794-6883427	0.0163535	0.218585	0.692578	0.767343	0.300074	0.619097	5.99274	3.16637	4.35667	4.80244	6.35895	5.62653	2.35439	3.97835
XLOC_012011	3R:6883577-6884751	0.0531296	0.315796	0.370397	0.476521	0.524974	0.775534	6.21969	2.50765	4.89745	3.82989	6.37602	6.06336	3.41888	1.59642
XLOC_012012	3R:6885391-6886008	0.00957414	0.173404	0.651678	0.732262	0.638204	0.83615	5.43212	2.70408	3.88237	4.25383	5.0529	5.81133	2.71183	2.69632
XLOC_012013	3R:6887588-6891333	0.000918153	0.0680914	0.465385	0.570624	0.378765	0.670941	30.2625	17.8435	25.3987	22.7073	33.2342	27.2907	17.5631	18.1239
XLOC_012014	3R:6897305-6899496	0.014792	0.210896	0.487244	0.588454	0.822872	0.931993	16.8601	10.7434	14.6092	12.9943	17.9267	15.7934	11.2917	10.1951
XLOC_012015	3R:6899954-6901361	0.00235641	0.10418	0.569726	0.662519	0.727244	0.88509	12.9773	6.83774	9.47697	10.3381	12.8105	13.1442	6.14346	7.53202
XLOC_012016	3R:6901717-6903486	0.0135931	0.200985	0.500566	0.602198	0.211141	0.544908	14.0313	10.0513	11.4087	12.6739	14.5849	13.4776	8.23239	11.8701
XLOC_012017	3R:6903611-6905359	0.0148608	0.210896	0.852581	0.888927	0.473904	0.734163	14.5299	10.3254	12.2345	12.6208	15.0843	13.9755	9.38468	11.266
XLOC_012018	3R:6906263-6907590	0.0347788	0.274402	0.120461	0.191521	0.258433	0.585455	8.91551	6.50032	8.70357	6.71226	10.6283	7.20275	6.77886	6.22177
XLOC_012020	3R:6911737-6913344	0.0846378	0.37355	0.780153	0.834608	0.856775	0.944712	11.8205	7.85116	9.62863	10.0431	11.7472	11.8938	7.51001	8.19232
XLOC_012021	3R:6913412-6914019	0.0240139	0.24555	0.157139	0.237334	0.11049	0.433269	5.48101	2.68387	4.64982	3.51507	6.69165	4.27037	2.60798	2.75977
XLOC_012022	3R:6914066-6919941	0.0173325	0.223863	0.48637	0.588392	0.952842	0.980993	9.52253	5.21704	6.71449	8.02507	8.92267	10.1224	4.50632	5.92776
XLOC_012023	3R:6923712-6924223	0.027252	0.251616	0.540935	0.640375	0.957092	0.981938	3.68851	1.59299	2.86963	2.41187	3.93747	3.43956	1.8018	1.38418
XLOC_012024	3R:6924324-6926175	0.0290855	0.256033	0.655435	0.735047	0.78766	0.915078	12.5412	8.46968	10.1551	10.8558	12.4021	12.6803	7.90812	9.03125
XLOC_012026	3R:6926299-6928937	0.027088	0.25111	0.624701	0.713456	0.517328	0.767809	8.04612	4.80363	6.09699	6.75277	8.15291	7.93933	4.04107	5.5662
XLOC_012027	3R:6929150-6931282	0.0041768	0.125828	0.597432	0.688469	0.953257	0.980993	20.3495	11.1949	15.0834	16.4609	19.737	20.9619	10.4299	11.9599
XLOC_012028	3R:6931435-6932084	0.00248747	0.104607	0.827405	0.870468	0.29883	0.618928	5.27212	2.67425	4.08623	3.86015	5.92889	4.61536	2.24356	3.10494
XLOC_012029	3R:6932835-6933199	0.0692815	0.353167	0.51911	0.62061	0.396012	0.681659	2.72383	1.50975	2.38919	1.84439	3.35584	2.09182	1.42254	1.59695
XLOC_012030	3R:6933369-6933614	0.655917	0.821274	0.962944	0.973531	0.324549	0.633214	1.26014	1.487	1.38809	1.35905	1.5852	0.935078	1.19098	1.78303
XLOC_012031	3R:6933692-6934820	0.218561	0.519134	0.850835	0.888927	0.00610913	0.125841	7.42814	5.63443	6.62236	6.44021	8.94242	5.91387	4.3023	6.96656
XLOC_012032	3R:6934895-6935947	0.114842	0.422894	0.375059	0.481979	0.632633	0.833004	6.31029	4.75182	4.97573	6.08638	6.05271	6.56787	3.89874	5.6049
XLOC_012034	3R:6944569-6945166	0.114483	0.422894	0.80427	0.852081	0.725426	0.884802	4.66119	3.44377	3.93448	4.17048	4.71052	4.61187	3.15845	3.72909
XLOC_012035	3R:6946672-6947616	0.234449	0.533134	0.866225	0.899481	0.0604691	0.353736	5.95484	4.63328	5.38457	5.20355	7.08681	4.82287	3.68232	5.58424
XLOC_012036	3R:6948789-6950087	0.0095791	0.173404	0.903192	0.92781	0.369242	0.666212	7.92714	4.54868	6.14217	6.33366	8.5433	7.31098	3.74103	5.35633
XLOC_012038	3R:6954885-6955986	0.129518	0.438336	0.711255	0.782006	0.777987	0.909762	9.11104	6.30476	7.44808	7.96772	8.65342	9.56865	6.24273	6.36679
XLOC_012039	3R:6956093-6956743	0.836905	0.922361	0.611729	0.701778	0.481334	0.741183	4.18399	4.30905	4.0261	4.46695	4.27001	4.09798	3.78218	4.83592
XLOC_012040	3R:6957601-6958479	0.00368856	0.117404	0.965428	0.975184	0.687652	0.866721	8.42827	4.66236	6.51151	6.57913	8.08039	8.77616	4.94262	4.3821
XLOC_012041	3R:6959426-6960064	0.0641295	0.342073	0.406319	0.513821	0.686547	0.866721	4.21078	2.6792	2.99318	3.8968	3.97748	4.44407	2.00887	3.34953
XLOC_012042	3R:6960430-6961007	0.0185813	0.230014	0.817315	0.862627	0.803405	0.921099	3.95904	2.02849	3.1029	2.88462	4.1858	3.73227	2.02	2.03697
XLOC_012043	3R:6966025-6966394	0.18466	0.498672	0.813318	0.859687	0.975504	0.99146	2.91295	1.84169	2.2833	2.47133	2.80671	3.01918	1.75989	1.92348
XLOC_012045	3R:6972279-6973355	0.15079	0.459215	0.115938	0.185081	0.301391	0.62032	15.9889	12.6644	15.5685	13.0848	18.0367	13.9412	13.1003	12.2285
XLOC_012061	3R:7133392-7133606	0.00861032	0.168104	0.0162723	0.0380182	0.843178	0.938242	3.07889	5.79943	5.44713	3.4312	4.16557	1.99221	6.72868	4.87019
XLOC_012118	3R:8082803-8083398	0.372975	0.621025	0.735788	0.801316	0.905116	0.968743	2.34302	3.87162	2.99208	3.22255	2.18711	2.49892	3.79706	3.94618
XLOC_012137	3R:8439996-8441110	0.729744	0.865911	0.000128892	0.000715755	0.0179272	0.217184	41.1667	37.9788	45.6646	33.4809	50.7111	31.6222	40.618	35.3397
XLOC_012204	3R:9317056-9317901	0.256761	0.550939	0.000219216	0.00111253	0.0189173	0.220766	39.8427	21.2303	37.334	23.7391	50.633	29.0524	24.0349	18.4257
XLOC_012212	3R:9447016-9447914	0.14844	0.458072	0.014999	0.0355858	0.655847	0.847761	11.6126	16.3392	15.8749	12.077	13.8416	9.38364	17.9081	14.7703
XLOC_012227	3R:9633740-9634217	0.223759	0.524386	0.00232592	0.00761723	0.232333	0.565253	1.89924	2.98768	3.53189	1.35503	2.59096	1.20752	4.47282	1.50253
XLOC_012231	3R:9665989-9667483	0.0646446	0.344023	8.24122e-06	7.86164e-05	0.02958	0.251418	25.3906	12.3348	23.4642	14.2611	31.9299	18.8512	14.9986	9.67109
XLOC_012233	3R:9690040-9690974	0.173044	0.487906	0.431039	0.538272	0.080244	0.38829	8.18622	10.5198	8.91882	9.78723	8.73842	7.63402	9.09923	11.9404
XLOC_012271	3R:10209836-10210373	0.361745	0.614458	0.183403	0.269765	0.314428	0.629265	5.49247	4.09358	5.30882	4.27723	6.3956	4.58934	4.22203	3.96512
XLOC_012335	3R:11322304-11322879	0.248656	0.544957	0.569713	0.662519	0.569713	0.797904	1.58127	0	0.662651	0.918617	1.3253	1.83723	0	0
XLOC_012336	3R:11323306-11324457	0.233447	0.533003	0.0985601	0.162684	0.205083	0.538229	2.76083	0.109952	0.978664	1.89212	1.95733	3.56434	0	0.219903
XLOC_012337	3R:11325913-11326136	0.34767	0.605984	0.678925	0.756225	0.140653	0.465938	0.371127	0.114809	0.286705	0.199231	0.57341	0.168844	0	0.229618
XLOC_012338	3R:11326839-11327802	0.168509	0.483194	0.704961	0.776835	0.823874	0.932228	4.15713	0.286657	2.33719	2.1066	4.20471	4.10955	0.469668	0.103646
XLOC_012339	3R:11328445-11329220	0.234884	0.533594	0.873462	0.904138	0.668024	0.854113	1.89006	0.115103	0.971447	1.03372	1.94289	1.83723	0	0.230207
XLOC_012345	3R:11474537-11474710	0.191113	0.503237	0.00431694	0.0129227	0.285159	0.608248	1.95457	1.11919	2.4333	0.640467	3.16549	0.743654	1.7011	0.537281
XLOC_012358	3R:11683547-11721937	0.375304	0.621025	0.189267	0.275396	0.558734	0.792431	5.13776	6.0498	4.96099	6.22658	4.22663	6.04889	5.69534	6.40427
XLOC_012359	3R:11683547-11721937	0.696192	0.845951	0.216796	0.306906	0.363831	0.6607	6.29211	6.75672	5.92434	7.1245	5.25364	7.33058	6.59503	6.91841
XLOC_012488	3R:14060906-14061675	0.450443	0.674153	2.0989e-08	7.10759e-07	0.995361	0.997966	4.26458	5.29253	1.04164	8.51547	0.530506	7.99866	1.55277	9.03229
XLOC_012491	3R:14085354-14086186	0.272153	0.560644	0.847634	0.887391	0.0277287	0.243992	8.84216	11.1621	10.1292	9.87509	10.4903	7.19406	9.76806	12.5561
XLOC_012588	3R:15898399-15898828	0.212193	0.51677	0.000523182	0.00220793	0.338345	0.641794	5.32358	4.21385	6.45307	3.08436	7.42669	3.22046	5.47944	2.94826
XLOC_012662	3R:17279976-17281428	0.915627	0.959885	6.97868e-10	4.2221e-08	0.0183724	0.21885	57.1094	55.8252	69.7352	43.1995	74.0184	40.2005	65.4519	46.1985
XLOC_012675	3R:17558424-17559622	0.115577	0.422894	0.00327097	0.0101759	0.103527	0.422	6.93612	4.36136	4.43474	6.86274	5.08685	8.78539	3.78263	4.94008
XLOC_012788	3R:19370335-19371220	0.641211	0.810415	0.0188391	0.0428822	0.00108487	0.0498822	67.3202	51.4312	65.3288	53.4226	81.9714	52.669	48.6862	54.1762
XLOC_012801	3R:19548101-19548739	0.496363	0.714723	0.152503	0.232496	0.318939	0.631454	0.90265	0.256827	0.0455972	1.11388	0	1.8053	0.0911945	0.422459
XLOC_012859	3R:20217946-20218464	0.0821334	0.369598	7.28238e-05	0.000440584	0.32994	0.63642	7.33882	11.4547	12.1327	6.66089	9.49094	5.18669	14.7744	8.13509
XLOC_012893	3R:20735045-20736630	0.2461	0.540903	0.0970352	0.160839	0.084225	0.394566	9.14599	3.07327	4.58992	7.62933	6.04164	12.2503	3.13821	3.00833
XLOC_012958	3R:21793539-21793766	0.037148	0.280932	0.015981	0.0374139	0.665921	0.85385	3.38531	5.943	5.69542	3.6329	4.59204	2.17858	6.7988	5.08721
XLOC_012972	3R:21888834-21889425	0.0958064	0.392146	0.929824	0.948388	0.434842	0.704103	3.05316	1.83262	2.46861	2.41717	3.30822	2.7981	1.629	2.03624
XLOC_012996	3R:22585308-22585947	0.375842	0.621025	0.0590756	0.107961	0.317804	0.631145	2.95781	0.961799	0.951377	2.96823	1.42813	4.48749	0.47463	1.44897
XLOC_012997	3R:22588290-22589507	0.336427	0.602725	0.0621883	0.11231	0.597683	0.812589	4.83272	1.66929	2.14366	4.35835	3.42108	6.24436	0.866244	2.47233
XLOC_012998	3R:22591783-22592470	0.16231	0.475352	0.315483	0.41588	0.749886	0.899785	2.46123	0.6612	1.14504	1.97739	1.91397	3.00849	0.376114	0.946287
XLOC_012999	3R:22593793-22594118	0.413368	0.649578	0.189581	0.275571	0.35446	0.653841	1.35915	0.601851	0.484844	1.47616	0.516374	2.20193	0.453315	0.750387
XLOC_013000	3R:22598582-22599576	0.429489	0.662682	0.750384	0.811064	0.000435124	0.0322694	7.96202	5.25114	6.70339	6.50977	9.26023	6.66381	4.14655	6.35572
XLOC_013001	3R:22599758-22600152	0.384925	0.628957	3.87238e-07	7.48117e-06	0.000790374	0.0422119	19.1062	14.4094	23.2877	10.2278	29.369	8.84342	17.2065	11.6122
XLOC_013017	3R:22818675-22819380	0.850853	0.929711	0.00689746	0.018968	0.283548	0.607526	3.81568	3.28287	4.58865	2.50991	5.2447	2.38667	3.9326	2.63314
XLOC_013083	3R:23825230-23826716	0.854957	0.931097	0.00822352	0.0220605	0.895836	0.965201	4.71778	4.50882	6.03981	3.18678	6.21055	3.225	5.86907	3.14856
XLOC_013089	3R:24139745-24140504	0.0633439	0.341048	0.0652302	0.116613	0.0652302	0.360098	0	6.84802	4.01206	2.83595	0	0	8.02413	5.67191
XLOC_013099	3R:24491588-24493276	0.117477	0.423989	5.87034e-05	0.000369751	0.0112549	0.172053	44.8198	24.1532	41.9812	26.9919	56.6183	33.0213	27.344	20.9624
XLOC_013104	3R:24602542-24602876	0.1585	0.469135	0.20509	0.293041	0.246411	0.57709	1.72347	4.73949	3.74788	2.71509	1.76865	1.6783	5.72711	3.75187
XLOC_013105	3R:24608854-24609570	0.642287	0.811329	0.0250844	0.0542511	0.000589402	0.0356588	6.43086	5.37322	7.11742	4.68666	9.63517	3.22655	4.59967	6.14676
XLOC_013106	3R:24614714-24615278	0.900454	0.952666	0.000299199	0.0014212	0.108585	0.431774	16.8576	16.5029	21.1747	12.1857	23.1574	10.5577	19.192	13.8138
XLOC_013142	3R:25190223-25190521	0.0490113	0.3143	0.553436	0.649553	0.195278	0.530666	1.90283	4.10955	2.78602	3.22637	2.16969	1.63598	3.40235	4.81676
XLOC_013143	3R:25192494-25193278	0.172321	0.487906	0.123468	0.19549	0.796684	0.917785	2.80516	1.60255	1.59204	2.81567	2.09314	3.51717	1.09094	2.11417
XLOC_013144	3R:25197001-25198482	0.178111	0.491571	0.00548587	0.0156671	0.557752	0.792015	7.56475	4.62213	4.33923	7.84765	5.46472	9.66477	3.21373	6.03053
XLOC_013145	3R:25198894-25200813	0.212822	0.517207	0.000720545	0.00286598	0.0483573	0.32712	8.29928	3.852	3.47575	8.67553	4.28619	12.3124	2.66531	5.03869
XLOC_013146	3R:25202128-25202634	0.163251	0.475652	0.172737	0.25737	0.371029	0.666212	2.00385	0.358748	0.662527	1.70007	1.14799	2.85971	0.177059	0.540437
XLOC_013155	3R:25357879-25361076	0.860927	0.9345	6.44333e-07	1.09329e-05	0.000122051	0.0155887	10.0759	10.7496	15.4116	5.41394	18.5615	1.59042	12.2618	9.23745
XLOC_013207	3R:25986447-25987169	0.11222	0.422517	0.46266	0.568495	0.294944	0.616432	0.183127	12.9959	7.0122	6.16679	0	0.366253	14.0244	11.9673
XLOC_013226	3R:26098437-26099350	0.150799	0.459215	1.26147e-05	0.000109439	0.889071	0.96323	6.33105	9.17284	9.98307	5.52081	8.62156	4.04053	11.3446	7.00109
XLOC_013244	3R:26404658-26405124	0.58704	0.776975	0.0205826	0.0463007	0.198125	0.532953	7.12871	6.33845	8.04084	5.42632	9.13802	5.1194	6.94366	5.73324
XLOC_013251	3R:26463787-26502133	0.510444	0.723943	0.857192	0.89285	0.406639	0.690479	0.063586	0.140629	0.0908315	0.113384	0	0.127172	0.181663	0.0995955
XLOC_013253	3R:26525598-26526397	0.884664	0.945128	0.882031	0.909323	0.170648	0.502448	0.0604285	0.0487969	0.0487969	0.0604285	0	0.120857	0.0975938	0
XLOC_013256	3R:26532478-26533442	0.00437884	0.125837	0.130422	0.205229	0.130422	0.4572	0.472287	0	0.0861832	0.386104	0.172366	0.772208	0	0
XLOC_013257	3R:26535531-26535695	0.375525	0.621025	0.095454	0.158827	0.392751	0.680947	0.140908	0.0465872	0	0.187495	0	0.281816	0	0.0931744
XLOC_013258	3R:26536494-26537121	0.885572	0.945128	0.489828	0.590206	0.822943	0.931993	0.133384	0.160455	0.0945589	0.19928	0.0979233	0.168844	0.0911945	0.229716
XLOC_013260	3R:26566087-26566469	0.74791	0.873258	0.743853	0.806279	0.0726249	0.376527	0.173011	0.140994	0.178196	0.135809	0.0744022	0.271619	0.281989	0
XLOC_013262	3R:26573665-26574102	0.346594	0.605851	0.325875	0.426207	0.325875	0.633293	0.063586	0	0	0.063586	0	0.127172	0	0
XLOC_013263	3R:26576466-26576993	0.788611	0.899314	0.630855	0.718343	0.683948	0.866334	0.11376	0.146998	0.102907	0.157851	0.109547	0.117972	0.0962662	0.197729
XLOC_013264	3R:26577133-26578433	0.414805	0.650534	0.207405	0.295614	0.597548	0.812589	0.479493	0.249837	0.241681	0.487649	0.305621	0.653365	0.177741	0.321933
XLOC_013265	3R:26579328-26580347	0.491731	0.711468	0.313544	0.414036	0.974841	0.99146	0.333801	0.506576	0.283683	0.556693	0.201528	0.466073	0.365839	0.647313
XLOC_013266	3R:26580518-26581447	0.882338	0.945128	0.817601	0.862627	0.987551	0.995344	0.332601	0.302613	0.293921	0.341293	0.310516	0.354685	0.277325	0.327901
XLOC_013267	3R:26582722-26583709	0.071656	0.356107	0.731989	0.798692	0.649701	0.846268	0.503965	0.157129	0.299925	0.361169	0.513985	0.493945	0.0858646	0.228394
XLOC_013268	3R:26586655-26586874	0.346594	0.605851	0.325875	0.426207	0.325875	0.633293	0.073983	0	0	0.073983	0	0.147966	0	0
XLOC_013269	3R:26587177-26587924	0.275787	0.56459	0.11066	0.178406	0.136661	0.464383	0.393355	0.203258	0.150979	0.445634	0.108988	0.677722	0.19297	0.213545
XLOC_013270	3R:26589461-26590345	0.104874	0.410743	0.0131182	0.0319383	0.308385	0.62301	0.372298	0.115103	0.054494	0.432907	0.108988	0.635607	0	0.230207
XLOC_013271	3R:26590489-26590867	0.882	0.945128	0.982686	0.988274	0.647314	0.843637	0.1244	0.143792	0.135406	0.132786	0.0980371	0.150762	0.172775	0.114809
XLOC_013293	3R:26944296-26945327	0.80427	0.907981	0.0462315	0.088351	0.86947	0.95145	2.03041	2.64454	1.32973	3.34522	1.10279	2.95802	1.55666	3.73241
XLOC_013296	3R:26956955-26958777	0.676833	0.834337	0.184422	0.270503	0.235088	0.566277	1.96547	2.65926	1.62605	2.99869	1.89115	2.03979	1.36094	3.95759
XLOC_013313	3R:27392737-27406571	0.063895	0.341686	0.0189957	0.0431875	0.0230856	0.232472	6.82868	4.23462	6.54764	4.51566	8.82566	4.8317	4.26962	4.19962
XLOC_013325	3R:27534252-27534671	0.490897	0.711321	0.0867402	0.14717	0.507098	0.761085	0.100744	0.0454157	0.146159	0	0.201487	0	0.0908313	0
XLOC_013344	3R:27857049-27857749	0.0709521	0.355379	0.0322378	0.06659	0.0630082	0.358423	2.53061	0.770812	0.916985	2.38444	1.16653	3.8947	0.66744	0.874183
XLOC_013345	3R:27859808-27860740	0.198386	0.506987	0.00126991	0.00457948	0.2576	0.584967	5.29502	3.20737	2.25948	6.24291	2.66089	7.92914	1.85806	4.55668
XLOC_013348	3R:27894870-27895834	0.239136	0.536197	0.00934238	0.0243793	0.0325638	0.266998	1.22091	0.110316	0.098037	1.23319	0.196074	2.24575	0	0.220631
XLOC_013349	3R:27897149-27898175	0.1582	0.469135	0.745829	0.807659	0.745829	0.897728	0.121016	0	0.0456355	0.075381	0.0912709	0.150762	0	0
XLOC_013350	3R:27898279-27898718	0.991992	0.997279	0.168334	0.251625	0.991812	0.997016	0.058986	0.0581285	0	0.117115	0	0.117972	0	0.116257
XLOC_013351	3R:393629-394258	0.119499	0.427926	0.037924	0.0754868	0.9209	0.973656	3.16062	1.77928	1.78856	3.15134	2.51057	3.81067	1.06656	2.49201
XLOC_013352	3R:26567599-26568299	0.00980515	0.174745	0.0715407	0.124979	0.267445	0.596369	0.545796	1.39494	0.676198	1.26453	0.429335	0.662257	0.92306	1.86681
XLOC_013353	3RHet:707054-707690	0.261656	0.554933	0.00126494	0.00457248	0.49569	0.75582	0.612137	0.266102	0.109547	0.768692	0.219094	1.00518	0	0.532204
XLOC_013354	3RHet:787542-791868	0.209117	0.514733	0.0242162	0.0528207	0.119679	0.439524	3.69634	1.44495	1.59022	3.55107	2.05541	5.33727	1.12502	1.76487
XLOC_013355	3RHet:787542-791868	0.243223	0.539278	0.00175241	0.00606745	0.797653	0.918279	3.83597	2.10556	1.78183	4.1597	2.55807	5.11387	1.00559	3.20554
XLOC_013356	3RHet:799591-839932	0.0310985	0.267679	0.72739	0.795838	0.777674	0.909762	12.2677	6.53648	9.60437	9.19977	12.6338	11.9016	6.57499	6.49797
XLOC_013357	3RHet:855601-856780	0.316928	0.590405	0.0152864	0.0360816	0.388186	0.677631	0.800375	0.432628	1.10155	0.131449	1.44999	0.150762	0.753119	0.112137
XLOC_013358	3RHet:864392-864760	0.853476	0.93053	0.24648	0.339926	0.303912	0.621613	0.403072	0.447972	0.555368	0.295676	0.418034	0.38811	0.692702	0.203241
XLOC_013359	3RHet:879188-879893	0.421405	0.654601	0.477176	0.581214	0.299409	0.619011	1.72077	0.828345	1.09203	1.45709	1.27039	2.17115	0.913663	0.743027
XLOC_013361	3RHet:1044852-1045412	0.787973	0.899033	0.000288232	0.00138051	0.587207	0.808976	12.0955	12.4145	14.6125	9.89737	14.7658	9.42512	14.4593	10.3696
XLOC_013362	3RHet:1064661-1065470	0.631445	0.80393	0.191042	0.276752	0.786187	0.914484	1.7579	2.52968	1.62499	2.66258	1.34514	2.17065	1.90484	3.15452
XLOC_013363	3RHet:1065878-1066599	0.696538	0.845951	0.549261	0.647076	0.765424	0.907606	1.98425	1.52004	1.60156	1.90273	1.75882	2.20968	1.44429	1.59578
XLOC_013364	3RHet:1067120-1067690	0.682209	0.838267	0.658483	0.737385	0.893299	0.964175	2.27593	3.16188	2.86972	2.56809	2.47244	2.07943	3.267	3.05676
XLOC_013365	3RHet:1098881-1099399	0.054987	0.323312	0.289514	0.387874	0.145231	0.470926	1.78672	0.452671	1.35535	0.884049	2.34941	1.22404	0.361281	0.544061
XLOC_013366	3RHet:1111158-1112050	0.310042	0.585691	2.51739e-05	0.000192275	0.726238	0.884802	5.92797	7.48487	9.19636	4.21648	8.24303	3.61292	10.1497	4.82005
XLOC_013367	3RHet:1599247-1599663	0.0263481	0.249193	0.025899	0.0553878	0.318248	0.631145	3.2913	1.43313	1.35569	3.36875	1.85003	4.73258	0.861346	2.00492
XLOC_013368	3RHet:1673336-1674170	0.159142	0.469529	0.036109	0.0724385	0.864549	0.948735	0.924991	1.6995	0.867035	1.75745	0.444965	1.40502	1.2891	2.10989
XLOC_013369	3RHet:1674891-1675642	0.0891346	0.380761	0.239518	0.332318	0.610417	0.820884	1.10665	0.49792	0.571016	1.03355	0.776224	1.43707	0.365808	0.630032
XLOC_013370	3RHet:1676111-1680402	0.244288	0.540017	0.0102284	0.0262241	0.0526367	0.340878	36.1384	19.1444	20.5892	34.6936	23.9037	48.3731	17.2747	21.0141
XLOC_013371	3RHet:1681171-1706458	0.196357	0.50665	0.00793171	0.0213525	0.00598108	0.125841	3.34739	0.925214	0.848937	3.42366	0.720745	5.97403	0.97713	0.873297
XLOC_013372	3RHet:1768234-1770883	0.679782	0.835733	0.298102	0.397296	0.62677	0.829082	8.36154	8.91311	8.03485	9.2398	7.47966	9.24342	8.59004	9.23618
XLOC_013373	3RHet:1771154-1772823	0.925955	0.964554	0.192771	0.27838	0.374884	0.669074	3.29791	3.37589	2.76389	3.90991	2.33772	4.25809	3.19005	3.56172
XLOC_013374	3RHet:1777304-1779281	0.630722	0.80393	0.031518	0.0653381	0.128453	0.45503	5.86398	5.41371	4.44913	6.82856	3.85102	7.87694	5.04723	5.78019
XLOC_013375	3RHet:1785233-1785494	0.932126	0.967471	0.463738	0.569516	0.521343	0.771776	0.313107	0.335096	0.39115	0.257052	0.32154	0.304673	0.46076	0.209431
XLOC_013376	3RHet:1811525-1812225	0.614385	0.794345	0.015864	0.0371892	0.414711	0.698042	9.16874	8.46572	7.25245	10.382	7.09942	11.2381	7.40548	9.52596
XLOC_013377	3RHet:1812591-1827771	0.0947878	0.390533	2.55106e-12	3.66555e-10	0.00193809	0.0673934	18.5185	14.4679	5.23623	27.7502	3.97871	33.0583	6.49375	22.4421
XLOC_013378	3RHet:1827836-1833846	0.03081	0.266287	0.000273815	0.00132248	0.000273815	0.0233148	0	22.0125	4.23379	17.7787	0	0	8.46759	35.5575
XLOC_013379	3RHet:1834001-1836510	0.00822219	0.166662	9.06676e-14	2.97778e-11	9.02275e-05	0.013274	14.2311	9.06491	4.03856	19.2574	4.04374	24.4184	4.03338	14.0965
XLOC_013380	3RHet:1837128-1838158	0.105676	0.41168	7.5453e-09	2.94011e-07	0.0459495	0.318186	5.94068	4.14072	1.17889	8.90251	1.08647	10.7949	1.2713	7.01014
XLOC_013381	3RHet:1838258-1841295	0.0381323	0.282794	3.31923e-12	4.48877e-10	0.0106855	0.170343	22.2609	14.3385	6.24633	30.3531	7.36443	37.1574	5.12824	23.5487
XLOC_013382	3RHet:1841381-1842765	0.018389	0.230014	6.82359e-07	1.12859e-05	0.00344344	0.093135	7.15344	4.05537	2.03385	9.17495	1.79135	12.5155	2.27636	5.83439
XLOC_013383	3RHet:1843104-1843807	0.068523	0.350856	3.77484e-05	0.000260611	0.25675	0.584127	4.97317	2.54932	1.67821	5.84429	2.39668	7.54966	0.959732	4.13891
XLOC_013384	3RHet:1845445-1846740	0.802267	0.907683	0.000215082	0.00109639	0.588712	0.80948	2.36661	2.52697	0.757016	4.13657	0.459279	4.27395	1.05475	3.99919
XLOC_013385	3RHet:1846983-1847859	0.293574	0.579308	0.00056639	0.00235569	0.371213	0.666212	1.75417	1.0641	0.422786	2.39549	0.537289	2.97106	0.308283	1.81992
XLOC_013386	3RHet:1849212-1853223	0.0629726	0.33999	0.0965758	0.160309	0.0602135	0.353736	21.0494	29.142	26.5896	23.6017	24.2449	17.8539	28.9343	29.3496
XLOC_013387	3RHet:1856491-1858597	0.0322301	0.267679	0.0840537	0.143353	0.662481	0.851814	13.0709	17.1274	13.5047	16.6936	11.0838	15.0581	15.9256	18.3292
XLOC_013388	3RHet:1882770-1885513	0.979768	0.992285	0.55509	0.650434	0.611495	0.820884	7.30501	7.2858	7.64994	6.94087	7.35465	7.25537	7.94523	6.62637
XLOC_013389	3RHet:1891865-1892578	0.0262519	0.249193	0.0216954	0.048391	0.426628	0.700238	2.09448	0.924452	0.700972	2.31796	1.01773	3.17124	0.384212	1.46469
XLOC_013390	3RHet:1908028-1909026	0.389119	0.632061	0.431669	0.538765	0.363199	0.6607	2.38947	1.40261	1.63278	2.1593	1.82121	2.95773	1.44435	1.36087
XLOC_013391	3RHet:1909123-1910267	0.73556	0.868988	0.645031	0.727281	0.463044	0.727641	5.92915	5.7264	6.03134	5.62421	6.45795	5.40035	5.60473	5.84807
XLOC_013392	3RHet:1917778-1918950	0.632542	0.80393	0.544502	0.643604	0.427903	0.700238	8.61503	9.582	9.46922	8.72781	9.47184	7.75821	9.4666	9.6974
XLOC_013394	3RHet:2035027-2039353	0.739163	0.87031	0.00252501	0.00811887	0.28089	0.606928	30.8995	29.5663	25.7921	34.6737	27.9306	33.8685	23.6536	35.479
XLOC_013395	3RHet:2039517-2045916	0.180974	0.49472	0.000262751	0.00128251	0.743718	0.896769	37.2315	30.1542	26.8179	40.5678	29.8128	44.6502	23.8231	36.4854
XLOC_013396	3RHet:2093818-2101969	0.83545	0.921641	8.58666e-06	8.12376e-05	0.0183234	0.21885	154.346	150.544	175.387	129.503	187.874	120.818	162.899	138.188
XLOC_013397	3RHet:2179746-2180617	0.0186711	0.230014	0.105459	0.171951	0.749851	0.899785	5.78751	3.59087	4.06056	5.31782	5.03789	6.53713	3.08322	4.09851
XLOC_013399	3RHet:2180805-2308134	0.0629032	0.33999	0.117998	0.187865	0.332142	0.637464	7.29977	4.78329	5.15604	6.92702	6.95612	7.64342	3.35596	6.21062
XLOC_013400	3RHet:2360834-2361282	0.124074	0.43191	0.251043	0.344978	0.972407	0.989626	2.52304	0.475111	1.09789	1.90027	2.10991	2.93618	0.0858646	0.864356
XLOC_013402	3RHet:2454148-2454608	0.0739738	0.359547	0.486723	0.588392	0.772143	0.909762	4.67279	2.3598	3.81945	3.21313	4.85019	4.49539	2.78871	1.93088
XLOC_013403	3RHet:2454964-2456481	0.0196349	0.230014	0.661809	0.739669	0.952064	0.980993	12.9307	5.16391	8.68604	9.40853	12.5199	13.3415	4.85223	5.47559
XLOC_013406	3RHet:759-672465	0.779643	0.891791	0.05275	0.0979589	0.831277	0.935441	3.306	3.0461	2.50231	3.84979	2.56063	4.05138	2.44399	3.6482
XLOC_013407	3RHet:759-672465	0.0138341	0.200985	0.0975317	0.161546	0.0981758	0.41296	5.82757	2.13672	4.56898	3.39531	7.00007	4.65507	2.1379	2.13554
XLOC_013408	3RHet:759-672465	0.0466719	0.307567	0.98478	0.989293	0.441648	0.710042	7.6725	3.5893	5.61889	5.64291	7.17353	8.17146	4.06424	3.11436
XLOC_013409	3RHet:759-672465	0.409895	0.646772	0.185952	0.27178	0.0281244	0.243992	10.0182	8.59313	10.1198	8.49158	12.2226	7.81387	8.01696	9.16929
XLOC_013410	3RHet:759-672465	0.0239702	0.24555	0.957996	0.969808	0.867653	0.951039	1.78384	0.795696	1.29835	1.28119	1.76528	1.80241	0.831416	0.759976
XLOC_013412	3RHet:749003-750185	0.00306861	0.110049	0.105669	0.172171	0.609993	0.820884	2.80118	0.851051	2.42577	1.22646	3.58585	2.01651	1.26569	0.436414
XLOC_013413	3RHet:750688-754627	0.0114511	0.188044	0.154786	0.234887	0.28596	0.608248	12.7406	6.0005	10.497	8.24408	14.705	10.7762	6.28901	5.71199
XLOC_013414	3RHet:754860-755967	0.581842	0.772764	0.00665203	0.0183981	0.0907815	0.403076	2.92869	2.52834	3.64362	1.81341	4.39062	1.46677	2.89662	2.16006
XLOC_013415	3RHet:757111-758842	0.199796	0.506987	0.176194	0.261937	0.0803072	0.38829	4.87896	2.9489	4.55389	3.27396	6.35582	3.4021	2.75196	3.14583
XLOC_013416	3RHet:760592-762220	0.0393476	0.287175	0.635925	0.722685	0.656442	0.847761	5.79508	2.78961	4.53377	4.05092	6.26331	5.32686	2.80423	2.77498
XLOC_013417	3RHet:787542-791868	0.183131	0.497658	0.0151768	0.0359705	0.0652233	0.360098	46.5101	9.43011	19.6266	36.3136	31.9768	61.0434	7.27638	11.5839
XLOC_013418	3RHet:799591-839932	0.326214	0.594046	0.000574782	0.00238094	0.587642	0.808976	5.97334	4.00019	3.23751	6.73602	4.47122	7.47545	2.0038	5.99659
XLOC_013419	3RHet:799591-839932	0.404245	0.643194	0.00897255	0.0236287	0.471823	0.732871	0.776683	1.08882	0.52849	1.33701	0.477417	1.07595	0.579564	1.59808
XLOC_013421	3RHet:978311-979697	0.23786	0.536197	0.729655	0.797395	0.515673	0.767335	5.89629	3.07267	4.65329	4.31567	6.38349	5.40909	2.92309	3.22226
XLOC_013423	3RHet:1130622-1597394	0.0763656	0.361889	0.267543	0.363308	0.643587	0.840686	6.82893	4.90841	5.34053	6.39682	6.51916	7.1387	4.16189	5.65494
XLOC_013424	3RHet:1130622-1597394	0.179194	0.492784	0.00651927	0.0181012	0.237732	0.568727	17.8815	23.8714	23.3925	18.3604	21.4302	14.3328	25.3548	22.388
XLOC_013425	3RHet:1633925-1634499	0.193001	0.503644	0.131788	0.207237	0.235476	0.566277	0.614804	0.0560685	0.0794295	0.591443	0.158859	1.07075	0	0.112137
XLOC_013426	3RHet:1636654-1639042	0.144099	0.45555	0.00712843	0.0195798	0.0638867	0.359109	1.06889	0.34429	0.250988	1.16219	0.310516	1.82726	0.191461	0.497119
XLOC_013428	3RHet:1706528-1706918	0.928022	0.965469	0.224674	0.315724	0.162587	0.491827	3.29373	3.17975	3.68149	2.79199	4.25222	2.33523	3.11077	3.24874
XLOC_013429	3RHet:1757750-1764718	0.0130543	0.199917	9.08712e-08	2.24638e-06	0.000359366	0.0284891	16.9198	54.7109	21.8235	49.8073	10.8822	22.9575	32.7647	76.6571
XLOC_013430	3RHet:1764768-1765798	0.0100059	0.176277	0.00373625	0.0114072	0.346137	0.643826	1.79341	4.25128	2.02616	4.01853	1.099	2.48782	2.95331	5.54924
XLOC_013431	3RHet:1768234-1770883	0.887628	0.946062	0.0253045	0.0545467	0.144668	0.470789	3.62945	3.73333	2.8289	4.53388	2.23562	5.02328	3.42218	4.04449
XLOC_013432	3RHet:1803139-1803728	0.823757	0.917102	0.000536546	0.00225919	0.660027	0.849609	2.4541	2.64202	1.32914	3.76697	1.09653	3.81166	1.56175	3.72228
XLOC_013435	3RHet:1879349-1882455	0.354877	0.608398	0.000149085	0.000810274	0.744252	0.896769	16.6834	19.4637	13.8149	22.3322	12.1047	21.2621	15.5251	23.4023
XLOC_013436	3RHet:1882770-1885513	0.188045	0.501519	0.000410896	0.00182013	0.700038	0.871824	19.8004	26.2223	18.1304	27.8923	15.3934	24.2074	20.8673	31.5772
XLOC_013438	3RHet:1900036-1901095	0.014287	0.205286	0.0493443	0.0935223	0.0251205	0.238122	1.57881	0.512267	0.632081	1.45899	0.689197	2.46841	0.574964	0.44957
XLOC_013439	3RHet:1903651-1904656	0.621553	0.799637	0.167673	0.250958	0.616961	0.824159	5.85054	5.23848	6.17007	4.91895	6.25273	5.44836	6.08742	4.38954
XLOC_013440	3RHet:1905405-1907011	0.811602	0.911733	0.41001	0.517351	0.620601	0.825672	10.2376	9.83832	10.4696	9.60627	10.9275	9.54756	10.0117	9.66499
XLOC_013441	3RHet:1908028-1909026	0.569656	0.76358	4.51167e-07	8.29787e-06	0.159499	0.48568	17.68	22.6814	11.8099	28.5516	7.45504	27.9049	16.1647	29.1982
XLOC_013442	3RHet:1909123-1910267	0.17566	0.489033	1.50194e-11	1.56952e-09	0.000909181	0.043546	22.4001	18.95	10.6987	30.6514	9.01654	35.7837	12.3809	25.519
XLOC_013444	3RHet:2180805-2308134	0.154661	0.46479	0.427101	0.534807	0.794728	0.917209	0.563774	0.273731	0.322908	0.514598	0.43669	0.690859	0.209126	0.338336
XLOC_013445	3RHet:2312125-2312833	0.209902	0.51492	6.00087e-05	0.00037694	0.211582	0.544908	5.11601	6.66478	7.87782	3.90298	7.64202	2.59001	8.11362	5.21595
XLOC_013447	3RHet:2492859-2497404	0.845945	0.928319	4.18397e-09	1.8498e-07	0.565683	0.796513	44.0072	43.1371	32.8232	54.3211	34.0048	54.0097	31.6416	54.6326
XLOC_013449	3RHet:2508521-2509346	0.147407	0.457587	0.266908	0.36266	0.122545	0.445777	3.17557	0.792072	1.61437	2.35327	2.2868	4.06433	0.941936	0.642209
XLOC_013450	3RHet:2510666-2511109	0.305189	0.585691	0.0769607	0.133032	0.200025	0.534098	1.62652	0.297948	0.566492	1.35797	0.947922	2.30511	0.185061	0.410835
XLOC_013451	3RHet:2516428-2517280	0.408373	0.646233	0.000926769	0.00355107	0.149339	0.477408	2.65964	1.67672	0.960478	3.37588	0.968361	4.35093	0.952596	2.40083
XLOC_013452	3RHet:2075400-2076171	0.0822059	0.369598	0.126844	0.200009	0.385847	0.676384	4.00583	2.19271	2.44455	3.75399	2.98455	5.02712	1.90455	2.48087
XLOC_013453	3RHet:2082650-2083309	0.84128	0.924523	0.0324222	0.0667781	0.119982	0.439935	1.97568	1.85225	1.3422	2.48573	1.81129	2.14008	0.873117	2.83138
XLOC_013464	4:200887-203548	0.944893	0.973693	2.36248e-11	2.36145e-09	0.462462	0.727224	21.6131	21.7868	12.5823	30.8176	11.8575	31.3686	13.3071	30.2665
XLOC_013467	4:216883-267006	0.994497	0.997279	0.0434229	0.0838901	0.0601029	0.353736	12.4901	12.5064	11.1141	13.8823	9.82404	15.1562	12.4043	12.6085
XLOC_013477	4:422837-425211	0.71314	0.854355	0.00270287	0.00860649	0.927423	0.974952	5.18511	4.49456	3.07984	6.59983	3.37596	6.99426	2.78372	6.2054
XLOC_013480	4:454749-457531	0.147487	0.457587	0.10415	0.170178	0.287554	0.608597	49.3271	40.012	42.1535	47.1855	45.1871	53.467	39.1199	40.904
XLOC_013504	4:980300-1029419	0.305198	0.585691	0.000261149	0.00127741	0.0399095	0.294423	27.1621	45.236	40.4485	31.9496	29.2191	25.1051	51.678	38.794
XLOC_013518	4:1280866-1281713	0.356663	0.610518	0.462389	0.568466	0.194984	0.530495	1.86129	0.721263	1.0477	1.53485	1.18371	2.53888	0.911701	0.530825
XLOC_013519	4:1282430-1300694	0.656948	0.821274	0.000112257	0.000630997	0.844478	0.938242	42.7369	50.0773	40.8939	51.9203	36.9805	48.4933	44.8073	55.3472
XLOC_013520	4:1313212-1314610	0.0517313	0.314551	0.00466622	0.0138243	0.979625	0.992392	14.9828	31.4739	25.5428	20.9139	17.3166	12.649	33.7689	29.1788
XLOC_013530	4:200887-203548	0.527323	0.736821	0.602288	0.691984	0.359209	0.656978	38.4118	35.3368	37.5971	36.1515	40.4129	36.4107	34.7812	35.8923
XLOC_013543	4:457577-465921	0.0697857	0.353386	0.0878198	0.148673	0.184846	0.518599	2.16163	4.12868	2.63309	3.65722	2.04312	2.28013	3.22306	5.03431
XLOC_013546	4:509738-510785	0.366846	0.619747	0.00778471	0.02103	0.113102	0.433554	5.02621	1.09509	1.9794	4.1419	3.32809	6.72433	0.63071	1.55946
XLOC_013547	4:511362-513810	0.301011	0.58373	0.00741697	0.0202483	0.0452951	0.314602	9.81323	1.58012	2.74632	8.64703	4.72133	14.9051	0.771315	2.38892
XLOC_013548	4:514072-516724	0.300924	0.58373	0.0226353	0.0501335	0.104294	0.424376	10.1278	0.996242	3.71096	7.4131	6.9886	13.267	0.433314	1.55917
XLOC_013549	4:516849-517308	0.308001	0.585691	0.0319613	0.0661377	0.0558614	0.344994	2.80821	0.20846	0.500121	2.51655	0.909047	4.70738	0.0911945	0.325725
XLOC_013550	4:517467-518050	0.381306	0.626633	0.218503	0.308941	0.189756	0.523454	2.78882	0.511014	0.753922	2.54591	0.936213	4.64143	0.571631	0.450396
XLOC_013551	4:518178-520872	0.326609	0.594046	0.0113898	0.0286549	0.0366986	0.285034	14.6489	2.21463	4.86773	11.9958	8.1981	21.0996	1.53736	2.89189
XLOC_013552	4:520962-521780	0.286739	0.574228	0.0795528	0.1371	0.15018	0.477443	4.48724	0.593675	1.93647	3.14444	3.39213	5.58235	0.480815	0.706534
XLOC_013563	4:951910-952650	0.313071	0.587552	0.0307913	0.0640625	0.0536326	0.341405	2.16796	0.160431	0.558185	1.7702	1.02518	3.31074	0.0911945	0.229667
XLOC_013564	4:953306-954866	0.352361	0.607431	0.0678559	0.120093	0.0749323	0.378614	12.1281	0.226686	2.01923	10.3355	3.92052	20.3357	0.117931	0.33544
XLOC_013565	4:955956-956720	0.399829	0.641696	0.0918889	0.154141	0.102641	0.419877	2.26671	0.298811	0.490521	2.075	0.708548	3.82488	0.272494	0.325129
XLOC_013567	4:980300-1029419	0.278409	0.567806	4.24044e-07	7.99079e-06	0.133435	0.461873	96.6175	120.06	86.0009	130.676	79.5521	113.683	92.4497	147.669
XLOC_013568	4:980300-1029419	0.250329	0.546056	0.016415	0.0383129	0.302789	0.621398	5.27701	2.98263	3.02502	5.23461	3.71792	6.83609	2.33212	3.63314
XLOC_013569	4:980300-1029419	0.552469	0.756712	6.88572e-05	0.000423269	0.0061418	0.125841	5.53062	6.9916	4.24107	8.28115	4.79336	6.26789	3.68878	10.2944
XLOC_013570	4:980300-1029419	0.14947	0.458788	9.68561e-07	1.42739e-05	0.0511686	0.334195	7.20142	10.536	5.188	12.5495	4.72293	9.6799	5.65306	15.419
XLOC_013580	4:1203959-1205060	0.0784142	0.363237	0.0572275	0.104917	0.0633768	0.358423	8.70582	6.56581	6.69493	8.5767	6.84777	10.5639	6.54209	6.58953
XLOC_013583	4:1277648-1278556	0.300866	0.58373	0.378321	0.485087	0.542373	0.783731	15.8988	6.98794	12.2306	10.6561	17.2284	14.5691	7.23279	6.74308
XLOC_013584	4:1282430-1300694	0.654997	0.82062	0.339354	0.441525	0.0949219	0.410198	26.9216	31.2051	27.7244	30.4024	27.9636	25.8797	27.4851	34.9251
XLOC_013585	4:1282430-1300694	0.996177	0.997279	9.97524e-05	0.000571897	0.258731	0.585455	4.65921	4.64964	2.40382	6.90503	1.83603	7.48239	2.9716	6.32767
XLOC_013586	4:1314668-1315647	0.879077	0.945128	0.000413405	0.00182275	0.665379	0.853631	1.318	1.43299	0.513118	2.23787	0.549719	2.08628	0.476516	2.38946
XLOC_013589	U:498639-500072	0.687465	0.842025	0.0260473	0.0556014	0.0851993	0.394566	28.1938	30.5901	32.2347	26.5493	33.1949	23.1928	31.2744	29.9059
XLOC_013591	U:827541-828512	0.409836	0.646772	0.851492	0.888927	0.0103428	0.169843	4.84565	4.17079	4.42653	4.58992	3.57533	6.11598	5.27773	3.06386
XLOC_013592	U:832075-833024	0.0570336	0.325882	0.018787	0.0428342	0.383174	0.674342	3.73277	2.44739	2.25701	3.92315	2.60382	4.86173	1.91021	2.98457
XLOC_013593	U:843202-844062	0.0487541	0.313965	0.738224	0.802827	0.453314	0.720281	4.87161	3.19653	4.17131	3.89682	4.69963	5.04358	3.643	2.75006
XLOC_013594	U:912525-914322	0.653587	0.819747	6.7923e-13	1.27727e-10	0.704803	0.874313	33.1152	36.1547	14.1955	55.0743	13.3065	52.9239	15.0846	57.2247
XLOC_013595	U:1041889-1042699	0.275316	0.564127	0.00168955	0.00589419	0.286837	0.608248	4.02319	2.09478	0.286219	5.83175	0.383649	7.66274	0.188788	4.00076
XLOC_013596	U:1054695-1055232	0.0563299	0.324513	0.367647	0.473513	0.461075	0.727031	0.302767	2.9595	1.44117	1.8211	0.267847	0.337688	2.61449	3.30451
XLOC_013597	U:1060551-1061076	0.742274	0.871546	0.148838	0.227815	0.943702	0.977863	2.87569	2.6414	2.31723	3.19987	2.45555	3.29584	2.1789	3.10391
XLOC_013598	U:1083263-1084393	0.773177	0.887436	1.34491e-07	3.04069e-06	0.320604	0.631454	3.00007	2.69808	0.842269	4.85587	0.702841	5.29729	0.981696	4.41446
XLOC_013599	U:1152573-1166691	0.491746	0.711468	7.1402e-11	5.86262e-09	0.748853	0.899785	36.7003	43.3214	19.5064	60.5153	16.8499	56.5506	22.1629	64.4799
XLOC_013601	U:1187584-1190445	0.00386063	0.11994	3.86597e-05	0.00026452	0.0387707	0.292394	25.0931	13.3762	13.3268	25.1425	16.5592	33.627	10.0944	16.6581
XLOC_013602	U:1191921-1370220	0.0666025	0.344683	0.00813219	0.021841	0.0257108	0.238122	389.891	422.067	390.197	421.761	361.059	418.724	419.336	424.799
XLOC_013604	U:1191921-1370220	0.0667176	0.344683	0.000243455	0.00120626	0.0474686	0.323052	5.55431	3.56856	2.75412	6.36876	2.85544	8.25319	2.6528	4.48433
XLOC_013605	U:1191921-1370220	0.816057	0.913841	0.969585	0.978953	0.0805629	0.38829	2.47617	2.31693	2.40676	2.38634	2.00515	2.94718	2.80837	1.8255
XLOC_013606	U:1191921-1370220	0.742151	0.871546	0.0145623	0.03491	0.149855	0.477443	9.7365	8.46279	7.57137	10.6279	7.33937	12.1336	7.80336	9.12222
XLOC_013607	U:1569500-1569674	0.0434372	0.300671	0.436396	0.544022	0.333553	0.637464	5.33908	8.19277	7.19313	6.33872	5.23391	5.44424	9.15235	7.2332
XLOC_013608	U:1680241-1680558	0.0132496	0.2004	0.917797	0.939455	0.198206	0.532953	2.44966	1.52986	1.9611	2.01842	2.05828	2.84103	1.86392	1.19581
XLOC_013610	U:1842285-1843695	0.00469527	0.129169	0.445762	0.552755	0.333566	0.637464	4.94846	1.7216	3.64542	3.02464	5.65374	4.24318	1.6371	1.80609
XLOC_013611	U:1859344-1860529	0.0281021	0.252449	0.00877213	0.0231806	0.088627	0.401881	6.88163	3.8716	6.4786	4.27463	8.67354	5.08973	4.28366	3.45953
XLOC_013612	U:1860774-1861179	0.0196147	0.230014	0.184293	0.270503	0.170925	0.502448	2.03711	0.659296	1.78362	0.912788	2.92204	1.15218	0.645196	0.673396
XLOC_013613	U:1861406-1863182	0.00205714	0.10418	9.51119e-05	0.00055498	0.000888555	0.043546	12.5733	5.81544	11.2976	7.09116	16.3959	8.75071	6.19927	5.43161
XLOC_013614	U:1863430-1864313	0.00432379	0.125828	0.790022	0.841209	0.190347	0.523454	5.41507	1.85233	3.7388	3.52861	6.04481	4.78532	1.43278	2.27189
XLOC_013615	U:1867646-1871635	0.000867322	0.0664658	0.00429935	0.0129037	0.099455	0.413467	8.28232	3.20819	7.05869	4.43182	10.316	6.24864	3.80137	2.615
XLOC_013616	U:1867646-1871635	0.00598505	0.144838	0.00120931	0.00442709	0.033541	0.271517	11.8106	4.27412	10.8144	5.27032	16.3032	7.31796	5.32557	3.22267
XLOC_013617	U:1879614-1880183	0.046917	0.308178	0.0668415	0.118755	0.15375	0.48026	3.40219	1.74073	3.22508	1.91784	4.55835	2.24603	1.89181	1.58966
XLOC_013619	U:1953602-1955099	0.198022	0.506987	0.996558	0.996558	0.0153761	0.203123	14.7736	17.7083	16.2376	16.2443	16.7637	12.7835	15.7115	19.7051
XLOC_013620	U:2090816-2092846	0.0701712	0.35378	0.00136298	0.00488082	0.663346	0.851973	3.29213	1.55609	1.20498	3.64324	1.92216	4.66211	0.487797	2.62438
XLOC_013621	U:2119694-2120406	0.820405	0.916033	0.481379	0.584314	0.313221	0.627808	10.0076	9.70617	10.406	9.30774	9.76641	10.2487	11.0456	8.36677
XLOC_013622	U:2135597-2136144	0.284667	0.572237	1.26982e-07	2.94881e-06	0.232211	0.565253	2.5576	1.76434	0.129638	4.1923	0.172366	4.94283	0.08691	3.44176
XLOC_013624	U:2236381-2244108	0.0892693	0.380761	0.0524627	0.0976854	0.0964646	0.41296	17.4818	0.884747	7.68948	10.6771	14.7194	20.2442	0.659574	1.10992
XLOC_013625	U:2236381-2244108	0.101822	0.403601	0.391782	0.49873	0.391782	0.679779	2.00845	0	0.901662	1.10679	1.80332	2.21357	0	0
XLOC_013626	U:2452711-2453342	0.290602	0.577936	0.000143415	0.000785026	0.590497	0.810963	1.45643	2.10471	0.479563	3.08157	0.316458	2.5964	0.642668	3.56675
XLOC_013627	U:2454058-2454877	0.143514	0.45555	2.56749e-05	0.000195452	0.366909	0.664714	1.95737	2.96428	0.74575	4.17591	0.555119	3.35963	0.936381	4.99219
XLOC_013628	U:2462034-2463041	0.139799	0.44814	9.01328e-06	8.45777e-05	0.0653046	0.360098	2.24011	0.999829	0.402865	2.83707	0.591534	3.88868	0.214197	1.78546
XLOC_013629	U:2488555-2492919	0.221836	0.52152	0.70347	0.776225	0.829793	0.935145	13.6305	11.7999	13.0271	12.4033	13.7664	13.4945	12.2878	11.3121
XLOC_013631	U:2610248-2611180	0.411225	0.648426	0.42165	0.529422	0.947681	0.98038	1.09098	0.511371	0.67303	0.929325	0.97324	1.20873	0.37282	0.649923
XLOC_013632	U:2611341-2612380	0.663442	0.824908	0.286683	0.385226	0.910838	0.96955	0.583603	0.787156	0.415053	0.955707	0.341401	0.825806	0.488706	1.08561
XLOC_013633	U:2612510-2615431	0.0455607	0.30592	0.180046	0.265849	0.752235	0.901192	4.54141	12.3923	7.51866	9.41501	3.37338	5.70944	11.6639	13.1206
XLOC_013634	U:2615598-2616439	0.733717	0.867258	0.0130426	0.031837	0.94977	0.980993	0.893877	0.748192	0.299755	1.34231	0.385093	1.40266	0.214416	1.28197
XLOC_013635	U:2617294-2619495	0.867413	0.937116	0.0010166	0.00381266	0.153271	0.480223	1.5552	1.6234	0.700537	2.47807	1.02215	2.08826	0.378921	2.86788
XLOC_013639	U:3270796-3272651	0.0995812	0.401131	0.993447	0.994745	0.127483	0.453641	41.9155	36.0707	39.0096	38.9765	45.0628	38.7681	32.9563	39.185
XLOC_013640	U:3279093-3283899	0.3712	0.621025	0.244984	0.338066	0.172183	0.502484	127.756	117.625	129.714	115.667	143.066	112.447	116.362	118.888
XLOC_013641	U:3290207-3291927	0.0696352	0.353386	0.644594	0.727281	0.383505	0.674342	42.3151	35.7285	38.0493	39.9943	43.189	41.4412	32.9097	38.5474
XLOC_013644	U:3462966-3468471	0.792596	0.900285	0.736295	0.801488	0.112809	0.433554	142.788	140.248	143.28	139.755	153.033	132.542	133.528	146.969
XLOC_013645	U:3526126-3576926	0.503461	0.718917	1.05475e-07	2.49987e-06	0.966705	0.986443	190.287	177.055	141.555	225.787	148.421	232.152	134.688	219.421
XLOC_013646	U:3526126-3576926	0.242354	0.539278	0.000382882	0.00172597	0.0251371	0.238122	9.43812	7.6086	5.72411	11.3226	4.99734	13.8789	6.45088	8.76631
XLOC_013647	U:3526126-3576926	0.218786	0.519134	0.393058	0.500078	0.572658	0.797904	13.5279	11.2305	12.9647	11.7937	13.7281	13.3277	12.2013	10.2597
XLOC_013648	U:3526126-3576926	0.0224649	0.242336	0.539688	0.639888	0.796476	0.917785	24.9942	18.6381	22.595	21.0373	25.4464	24.5419	19.7437	17.5326
XLOC_013649	U:3526126-3576926	0.599856	0.785739	0.00242136	0.00786989	0.935481	0.976557	13.2329	11.9371	9.32421	15.8457	9.89221	16.5735	8.75622	15.118
XLOC_013652	U:3878396-3881785	0.116163	0.423544	4.08349e-08	1.23526e-06	0.0327505	0.266998	3.38503	2.16499	0.612043	4.93797	0.569985	6.20007	0.6541	3.67588
XLOC_013653	U:3893901-3894337	0.135892	0.44451	0.0175016	0.0405198	0.309164	0.62301	3.57078	2.10597	3.72155	1.9552	4.81619	2.32536	2.6269	1.58505
XLOC_013657	U:4469813-4472517	0.0914472	0.386523	0.000341781	0.0015764	0.829099	0.934985	59.37	77.5465	60.5974	76.3191	51.089	67.651	70.1057	84.9873
XLOC_013659	U:4584950-4586448	0.0531592	0.315796	0.268253	0.363629	0.908624	0.96955	19.7998	15.2055	16.4019	18.6034	18.5862	21.0135	14.2175	16.1934
XLOC_013660	U:4594387-4596722	0.0357661	0.275004	0.6021	0.691984	0.911262	0.96955	10.6509	8.20351	9.02358	9.83087	10.3334	10.9685	7.71379	8.69323
XLOC_013661	U:4594387-4596722	0.00259712	0.104607	0.095476	0.158827	0.982651	0.992392	12.1216	7.23015	8.34674	11.005	10.8094	13.4338	5.88413	8.57618
XLOC_013662	U:4701316-4702177	0.177928	0.491571	0.0833366	0.142659	0.0627241	0.358423	2.04372	1.2594	2.00006	1.30306	2.76839	1.31905	1.23173	1.28708
XLOC_013663	U:5133823-5134729	0.337796	0.603882	0.00171566	0.00595816	0.0953887	0.411442	2.61108	1.08522	0.2651	3.4312	0.240075	4.98208	0.290126	1.88032
XLOC_013664	U:5250874-5254812	0.0475797	0.309403	0.650817	0.731652	0.281922	0.607502	92.1643	78.8984	83.6232	87.4395	94.8318	89.4968	72.4146	85.3822
XLOC_013665	U:5262369-5265817	0.00333743	0.110194	0.174147	0.259303	0.0937236	0.407509	61.0774	49.7515	58.9653	51.8637	69.0463	53.1085	48.8842	50.6189
XLOC_013666	U:5288144-5288884	0.988975	0.996342	1.17313e-09	5.86312e-08	0.0136041	0.192656	6.74507	6.72817	2.25362	11.2196	0.935939	12.5542	3.57129	9.88504
XLOC_013667	U:5289575-5291851	0.895198	0.949289	1.14021e-05	0.000102798	0.261351	0.590546	119.741	116.536	72.3546	163.922	64.1014	175.38	80.6077	152.464
XLOC_013668	U:5291921-5292774	0.060287	0.33503	2.42794e-10	1.74795e-08	9.81552e-05	0.013274	210.027	168.441	125.966	252.503	116.812	303.243	135.119	201.762
XLOC_013669	U:5292983-5293517	0.121766	0.430398	7.05222e-08	1.86357e-06	0.00208626	0.0695119	172.607	197.645	141.197	229.055	108.09	237.123	174.304	220.986
XLOC_013670	U:5294347-5295048	0.301612	0.58373	0.0269168	0.0570865	0.317524	0.631145	3.38245	5.70084	3.22943	5.85386	1.49839	5.26651	4.96047	6.4412
XLOC_013671	U:5298241-5298617	0.621028	0.799408	0.344018	0.446834	0.0206472	0.227119	2.85699	3.31485	2.6523	3.51954	1.31824	4.39574	3.98636	2.64333
XLOC_013672	U:5299212-5299898	0.193893	0.503644	0.0181879	0.0418557	0.571967	0.797904	92.4439	66.7252	68.01	91.1591	78.2308	106.657	57.7892	75.6611
XLOC_013673	U:5299975-5300731	0.617787	0.797021	4.05483e-05	0.000274987	0.184406	0.518599	3.88565	3.44052	1.82176	5.50441	1.52885	6.24246	2.11468	4.76635
XLOC_013674	U:5301016-5301515	0.430827	0.663226	0.00214754	0.00717615	0.039375	0.292442	0.627648	0.395683	0.128797	0.894534	0	1.2553	0.257594	0.533772
XLOC_013675	U:5303377-5305402	0.0795162	0.36542	0.000239077	0.00118712	0.97835	0.992371	1.46331	1.88007	0.51894	2.82444	0.318057	2.60856	0.719823	3.04032
XLOC_013676	U:5321829-5322070	0.269669	0.559168	0.190912	0.276739	0.500612	0.758173	6.59734	7.49373	6.41174	7.67933	6.28622	6.90847	6.53726	8.45019
XLOC_013679	U:5470571-5471257	0.0032515	0.110194	0.35779	0.462112	0.868461	0.951211	0.30093	0.0574045	0.109267	0.249067	0.218535	0.383326	0	0.114809
XLOC_013681	U:5557972-5559854	0.130179	0.439295	3.55665e-06	4.05849e-05	0.266748	0.596369	2.4891	3.95638	0.954398	5.49108	0.667492	4.3107	1.2413	6.67145
XLOC_013682	U:5564437-5565064	0.12554	0.432707	0.0476464	0.0905282	0.0981192	0.41296	1.53595	0.400186	0.240247	1.69589	0.206911	2.86498	0.273583	0.52679
XLOC_013683	U:5565367-5566222	0.320867	0.592452	0.0727289	0.12667	0.240068	0.569163	1.26473	0.452263	0.0890522	1.62794	0	2.52945	0.178104	0.726421
XLOC_013684	U:5602222-5603237	0.297556	0.581702	0.00773362	0.0209663	0.307497	0.62301	0.846456	0.421793	0.129358	1.13889	0.158859	1.53405	0.099858	0.743728
XLOC_013685	U:5629674-5631399	0.0758233	0.361889	0.00429722	0.0129037	0.348291	0.646785	1.772	3.39344	1.22726	3.93818	0.832614	2.71138	1.62191	5.16498
XLOC_013686	U:5631570-5632449	0.701686	0.848594	0.00928598	0.0243149	0.63535	0.835146	1.47883	1.81865	0.929062	2.36842	0.882642	2.07502	0.975482	2.66182
XLOC_013687	U:5698753-5699276	0.576097	0.76958	0.701747	0.775533	0.554821	0.79135	4.16148	3.64775	3.74427	4.06496	4.24885	4.07411	3.23968	4.05582
XLOC_013689	U:5753021-5753835	0.789834	0.899816	0.00497923	0.0145085	0.19184	0.525047	22.5621	23.0335	25.3869	20.2088	26.287	18.8373	24.4867	21.5803
XLOC_013690	U:5798336-5799530	0.40192	0.641696	0.00225066	0.00746646	0.740573	0.895151	17.232	20.2177	22.2009	15.2488	20.3624	14.1017	24.0395	16.3959
XLOC_013692	U:5943814-5944784	0.00372793	0.117404	0.145147	0.223955	0.132065	0.459547	2.09438	0.517197	1.74013	0.871455	2.9783	1.21047	0.501954	0.532441
XLOC_013693	U:5945340-5947855	0.00136986	0.0851162	0.00209243	0.00702261	0.393952	0.681449	19.2593	11.573	13.199	17.6332	17.6083	20.9102	8.78969	14.3562
XLOC_013694	U:6132864-6133558	0.188973	0.501519	0.0456001	0.087435	0.928335	0.974952	2.39897	11.7943	5.70144	8.49186	0.943251	3.8547	10.4596	13.129
XLOC_013695	U:6264459-6264655	0.112843	0.422517	0.767982	0.824724	0.406197	0.690479	3.03104	4.10445	3.45733	3.67816	2.60806	3.45403	4.30661	3.90229
XLOC_013696	U:6292328-6293162	0.0947333	0.390533	0.248717	0.342191	0.916615	0.972215	0.639755	2.37751	1.23622	1.78104	0.391775	0.887736	2.08067	2.67435
XLOC_013698	U:6330608-6331965	0.919055	0.960409	0.0506217	0.0953516	0.892998	0.964175	1.73597	1.83856	1.29168	2.28285	1.27332	2.19862	1.31003	2.36708
XLOC_013699	U:6362686-6363905	0.963057	0.985689	0.0375777	0.0749274	0.631679	0.832427	4.18464	4.15916	3.30567	5.03813	3.12609	5.2432	3.48524	4.83307
XLOC_013700	U:6384817-6385221	0.80356	0.907806	0.415775	0.522903	0.845719	0.938826	3.15628	3.3998	3.51833	3.03774	3.45371	2.85885	3.58296	3.21663
XLOC_013701	U:6386308-6386521	0.00131387	0.0839055	0.0283267	0.0594188	0.0720083	0.376527	1.21072	4.54304	3.40807	2.34569	1.31239	1.10904	5.50375	3.58233
XLOC_013704	U:6553631-6556634	0.399694	0.641696	0.437022	0.544265	0.424037	0.700238	42.6022	45.4085	45.2369	42.7737	45.1009	40.1034	45.3729	45.4441
XLOC_013705	U:6558792-6560655	0.862326	0.935576	5.59841e-08	1.55069e-06	0.198131	0.532953	14.1774	13.5978	4.62519	23.15	3.2487	25.106	6.00167	21.194
XLOC_013707	U:6667671-6668736	0.179885	0.493504	4.04371e-05	0.000274987	0.896184	0.965201	4.82074	6.54125	7.71939	3.6426	6.80394	2.83755	8.63485	4.44765
XLOC_013710	U:6902889-6905505	0.798125	0.904777	0.00311146	0.00975888	0.655897	0.847761	2.71703	2.44092	0.845414	4.31253	1.22478	4.20927	0.46605	4.41579
XLOC_013713	U:7203863-7223172	0.267542	0.557943	4.55389e-05	0.000299126	0.370179	0.666212	11.1361	8.37694	5.93322	13.5798	6.59012	15.682	5.27631	11.4776
XLOC_013714	U:7356604-7357766	0.391587	0.633062	0.307043	0.407324	0.238507	0.568805	5.89203	2.9299	4.11451	4.70742	5.25238	6.53168	2.97663	2.88317
XLOC_013716	U:7411659-7412144	0.92808	0.965469	0.262904	0.357855	0.612114	0.820884	3.83195	3.78646	4.30494	3.31348	4.10519	3.55872	4.50468	3.06824
XLOC_013717	U:7483777-7484588	0.512738	0.725406	0.102305	0.167759	0.980187	0.992392	5.37944	6.33511	6.58422	5.13032	6.09561	4.66327	7.07284	5.59737
XLOC_013718	U:7531191-7532707	0.472451	0.693126	0.154693	0.234887	0.730032	0.887543	21.4703	14.5442	16.7745	19.24	20.5313	22.4093	13.0177	16.0707
XLOC_013719	U:7536540-7537489	0.263242	0.556492	0.770877	0.826608	0.439849	0.709125	1.83522	2.61712	2.32075	2.13158	1.67776	1.99267	2.96374	2.27049
XLOC_013720	U:7545307-7547588	0.138615	0.447836	4.89363e-06	5.05336e-05	0.00473913	0.110866	24.3527	19.9883	16.7223	27.6187	15.9384	32.767	17.5063	22.4704
XLOC_013721	U:7549031-7549240	0.700502	0.848053	0.000632335	0.00256806	0.172837	0.502978	8.32098	6.40923	3.48588	11.2443	3.0312	13.6108	3.94057	8.87788
XLOC_013722	U:7717299-7717819	0.0810322	0.369286	2.65015e-05	0.00019976	0.00400255	0.101119	3.64068	1.55286	0.851929	4.34161	0.805129	6.47623	0.898728	2.207
XLOC_013727	U:7928652-7930592	0.226506	0.525997	0.352269	0.456263	0.0428539	0.305019	34.6398	32.5947	32.247	34.9875	36.3429	32.9367	28.151	37.0384
XLOC_013728	U:7968702-7970632	0.358141	0.610806	0.126713	0.19994	0.06263	0.358423	38.273	24.012	33.111	29.1741	42.6665	33.8796	23.5555	24.4685
XLOC_013732	U:8137352-8137900	0.745246	0.872131	0.319532	0.419774	0.918735	0.973351	1.62758	1.79357	1.43517	1.98598	1.38015	1.875	1.49019	2.09695
XLOC_013733	U:8240807-8242234	0.380305	0.625856	0.0837025	0.143072	0.296168	0.617308	10.2731	11.8146	9.95182	12.1358	8.5329	12.0132	11.3707	12.2584
XLOC_013735	U:8416557-8417010	0.83197	0.921641	0.115913	0.185081	0.657861	0.84777	9.62778	9.8326	8.46994	10.9904	8.71523	10.5403	8.22465	11.4406
XLOC_013736	U:8417461-8418074	0.293066	0.57883	0.000478896	0.00204644	0.196006	0.531389	7.06887	6.1989	4.07808	9.18968	3.65624	10.4815	4.49992	7.89787
XLOC_013737	U:8455422-8455657	0.391843	0.633062	0.26111	0.356468	0.305383	0.622406	4.83383	3.31211	3.57521	4.57073	4.78918	4.87847	2.36124	4.26299
XLOC_013743	U:8705032-8706376	0.450813	0.674153	0.551873	0.649313	0.796513	0.917785	29.6983	27.8195	27.9907	29.527	29.2622	30.1344	26.7193	28.9197
XLOC_013744	U:8722289-8722523	0.00477572	0.129169	8.24166e-05	0.00049087	0.0727176	0.376527	8.04791	3.84581	2.13324	9.76048	2.68872	13.4071	1.57776	6.11386
XLOC_013752	U:8916413-8916886	0.39519	0.636234	0.114572	0.183682	0.285633	0.608248	0.43743	4.39159	1.09558	3.73344	0	0.87486	2.19116	6.59201
XLOC_013753	U:8930503-8931665	0.251572	0.546514	0.00144186	0.00512833	0.254919	0.583142	2.75009	6.90217	3.20557	6.44669	1.66248	3.8377	4.74865	9.05568
XLOC_013754	U:8932092-8933041	0.0376313	0.28133	0.645788	0.727778	0.0551639	0.344532	3.35221	5.94884	4.8361	4.46495	4.33702	2.36739	5.33518	6.5625
XLOC_013755	U:8949344-8950547	0.0727266	0.358027	0.193869	0.27979	0.197185	0.532702	5.74714	9.33653	6.81427	8.26941	5.7416	5.75269	7.88694	10.7861
XLOC_013756	U:8996110-8997134	0.801554	0.907323	0.380772	0.487413	0.447674	0.715718	3.75773	3.94108	3.44983	4.24899	3.01259	4.50287	3.88706	3.9951
XLOC_013757	U:9150655-9151503	0.000818226	0.0659893	4.29271e-07	8.02353e-06	0.000932881	0.0437693	26.421	8.57101	2.08725	32.9047	2.29905	50.5429	1.87544	15.2666
XLOC_013758	U:9237669-9238846	0.60617	0.78912	0.0373266	0.0745559	0.035736	0.2804	39.1633	37.5537	41.147	35.57	44.766	33.5606	37.528	37.5794
XLOC_013759	U:9309535-9310678	0.158555	0.469135	0.434422	0.541908	0.373778	0.668729	9.70726	8.023	9.34903	8.38122	10.7427	8.67182	7.95538	8.09062
XLOC_013766	U:9488771-9489780	0.348539	0.606303	0.000106288	0.00060335	0.863252	0.947763	20.1024	40.4746	21.0013	39.5757	11.1733	29.0315	30.8293	50.1199
XLOC_013771	U:9599025-9599329	0.228265	0.526889	0.978337	0.985194	0.0673238	0.366771	13.9386	18.4671	16.1558	16.2499	17.1603	10.7169	15.1513	21.7829
XLOC_013782	U:9831120-9832167	0.31716	0.590405	0.377886	0.484799	0.929745	0.97513	12.7657	11.157	11.0556	12.8671	11.9499	13.5815	10.1613	12.1527
XLOC_013784	U:9847185-9848146	0.492876	0.711759	0.286699	0.385226	0.144984	0.470789	3.83169	4.23279	3.59089	4.47358	3.9996	3.66377	3.18217	5.2834
XLOC_013788	U:9924668-9925209	0.371725	0.621025	0.768404	0.824724	0.774302	0.909762	2.43338	2.05224	2.14228	2.34335	2.43074	2.43602	1.85381	2.25068
XLOC_013789	U:9958142-9959071	0.124745	0.43191	0.278519	0.375993	0.273309	0.600789	4.86314	7.1904	5.3947	6.65884	4.87019	4.8561	5.91921	8.46159
XLOC_013790	U:9992810-9993506	0.424676	0.656576	0.167388	0.250701	0.0670256	0.366014	2.26783	1.74566	1.5458	2.4677	1.1872	3.34847	1.90439	1.58693
XLOC_013793	U:10009455-10010283	0.651642	0.8182	0.112694	0.181263	0.233724	0.565611	2.27882	1.57632	1.28507	2.57007	1.1588	3.39884	1.41134	1.7413
XLOC_013794	U:10021553-10022534	0.00023257	0.0454781	1.41392e-05	0.000119508	0.0852822	0.394566	146.969	94.104	59.9972	181.076	65.8454	228.093	54.1489	134.059
XLOC_013798	U:294541-295208	0.940814	0.97036	0.0181736	0.0418557	0.18655	0.521751	0.431536	0.41274	0.141863	0.702413	0	0.863071	0.283726	0.541754
XLOC_013799	U:521092-521266	0.018551	0.230014	0.879286	0.906899	0.24303	0.571774	5.19821	3.76943	4.4343	4.53334	4.76335	5.63307	4.10524	3.43361
XLOC_013801	U:874527-875850	0.179005	0.492784	2.08268e-06	2.66004e-05	0.434244	0.704103	5.70468	4.25521	2.13335	7.82655	2.47866	8.93071	1.78805	6.72238
XLOC_013802	U:876012-876852	0.318455	0.591379	6.07415e-06	6.03485e-05	0.133079	0.461873	2.96539	1.89717	0.331124	4.53144	0.280506	5.65027	0.381742	3.4126
XLOC_013803	U:915119-915566	0.534081	0.740401	0.106302	0.173079	0.158836	0.484947	7.41824	8.42612	8.64764	7.19673	8.77298	6.0635	8.52229	8.32996
XLOC_013805	U:1019604-1020958	0.39379	0.634869	0.103549	0.169437	0.813436	0.926246	0.341669	0.630571	0.687449	0.284792	0.514495	0.168844	0.860403	0.40074
XLOC_013806	U:1030256-1030751	0.88932	0.946759	0.109871	0.177584	0.801263	0.920837	0.277382	0.258125	0.127672	0.407835	0.158859	0.395906	0.096485	0.419765
XLOC_013807	U:1041889-1042699	0.0814595	0.369598	0.00239966	0.00782526	0.0802625	0.38829	4.47913	1.94875	0.964996	5.46288	1.00716	7.95109	0.922834	2.97467
XLOC_013809	U:1152573-1166691	0.00679256	0.156161	3.55362e-07	6.9827e-06	0.0065808	0.128214	102.718	54.7306	96.871	60.5779	128.918	76.5187	64.824	44.6372
XLOC_013811	U:1569689-1571096	0.216578	0.518881	6.01854e-06	6.01592e-05	0.00619076	0.125841	25.9648	30.9979	32.7242	24.2386	32.4668	19.4627	32.9815	29.0144
XLOC_013812	U:1640626-1641684	0.218416	0.519134	0.0416124	0.0812113	0.448133	0.715954	2.55616	1.14075	2.4118	1.28511	3.32247	1.78985	1.50114	0.780359
XLOC_013813	U:1652758-1654245	0.0500871	0.3143	0.595917	0.687757	0.779319	0.910394	3.67256	1.85839	2.57726	2.95369	3.58362	3.7615	1.57091	2.14588
XLOC_013814	U:1656709-1657416	0.0320916	0.267679	0.135724	0.212409	0.328074	0.634884	2.21263	0.758437	1.87215	1.09892	2.84976	1.5755	0.894537	0.622336
XLOC_013815	U:1667118-1668458	0.088751	0.380761	0.0578027	0.105887	0.804509	0.921099	5.44073	3.33448	5.34504	3.43017	6.5191	4.36237	4.17099	2.49797
XLOC_013816	U:1669372-1671641	0.0513602	0.314551	0.39913	0.506401	0.389437	0.678633	4.08683	1.804	3.27568	2.61515	4.75429	3.41937	1.79707	1.81093
XLOC_013818	U:1728564-1728808	0.705738	0.850583	0.394103	0.50113	0.69797	0.870664	6.98435	6.60794	6.32752	7.26477	6.72801	7.24069	5.92704	7.28885
XLOC_013819	U:1867646-1871635	0.768864	0.88558	9.65565e-12	1.10992e-09	0.00321009	0.0889196	145.852	142.717	171.69	116.879	181.233	110.47	162.146	123.288
XLOC_013820	U:1970192-1975612	0.0827409	0.369598	0.731023	0.798016	0.411802	0.695104	55.6337	38.448	47.7264	46.3554	57.9641	53.3034	37.4887	39.4074
XLOC_013821	U:1976161-1982167	0.00845675	0.168104	0.108585	0.176298	0.944799	0.978139	75.8022	50.2085	59.3995	66.6112	72.0443	79.56	46.7547	53.6624
XLOC_013822	U:2058553-2060666	0.639147	0.80914	0.00774265	0.0209663	0.63976	0.837288	5.44252	6.01015	4.36675	7.08592	4.30715	6.5779	4.42635	7.59395
XLOC_013824	U:2064790-2090263	0.822416	0.916497	0.00179012	0.00616032	0.278672	0.604462	5.60486	5.4053	3.67863	7.33154	4.36309	6.84663	2.99416	7.81644
XLOC_013826	U:2064790-2090263	0.839158	0.923304	0.000330378	0.00153753	0.765786	0.907606	7.37936	7.02266	4.18654	10.2155	4.14316	10.6156	4.22992	9.81541
XLOC_013827	U:2090816-2092846	0.745427	0.872131	0.000179781	0.000952341	0.896647	0.965201	4.10487	3.59118	1.85743	5.83862	2.17475	6.03499	1.54011	5.64225
XLOC_013828	U:2093732-2096178	0.343274	0.605851	4.84394e-08	1.37484e-06	0.343505	0.643589	9.51657	8.01692	4.38319	13.1503	4.561	14.4721	4.20538	11.8285
XLOC_013829	U:2295341-2327699	0.16069	0.471809	0.069818	0.122809	0.163673	0.49381	33.8175	42.2403	40.3231	35.7347	37.8525	29.7826	42.7938	41.6868
XLOC_013831	U:2384686-2386868	0.371223	0.621025	4.086e-05	0.000276285	0.324734	0.633214	15.6283	10.0091	7.40233	18.2351	9.09436	22.1623	5.71029	14.308
XLOC_013832	U:2427472-2428165	0.134568	0.44451	0.125458	0.198232	0.049481	0.328777	2.30816	1.08491	1.12545	2.26762	0.994643	3.62168	1.25627	0.91356
XLOC_013833	U:2433004-2434840	0.386626	0.629945	0.764021	0.821939	0.358698	0.656978	6.19267	4.83624	5.36132	5.66759	6.51094	5.8744	4.21171	5.46078
XLOC_013834	U:2434952-2436870	0.563753	0.76202	0.703091	0.776225	0.0494099	0.328777	5.84402	5.28219	5.76244	5.36376	7.10669	4.58135	4.41819	6.14618
XLOC_013835	U:2437950-2438445	0.812388	0.911821	0.690397	0.766035	0.761559	0.907606	1.40968	1.51793	1.55278	1.37482	1.56641	1.25295	1.53916	1.49669
XLOC_013836	U:2439900-2443304	0.264966	0.557325	0.487349	0.588454	0.287031	0.608248	6.18216	4.06152	5.46178	4.78189	7.04631	5.31801	3.87726	4.24578
XLOC_013837	U:2474184-2474843	0.226885	0.526345	0.17769	0.263265	0.142382	0.466924	0.147344	0.447185	0.171681	0.422848	0.158859	0.135829	0.184504	0.709867
XLOC_013838	U:2477819-2481536	0.0295202	0.258049	0.587354	0.679957	0.345798	0.643716	73.5348	57.5825	67.8001	63.3172	79.6913	67.3783	55.9089	59.2562
XLOC_013839	U:2488555-2492919	0.069998	0.353682	0.468556	0.573594	0.134805	0.461873	175.264	147.161	167.03	155.396	193.272	157.256	140.788	153.535
XLOC_013840	U:2497176-2504618	0.0412057	0.294199	0.868082	0.901002	0.233194	0.565253	324.123	280.79	304.879	300.034	344.152	304.094	265.605	295.975
XLOC_013841	U:2510153-2511560	0.350449	0.606734	0.544456	0.643604	0.358035	0.656978	38.2204	34.3516	37.4517	35.1203	41.1617	35.2791	33.7418	34.9614
XLOC_013842	U:2606930-2607557	0.865736	0.936625	0.0469422	0.0894147	0.757177	0.904756	1.0478	0.973779	0.580621	1.44096	0.682252	1.41335	0.478989	1.46857
XLOC_013843	U:2653539-2655108	0.29183	0.578615	0.215357	0.305432	0.588617	0.80948	2.66183	2.25726	2.83648	2.08261	3.20145	2.12221	2.4715	2.04302
XLOC_013845	U:2769078-2769259	0.880792	0.945128	0.556277	0.651162	0.857221	0.944752	2.86123	2.6864	3.03439	2.51324	3.04235	2.68011	3.02643	2.34638
XLOC_013846	U:2770288-2771014	0.606964	0.789259	0.0124738	0.0306054	0.613435	0.820918	14.9699	14.1698	17.1112	12.0285	17.0251	12.9148	17.1973	11.1422
XLOC_013847	U:2903793-2904176	0.082483	0.369598	0.0106453	0.0270515	0.299984	0.619097	0.90286	0.267033	0.15017	1.01972	0.30034	1.50538	0	0.534066
XLOC_013850	U:3069762-3070242	0.214376	0.518484	0.422448	0.529847	0.173783	0.503442	2.32572	1.08867	1.3867	2.02769	1.45579	3.19565	1.31761	0.859722
XLOC_013851	U:3078237-3078886	0.0517237	0.314551	0.582408	0.676241	0.597186	0.812589	1.95856	0.843349	1.23229	1.56962	1.62783	2.2893	0.836745	0.849954
XLOC_013852	U:3119789-3120278	0.173871	0.487906	0.182726	0.269114	0.792403	0.916827	0.471321	0.945479	0.473211	0.943588	0.281872	0.660769	0.66455	1.22641
XLOC_013853	U:3341108-3341894	0.319488	0.591592	0.00280891	0.0088949	0.227802	0.562225	3.09498	1.69656	1.38609	3.40544	1.70524	4.48472	1.06694	2.32617
XLOC_013854	U:3342048-3342567	0.824838	0.917862	0.114734	0.183814	0.769168	0.909629	1.81997	1.60217	1.27173	2.1504	1.30066	2.33927	1.2428	1.96154
XLOC_013855	U:3358464-3359910	0.194102	0.503644	0.203704	0.291776	0.794595	0.917209	8.69018	6.54213	7.07601	8.15629	8.25912	9.12123	5.8929	7.19136
XLOC_013856	U:3367290-3368497	0.566095	0.763315	0.895211	0.920846	0.542302	0.783731	5.18051	4.59298	4.95151	4.82198	5.54584	4.81518	4.35718	4.82879
XLOC_013857	U:3369969-3370367	0.182698	0.497069	0.98542	0.989293	0.904877	0.968743	2.26734	1.36544	1.8104	1.82238	2.30052	2.23417	1.32028	1.41059
XLOC_013861	U:3657640-3657876	0.043199	0.300671	1.55932e-05	0.00013036	0.395647	0.681659	2.55362	4.35735	1.21995	5.69102	0.688195	4.41905	1.7517	6.963
XLOC_013863	U:3878396-3881785	0.0398143	0.289661	5.74544e-08	1.57247e-06	0.00337329	0.0923238	14.0923	6.40848	2.73343	17.7673	3.28421	24.9003	2.18266	10.6343
XLOC_013864	U:4000346-4001448	0.0233127	0.244731	0.798867	0.847138	0.656696	0.847761	3.76039	6.93976	5.43891	5.26124	3.69407	3.8267	7.18375	6.69577
XLOC_013865	U:4015847-4029966	0.10073	0.403054	0.00344488	0.0106306	0.666937	0.854113	411.549	262.875	304.949	369.476	374.894	448.204	235.004	290.747
XLOC_013869	U:4469813-4472517	0.890552	0.946759	0.0026034	0.00833595	0.0907527	0.403076	30.8751	31.5159	23.9956	38.3954	19.8595	41.8907	28.1317	34.9
XLOC_013870	U:4476785-4477694	0.690573	0.843793	4.45934e-05	0.000296045	0.262497	0.591648	1.29335	1.59101	0.383906	2.50045	0.485823	2.10088	0.281989	2.90003
XLOC_013872	U:4594387-4596722	0.112267	0.422517	0.909943	0.933078	0.241912	0.570416	44.7962	40.0596	42.6625	42.1933	47.4881	42.1042	37.8369	42.2823
XLOC_013873	U:4695202-4696244	0.175384	0.489033	0.000177554	0.000942717	0.00907643	0.155722	21.9833	17.2243	23.8187	15.3889	28.934	15.0325	18.7034	15.7453
XLOC_013874	U:4925836-4926461	0.628428	0.803535	0.00968174	0.0250375	0.158132	0.484082	1.25951	1.69128	0.692865	2.25793	0.885649	1.63337	0.500081	2.88248
XLOC_013876	U:5084561-5084735	0.551262	0.755725	0.625864	0.714429	0.194856	0.530495	2.61975	3.23684	3.11065	2.74594	3.29338	1.94612	2.92792	3.54576
XLOC_013877	U:5185420-5188992	0.268856	0.558861	0.000208252	0.00107589	0.317937	0.631145	12.3835	29.3297	12.4173	29.296	5.9584	18.8087	18.8761	39.7832
XLOC_013878	U:5189157-5189880	0.366228	0.619747	0.0291006	0.060765	0.0583005	0.349955	1.57658	3.12904	1.64322	3.0624	1.47601	1.67715	1.81043	4.44765
XLOC_013879	U:5198102-5198662	0.173827	0.487906	5.00779e-09	2.13202e-07	0.0325778	0.266998	1.42597	2.60377	0.192935	3.83681	0.0979233	2.75401	0.287946	4.9196
XLOC_013880	U:5199282-5200607	0.978168	0.991652	3.49788e-11	3.35068e-09	0.952622	0.980993	4.9794	5.01148	0.359058	9.63182	0.316458	9.64234	0.401658	9.6213
XLOC_013881	U:5214236-5214897	0.829391	0.920255	0.297203	0.396328	0.421622	0.700238	3.47775	3.3056	3.84315	2.9402	4.27586	2.67964	3.41044	3.20077
XLOC_013882	U:5262369-5265817	0.152745	0.462052	0.790389	0.841209	0.199331	0.533635	12.2086	9.97647	11.2609	10.9241	13.2018	11.2154	9.32001	10.6329
XLOC_013883	U:5288144-5288884	0.00228309	0.10418	0.291644	0.390368	0.64194	0.839011	8.9415	12.4597	10.0441	11.3571	7.99786	9.88514	12.0904	12.8291
XLOC_013884	U:5289575-5291851	0.866618	0.936928	0.00187528	0.00638705	0.884072	0.959747	7.67654	9.04089	3.05311	13.6643	2.59834	12.7547	3.50788	14.5739
XLOC_013885	U:5289575-5291851	0.153725	0.463885	0.0121783	0.0301701	0.117645	0.436481	0.905254	0.224695	0	1.12995	0	1.81051	0	0.44939
XLOC_013886	U:5291921-5292774	0.0320526	0.267679	9.47153e-05	0.000554072	0.0291794	0.250311	3.03058	1.39973	0.438173	3.99215	0.355829	5.70534	0.520518	2.27895
XLOC_013887	U:5292983-5293517	0.236634	0.534536	9.96938e-05	0.000571897	0.277394	0.603338	5.13982	3.82449	2.47487	6.48944	2.64186	7.63779	2.30789	5.3411
XLOC_013888	U:5295546-5295804	0.106464	0.412257	0.254549	0.348962	0.139266	0.465938	7.68596	4.26296	4.81469	7.13422	5.00891	10.363	4.62048	3.90545
XLOC_013889	U:5297299-5297619	0.637817	0.808201	0.0661925	0.118058	0.927804	0.974952	4.7879	4.15301	3.6699	5.271	3.94906	5.62673	3.39074	4.91527
XLOC_013890	U:5298241-5298617	0.372659	0.621025	0.00231366	0.00759871	0.187933	0.522545	2.23122	1.62568	1.04753	2.80936	0.995558	3.46688	1.09951	2.15185
XLOC_013891	U:5299975-5300731	0.556289	0.757198	0.0182841	0.0419931	0.355929	0.654703	9.95882	9.09391	8.05856	10.9942	7.94129	11.9763	8.17583	10.012
XLOC_013892	U:5301016-5301515	0.306669	0.585691	2.39834e-06	3.00567e-05	0.861246	0.946587	11.9176	15.2308	6.96313	20.1853	5.50419	18.331	8.42206	22.0396
XLOC_013893	U:5301599-5302004	0.0010671	0.0743412	0.0908294	0.152979	0.800185	0.920273	48.5839	59.0501	60.3694	47.2645	56.0923	41.0754	64.6465	53.4537
XLOC_013894	U:5303377-5305402	0.285061	0.572237	0.0002351	0.00117311	0.267444	0.596369	54.0655	35.8106	62.5467	27.3294	76.4004	31.7307	48.693	22.9282
XLOC_013895	U:5557972-5559854	0.221686	0.52152	0.00247263	0.00800644	0.112327	0.433554	11.2985	30.8357	15.1417	26.9925	8.29399	14.303	21.9895	39.682
XLOC_013896	U:5560053-5561970	0.225107	0.525402	0.0172067	0.0399578	0.279562	0.605762	5.46329	15.3787	7.53762	13.3044	3.83526	7.09132	11.24	19.5174
XLOC_013897	U:5600017-5602168	0.586329	0.776481	0.024102	0.0527217	0.55694	0.79135	36.0154	40.9874	42.4562	34.5467	40.9561	31.0748	43.9563	38.0186
XLOC_013899	U:5627839-5628998	0.127833	0.437333	0.0352485	0.0712095	0.0412068	0.297907	8.83821	2.91866	4.50863	7.24824	6.14354	11.5329	2.87372	2.96361
XLOC_013900	U:5629674-5631399	0.282496	0.570702	0.00952509	0.0247158	0.523084	0.773854	0.60771	0.371074	0.136092	0.842693	0.172325	1.0431	0.099858	0.642291
XLOC_013901	U:5640525-5641716	0.257377	0.550939	0.430843	0.538272	0.805405	0.92136	2.67834	2.06207	2.61121	2.1292	2.99433	2.36235	2.22808	1.89605
XLOC_013903	U:5767493-5772173	0.0139002	0.200985	1.21494e-05	0.000107017	0.0778037	0.383268	460.072	838.245	584.674	713.643	417.853	502.291	751.495	924.995
XLOC_013904	U:5772271-5777689	0.23972	0.536627	0.00075392	0.00298324	0.0983214	0.41296	22.0065	58.3734	25.3176	55.0622	13.8608	30.1522	36.7744	79.9723
XLOC_013905	U:5951202-5952622	0.0274899	0.252449	0.640625	0.724802	0.829245	0.934985	6.74046	4.78424	5.47888	6.04583	6.58775	6.89318	4.37001	5.19847
XLOC_013906	U:6026868-6028137	0.186493	0.500289	0.0608905	0.110487	0.892046	0.964078	5.57429	3.2185	3.6178	5.17499	4.74109	6.40748	2.4945	3.94249
XLOC_013907	U:6109230-6113541	0.00610572	0.144964	0.00933644	0.0243793	0.912343	0.969716	260.863	190.604	198.687	252.781	232.74	288.986	164.634	216.575
XLOC_013911	U:6339131-6340146	0.0811176	0.369286	9.60719e-06	8.91481e-05	0.00132891	0.0535993	11.6218	4.47513	3.3251	12.7718	3.77283	19.4708	2.87738	6.07288
XLOC_013912	U:6362686-6363905	0.430413	0.663226	0.000979256	0.00372117	0.867891	0.951039	1.0908	1.59434	0.534943	2.15021	0.319997	1.86161	0.74989	2.4388
XLOC_013913	U:6399837-6400606	0.480069	0.700303	0.103763	0.169667	0.334789	0.638685	3.46998	3.11331	2.69399	3.8893	3.22112	3.71883	2.16685	4.05976
XLOC_013914	U:6400852-6401782	0.436374	0.665707	0.00175784	0.00607711	0.533898	0.778246	7.67479	8.62959	6.23117	10.0732	5.40388	9.94571	7.05847	10.2007
XLOC_013915	U:6476173-6476676	0.0314825	0.267679	0.317084	0.417513	0.0561333	0.345054	2.90183	4.47803	3.3543	4.02556	1.90967	3.894	4.79893	4.15713
XLOC_013916	U:6493064-6494421	0.374785	0.621025	0.107155	0.174238	0.232807	0.565253	4.68553	5.69784	4.4541	5.92927	4.48834	4.88271	4.41985	6.97583
XLOC_013917	U:6558792-6560655	0.0522656	0.314551	3.03596e-08	9.694e-07	0.811277	0.924703	31.8689	51.5709	33.3224	50.1174	23.2039	40.5338	43.4408	59.7009
XLOC_013918	U:6571413-6574762	0.207223	0.513662	0.0102319	0.0262241	0.510139	0.763051	13.1577	17.6941	12.0702	18.7816	10.615	15.7004	13.5254	21.8628
XLOC_013919	U:6593425-6595585	0.449433	0.674003	0.0408734	0.0801673	0.555776	0.79135	7.50776	6.3044	5.61194	8.20021	5.85368	9.16185	5.37021	7.23858
XLOC_013921	U:6642021-6643904	0.0942607	0.390533	0.0687837	0.121361	0.25864	0.585455	3.4447	2.61742	2.39494	3.66718	3.19611	3.69328	1.59376	3.64109
XLOC_013922	U:6669148-6670120	0.00267999	0.104607	0.0695916	0.122505	0.0991008	0.41296	4.53719	9.44902	5.87545	8.11076	4.43	4.64437	7.3209	11.5771
XLOC_013925	U:6823418-6824407	0.282895	0.571006	0.127273	0.200549	0.834278	0.935457	16.8145	14.2684	16.7036	14.3794	17.8205	15.8086	15.5866	12.9501
XLOC_013926	U:6832489-6833977	0.593252	0.782045	0.235138	0.327427	0.577254	0.800653	0.523945	0.351626	0.293839	0.581732	0.313089	0.734801	0.274589	0.428663
XLOC_013927	U:6939339-6940713	0.0845233	0.37355	0.0637682	0.114444	0.0400846	0.294423	20.0546	27.3681	21.7257	25.697	20.2838	19.8255	23.1676	31.5686
XLOC_013928	U:6941273-7179064	0.617294	0.796833	0.842714	0.882642	0.206052	0.538924	41.2618	37.4417	38.9504	39.7531	43.4548	39.0687	34.446	40.4375
XLOC_013930	U:6941273-7179064	0.114692	0.422894	0.0242116	0.0528207	0.496967	0.756532	1.4834	5.87666	2.80825	4.5518	0.359813	2.60698	5.25669	6.49663
XLOC_013933	U:7203863-7223172	0.981553	0.992344	0.00274094	0.00869161	0.0374944	0.287586	19.8601	19.7368	16.948	22.6489	18.9045	20.8156	14.9914	24.4822
XLOC_013934	U:7203863-7223172	0.847878	0.928553	0.401968	0.50944	0.40634	0.690479	2.1497	1.91475	1.77328	2.29118	1.63424	2.66517	1.91233	1.91718
XLOC_013937	U:7337581-7340108	0.35365	0.607654	0.0335043	0.0684679	0.213155	0.544908	49.7055	13.028	20.4749	42.2586	32.608	66.803	8.34186	17.7142
XLOC_013938	U:7415254-7415897	0.0406411	0.292628	0.000509398	0.0021647	0.00123115	0.051462	2.33634	0.360769	0.456387	2.24072	0.62772	4.04496	0.285055	0.436484
XLOC_013940	U:7457698-7458871	0.939892	0.97028	0.0026435	0.00842914	0.951712	0.980993	1.16145	1.11114	0.331988	1.9406	0.342249	1.98065	0.321727	1.90055
XLOC_013941	U:7529076-7529286	0.00878547	0.168104	0.00865732	0.0230272	0.138178	0.46443	26.815	7.4019	14.239	19.9779	22.3943	31.2357	6.08366	8.72014
XLOC_013942	U:7542745-7543914	0.0154296	0.214986	0.157185	0.237334	0.288434	0.608882	163.764	271.595	211.306	224.054	162.135	165.393	260.476	282.714
XLOC_013943	U:7544397-7545112	0.0746235	0.361321	0.518502	0.620206	0.41792	0.698042	8.60217	16.094	11.8956	12.8006	7.58079	9.62355	16.2104	15.9776
XLOC_013944	U:7545307-7547588	0.575829	0.76958	0.0366556	0.0733549	0.294768	0.616432	10.1486	11.1058	11.8916	9.36274	12.0282	8.26895	11.755	10.4565
XLOC_013945	U:7549031-7549240	0.79201	0.900285	0.160147	0.241088	0.623365	0.827074	2.76922	3.11391	2.37313	3.51001	2.39642	3.14203	2.34984	3.87798
XLOC_013948	U:7695190-7696521	0.0494045	0.3143	0.00582095	0.0164807	0.378154	0.670941	11.5726	8.26591	7.86037	11.9781	8.89616	14.249	6.82458	9.70725
XLOC_013949	U:7728256-7729488	0.140115	0.44814	0.000632655	0.00256806	0.0204599	0.227119	7.49843	2.21966	1.06649	8.65159	1.28338	13.7135	0.849603	3.58971
XLOC_013953	U:7779983-7781097	0.969795	0.988718	0.22432	0.315487	0.247997	0.57709	0.699181	0.710757	0.533521	0.876417	0.690519	0.707843	0.376522	1.04499
XLOC_013956	U:7871281-7872041	0.160424	0.47163	0.000222351	0.00111856	0.770965	0.909762	33.7367	26.9361	26.9851	33.6877	30.1528	37.3206	23.8173	30.0549
XLOC_013957	U:7968702-7970632	0.34424	0.605851	0.120843	0.191996	0.0274715	0.243797	0.504967	0.185388	0.183813	0.506541	0.108988	0.900946	0.258639	0.112137
XLOC_013958	U:7989530-7990859	0.500511	0.717825	0.0101208	0.0260264	0.294065	0.616359	3.39486	1.73169	0.845383	4.28117	1.01098	5.77873	0.679786	2.7836
XLOC_013959	U:8013421-8014098	0.672299	0.831423	1.58645e-08	5.69884e-07	0.510958	0.763779	7.49969	7.07742	3.57457	11.0025	3.46977	11.5296	3.67938	10.4755
XLOC_013962	U:8117689-8119341	0.414175	0.650402	0.00633362	0.0177357	0.859424	0.945981	14.7097	11.1759	9.92702	15.9585	11.5113	17.9081	8.34277	14.009
XLOC_013964	U:8202046-8202910	0.00397728	0.121917	0.407861	0.515205	0.306589	0.62301	4.25439	2.17459	2.8528	3.57618	3.44444	5.06434	2.26116	2.08802
XLOC_013965	U:8240807-8242234	0.966559	0.987348	0.727577	0.795838	0.367643	0.664797	1.50107	1.48285	1.55542	1.42851	1.72967	1.27247	1.38117	1.58454
XLOC_013966	U:8277693-8279327	0.588905	0.778547	0.000222296	0.00111856	0.602916	0.817279	7.37497	5.19012	3.1749	9.3902	3.88134	10.8686	2.46845	7.9118
XLOC_013968	U:8459007-8460527	0.847064	0.928553	0.40863	0.515892	0.625352	0.828636	24.2512	23.7872	22.4359	25.6025	23.5998	24.9027	21.2721	26.3023
XLOC_013969	U:8547175-8548226	0.588543	0.778516	0.00685542	0.018875	0.513959	0.766272	14.0472	11.1468	9.43349	15.7605	10.1673	17.9271	8.69971	13.5938
XLOC_013970	U:8627450-8628147	0.386271	0.62994	0.0111128	0.028106	0.22686	0.562225	9.67448	3.22794	4.08022	8.8222	6.22604	13.1229	1.9344	4.52148
XLOC_013973	U:8672219-8672979	0.893263	0.948112	0.00309291	0.00972723	0.0680964	0.36915	2.39882	2.23094	1.4786	3.15116	2.05266	2.74498	0.904546	3.55734
XLOC_013976	U:8730885-8732216	0.232513	0.532884	0.741476	0.804841	0.393457	0.681225	15.3289	19.3777	17.0651	17.6416	15.7905	14.8673	18.3396	20.4159
XLOC_013977	U:8829332-8830513	0.942117	0.971268	0.00122909	0.00447809	0.332867	0.637464	4.09416	4.13426	2.81349	5.41493	2.43695	5.75137	3.19003	5.07848
XLOC_013980	U:8848947-8849850	0.00763207	0.15951	0.000234711	0.00117311	0.212841	0.544908	9.21906	6.41694	5.71455	9.92145	6.47961	11.9585	4.9495	7.88438
XLOC_013981	U:8856910-8858179	0.171061	0.487906	0.359078	0.463515	0.0143172	0.198732	10.295	8.42793	10.0192	8.7037	12.7952	7.79484	7.2433	9.61256
XLOC_013982	U:8932092-8933041	0.325398	0.593722	0.000321651	0.001503	0.927591	0.974952	3.1101	2.1556	1.43031	3.8354	1.93446	4.28575	0.926156	3.38505
XLOC_013984	U:9076578-9077589	0.154621	0.46479	0.0048108	0.0141433	0.020232	0.227061	3.40438	0.307922	0.285384	3.42692	0.570767	6.238	0	0.615844
XLOC_013987	U:9143013-9143505	0.00264728	0.104607	1.03069e-06	1.49972e-05	0.00321023	0.0889196	5.45454	2.2599	0.614751	7.09968	0.530199	10.3789	0.699304	3.82049
XLOC_013988	U:9150655-9151503	0.022021	0.242336	0.000389552	0.00174918	0.0461492	0.31861	7.15532	2.45759	0.280814	9.3321	0.285411	14.0252	0.276216	4.63897
XLOC_013989	U:9237669-9238846	0.808347	0.909871	0.115004	0.184119	0.668356	0.854113	40.3205	39.622	37.7447	42.1978	37.5013	43.1396	37.9881	41.2559
XLOC_013990	U:9244484-9245136	0.757831	0.879943	0.155392	0.235495	0.555959	0.79135	3.35872	3.17506	2.69775	3.83604	3.0219	3.69555	2.37359	3.97653
XLOC_013991	U:9249098-9250100	0.431019	0.663226	0.0187845	0.0428342	0.162349	0.491753	3.05839	2.4791	1.98214	3.55535	2.7243	3.39248	1.23998	3.71822
XLOC_013992	U:9293899-9294353	0.136684	0.444691	0.00915473	0.0240534	0.0530448	0.341015	0.405602	7.04495	2.2693	5.18126	0	0.811204	4.53859	9.55131
XLOC_013994	U:9364484-9365559	0.116249	0.423544	0.0231507	0.0510597	0.367926	0.664797	12.8156	17.7723	13.299	17.2889	10.0609	15.5704	16.5372	19.0074
XLOC_013996	U:9463113-9463591	0.963394	0.985689	2.93664e-05	0.000214328	0.990307	0.996252	4.05777	4.09552	1.10435	7.04894	1.07816	7.03739	1.13054	7.0605
XLOC_013997	U:9463727-9463952	0.151684	0.460056	0.791039	0.841209	0.165205	0.495185	1.51888	2.37689	2.01945	1.87632	1.97165	1.0661	2.06724	2.68654
XLOC_014000	U:9594302-9594786	0.20547	0.511783	0.286698	0.385226	0.217609	0.551192	6.10814	7.94619	6.54076	7.51357	5.05687	7.15942	8.02465	7.86773
XLOC_014003	U:9729562-9730534	0.0866013	0.377076	1.21416e-07	2.84832e-06	0.040052	0.294423	22.5695	13.2087	12.6912	23.087	15.7786	29.3604	9.60375	16.8137
XLOC_014005	U:9831120-9832167	0.0536313	0.317779	0.0222153	0.0492507	0.990188	0.996252	5.40075	4.05056	3.56318	5.88813	4.23231	6.56918	2.89405	5.20708
XLOC_014010	Uextra:29279-29552	0.448102	0.673325	0.157558	0.237525	0.376652	0.670737	12.3773	11.2044	12.7801	10.8016	12.7546	12	12.8055	9.60316
XLOC_014011	Uextra:151813-152837	0.0786902	0.363237	0.00411503	0.0124644	0.695963	0.870002	38.7923	32.4094	32.8277	38.374	36.3695	41.2151	29.2858	35.533
XLOC_014012	Uextra:186344-190406	0.0898953	0.382579	0.00530512	0.015303	0.130696	0.457336	18.6408	14.5906	13.7901	19.4413	14.36	22.9217	13.2203	15.9608
XLOC_014013	Uextra:259341-260134	0.500833	0.71784	0.00504835	0.0146913	0.424956	0.700238	1.67189	1.44013	0.997149	2.11488	1.26173	2.08206	0.732571	2.14769
XLOC_014014	Uextra:279241-280659	0.199521	0.506987	0.000403892	0.00180301	0.0488628	0.328466	23.9236	32.6378	33.4458	23.1156	31.7381	16.109	35.1535	30.1222
XLOC_014015	Uextra:282215-283969	0.466869	0.688034	0.0178715	0.041293	0.151508	0.477443	16.1109	14.4985	17.1903	13.4191	19.1015	13.1204	15.2792	13.7178
XLOC_014016	Uextra:307560-308381	0.253174	0.547551	0.00470205	0.0139125	0.0175564	0.216907	9.50392	12.3074	12.3039	9.50744	9.75321	9.25463	14.8546	9.76026
XLOC_014017	Uextra:318243-319722	0.616705	0.79652	0.820962	0.865379	0.80634	0.92136	2.71097	2.38334	2.48156	2.61275	2.71644	2.7055	2.24669	2.52
XLOC_014018	Uextra:362959-364521	0.549112	0.754127	0.660741	0.738834	0.168759	0.499328	8.64012	10.4801	9.8062	9.31405	9.66985	7.61038	9.94254	11.0177
XLOC_014019	Uextra:379755-382055	0.785476	0.897073	4.56867e-06	4.81806e-05	0.831688	0.935446	8.51226	10.0635	4.52135	14.0544	3.56511	13.4594	5.47758	14.6494
XLOC_014020	Uextra:422902-423589	0.976219	0.991055	2.77183e-05	0.000206227	0.307322	0.62301	5.84671	5.78004	3.27358	8.35316	2.77875	8.91466	3.76841	7.79167
XLOC_014021	Uextra:430911-431887	0.0105936	0.178515	0.000818165	0.00321232	0.142575	0.466924	1.20381	4.62235	1.9288	3.89736	0.615537	1.79209	3.24207	6.00264
XLOC_014022	Uextra:438424-439193	0.555443	0.757034	0.000614093	0.00252558	0.688023	0.866721	2.83411	3.43189	1.34574	4.92026	0.858893	4.80933	1.83259	5.03119
XLOC_014023	Uextra:455937-457626	0.0456418	0.30592	4.24868e-10	2.71325e-08	0.000154573	0.0161529	16.1111	6.3922	2.98303	19.5203	3.97348	28.2488	1.99259	10.7918
XLOC_014024	Uextra:495463-497025	0.0594433	0.333712	0.0353995	0.071389	0.591915	0.811604	3.02593	6.88131	3.97877	5.92848	2.29021	3.76165	5.66732	8.0953
XLOC_014025	Uextra:528190-529858	0.0340139	0.272594	0.0128293	0.0314441	0.716358	0.880641	6.83339	14.8661	9.33495	12.3646	5.52772	8.13907	13.1422	16.5901
XLOC_014026	Uextra:547550-549112	0.544943	0.750194	0.000932237	0.00356015	0.721861	0.883901	4.74755	6.2673	3.20916	7.80569	2.6726	6.82249	3.74571	8.78889
XLOC_014027	Uextra:621204-622656	0.00049627	0.0549497	0.000928676	0.00355246	0.0379077	0.288722	21.6867	74.4654	42.368	53.7842	19.3384	24.035	65.3976	83.5333
XLOC_014028	Uextra:693754-695055	0.057125	0.325882	0.14422	0.222674	0.70711	0.875279	65.3991	34.1368	47.4573	52.0787	63.6722	67.1259	31.2423	37.0314
XLOC_014029	Uextra:725781-727128	0.491025	0.711321	0.24403	0.337432	0.414017	0.697819	14.7364	17.3013	14.9133	17.1244	14.4012	15.0717	15.4253	19.1772
XLOC_014030	Uextra:791547-792422	0.974017	0.990343	0.470502	0.575364	0.672606	0.858114	4.16663	4.12111	3.77408	4.51366	4.0127	4.32056	3.53546	4.70676
XLOC_014031	Uextra:847213-848019	0.72609	0.86357	0.0513893	0.0962085	0.911038	0.96955	0.700835	0.583015	0.315028	0.968822	0.355829	1.04584	0.274226	0.891803
XLOC_014032	Uextra:863707-864944	0.0150085	0.211685	0.052252	0.0975059	0.842881	0.938242	1.20197	2.35528	1.27464	2.28261	0.747718	1.65622	1.80155	2.909
XLOC_014033	Uextra:867400-980043	0.22568	0.525542	0.00665821	0.0183981	0.164929	0.495028	8.55895	14.8781	9.98543	13.4516	7.66904	9.44887	12.3018	17.4544
XLOC_014034	Uextra:867400-980043	0.114751	0.422894	0.15608	0.236382	0.275841	0.602705	15.3398	1.13554	7.05896	9.41643	13.2623	17.4174	0.8556	1.41548
XLOC_014035	Uextra:867400-980043	0.171403	0.487906	0.0274796	0.0579593	0.282096	0.607502	1.08602	6.03506	2.30142	4.81966	0.420581	1.75146	4.18225	7.88787
XLOC_014036	Uextra:1121035-1122204	0.273264	0.561424	0.035205	0.0712095	0.339029	0.642033	18.893	23.3689	19.125	23.137	17.7687	20.0174	20.4812	26.2565
XLOC_014037	Uextra:1148258-1149107	0.457078	0.681175	0.0394777	0.0777715	0.212569	0.544908	0.344552	1.61832	0.13994	1.82293	0	0.689103	0.27988	2.95676
XLOC_014038	Uextra:1161206-1161997	0.0276335	0.252449	0.402999	0.510465	0.203431	0.535726	1.17354	2.13888	1.44221	1.87021	1.28773	1.05935	1.59669	2.68106
XLOC_014039	Uextra:1203741-1204832	0.087705	0.379485	0.988895	0.991915	0.580459	0.803417	4.95953	3.57285	4.26106	4.27131	4.75034	5.16871	3.77178	3.37391
XLOC_014040	Uextra:1226501-1301530	0.211038	0.515598	0.16073	0.241673	0.611377	0.820884	11.9146	18.7681	14.1959	16.4868	10.3605	13.4686	18.0312	19.5051
XLOC_014041	Uextra:1226501-1301530	0.0441795	0.30319	0.0106351	0.0270515	0.566716	0.796868	0.724251	2.16032	0.981327	1.90324	0.165673	1.28283	1.79698	2.52365
XLOC_014042	Uextra:1303122-1304073	0.116755	0.423902	1.19358e-05	0.000106358	0.126701	0.453458	3.09331	1.67966	0.303328	4.46965	0.392459	5.79416	0.214197	3.14513
XLOC_014043	Uextra:1309382-1310413	0.309614	0.585691	2.59206e-06	3.15299e-05	0.0422642	0.302696	1.50762	2.43355	0.449845	3.49133	0.538137	2.4771	0.361554	4.50555
XLOC_014044	Uextra:1337062-1338164	0.205924	0.512358	1.47621e-06	1.99636e-05	0.56716	0.797005	10.8145	17.8741	8.32659	20.362	5.36996	16.2591	11.2832	24.465
XLOC_014045	Uextra:1352202-1353053	0.0318354	0.267679	0.0812987	0.139482	0.0960708	0.412462	1.71379	2.90435	1.79531	2.82282	1.68929	1.73828	1.90133	3.90736
XLOC_014046	Uextra:1400967-1402107	0.0860131	0.375939	5.72102e-05	0.000362331	0.0427209	0.305017	13.4107	8.67185	8.63903	13.4435	9.93137	16.89	7.3467	9.997
XLOC_014047	Uextra:1407226-1408291	0.00708476	0.156407	0.0343231	0.0698307	0.710114	0.876444	5.51244	2.25852	3.02474	4.74622	4.50643	6.51846	1.54306	2.97399
XLOC_014048	Uextra:1436022-1436854	0.14616	0.456495	0.000590077	0.0024399	0.0121123	0.178995	9.70576	1.46061	1.75493	9.41144	3.22569	16.1858	0.284164	2.63705
XLOC_014049	Uextra:1465738-1466779	0.37354	0.621025	0.211179	0.300248	0.209981	0.544908	5.90648	9.82648	8.55327	7.17969	7.28192	4.53104	9.82462	9.82834
XLOC_014050	Uextra:1484278-1485335	0.481683	0.702212	4.46836e-05	0.000296045	0.233073	0.565253	35.0232	25.6724	23.9581	36.7374	27.0196	43.0267	20.8967	30.4481
XLOC_014051	Uextra:1487920-1488838	0.333266	0.599983	0.00017437	0.000932271	0.13531	0.462254	5.01566	2.685	0.614264	7.0864	0.629203	9.40212	0.599326	4.77067
XLOC_014052	Uextra:1566524-1567478	0.0100445	0.176277	4.28114e-06	4.62081e-05	0.0597348	0.353736	4.02269	11.1931	4.89062	10.3252	2.24327	5.80212	7.53797	14.8483
XLOC_014053	Uextra:1621374-1622425	0.416565	0.6506	0.302196	0.402519	0.931642	0.975328	10.867	11.949	12.2661	10.5499	11.6544	10.0795	12.8778	11.0202
XLOC_014054	Uextra:1776305-1776745	0.451292	0.674153	0.0723161	0.126046	0.859816	0.945981	0.519415	0.36242	0.197952	0.683883	0.299638	0.739192	0.0962662	0.628573
XLOC_014055	Uextra:1953117-1954031	0.148659	0.458132	8.1336e-05	0.000485692	0.0742867	0.376842	9.01576	2.39734	2.64171	8.77138	4.71726	13.3142	0.566153	4.22852
XLOC_014056	Uextra:1982392-1982568	0.00229824	0.10418	0.165186	0.247725	0.839995	0.938242	5.01931	3.45206	3.68087	4.79051	4.38516	5.65347	2.97658	3.92754
XLOC_014057	Uextra:2042575-2043516	0.0862803	0.376392	7.11487e-05	0.000436189	0.0106233	0.170343	4.38544	1.43756	0.15014	5.67286	0	8.77088	0.300281	2.57484
XLOC_014058	Uextra:2047105-2048166	0.674443	0.832731	0.000413866	0.00182275	0.312356	0.626619	28.1766	30.5227	25.2916	33.4076	23.0763	33.2769	27.507	33.5384
XLOC_014059	Uextra:2069088-2070016	0.502013	0.718188	0.000553138	0.00232056	0.113204	0.433554	3.19438	2.23935	1.32944	4.10428	1.22483	5.16393	1.43406	3.04464
XLOC_014060	Uextra:2089787-2090520	0.0717171	0.356107	0.000434535	0.00188985	0.0274105	0.243797	4.51522	2.1588	1.3785	5.29552	1.41368	7.61676	1.34331	2.97428
XLOC_014061	Uextra:2105942-2106812	0.555786	0.757034	0.0282123	0.059233	0.537207	0.77891	7.05506	6.56597	5.65348	7.96756	6.21037	7.89975	5.09658	8.03536
XLOC_014062	Uextra:2162072-2163042	0.765449	0.883765	0.0460826	0.0882132	0.73628	0.892283	7.00682	8.05966	6.40849	8.65799	6.06536	7.94828	6.75161	9.3677
XLOC_014063	Uextra:2253259-2253869	0.732561	0.867228	2.47336e-06	3.05713e-05	0.234557	0.566277	13.07	13.6483	16.7212	9.99705	17.1257	9.01423	16.3167	10.9799
XLOC_014064	Uextra:2267763-2268793	0.541751	0.746694	0.140735	0.21891	0.024945	0.238122	11.3276	14.7456	11.6973	14.3759	12.0816	10.5736	11.3129	18.1783
XLOC_014065	Uextra:2300550-2300946	0.204241	0.510745	0.0191815	0.0434874	0.0185676	0.219536	5.59392	1.78427	2.20038	5.17781	2.60799	8.57984	1.79277	1.77577
XLOC_014066	Uextra:2337900-2338728	0.72188	0.861683	0.0414127	0.0808903	0.726162	0.884802	6.34833	6.58045	5.57923	7.34956	5.31668	7.37999	5.84178	7.31913
XLOC_014067	Uextra:2354899-2355231	0.503007	0.718715	0.0650884	0.11645	0.663215	0.851973	6.81034	7.92163	6.05858	8.67339	5.80263	7.81804	6.31453	9.52873
XLOC_014068	Uextra:2613579-2614169	0.455711	0.67987	0.0253217	0.0545467	0.131817	0.459547	4.33112	2.02033	1.18573	5.16572	1.0337	7.62853	1.33777	2.7029
XLOC_014069	Uextra:2637344-2637719	0.34897	0.606411	0.483515	0.585979	0.53222	0.778246	7.45154	8.92969	7.66122	8.72	6.45064	8.45244	8.8718	8.98757
XLOC_014070	Uextra:2740353-2740749	0.139052	0.44814	0.0217012	0.048391	0.0257905	0.238122	0.0936871	1.56759	0.219461	1.44182	0.0744022	0.112972	0.36452	2.77067
XLOC_014071	Uextra:2900754-2900896	0.0111022	0.184956	6.4675e-07	1.09329e-05	0.00471026	0.110866	7.58192	3.16315	0.65447	10.0906	0.596102	14.5677	0.712838	5.61346
XLOC_014072	Uextra:2948363-2948542	0.0333238	0.270359	0.0118804	0.0295276	0.409558	0.692334	6.87658	4.38843	3.50834	7.75668	4.09153	9.66163	2.92514	5.85172
XLOC_014073	Uextra:2991370-2992254	0.400965	0.641696	0.230023	0.32206	0.219332	0.552294	3.12639	3.71151	2.98406	3.85384	3.13682	3.11597	2.83131	4.5917
XLOC_014074	Uextra:3074555-3075317	0.57708	0.770405	0.224368	0.315487	0.161559	0.490639	15.1411	17.1841	15.1245	17.2007	15.3043	14.9779	14.9446	19.4236
XLOC_014075	Uextra:3080829-3081368	0.00229147	0.10418	3.97719e-08	1.21914e-06	0.00267726	0.0788019	143.168	72.6459	20.9269	194.887	17.7838	268.552	24.07	121.222
XLOC_014076	Uextra:3134598-3135506	0.00286346	0.106179	0.000369441	0.00167524	0.618747	0.824159	3.95568	2.22576	1.90503	4.27641	2.62259	5.28877	1.18747	3.26405
XLOC_014077	Uextra:3135975-3136227	0.346594	0.605851	0.0830916	0.142346	0.0830916	0.393377	2.73886	0	2.29917	0.439689	4.59835	0.879377	0	0
XLOC_014078	Uextra:3177536-3178487	0.733708	0.867258	0.00944933	0.0246025	0.0193856	0.223957	5.59117	6.22077	4.30513	7.5068	5.41536	5.76698	3.1949	9.24663
XLOC_014079	Uextra:3204718-3204920	0.140154	0.44814	1.79583e-08	6.35173e-07	0.205471	0.538229	195.697	156.474	21.1077	331.063	14.8897	376.504	27.3257	285.622
XLOC_014080	Uextra:3236750-3236925	0.00178493	0.0994759	3.03681e-06	3.59878e-05	0.0821665	0.393299	6.1504	3.28601	1.4984	7.93801	1.93181	10.369	1.065	5.50702
XLOC_014081	Uextra:3298366-3298791	0.986188	0.995002	0.000208108	0.00107589	0.055265	0.344532	3.95429	3.93801	2.2227	5.66959	1.42177	6.4868	3.02363	4.85239
XLOC_014082	Uextra:3411341-3412095	0.28413	0.572237	0.734908	0.800737	0.952088	0.980993	15.2006	19.4599	17.0032	17.6573	14.8156	15.5857	19.1908	19.729
XLOC_014083	Uextra:3418623-3419029	0.13579	0.44451	0.940399	0.955892	0.372152	0.666856	0.320236	2.01338	1.15377	1.17984	0.463921	0.176551	1.84362	2.18313
XLOC_014084	Uextra:3491747-3492714	0.0237536	0.24555	0.745366	0.807539	0.97769	0.992367	22.9313	19.0347	20.7163	21.2497	22.6875	23.1751	18.745	19.3243
XLOC_014085	Uextra:3521378-3522299	0.915411	0.959885	0.18877	0.27502	0.213555	0.544908	2.20346	2.29368	1.82604	2.6711	2.18018	2.22675	1.47191	3.11546
XLOC_014086	Uextra:3770597-3770918	0.1935	0.503644	0.79108	0.841209	0.536279	0.77891	1.69213	0.374045	1.09152	0.974654	1.88737	1.49689	0.295672	0.452417
XLOC_014087	Uextra:3783030-3783538	0.320543	0.592385	0.000208736	0.00107597	0.181754	0.514595	2.114	1.02344	0.336642	2.8008	0.485823	3.74218	0.187461	1.85942
XLOC_014088	Uextra:3798226-3798564	0.27398	0.562393	0.946518	0.959936	0.395479	0.681659	17.1697	22.5827	19.7641	19.9884	18.4877	15.8518	21.0404	24.125
XLOC_014089	Uextra:3876870-3877017	0.204387	0.510745	0.0193752	0.0438067	0.322722	0.631772	4.56271	6.4316	4.10254	6.89176	3.73395	5.39147	4.47114	8.39206
XLOC_014090	Uextra:3948617-3949519	0.206417	0.513029	0.789459	0.841209	0.689657	0.867408	3.2192	2.45923	2.94174	2.73669	3.16828	3.27013	2.71521	2.20326
XLOC_014091	Uextra:3966598-3967025	0.477601	0.698476	0.0851034	0.145035	0.354124	0.653841	0.264848	1.1281	0.989212	0.403739	0.403055	0.12664	1.57537	0.680838
XLOC_014092	Uextra:4058373-4059172	0.0347127	0.274402	7.65794e-07	1.21418e-05	0.000202385	0.0202297	6.88064	1.70979	1.07445	7.51597	1.48518	12.2761	0.663718	2.75585
XLOC_014093	Uextra:4207756-4208629	0.0816141	0.369598	0.00352089	0.0108406	0.14851	0.476849	13.3162	4.64628	6.31149	11.651	9.40171	17.2306	3.22126	6.0713
XLOC_014094	Uextra:4297235-4297847	0.3356	0.602298	0.00425678	0.0128093	0.0240448	0.235598	6.24993	2.49652	1.76401	6.98244	1.63995	10.8599	1.88807	3.10498
XLOC_014095	Uextra:4348087-4348996	0.46154	0.685896	0.31647	0.416942	0.735513	0.892283	12.8387	14.7516	12.5823	15.008	11.2202	14.4572	13.9444	15.5587
XLOC_014096	Uextra:4820970-4821449	0.934056	0.968167	0.851448	0.888927	0.791063	0.91626	0.269388	0.254084	0.275587	0.247885	0.263637	0.275138	0.287538	0.220631
XLOC_014097	Uextra:4964002-4964440	0.0888559	0.380761	0.137506	0.214614	0.200881	0.534438	1.84327	2.87439	1.93905	2.7786	1.06386	2.62268	2.81425	2.93452
XLOC_014098	Uextra:5223723-5224440	0.596842	0.784201	0.628852	0.71666	0.774409	0.909762	12.9952	13.8272	13.088	13.7344	12.8634	13.127	13.3125	14.3418
XLOC_014099	Uextra:5386989-5387790	0.92911	0.96609	0.305292	0.405702	0.0626075	0.358423	22.6042	22.8132	23.6945	21.7229	25.4206	19.7878	21.9683	23.658
XLOC_014100	Uextra:5396733-5397576	0.22795	0.526691	0.00510208	0.0148102	0.0228254	0.232472	5.14343	1.34468	0.8178	5.67032	0.793829	9.49304	0.841771	1.84759
XLOC_014101	Uextra:5461589-5461933	0.350706	0.606734	0.0148303	0.0353681	0.0789708	0.387108	11.566	3.12675	3.80892	10.8838	5.54483	17.5871	2.073	4.18049
XLOC_014102	Uextra:5533795-5534525	0.51993	0.731977	0.318138	0.418659	0.30342	0.621398	10.7078	9.89851	10.9941	9.61215	12.1115	9.30404	9.87676	9.92026
XLOC_014103	Uextra:5538892-5632965	0.00875871	0.168104	0.00340277	0.0105289	0.118035	0.436481	7.36508	10.2901	6.95111	10.7041	6.43417	8.29598	7.46804	13.1122
XLOC_014104	Uextra:5633347-5634104	0.236092	0.534536	0.206527	0.29491	0.206527	0.539551	0.962209	0	0.107526	0.854683	0.215052	1.70937	0	0
XLOC_014105	Uextra:5988340-5988737	0.437296	0.665707	0.0616243	0.111643	0.187071	0.522545	0.868207	0.156473	0	1.02468	0	1.73641	0	0.312946
XLOC_014106	Uextra:6169609-6169819	0.0576298	0.327948	0.0560513	0.103255	0.304879	0.622406	6.33347	3.56511	6.40605	3.49253	8.55407	4.11287	4.25803	2.87219
XLOC_014107	Uextra:6308028-6308757	0.968068	0.988178	0.974056	0.981559	0.0286409	0.247539	2.75751	2.72516	2.75268	2.73	3.56634	1.94868	1.93901	3.51131
XLOC_014108	Uextra:6365891-6366618	0.62829	0.803535	0.665496	0.743067	0.207657	0.541274	5.20192	5.83341	5.69071	5.34462	5.88579	4.51806	5.49563	6.17118
XLOC_014109	Uextra:6405790-6406417	0.758229	0.879943	0.146212	0.224844	0.0692848	0.37077	16.286	15.5625	16.908	14.9405	18.5132	14.0588	15.3029	15.8222
XLOC_014110	Uextra:6438667-6439512	0.0291781	0.256033	0.160236	0.241088	0.102109	0.419877	10.3724	7.50925	10.0026	7.87896	12.6783	8.06645	7.32703	7.69147
XLOC_014111	Uextra:6577267-6577760	0.0947337	0.390533	0.00252065	0.00811622	0.0167437	0.212673	6.58391	1.48849	1.29924	6.77316	1.74815	11.4197	0.850325	2.12666
XLOC_014112	Uextra:6671255-6671996	0.0714178	0.356107	0.542261	0.641616	0.18897	0.523425	2.95746	4.66156	3.637	3.98202	3.16144	2.75348	4.11256	5.21057
XLOC_014113	Uextra:6688025-6688239	0.683148	0.838525	0.164592	0.246995	0.83068	0.935441	5.868	5.46048	6.18103	5.14745	6.46295	5.27305	5.89912	5.02185
XLOC_014114	Uextra:6843246-6843976	0.107054	0.412257	0.000515925	0.0021884	0.0231164	0.232472	3.9304	0.838542	0.220107	4.54883	0.440213	7.42058	0	1.67708
XLOC_014115	Uextra:6908336-6909150	0.0198098	0.230014	0.596653	0.688261	0.113419	0.433554	4.81778	13.1963	8.79558	9.21853	5.25187	4.38369	12.3393	14.0534
XLOC_014116	Uextra:6913467-6913815	0.913446	0.959348	0.00325279	0.0101467	0.562025	0.794647	8.55371	8.41788	6.0592	10.9124	6.56961	10.5378	5.5488	11.287
XLOC_014117	Uextra:6950161-6950381	0.0015411	0.0908457	4.39014e-05	0.000294193	0.00737169	0.138442	33.4961	10.5828	3.63992	40.439	4.09428	62.8979	3.18556	17.9801
XLOC_014118	Uextra:6955734-6956565	0.117444	0.423989	0.428772	0.536315	0.826509	0.933626	18.865	16.3614	16.4505	18.7759	18.0227	19.7073	14.8784	17.8444
XLOC_014119	Uextra:7037654-7038127	0.447414	0.673171	0.0611596	0.110888	0.962002	0.984703	2.8368	2.1742	1.8027	3.2083	2.11668	3.55691	1.48873	2.85968
XLOC_014120	Uextra:7137262-7137468	0.243485	0.539278	0.00219713	0.00731	0.549516	0.788549	4.61502	3.42898	2.42462	5.61938	2.73063	6.49941	2.11862	4.73935
XLOC_014121	Uextra:7232255-7233063	0.28116	0.569002	0.00144325	0.00512833	0.674446	0.859507	4.19259	9.05239	4.13785	9.10713	2.0064	6.37877	6.26929	11.8355
XLOC_014122	Uextra:7274121-7274469	0.147886	0.457592	0.184728	0.270503	0.768198	0.909102	3.12838	1.83342	1.97227	2.98954	2.73107	3.5257	1.21346	2.45337
XLOC_014123	Uextra:7361479-7361820	0.26073	0.553992	0.510549	0.612925	0.201205	0.534438	6.29872	5.22804	6.10712	5.41963	7.31754	5.2799	4.89671	5.55936
XLOC_014124	Uextra:7470303-7470633	0.771221	0.88632	0.906637	0.930101	0.401951	0.688371	14.7552	15.7518	15.0694	15.4375	15.8947	13.6157	14.2442	17.2594
XLOC_014125	Uextra:7598884-7599291	0.0781079	0.363237	6.08998e-06	6.03485e-05	0.791699	0.916473	124.053	95.1373	67.967	151.223	84.4226	163.683	51.5114	138.763
XLOC_014126	Uextra:7778268-7778956	0.0426102	0.29936	0.665399	0.743067	0.0827997	0.393299	1.7134	4.65628	3.02914	3.34053	2.19853	1.22826	3.85976	5.4528
XLOC_014128	Uextra:8034282-8034988	0.527939	0.736821	2.44103e-06	3.03347e-05	0.00122065	0.051462	41.682	42.785	50.1089	34.358	54.3657	28.9982	45.8521	39.7179
XLOC_014129	Uextra:8045044-8045836	0.674987	0.832955	0.227692	0.31938	0.286323	0.608248	102.754	95.0841	109.617	88.2219	122.879	82.6295	96.354	93.8143
XLOC_014130	Uextra:8078371-8079170	0.317716	0.590923	0.0231645	0.0510597	0.114905	0.433771	2.3118	5.35535	2.81258	4.85457	1.98233	2.64126	3.64282	7.06789
XLOC_014131	Uextra:8450497-8451223	0.833432	0.921641	0.55348	0.649553	0.0902204	0.403076	10.7788	10.1922	10.0096	10.9613	11.6952	9.86238	8.32412	12.0602
XLOC_014132	Uextra:8451356-8452076	0.215603	0.518484	0.489718	0.590206	0.448992	0.716479	4.90072	4.18219	4.28426	4.79865	4.92566	4.87577	3.64285	4.72153
XLOC_014133	Uextra:8511088-8511677	0.000491825	0.0549497	9.1662e-05	0.000537579	0.00960624	0.161202	22.5835	6.65404	2.28742	26.9501	2.73833	42.4286	1.83652	11.4715
XLOC_014134	Uextra:8630385-8631160	0.345217	0.605851	1.45009e-05	0.00012167	0.509699	0.762889	6.43418	5.43099	3.47824	8.38693	3.66685	9.20149	3.28962	7.57236
XLOC_014135	Uextra:8756477-8756646	0.524066	0.735325	0.944666	0.95927	0.173869	0.503442	2.78397	3.2652	3.05504	2.99412	3.42138	2.14655	2.6887	3.84169
XLOC_014136	Uextra:8787532-8788104	0.430826	0.663226	7.11387e-06	6.98922e-05	0.318455	0.631145	9.80557	8.44303	5.03357	13.215	4.95916	14.652	5.10798	11.7781
XLOC_014137	Uextra:8791999-8792532	0.351003	0.606734	0.157448	0.237515	0.0322013	0.266298	2.60567	1.57434	1.17998	3.00004	0.283471	4.92786	2.07648	1.07221
XLOC_014138	Uextra:8940567-8941317	0.938434	0.969884	0.52289	0.624156	0.250819	0.57953	2.02643	2.07978	2.19932	1.90688	2.43766	1.6152	1.96099	2.19857
XLOC_014139	Uextra:9064995-9065501	0.286034	0.573315	0.0040415	0.012274	0.126826	0.453458	1.64666	0.564901	0.14519	2.06638	0.203469	3.08986	0.08691	1.04289
XLOC_014140	Uextra:9087844-9088462	0.26578	0.557362	0.387833	0.494799	0.418193	0.698042	10.1377	12.0277	10.4481	11.7173	10.0976	10.1779	10.7986	13.2568
XLOC_014141	Uextra:9202669-9202961	0.000359132	0.0516027	0.000633546	0.00256806	0.0111623	0.172053	0.660768	4.40162	1.25777	3.80462	0.286954	1.03458	2.22859	6.57465
XLOC_014142	Uextra:9215416-9215782	0.0455268	0.30592	0.0592464	0.108101	0.90222	0.967814	2.58466	4.53566	2.62378	4.49654	1.70732	3.462	3.54024	5.53108
XLOC_014143	Uextra:9737634-9738031	0.600498	0.785739	1.11601e-05	0.000101012	0.55102	0.788649	11.7493	11.1268	5.87238	17.0038	5.5538	17.9449	6.19096	16.0627
XLOC_014144	Uextra:9834790-9835022	0.390657	0.63262	0.187196	0.27342	0.124061	0.448653	58.4509	49.8635	61.7606	46.5538	74.9714	41.9304	48.5498	51.1772
XLOC_014145	Uextra:9895609-9895898	0.0729238	0.35823	0.00262328	0.00837627	0.379518	0.670941	5.68481	3.83019	2.53958	6.97541	2.86724	8.50238	2.21193	5.44845
XLOC_014146	Uextra:10241119-10241653	0.0134425	0.200985	5.46938e-05	0.000349281	0.0136594	0.192656	3.85594	1.18305	0.278718	4.76027	0.37404	7.33784	0.183395	2.1827
XLOC_014147	Uextra:10456378-10457007	0.706561	0.850583	0.946575	0.959936	0.318136	0.631145	4.37213	3.94357	4.13226	4.18343	4.73116	4.01309	3.53336	4.35377
XLOC_014148	Uextra:10742893-10743650	0.0474514	0.309403	0.875418	0.90418	0.592729	0.811604	4.37651	2.61195	3.43241	3.55605	4.52609	4.22693	2.33873	2.88517
XLOC_014149	Uextra:10841411-10841808	0.202757	0.509141	0.105338	0.171875	0.0980239	0.41296	0.374021	1.07074	0.426921	1.01784	0.380725	0.367317	0.473117	1.66836
XLOC_014150	Uextra:10890896-10891200	0.00222605	0.10418	6.93345e-07	1.13857e-05	0.00307214	0.0882856	65.5105	28.8668	8.32968	86.0477	6.86066	124.16	9.79871	47.9349
XLOC_014151	Uextra:10963505-10964263	0.062519	0.33999	0.326615	0.426883	0.376105	0.670284	29.5924	15.361	21.415	23.5385	27.5742	31.6106	15.2557	15.4664
XLOC_014152	Uextra:10969495-10970134	0.59216	0.781053	0.857897	0.89285	0.756311	0.904756	3.60918	4.07505	3.7683	3.91592	3.66337	3.55498	3.87323	4.27686
XLOC_014153	Uextra:11199844-11200388	0.0503098	0.3143	0.156183	0.236383	0.91395	0.970518	5.01305	9.89398	6.62817	8.27886	4.24947	5.77664	9.00688	10.7811
XLOC_014154	Uextra:11214124-11214831	0.199419	0.506987	0.00230883	0.0075937	0.180801	0.51433	1.15632	3.35362	1.48383	3.02611	0.700894	1.61174	2.26677	4.44047
XLOC_014155	Uextra:11609291-11609520	0.00887532	0.168104	0.000887428	0.00343468	0.675714	0.860402	3.15573	1.52035	1.15041	3.52567	1.83311	4.47835	0.467717	2.57299
XLOC_014156	Uextra:11649388-11650137	0.0104516	0.178515	0.00933909	0.0243793	0.402278	0.688371	26.7443	19.4491	19.9036	26.2898	22.5785	30.9102	17.2288	21.6695
XLOC_014157	Uextra:11854807-11854959	0.101333	0.403054	0.246973	0.340402	0.144106	0.469929	1.06856	0.48228	0.572608	0.978229	0.608003	1.52911	0.537214	0.427347
XLOC_014158	Uextra:11857392-11857938	0.885094	0.945128	0.000620006	0.00254081	0.877978	0.955715	32.5903	29.8371	17.2437	45.1837	19.1819	45.9987	15.3055	44.3687
XLOC_014159	Uextra:12284079-12284642	0.258654	0.552644	0.0278764	0.0585812	0.0697479	0.37077	1.84832	0.164202	0.128412	1.88411	0.256823	3.43982	0	0.328403
XLOC_014160	Uextra:12698917-12699072	7.20275e-06	0.00600875	1.39901e-05	0.000119123	0.00445545	0.107822	26.503	8.30253	2.16193	32.6436	2.28337	50.7226	2.04049	14.5646
XLOC_014161	Uextra:12892828-12893454	0.34966	0.606693	0.0934989	0.156189	0.11364	0.433554	3.93084	0.103992	0.267847	3.76698	0.535695	7.32598	0	0.207983
XLOC_014162	Uextra:13495156-13495297	0.000318723	0.0488497	5.21253e-06	5.34983e-05	0.010068	0.166619	27.9719	11.0174	2.5555	36.4338	2.70196	53.2418	2.40904	19.6258
XLOC_014163	Uextra:13534902-13535633	0.0383365	0.283394	0.6785	0.756118	0.530617	0.777304	9.60265	6.8888	7.91987	8.57158	9.77073	9.43456	6.06901	7.7086
XLOC_014164	Uextra:13647454-13648163	0.0763012	0.361889	0.623453	0.713094	0.623453	0.827074	1.59186	0	0.875425	0.716436	1.75085	1.43287	0	0
XLOC_014165	Uextra:13877908-13878600	0.0737368	0.359155	0.322628	0.423357	0.89237	0.964078	1.09169	0.515628	0.598189	1.00913	0.914086	1.2693	0.282292	0.748964
XLOC_014166	Uextra:14021408-14022064	0.442647	0.669416	0.0187861	0.0428342	0.240398	0.56918	4.53313	2.23137	1.3132	5.45129	1.4692	7.59705	1.15721	3.30552
XLOC_014167	Uextra:14069585-14069889	0.267853	0.557943	0.19525	0.281252	0.168254	0.49884	29.2466	31.0385	31.7913	28.4937	32.6529	25.8402	30.9297	31.1472
XLOC_014168	Uextra:14983414-14983661	7.7004e-05	0.0207221	4.76009e-06	4.99701e-05	0.251979	0.580563	125.426	82.9691	42.5157	165.879	50.9658	199.886	34.0656	131.873
XLOC_014169	Uextra:15068294-15068962	0.560733	0.760935	0.0010426	0.00390382	0.978558	0.992371	2.45169	2.89699	1.42757	3.92111	1.19568	3.7077	1.65946	4.13451
XLOC_014170	Uextra:15506208-15506876	0.598213	0.784984	0.991859	0.994021	0.118125	0.436481	8.70258	9.18149	8.94896	8.9351	9.79468	7.61048	8.10324	10.2597
XLOC_014171	Uextra:15519537-15519909	0.135996	0.44451	0.0108094	0.0274109	0.399697	0.685248	22.2918	37.1599	32.2371	27.2145	25.5895	18.994	38.8847	35.4351
XLOC_014172	Uextra:15572790-15572906	0.0159768	0.216685	0.00021097	0.00108506	0.0106294	0.170343	3.59924	1.00792	0.578426	4.02873	0.764267	6.43421	0.392584	1.62326
XLOC_014173	Uextra:16139150-16139646	0.577385	0.770405	0.0559234	0.103102	0.67973	0.862416	2.07756	1.65406	1.2725	2.45913	1.36014	2.79498	1.18485	2.12327
XLOC_014174	Uextra:16317673-16317862	0.357758	0.610806	0.00121905	0.00445562	0.855847	0.944142	3.61076	3.07159	1.83234	4.85001	2.1788	5.04272	1.48588	4.6573
XLOC_014175	Uextra:16373010-16373675	0.387941	0.631641	0.0187695	0.0428342	0.734548	0.892089	2.58118	5.29079	2.90814	4.96383	1.69443	3.46793	4.12186	6.45973
XLOC_014176	Uextra:16605568-16605706	0.41605	0.650534	0.00197054	0.00667198	0.92904	0.974952	3.45306	4.03201	2.42629	5.05878	2.17146	4.73466	2.68112	5.3829
XLOC_014177	Uextra:17037903-17038213	0.353527	0.607654	0.000566636	0.00235569	0.497811	0.756532	3.50353	2.82147	1.64699	4.678	2.25575	4.75131	1.03824	4.6047
XLOC_014178	Uextra:17373259-17373952	0.153754	0.463885	0.000523411	0.00220793	0.0205938	0.227119	4.87622	2.59813	1.47873	5.99561	1.20303	8.54942	1.75444	3.44181
XLOC_014179	Uextra:17489112-17489804	0.808554	0.909871	0.0254501	0.054682	0.235039	0.566277	4.73329	4.29684	3.56558	5.46455	4.27197	5.19461	2.85919	5.73449
XLOC_014180	Uextra:17594441-17595141	0.660287	0.823657	0.00288806	0.00913295	0.76349	0.907606	10.4051	7.47817	6.54587	11.3374	7.78635	13.0238	5.30539	9.65096
XLOC_014181	Uextra:17631147-17631848	0.0822974	0.369598	0.0937859	0.156355	0.462084	0.727145	11.8189	14.7514	14.8621	11.7082	14.0737	9.56406	15.6506	13.8523
XLOC_014182	Uextra:17631947-17632205	0.271529	0.560364	0.184577	0.270503	0.559572	0.792641	9.38808	12.5072	12.2321	9.66316	11.2302	7.54601	13.2341	11.7803
XLOC_014183	Uextra:17738792-17739403	0.439817	0.666978	4.39157e-06	4.67417e-05	0.982243	0.992392	9.27544	8.47706	4.04188	13.7106	4.4602	14.0907	3.62356	13.3305
XLOC_014184	Uextra:17879754-17880306	0.894369	0.948848	3.32866e-05	0.000236922	0.93486	0.976557	2.56192	2.46619	0.833467	4.19465	0.90943	4.21442	0.757505	4.17487
XLOC_014185	Uextra:17985598-17985768	0.00817669	0.166662	3.91682e-07	7.50397e-06	0.0577746	0.349389	41.9535	25.5217	4.48771	62.9875	3.90608	80.001	5.06933	45.9741
XLOC_014186	Uextra:18100837-18101421	0.779686	0.891791	0.0303467	0.0631949	0.716789	0.880641	5.27749	4.95453	6.34273	3.88929	6.70127	3.85372	5.98419	3.92487
XLOC_014187	Uextra:18103115-18103706	0.238969	0.536197	0.0323551	0.0667125	0.363552	0.6607	19.8933	25.324	20.8705	24.3468	17.4423	22.3443	24.2988	26.3492
XLOC_014188	Uextra:18119019-18286490	0.00279323	0.105273	1.07204e-06	1.55007e-05	0.00120351	0.051462	58.3265	16.3547	3.74553	70.9357	5.20425	111.449	2.2868	30.4226
XLOC_014189	Uextra:18119019-18286490	0.919829	0.960409	0.233444	0.325403	0.610087	0.820884	1.88514	1.81535	1.5197	2.18079	1.69458	2.07571	1.34483	2.28588
XLOC_014190	Uextra:18596008-18596691	0.41608	0.650534	0.0138517	0.0334157	0.534515	0.778246	1.75762	1.25191	0.723751	2.28578	0.789553	2.72569	0.657949	1.84587
XLOC_014191	Uextra:18913431-18914035	0.0189586	0.230014	0.78173	0.835517	0.898486	0.966129	7.43657	5.43425	6.57893	6.29189	7.51404	7.3591	5.64382	5.22469
XLOC_014192	Uextra:19352424-19353114	0.386247	0.62994	0.220875	0.311337	0.549823	0.788549	9.54014	8.42264	8.2081	9.75468	9.14069	9.93958	7.2755	9.56977
XLOC_014193	Uextra:19452099-19452773	0.434653	0.665143	0.000114421	0.000641595	0.167923	0.49884	2.56281	1.82888	0.816081	3.5756	0.747168	4.37845	0.884994	2.77276
XLOC_014194	Uextra:19621160-19621281	0.764046	0.883572	2.0785e-05	0.000164775	0.166141	0.49605	3.71313	3.94064	1.22831	6.42545	0.390916	7.03534	2.0657	5.81557
XLOC_014195	Uextra:19898223-19898758	0.02595	0.249193	0.0877063	0.148671	0.164916	0.495028	0.905382	0.156059	0.222665	0.838777	0.349063	1.4617	0.0962662	0.215853
XLOC_014196	Uextra:20101088-20101696	0.550672	0.755725	0.548337	0.647076	0.209454	0.544723	9.69538	14.2431	12.4094	11.5291	11.0662	8.32455	13.7527	14.7336
XLOC_014197	Uextra:20386740-20387353	0.0876317	0.379485	0.0618303	0.111751	0.363781	0.6607	18.786	15.7198	14.6655	19.8403	17.4265	20.1455	11.9045	19.5351
XLOC_014198	Uextra:20495772-20496090	0.599856	0.785739	0.97938	0.985812	0.806275	0.92136	28.1577	26.0285	27.0345	27.1517	27.5431	28.7723	26.526	25.5311
XLOC_014199	Uextra:20590856-20591012	0.199646	0.506987	0.994915	0.995348	0.777018	0.909762	2.19157	0.407772	1.30079	1.29855	2.24271	2.14043	0.358881	0.456662
XLOC_014200	Uextra:20669938-20670583	0.109405	0.417118	0.190511	0.276462	0.434382	0.704103	1.55237	0.743493	0.761167	1.5347	0.936959	2.16779	0.585374	0.901613
XLOC_014201	Uextra:20865792-20866438	0.540222	0.745928	0.0181006	0.0417804	0.183025	0.515655	6.05877	5.27588	4.08277	7.25188	3.61254	8.505	4.55301	5.99876
XLOC_014202	Uextra:21128438-21128932	0.973885	0.990343	0.725586	0.795101	0.883973	0.959747	2.05638	2.07818	1.96935	2.16522	1.91777	2.195	2.02092	2.13543
XLOC_014203	Uextra:21265593-21266244	0.0441179	0.30319	0.022725	0.0502838	0.690455	0.867408	1.38421	3.50361	1.70757	3.18026	0.770767	1.99766	2.64437	4.36286
XLOC_014204	Uextra:21363396-21364018	0.0314948	0.267679	0.306685	0.407319	0.154755	0.481436	3.38411	5.64171	3.99154	5.03429	3.59504	3.17319	4.38804	6.89539
XLOC_014205	Uextra:21692167-21692737	0.0213511	0.239715	0.73949	0.803824	0.330242	0.63642	0.980538	4.56702	2.65415	2.89341	1.21386	0.747216	4.09444	5.03961
XLOC_014206	Uextra:22004582-22005242	0.309005	0.585691	0.554303	0.650175	0.0229131	0.232472	9.39088	14.0788	11.2599	12.2098	10.8261	7.95565	11.6937	16.4639
XLOC_014207	Uextra:22164676-22164889	0.0860107	0.375939	1.84182e-05	0.000148573	0.012214	0.178995	17.664	6.63448	1.6709	22.6276	1.73405	33.594	1.60774	11.6612
XLOC_014208	Uextra:23067151-23067550	0.496078	0.714723	0.405654	0.513263	0.359206	0.656978	101.129	90.1407	102.409	88.8606	115.382	86.8753	89.4356	90.8459
XLOC_014209	Uextra:23296624-23297013	0.00503623	0.132409	0.992696	0.994426	0.408009	0.690731	11.1815	38.0553	24.607	24.6298	12.205	10.158	37.009	39.1015
XLOC_014210	Uextra:23354354-23354878	0.0786739	0.363237	1.76429e-05	0.000143833	0.190333	0.523454	14.0665	9.0814	6.05715	17.0908	7.11627	21.0168	4.99802	13.1648
XLOC_014211	Uextra:23438153-23438442	0.346706	0.605851	0.00564876	0.0160525	0.151002	0.477443	4.75906	2.65442	1.94649	5.46698	2.1319	7.38621	1.76108	3.54775
XLOC_014212	Uextra:23704131-23704719	0.891576	0.946759	0.552496	0.649553	0.690913	0.867509	12.4658	12.0959	11.5093	13.0523	12.2098	12.7218	10.8089	13.3829
XLOC_014213	Uextra:23734093-23734697	0.189764	0.501519	0.0263112	0.055957	0.120747	0.442036	0.117972	1.46121	0.418284	1.1609	0	0.235945	0.836567	2.08586
XLOC_014214	Uextra:23998949-23999150	0.992744	0.997279	0.624239	0.713456	0.323731	0.632335	2.81243	2.80164	2.6073	3.00678	3.01777	2.6071	2.19683	3.40646
XLOC_014215	Uextra:24203404-24203580	0.62812	0.803535	0.000989513	0.0037416	0.690407	0.867408	3.77178	3.24229	1.86498	5.14909	1.95004	5.59352	1.77991	4.70467
XLOC_014216	Uextra:24353627-24354046	0.0354005	0.275004	0.0258665	0.0553697	0.152542	0.47909	1.94808	4.15531	2.33981	3.76358	1.68108	2.21507	2.99854	5.31209
XLOC_014217	Uextra:24380110-24380747	0.368508	0.621025	0.216263	0.306528	0.994822	0.997966	34.5461	29.8902	29.1432	35.293	31.4871	37.605	26.7993	32.981
XLOC_014218	Uextra:24444588-24444778	0.0130824	0.199917	0.769448	0.82546	0.602055	0.816807	2.12691	4.76837	3.57273	3.32255	2.47492	1.7789	4.67054	4.8662
XLOC_014219	Uextra:24899021-24899392	0.907133	0.956589	0.00725322	0.0198514	0.737769	0.892438	12.8261	13.0748	9.83834	16.0626	10.0774	15.5749	9.59931	16.5504
XLOC_014220	Uextra:24943081-24943712	0.0291246	0.256033	0.135418	0.212075	0.710229	0.876444	6.36149	4.51659	4.54619	6.33188	5.68663	7.03635	3.40576	5.62742
XLOC_014221	Uextra:24982795-24983348	0.101706	0.403601	1.03846e-09	5.42593e-08	0.859983	0.945981	7.94412	6.09785	2.32021	11.7218	3.3368	12.5514	1.30362	10.8921
XLOC_014222	Uextra:25027442-25028067	0.172141	0.487906	0.149928	0.22933	0.7864	0.914484	15.8406	12.8639	12.8549	15.8496	14.0665	17.6146	11.6433	14.0845
XLOC_014223	Uextra:25030369-25031006	0.000250244	0.0454781	5.12228e-05	0.00033079	0.137313	0.464383	200.747	124.209	79.7976	245.158	91.583	309.91	68.0123	180.405
XLOC_014224	Uextra:25390130-25390306	0.163428	0.475652	0.783751	0.837288	0.474955	0.734311	3.92786	2.54959	3.35744	3.12001	4.35683	3.49888	2.35804	2.74115
XLOC_014225	Uextra:25511373-25511529	0.931108	0.966855	0.0273879	0.057872	0.130458	0.4572	2.64947	2.7095	3.29406	2.06491	3.67543	1.6235	2.91269	2.50631
XLOC_014226	Uextra:25557764-25557921	0.0992272	0.401131	2.67386e-07	5.63963e-06	0.170401	0.502448	9.87984	7.13303	4.34382	12.6691	4.84608	14.9136	3.84157	10.4245
XLOC_014227	Uextra:25612756-25908722	0.579526	0.771401	0.638857	0.72387	0.77981	0.910504	1.8264	1.0091	1.3335	1.50201	1.79227	1.86053	0.874718	1.14349
XLOC_014228	Uextra:25612756-25908722	0.30683	0.585691	0.00444768	0.0132501	0.304417	0.622093	2.31736	0.686987	0.464187	2.54016	0.928374	3.70635	0	1.37397
XLOC_014229	Uextra:25612756-25908722	0.417661	0.651869	0.000867806	0.00337578	0.762707	0.907606	2.19191	4.06843	1.72878	4.53156	0.905134	3.47868	2.55242	5.58444
XLOC_014230	Uextra:25612756-25908722	0.690079	0.843793	0.811463	0.85812	0.415803	0.698042	1.26315	1.49966	1.30811	1.4547	1.44127	1.08503	1.17494	1.82438
XLOC_014231	Uextra:26261909-26262461	0.306925	0.585691	0.00642089	0.0178769	0.0959569	0.412462	4.66119	2.95649	2.23306	5.38462	2.16384	7.15854	2.30227	3.61071
XLOC_014232	Uextra:26582274-26582427	0.0128584	0.19974	2.71766e-05	0.00020418	0.00139861	0.0544986	9.15098	2.56083	0.949626	10.7622	0.770368	17.5316	1.12888	3.99278
XLOC_014233	Uextra:26842655-26843193	0.0134679	0.200985	0.000495206	0.0021122	0.137266	0.464383	47.77	29.3524	22.466	54.6564	25.423	70.117	19.509	39.1958
XLOC_014234	Uextra:26846843-26847103	0.853587	0.93053	0.93229	0.950481	0.56938	0.797904	5.19246	5.44037	5.35671	5.27612	4.96215	5.42277	5.75126	5.12947
XLOC_014236	Uextra:26958201-26958497	0.974835	0.990343	0.830529	0.872663	0.426433	0.700238	5.66802	5.622	5.5048	5.78522	6.05161	5.28443	4.95799	6.286
XLOC_014237	Uextra:27019918-27020168	0.135563	0.44451	0.555576	0.650672	0.810593	0.924382	3.08497	4.12792	3.33648	3.8764	2.92448	3.24545	3.74848	4.50735
XLOC_014238	Uextra:27044127-27044500	0.625694	0.803031	0.247971	0.341573	0.990618	0.996252	6.46081	7.31753	7.65133	6.12701	7.23063	5.69098	8.07203	6.56303
XLOC_014239	Uextra:27046254-27046429	0.750062	0.874439	0.021913	0.0487214	0.312092	0.626619	6.62452	6.07449	8.17245	4.52656	9.22068	4.02836	7.12421	5.02477
XLOC_014240	Uextra:27077310-27077453	0.738758	0.87031	0.150398	0.229897	0.772242	0.909762	15.2868	16.2775	18.0417	13.5226	17.0997	13.4739	18.9837	13.5714
XLOC_014241	Uextra:27147578-27148167	0.0243904	0.248113	0.0466322	0.0889688	0.902556	0.967814	3.28643	1.77079	1.80753	3.24969	2.60815	3.96471	1.00691	2.53466
XLOC_014242	Uextra:27158616-27159171	0.603174	0.787449	0.0136005	0.0329478	0.650256	0.846511	11.919	12.9532	9.69502	15.1772	9.65495	14.1831	9.73509	16.1714
XLOC_014243	Uextra:27272367-27272956	0.532665	0.740401	0.817313	0.862627	0.112564	0.433554	16.9465	19.7214	18.5756	18.0923	18.8857	15.0072	18.2654	21.1774
XLOC_014245	Uextra:27370516-27370711	0.626347	0.803107	0.465269	0.570624	0.585864	0.80861	253.399	236.711	259.195	230.914	278.068	228.73	240.323	233.099
XLOC_014246	Uextra:27515257-27515819	0.0566546	0.32481	0.984385	0.989293	0.248006	0.57709	1.77386	0.849624	1.31651	1.30697	1.49378	2.05394	1.13924	0.560009
XLOC_014247	Uextra:27593049-27593618	0.597744	0.784817	0.0248017	0.0537917	0.106066	0.428553	8.39736	7.66272	6.3237	9.73638	7.89235	8.90237	4.75505	10.5704
XLOC_014248	Uextra:27671028-27671594	0.150811	0.459215	0.758561	0.81683	0.761543	0.907606	39.7004	51.5576	44.6358	46.6221	39.6877	39.7131	49.5839	53.5312
XLOC_014249	Uextra:27765426-27765754	0.198362	0.506987	3.69592e-05	0.000256704	0.269367	0.598332	4.57662	2.43651	1.49462	5.5185	2.10152	7.05173	0.887729	3.98528
XLOC_014251	Uextra:27923389-27923840	0.404616	0.6433	0.832829	0.874281	0.362349	0.6607	24.8394	29.3176	26.6443	27.5128	26.2927	23.3861	26.9958	31.6395
XLOC_014252	Uextra:27955526-27955956	0.151207	0.459215	0.961267	0.972263	0.109414	0.431774	13.2895	17.8208	15.4871	15.6232	15.5171	11.0619	15.4571	20.1845
XLOC_014253	Uextra:28090554-28090735	0.0125637	0.196718	7.50568e-07	1.2078e-05	0.00537576	0.117281	56.492	25.5002	5.95053	76.0416	4.74681	108.237	7.15425	43.8461
XLOC_014254	Uextra:28107460-28107991	0.00332704	0.110194	1.55952e-06	2.07245e-05	0.28322	0.607502	361.474	180.336	221.179	320.631	302.769	420.179	139.589	221.084
XLOC_014255	Uextra:28136940-28137236	0.526789	0.736777	0.0366615	0.0733549	0.927881	0.974952	37.011	40.914	32.96	44.965	31.2583	42.7637	34.6617	47.1663
XLOC_014256	Uextra:28234454-28234966	0.040709	0.292628	0.914285	0.936277	0.891402	0.964015	11.3317	9.04222	10.2648	10.1091	11.3108	11.3526	9.21888	8.86557
XLOC_014257	Uextra:28246098-28246324	0.251052	0.546056	0.756915	0.815822	0.197995	0.532953	4.00522	3.01392	3.65602	3.36312	4.76945	3.24098	2.54259	3.48525
XLOC_014258	Uextra:28266586-28267095	0.45125	0.674153	0.56291	0.657921	0.25296	0.581573	2.62743	2.01782	2.11323	2.53202	2.83549	2.41937	1.39096	2.64467
XLOC_014259	Uextra:28309296-28309492	0.257351	0.550939	0.89762	0.922911	0.273837	0.600789	12.9562	10.693	11.9627	11.6865	14.2815	11.6309	9.64392	11.7421
XLOC_014260	Uextra:28422864-28423262	0.873049	0.940856	0.480562	0.58363	0.949935	0.980993	16.8407	17.3456	18.1407	16.0456	17.9811	15.7003	18.3003	16.3909
XLOC_014261	Uextra:28423562-28423913	0.301471	0.58373	0.774165	0.82936	0.0909171	0.403076	12.2389	15.4828	14.1782	13.5434	14.4742	10.0035	13.8821	17.0834
XLOC_014262	Uextra:28444587-28444727	0.526363	0.736777	0.221866	0.312352	0.852986	0.942343	1.43331	1.87286	1.24506	2.06112	1.08637	1.78026	1.40375	2.34197
XLOC_014263	Uextra:28457836-28458067	0.573876	0.767952	0.143442	0.22192	0.379109	0.670941	1.76559	2.06996	2.21369	1.62185	2.23719	1.29398	2.1902	1.94972
XLOC_014264	Uextra:28471240-28471607	0.0475683	0.309403	0.214321	0.304151	0.823982	0.932228	6.72775	11.1976	8.01811	9.90719	5.6163	7.83919	10.4199	11.9752
XLOC_014265	Uextra:28477436-28477764	0.144254	0.45555	0.636862	0.723035	0.402723	0.688371	42.5416	16.919	26.9009	32.5597	44.7491	40.3342	9.05272	24.7853
XLOC_014266	Uextra:28479143-28479591	0.767477	0.884426	0.652673	0.733022	0.880933	0.958025	4.20225	3.88103	3.80904	4.27423	4.04693	4.35756	3.57114	4.19091
XLOC_014267	Uextra:28483616-28483758	0.910212	0.957596	0.933777	0.951154	0.0447733	0.312869	1.594	1.63868	1.63776	1.59492	2.15217	1.03582	1.12335	2.15402
XLOC_014268	Uextra:28507209-28507536	0.437987	0.66596	0.000137824	0.000761677	0.274236	0.601019	6.2441	7.17726	4.5682	8.85316	4.6431	7.8451	4.49329	9.86122
XLOC_014269	Uextra:28512091-28512322	0.0227446	0.242336	0.453119	0.559323	0.0735095	0.376773	11.7456	8.73051	10.8042	9.6719	13.6953	9.79583	7.91306	9.54797
XLOC_014270	Uextra:28523164-28523387	0.136283	0.44451	0.0363414	0.0728412	0.0442199	0.311273	1.37867	2.40437	1.34234	2.4407	1.35576	1.40157	1.32891	3.47983
XLOC_014271	Uextra:28525929-28526379	0.580172	0.771437	0.00179263	0.00616032	0.441386	0.710042	8.03859	8.58308	4.98423	11.6374	5.4649	10.6123	4.50357	12.6626
XLOC_014272	Uextra:28555486-28555852	0.0283306	0.252449	0.478716	0.582311	0.148325	0.476849	4.36886	10.5159	6.84493	8.03984	5.00835	3.72936	8.68151	12.3503
XLOC_014273	Uextra:28556030-28556451	0.188978	0.501519	4.40202e-05	0.000294193	0.56297	0.795494	63.2259	52.1627	28.9158	86.4728	30.9601	95.4916	26.8714	77.454
XLOC_014274	Uextra:28557656-28557869	0.0453063	0.30592	0.209501	0.298046	0.705603	0.874382	3.64685	6.32802	5.58673	4.38813	4.42421	2.86948	6.74925	5.90679
XLOC_014275	Uextra:28561975-28562419	0.69786	0.846192	0.765848	0.823135	0.20309	0.535726	6.70059	5.92744	6.12079	6.50724	7.34478	6.0564	4.8968	6.95808
XLOC_014276	Uextra:28580824-28581167	0.903054	0.954539	0.244512	0.337617	0.337457	0.641168	1.98416	2.09033	1.67444	2.40005	1.32351	2.64481	2.02537	2.15529
XLOC_014277	Uextra:28582348-28582759	0.0131307	0.199917	0.00273044	0.00867576	0.647153	0.843637	4.39306	2.53412	1.81123	5.11596	2.50809	6.27804	1.11437	3.95388
XLOC_014278	Uextra:28592985-28593375	0.762007	0.882278	0.00536034	0.0154043	0.386087	0.676384	17.149	18.1838	13.804	21.5289	14.4131	19.8849	13.1949	23.1728
XLOC_014279	Uextra:28604022-28604454	0.0329828	0.270359	0.00875875	0.0231719	0.0565631	0.345847	15.7835	22.4037	15.6258	22.5614	14.7629	16.8041	16.4887	28.3187
XLOC_014280	Uextra:28605602-28605810	0.245764	0.54068	0.986299	0.989744	0.349861	0.649177	20.2758	16.9065	18.5689	18.6134	21.4742	19.0773	15.6635	18.1495
XLOC_014281	Uextra:28608228-28608549	0.579809	0.771401	0.1524	0.232494	0.298251	0.618286	12.3919	13.749	11.4526	14.6883	11.9397	12.8442	10.9656	16.5324
XLOC_014282	Uextra:28611452-28611710	0.771302	0.88632	0.826835	0.870372	0.241754	0.570416	1.48275	1.36356	1.48588	1.36043	1.88519	1.08031	1.08657	1.64055
XLOC_014283	Uextra:28620771-28621069	0.578331	0.770773	0.557247	0.651965	0.140499	0.465938	3.34434	3.98563	3.90994	3.42003	4.21478	2.47389	3.60509	4.36617
XLOC_014284	Uextra:28647124-28647494	0.538711	0.744736	0.78172	0.835517	0.512049	0.764912	5.21195	6.04363	5.47133	5.78424	4.68409	5.73981	6.25858	5.82867
XLOC_014285	Uextra:28656431-28656574	0.0825353	0.369598	0.597176	0.688469	0.597176	0.812589	0	2.32992	1.04725	1.28266	0	0	2.09451	2.56533
XLOC_014286	Uextra:28671413-28671670	0.288209	0.575544	0.11296	0.181478	0.755171	0.904238	1.89681	2.41887	2.77197	1.54371	2.62912	1.1645	2.91481	1.92292
XLOC_014287	Uextra:28686896-28687242	0.564472	0.76202	0.836559	0.876995	0.49298	0.75327	1.49767	0.623486	1.12629	0.994868	1.78261	1.21273	0.469971	0.777
XLOC_014288	Uextra:28698710-28698848	0.269314	0.559168	0.796248	0.84475	0.331203	0.637338	4.31139	3.39862	3.98804	3.72198	3.93979	4.68299	4.03628	2.76097
XLOC_014289	Uextra:28702074-28702332	0.17574	0.489033	0.000214904	0.00109639	0.19962	0.533635	5.93612	4.60698	3.24107	7.30204	3.27785	8.5944	3.20429	6.00968
XLOC_014290	Uextra:28720942-28721279	0.0528095	0.315796	0.819504	0.864239	0.276316	0.602705	4.01297	2.59807	3.20296	3.40808	4.40479	3.62116	2.00113	3.195
XLOC_014291	Uextra:28731991-28732253	0.174316	0.488127	0.0741254	0.128809	0.774755	0.909762	11.1306	14.3695	10.7467	14.7533	9.43926	12.8218	12.0542	16.6848
XLOC_014292	Uextra:28739473-28739652	0.487768	0.708388	0.0637495	0.114444	0.353569	0.653421	5.65227	6.16075	4.73749	7.07553	5.05454	6.24999	4.42043	7.90106
XLOC_014293	Uextra:28747494-28747818	0.113428	0.422894	0.116008	0.185081	0.300726	0.619506	2.72175	3.97703	2.84203	3.85676	2.5442	2.89931	3.13985	4.8142
XLOC_014294	Uextra:28776127-28776442	0.609499	0.79166	0.395412	0.502516	0.23732	0.568727	88.494	98.4751	86.3951	100.574	91.3232	85.6647	81.467	115.483
XLOC_014295	Uextra:28795613-28795963	0.528178	0.736821	0.38012	0.48685	0.276271	0.602705	210.911	187.263	215.812	182.362	248.463	173.36	183.162	191.364
XLOC_014296	Uextra:28813440-28813784	0.000387184	0.052361	3.54242e-06	4.05849e-05	0.0508547	0.333866	227.833	148.336	81.9598	294.209	84.0868	371.58	79.8328	216.839
XLOC_014297	Uextra:28816097-28816433	0.872343	0.940674	0.0329004	0.0673534	0.352262	0.65153	13.0628	13.5051	10.9476	15.6202	11.7112	14.4144	10.184	16.8261
XLOC_014298	Uextra:28830885-28831020	0.8648	0.936415	0.0381045	0.0757114	0.416162	0.698042	4.75226	4.52895	3.31206	5.96915	3.92748	5.57703	2.69663	6.36126
XLOC_014299	Uextra:28847210-28847382	0.115115	0.422894	0.823589	0.86775	0.112116	0.433554	4.32712	7.12972	5.59891	5.85793	5.14167	3.51256	6.05615	8.2033
XLOC_014300	Uextra:28852212-28852475	0.143344	0.45555	0.191219	0.276806	0.548027	0.787939	4.97264	3.936	3.51326	5.39538	4.45883	5.48645	2.56768	5.30431
XLOC_014301	Uextra:28886573-28886773	0.438338	0.666054	0.711034	0.782006	0.764601	0.907606	2.56754	1.95441	2.37371	2.14823	2.77137	2.36371	1.97606	1.93276
XLOC_014302	Uextra:28892237-28892480	0.447787	0.673292	0.410243	0.517361	0.773719	0.909762	2.07998	2.657	2.06303	2.67395	1.66844	2.49152	2.45762	2.85639
XLOC_014303	Uextra:28901049-28901327	0.569012	0.76358	0.569697	0.662519	0.130014	0.4572	5.25395	4.67575	5.2772	4.65249	6.41328	4.09462	4.14113	5.21037
XLOC_014304	Uextra:28903817-28904043	0.974598	0.990343	0.219061	0.309215	0.17223	0.502484	2.17824	2.15805	1.76598	2.57031	2.22421	2.13228	1.30776	3.00835
XLOC_014305	Uextra:28907811-28908040	0.251981	0.546514	0.521221	0.62261	0.809409	0.923489	1.64808	2.57306	1.89733	2.32381	1.51476	1.78139	2.27991	2.86622
XLOC_014306	Uextra:28928609-28928829	0.243012	0.539278	0.0353927	0.071389	0.157203	0.484082	12.8964	16.1077	12.2871	16.717	12.1377	13.6551	12.4365	19.7789
XLOC_014307	Uextra:28929681-28929964	0.705632	0.850583	0.0978285	0.161688	0.565498	0.796513	6.1294	6.5553	5.28691	7.39779	4.71555	7.54324	5.85827	7.25234
XLOC_014308	Uextra:28934553-28934808	0.0874582	0.379485	0.000189286	0.000991272	0.28245	0.607502	12.4364	8.53038	6.09077	14.876	9.16441	15.7084	3.01713	14.0436
XLOC_014309	Uextra:28968780-28969012	0.438981	0.666589	0.0909551	0.153079	0.417736	0.698042	16.1589	14.3499	17.6852	12.8236	19.7318	12.586	15.6387	13.0612
XLOC_014310	Uextra:28980316-28980531	0.579272	0.771401	0.312512	0.413386	0.565905	0.796513	2.76357	2.26954	2.14938	2.88372	2.6038	2.92334	1.69496	2.84411
XLOC_014311	Uextra:28981894-28982065	0.0334795	0.270359	0.0102541	0.026252	0.388112	0.677631	8.38965	5.93363	5.17323	9.15005	7.03451	9.7448	3.31196	8.55529
XLOC_014312	Uextra:28994865-28995028	0.186988	0.501033	0.54941	0.647076	0.314496	0.629265	4.46912	3.40075	3.6564	4.21347	3.7198	5.21844	3.593	3.20851
XLOC_014313	Uextra:113084-116097	0.280932	0.569002	3.3858e-07	6.76867e-06	0.682016	0.86484	68.71	83.2097	90.5581	61.3615	84.2194	53.2006	96.8969	69.5225
XLOC_014314	Uextra:167869-168568	0.0927777	0.388517	0.115468	0.184605	0.96522	0.986443	4.38418	2.11713	2.75059	3.75071	3.87058	4.89778	1.63061	2.60365
XLOC_014315	Uextra:206725-207071	0.646817	0.813921	0.220235	0.310625	0.45942	0.725916	1.22182	0.987142	0.785521	1.42344	0.712046	1.73159	0.858996	1.11529
XLOC_014316	Uextra:243505-243691	0.832947	0.921641	0.0345936	0.0702072	0.788781	0.915345	0.138967	0.108798	0	0.247765	0	0.277934	0	0.217596
XLOC_014317	Uextra:379755-382055	0.571772	0.765581	0.000625487	0.00255416	0.710061	0.876444	16.227	21.626	15.3163	22.5366	12.9689	19.4851	17.6638	25.5882
XLOC_014318	Uextra:448169-449965	0.297334	0.581702	6.1523e-05	0.000385399	0.527997	0.777012	1.54549	2.35761	0.831413	3.07169	0.577379	2.51361	1.08545	3.62977
XLOC_014319	Uextra:455937-457626	0.309431	0.585691	7.87154e-07	1.2395e-05	0.247502	0.57709	1.83503	2.72197	0.396336	4.16067	0.304875	3.36518	0.487796	4.95615
XLOC_014320	Uextra:471243-472425	0.350905	0.606734	0.505094	0.607328	0.269695	0.598482	3.87043	3.09565	3.27385	3.69224	3.31234	4.42853	3.23535	2.95595
XLOC_014321	Uextra:495463-497025	0.729016	0.865887	0.0500926	0.0947064	0.886251	0.961535	6.26735	5.80897	5.03803	7.03829	5.19671	7.33799	4.87936	6.73859
XLOC_014322	Uextra:509008-509438	0.0256463	0.249193	0.00375491	0.011449	0.00372974	0.0963447	2.74604	0.0989958	0.40099	2.44405	0.702122	4.78996	0.099858	0.0981335
XLOC_014323	Uextra:528190-529858	0.258423	0.552644	0.00624388	0.0175062	0.184834	0.518599	3.51866	5.1082	3.08654	5.54033	2.85582	4.18151	3.31726	6.89914
XLOC_014325	Uextra:547550-549112	0.762955	0.882755	0.0399018	0.0785397	0.997016	0.998536	0.367956	0.313788	0.121335	0.560408	0.148804	0.587108	0.0938669	0.533708
XLOC_014326	Uextra:563623-564460	0.0594614	0.333712	0.425643	0.533271	0.533072	0.778246	1.23329	2.80184	1.80233	2.2328	0.850034	1.61655	2.75463	2.84904
XLOC_014327	Uextra:592689-594185	0.125051	0.431936	0.000632207	0.00256806	0.638252	0.83615	32.2145	16.1129	19.4178	28.9095	26.8823	37.5467	11.9534	20.2724
XLOC_014328	Uextra:595932-597389	0.746732	0.873213	0.932907	0.950689	0.995006	0.997966	13.2105	12.1871	12.7825	12.6151	13.288	13.1331	12.277	12.0971
XLOC_014329	Uextra:600706-602155	0.225853	0.525542	0.00517196	0.014977	0.67376	0.859109	0.548286	0.739313	0.242729	1.04487	0.203469	0.893102	0.281989	1.19664
XLOC_014330	Uextra:621204-622656	0.111029	0.421216	0.000180229	0.000952522	0.534367	0.778246	2.23325	4.85576	1.97325	5.11576	0.891146	3.57535	3.05535	6.65617
XLOC_014331	Uextra:632087-633447	0.229858	0.528934	0.000145896	0.000796708	0.495771	0.75582	6.49043	7.97579	5.12914	9.33707	4.05582	8.92504	6.20247	9.7491
XLOC_014332	Uextra:656573-657445	0.189558	0.501519	0.14751	0.226537	0.848068	0.939244	1.30555	1.96325	1.2821	1.9867	0.907512	1.70358	1.65668	2.26982
XLOC_014333	Uextra:673443-674318	0.880814	0.945128	0.0919996	0.15416	0.465856	0.729252	2.35024	2.11254	1.64833	2.81444	1.52011	3.18036	1.77655	2.44852
XLOC_014334	Uextra:725781-727128	0.565522	0.76299	0.00033978	0.00157174	0.283258	0.607502	7.07498	5.58317	3.41585	9.2423	3.3804	10.7696	3.45129	7.71504
XLOC_014335	Uextra:748869-750168	0.308748	0.585691	0.00158771	0.00557275	0.756955	0.904756	4.35784	9.15717	4.3992	9.11581	1.78879	6.92689	7.00961	11.3047
XLOC_014336	Uextra:765970-767278	0.225023	0.525402	0.733534	0.799618	0.47454	0.734163	7.65664	6.19822	6.71759	7.13727	7.88918	7.4241	5.546	6.85044
XLOC_014337	Uextra:863707-864944	0.0058805	0.143822	0.438802	0.545595	0.901114	0.967614	5.48971	42.8252	23.4591	24.8558	4.6799	6.29953	42.2384	43.4121
XLOC_014338	Uextra:867400-980043	0.0622062	0.33999	0.638574	0.72387	0.350417	0.649685	9.79697	7.35748	8.26324	8.89122	10.1109	9.48302	6.41555	8.29942
XLOC_014339	Uextra:1045205-1046374	0.145418	0.456495	0.00624406	0.0175062	0.114056	0.433771	9.28088	4.39371	5.55105	8.12355	7.28514	11.2766	3.81696	4.97046
XLOC_014340	Uextra:1447554-1448166	0.590827	0.78019	0.0388968	0.0768906	0.140405	0.465938	3.20662	3.95156	2.8484	4.30978	1.96432	4.44893	3.73249	4.17063
XLOC_014341	Uextra:1484278-1485335	0.377311	0.622712	0.00570659	0.0161968	0.205535	0.538229	5.29458	3.62816	2.89464	6.02811	3.04954	7.53963	2.73973	4.5166
XLOC_014342	Uextra:1566524-1567478	0.595955	0.784201	0.000342159	0.0015764	0.405997	0.690479	2.42404	2.93474	0.928024	4.43075	1.03514	3.81294	0.820905	5.04857
XLOC_014343	Uextra:1631069-1632115	0.0817177	0.369598	0.00170689	0.00593666	0.0567784	0.346243	0.752098	7.39783	2.74391	5.40602	0.18339	1.32081	5.30443	9.49124
XLOC_014344	Uextra:1638327-1639124	0.0445023	0.304339	0.00444937	0.0132501	0.537936	0.77891	1.16031	2.45583	1.05412	2.56202	0.558337	1.76229	1.5499	3.36176
XLOC_014345	Uextra:1742860-1743948	0.245604	0.54068	0.0334438	0.068405	0.504309	0.759779	6.20142	5.10726	4.5259	6.78279	4.73171	7.67112	4.32008	5.89445
XLOC_014346	Uextra:1761954-1762903	0.0281185	0.252449	3.80431e-06	4.2664e-05	0.000244949	0.0225255	22.3652	17.7899	23.6995	16.4557	28.6426	16.0877	18.7563	16.8236
XLOC_014347	Uextra:1887590-1888342	0.0227684	0.242336	0.692339	0.767343	0.235453	0.566277	4.58531	3.40897	4.14894	3.84534	5.19749	3.97312	3.10039	3.71755
XLOC_014348	Uextra:1909985-1910687	0.331534	0.598376	0.00129929	0.00466002	0.289697	0.610462	1.78484	0.564985	0.505341	1.84448	0.913089	2.65658	0.0975938	1.03238
XLOC_014349	Uextra:2047105-2048166	0.679381	0.835686	6.27417e-09	2.54961e-07	0.543561	0.784462	19.6914	20.8375	13.7478	26.7811	12.6863	26.6966	14.8093	26.8657
XLOC_014350	Uextra:2162072-2163042	0.156032	0.467246	0.0666644	0.118623	0.577787	0.800653	2.34563	4.19318	2.62188	3.91693	1.88921	2.80205	3.35454	5.03182
XLOC_014351	Uextra:2166637-2167535	0.0750734	0.361832	0.561006	0.656028	0.828245	0.934774	6.51104	4.48813	5.18859	5.81057	6.0843	6.93778	4.29289	4.68337
XLOC_014352	Uextra:2280197-2281223	0.857563	0.932404	0.928781	0.948165	0.33311	0.637464	2.71428	2.80092	2.72894	2.78626	2.9986	2.42997	2.45929	3.14256
XLOC_014353	Uextra:2312942-2313957	0.210089	0.51492	0.0537377	0.0997119	0.502775	0.759448	2.1781	6.56164	3.31121	5.42853	1.47635	2.87985	5.14606	7.97721
XLOC_014354	Uextra:2368093-2369052	0.0155319	0.215108	1.2256e-05	0.000107136	0.0491163	0.328777	16.3497	10.3263	9.78195	16.8941	11.4132	21.2862	8.15067	12.502
XLOC_014355	Uextra:2400676-2401482	0.84257	0.925498	0.0022827	0.00755098	0.526053	0.77575	1.33784	1.44288	0.257942	2.52278	0.422018	2.25365	0.0938669	2.7919
XLOC_014356	Uextra:2525028-2526035	0.042483	0.29936	0.926584	0.946342	0.0759891	0.380608	15.2014	11.6483	13.3376	13.5122	16.8444	13.5585	9.83071	13.4659
XLOC_014357	Uextra:2553922-2554699	0.771895	0.886407	0.015832	0.0371785	0.618485	0.824159	5.81123	5.43482	4.02277	7.22329	3.89723	7.72523	4.1483	6.72134
XLOC_014358	Uextra:2637344-2637719	0.707784	0.85067	0.00326878	0.0101759	0.467915	0.730302	66.575	70.5182	53.1814	83.9118	54.7256	78.4244	51.6372	89.3991
XLOC_014359	Uextra:2791595-2792572	0.309794	0.585691	0.0044361	0.0132501	0.072658	0.376527	9.05072	3.72307	2.37079	10.403	2.61415	15.4873	2.12742	5.31873
XLOC_014360	Uextra:2807944-2808899	0.0553165	0.323364	0.834758	0.875506	0.395722	0.681659	6.70782	4.20111	5.53689	5.37203	7.1279	6.28773	3.94588	4.45634
XLOC_014361	Uextra:2850669-2851361	0.833082	0.921641	0.0686118	0.121151	0.109949	0.432089	5.04098	4.81617	3.81643	6.04071	4.89823	5.18372	2.73463	6.8977
XLOC_014362	Uextra:2854750-2855471	0.321352	0.592452	0.153421	0.233277	0.328721	0.635601	2.48025	1.879	1.64903	2.71022	1.59021	3.37028	1.70785	2.05016
XLOC_014363	Uextra:2883012-2883938	0.848985	0.928553	0.0274557	0.0579593	0.0838076	0.394566	3.90696	4.16287	5.19451	2.87532	5.96019	1.85373	4.42883	3.8969
XLOC_014364	Uextra:2907347-2907828	0.656399	0.821274	0.00179183	0.00616032	0.368111	0.664797	3.43726	2.67421	1.39541	4.71605	1.33678	5.53774	1.45405	3.89436
XLOC_014365	Uextra:2957767-2958746	0.384337	0.628698	0.0273207	0.0577831	0.0733723	0.376773	2.33214	3.50041	1.94572	3.88683	2.13695	2.52734	1.75448	5.24633
XLOC_014366	Uextra:3071511-3071669	0.662394	0.824908	0.648499	0.730117	0.272321	0.600789	3.34032	4.05277	3.94244	3.45065	4.18375	2.49689	3.70113	4.40441
XLOC_014367	Uextra:3080829-3081368	0.000257162	0.0454781	1.64376e-05	0.000135448	0.00654426	0.128214	32.4786	9.43251	2.40833	39.5028	3.43465	61.5226	1.38201	17.483
XLOC_014368	Uextra:3086201-3087141	0.268172	0.557943	9.20356e-06	8.60121e-05	0.218833	0.551642	21.3201	17.165	12.1493	26.3358	12.5757	30.0644	11.7228	22.6072
XLOC_014369	Uextra:3132461-3132952	0.753115	0.876664	0.242331	0.335412	0.090237	0.403076	4.00226	4.24832	3.73981	4.51078	3.05044	4.95408	4.42917	4.06748
XLOC_014370	Uextra:3151782-3152726	0.211975	0.51677	2.98662e-05	0.000216601	0.406689	0.690479	13.1494	17.1939	11.7574	18.586	10.3135	15.9853	13.2012	21.1866
XLOC_014371	Uextra:3204718-3204920	0.122825	0.431407	2.86548e-05	0.000211086	0.424874	0.700238	61.483	45.5409	5.81767	101.206	6.04549	116.921	5.58984	85.4919
XLOC_014372	Uextra:3236750-3236925	0.00273006	0.104607	1.17817e-05	0.000105805	0.0444095	0.311273	5.41564	2.91679	0.56429	7.76814	0.386859	10.4444	0.74172	5.09187
XLOC_014373	Uextra:3298366-3298791	0.434169	0.665143	0.000430881	0.00188326	0.68782	0.866721	4.56683	5.12126	3.39682	6.29127	3.26685	5.86681	3.5268	6.71573
XLOC_014374	Uextra:3359089-3360048	0.987123	0.995002	0.0288568	0.0603107	0.189753	0.523454	20.9293	20.9789	18.6212	23.287	19.9572	21.9013	17.2852	24.6726
[truncated: 300 more rows]
