# Supplementary material for: The Genomic Basis of Postponed Senescence in Drosophila melanogaster
Source: PLoS One. 2015 Sep 17;10(9):e0138569. doi: 10.1371/journal.pone.0138569 (PMC4574564; doi:10.1371/journal.pone.0138569)
Supplement: S12 Table — (XLSX) [file pone.0138569.s012.xlsx]

## Sheet: S12 Table
FlyBase ID	Chromosome	Gene Category	Gene Symbol	P-value Population	FDR Population	P-value Age	FDR Age	P-value Pop×Age	FDR Pop×Age	P-value Population W1	P-value Population W5	P-value Age B	P-value Age O	B Week 1 Mean	B Week 5 Mean	O Week 1 Mean	O Week 5 Mean	Interaction Group	Biological Process GO
FBgn0035642	3L	protein_coding	CG18586	0.192942	0.432344	0.0278555	0.0880285	0.00263013	0.0211196	0.245163	0.00409961	0.00429804	0.375564	502.991	599.932	533.667	516.739	Group 1	metabolic process
FBgn0040347	X	protein_coding	mus81	0.0175711	0.134564	0.0721088	0.178537	0.00447632	0.0293143	0.701324	0.000157044	0.0107526	0.336121	581.086	675.446	567.242	543.992	Group 1	reciprocal meiotic recombination; DNA repair; mitotic G2 DNA damage checkpoint
FBgn0000078	2R	protein_coding	Amy-d	0.0124723	0.114619	0.000450392	0.00324841	6.70253e-06	0.000442651	0.205634	0.000947515	0.0132807	0.222493	1521.19	2242.53	1109.49	992.016	Group 1	carbohydrate metabolic process
FBgn0038470	3R	protein_coding	CG18213	0.0277245	0.170772	0.038504	0.112488	0.00214675	0.0185164	0.753886	0.00036279	0.00668831	0.209414	741.906	970.94	761.817	711.947	Group 1	Unknown
FBgn0040283	3R	protein_coding	SMC1	0.349297	0.584391	9.01487e-05	0.000876518	0.00211261	0.0183745	0.345295	0.0126467	0.000334826	0.373614	1569.04	1867.61	1642.85	1687.2	Group 1	neuron remodeling; negative regulation of gene expression; mitotic sister chromatid cohesion; dendrite morphogenesis; mushroom body development; sister chromatid cohesion
FBgn0260759	3R	protein_coding	CG42557	0.575002	0.75728	0.0568501	0.150451	0.00301883	0.0230984	0.377599	0.0398454	0.0260587	0.322583	344.006	391.75	363.697	352.194	Group 1	Unknown
FBgn0026148	2L	protein_coding	CG12253	0.209417	0.449708	0.0157812	0.0569357	0.0100195	0.0495445	0.420761	0.0115503	0.00612178	0.855505	228.754	278.02	241.412	239.634	Group 1	Unknown
FBgn0031217	2L	protein_coding	CG11377	0.905817	0.955667	0.063845	0.163594	0.00344329	0.0249964	0.0937945	0.0106681	0.011492	0.239725	669.394	761.219	724.011	701.329	Group 1	Unknown
FBgn0034366	2R	protein_coding	Atg7	0.137606	0.366568	1.95197e-06	3.27839e-05	0.000620512	0.00856625	0.986529	0.0147058	0.000209302	0.275697	321.926	401.389	321.565	338.718	Group 1	positive regulation of macroautophagy; oogenesis; determination of adult lifespan; cellular response to starvation; regulation of defense response to virus; regulation of autophagy; macroautophagy; larval midgut cell programmed cell death
FBgn0086656	2R	protein_coding	shrb	0.0612518	0.247196	0.000586995	0.00405839	0.00372092	0.0259947	0.913629	0.00578056	0.00205502	0.468792	808.444	943.04	812.496	826.072	Group 1	endosome transport via multivesicular body sorting pathway; ubiquitin-dependent protein catabolic process via the multivesicular body sorting pathway; negative regulation of growth of symbiont in host; negative regulation of Notch signaling pathway; prote
FBgn0015321	3L	protein_coding	UbcD4	0.352626	0.587559	0.122466	0.261329	0.00129029	0.0134518	0.117956	0.00626245	0.00811515	0.0594249	1716.2	1919.82	1818.4	1740.24	Group 1	regulation of cell cycle
FBgn0025624	X	protein_coding	CG4025	0.644498	0.805287	0.016815	0.0596853	0.000348784	0.00596069	0.0571147	0.00306683	0.000407525	0.264921	93.8963	123.449	114.341	107.517	Group 1	Unknown
FBgn0038766	3R	protein_coding	CG4854	0.290923	0.534079	0.000246113	0.00197931	0.00142151	0.014279	0.665411	0.0286579	0.0024206	0.683836	115.666	144.201	119.608	122.038	Group 1	Unknown
FBgn0040349	X	protein_coding	CG3699	0.0166269	0.131147	4.20518e-05	0.000455705	4.51298e-05	0.00159565	0.226915	0.00169494	0.00998851	0.985146	217.36	318.394	161.768	162.038	Group 1	fatty acid beta-oxidation; metabolic process
FBgn0035791	3L	protein_coding	CG8539	0.0142306	0.122851	0.000790595	0.00520364	2.38853e-06	0.00022839	0.755705	0.000560653	0.00015596	0.247162	208.552	315.16	198.804	175.215	Group 1	proteolysis
FBgn0086532	2R	protein_coding	Spt-I	0.269612	0.512383	0.00190739	0.0107014	0.00253965	0.0207241	0.770579	0.0213121	0.00672776	0.942827	548.393	645.904	559.584	561.193	Group 1	biosynthetic process
FBgn0015286	X	protein_coding	Rala	0.0129053	0.116672	0.0302065	0.0936445	0.00199193	0.01767	0.269191	1.2099e-05	0.00462466	0.0921328	1752.29	2199.42	1853.9	1765.42	Group 1	many biological processes described with 11 unique terms, many of which group under: biological regulation; single-organism developmental process; response to stress; response to stimulus; immune response; localization; sensory organ development;
FBgn0001085	3L	protein_coding	fz	0.808706	0.905215	0.0205791	0.070047	0.00767519	0.0419872	0.0899324	0.0285559	0.00873155	0.678606	890.604	1045.27	982.292	970.151	Group 1	many biological processes described with 36 unique terms, many of which group under: single-organism developmental process; biological regulation; sensory organ development; establishment of planar polarity; cellular component organization or biogenesis;
FBgn0000261	3L	protein_coding	Cat	0.0325484	0.184071	0.00540071	0.0246776	0.00342499	0.0249133	0.859077	0.00875798	0.00270664	0.860902	2254.67	2685.34	2274.26	2261.66	Group 1	aging; response to oxidative stress; regulation of hemocyte proliferation; oxidation-reduction process; calcium-dependent cell-cell adhesion; determination of adult lifespan; response to hydrogen peroxide
FBgn0040212	3R	protein_coding	Dhap-at	0.00679862	0.083239	7.2964e-05	0.000733216	0.0031563	0.0238227	0.795463	0.000145782	0.000119926	0.180411	504.44	599.005	509.862	526.865	Group 1	ether lipid biosynthetic process
FBgn0039714	3R	protein_coding	Zip99C	0.253979	0.497364	7.46473e-05	0.00074724	0.00881543	0.0460423	0.683243	0.00546459	0.00155085	0.095219	703.971	817.548	719.041	746.805	Group 1	metal ion transport; transmembrane transport
FBgn0033015	2R	protein_coding	d4	0.939785	0.971964	0.0547579	0.146592	0.00192113	0.0172084	0.11658	0.0403444	0.0110118	0.138539	1299.98	1476.06	1407.87	1361.84	Group 1	muscle organ development; regulation of transcription, DNA-templated; dendrite morphogenesis
FBgn0031515	2L	protein_coding	CG9664	0.739593	0.865282	0.250023	0.427866	0.00195406	0.0174533	0.33824	0.0232312	0.0216218	0.213769	58.1361	72.0309	66.4851	59.6994	Group 1	olfactory behavior; transport
FBgn0030396	X	protein_coding	CG2556	0.511829	0.711186	3.60048e-05	0.000400836	5.17043e-05	0.00175188	0.0941745	0.000336924	1.8483e-05	0.92349	721.52	915.501	798.962	801.616	Group 1	Unknown
FBgn0027865	3R	protein_coding	Tsp96F	0.00113132	0.0327403	0.0908599	0.211744	0.00922369	0.047243	0.0531611	3.66406e-05	0.021648	0.443103	805.177	948.049	663.744	630.895	Group 1	Unknown
FBgn0034198	2R	protein_coding	CG11400	0.436328	0.652336	0.0162683	0.0583158	0.000146552	0.00345039	0.210608	0.0166044	0.00131373	0.23879	196.293	246.322	218.021	204.82	Group 1	Unknown
FBgn0050096	2R	protein_coding	CG30096	0.0523362	0.230917	0.00418855	0.0201292	2.96799e-05	0.00119842	0.177144	0.00168167	0.000150442	0.152686	122.841	166.107	134.691	124.762	Group 1	Unknown
FBgn0011802	3L	protein_coding	Gem3	0.0454196	0.216588	0.00173058	0.00988739	0.00348276	0.0250959	0.682507	0.00132489	0.00741192	0.787781	1120.89	1375.14	1083.59	1094.02	Group 1	adult locomotory behavior; neuromuscular junction development; flight behavior; ribonucleoprotein complex assembly
FBgn0035641	3L	protein_coding	CG5568	0.0840471	0.287019	0.00127515	0.00773927	6.78989e-05	0.00210811	0.161991	0.000961655	0.000138044	0.292446	955.072	1219.44	1043.45	1008.5	Group 1	metabolic process
FBgn0037814	3R	protein_coding	CG6325	0.0630617	0.251505	0.0252577	0.0816904	0.00858389	0.0452906	0.890777	0.0104531	0.0104136	0.717173	695.473	793.379	691.447	682.717	Group 1	Unknown
FBgn0033995	2R	protein_coding	GPHR	0.0572704	0.240975	0.0534622	0.143914	0.00147612	0.0146109	0.174628	0.00198506	0.00198165	0.207829	368.392	441.51	391.393	371.481	Group 1	secretion by cell; Golgi organization
FBgn0265185	2R	protein_coding	CG44250	0.0560834	0.238764	0.000145545	0.00129184	0.00542829	0.033085	0.948406	0.000563068	0.00112184	0.235738	604.07	782.547	599.833	633.057	Group 1	Unknown
FBgn0024909	3R	protein_coding	Taf7	0.997993	0.999226	0.0599816	0.156464	0.00148436	0.0146518	0.0595046	0.0151552	0.00722602	0.163765	426.304	501.532	474.595	453.154	Group 1	in preinitiation complex assembly
FBgn0032929	2L	protein_coding	Mcm10	0.300864	0.54458	0.000630264	0.00431983	0.00124095	0.013104	0.303703	0.00426958	0.00123238	0.803883	1262.83	1530.5	1336.97	1346.2	Group 1	many biological processes described with 11 unique terms, many of which group under: biological regulation; cellular component organization or biogenesis; cell cycle; cell cycle process; organelle organization; cellular macromolecule biosynthetic process;
FBgn0000166	3R	protein_coding	bcd	0.074799	0.270554	0.65667	0.782362	0.00182285	0.0166927	0.516251	0.00688938	0.0171132	0.0559829	620.427	679.121	635.966	590.819	Group 1	many biological processes described with 11 unique terms, many of which group under: biological regulation; single-organism developmental process; anterior/posterior axis specification; axis specification; tripartite regional subdivision;
FBgn0028426	2R	protein_coding	JhI-1	0.176793	0.414984	6.72668e-05	0.000685165	0.00121627	0.0129575	0.845763	0.00203234	0.00192231	0.407954	587.713	677.954	593.985	605.724	Group 1	many biological processes described with 11 unique terms, many of which group under: ncRNA metabolic process; biological regulation; gene expression; multi-organism reproductive process; single-organism developmental process;
FBgn0015924	2L	protein_coding	crq	0.341041	0.581433	2.23925e-06	3.67765e-05	4.117e-05	0.00150628	0.180047	0.00990611	1.7001e-05	0.531535	1828.9	2333.2	1966.84	2016.87	Group 1	many biological processes described with 11 unique terms, many of which group under: programmed cell death; localization; immune system process; endocytosis; cellular process; cell death; vesicle-mediated transport; response to stimulus; immune response;
FBgn0003087	2L	protein_coding	pim	0.0236465	0.157032	0.000203747	0.00168724	0.000303267	0.00543009	0.882726	0.000692587	0.000597351	0.864035	838.842	1208.14	851.154	857.634	Group 1	many biological processes described with 12 unique terms, many of which group under: cell cycle; single-organism developmental process; cell cycle process; cellular component organization or biogenesis; system development; M phase;
FBgn0015546	2L	protein_coding	spel1	0.257248	0.501622	0.0121369	0.0467191	0.00745564	0.041106	0.250749	0.00442822	0.00230456	0.857553	884.213	1056.31	942.603	936.334	Group 1	many biological processes described with 12 unique terms, many of which group under: DNA repair; cellular component organization or biogenesis; biological regulation; cellular response to DNA damage stimulus; cell cycle; cell cycle process;
FBgn0002673	2L	protein_coding	twe	0.0534481	0.233308	0.00159552	0.00924108	0.00350615	0.0251597	0.929494	0.00208965	0.00349492	0.776732	976.544	1206.05	969.886	980.425	Group 1	many biological processes described with 13 unique terms, many of which group under: cell cycle; cellular component organization or biogenesis; cell cycle process; single-organism developmental process; biological regulation; multi-organism reproductive process;
FBgn0001291	2R	protein_coding	Jra	0.685774	0.832233	1.53899e-05	0.00019391	0.00039693	0.00651548	0.334087	0.0427293	0.000645009	0.444862	569.875	663.43	601.304	613.4	Group 1	many biological processes described with 17 unique terms, many of which group under: single-organism developmental process; biological regulation; cellular component organization or biogenesis; sensory organ development; establishment of planar polarity;
FBgn0261278	2L	protein_coding	grp	0.627968	0.795022	0.224442	0.398931	0.0035108	0.0251649	0.159238	0.0039671	0.0193137	0.0962585	3925.03	4474.28	4251.05	4009.83	Group 1	many biological processes described with 18 unique terms, many of which group under: cell cycle; biological regulation; cell cycle process; cellular component organization or biogenesis; single-organism developmental process; multicellular organismal development;
FBgn0004106	2L	protein_coding	cdc2	0.0133935	0.119083	0.00313319	0.0159224	0.00189018	0.0170525	0.893176	0.000620612	0.00188461	0.815405	1171.47	1495.49	1180.46	1170.88	Group 1	many biological processes described with 19 unique terms, many of which group under: cell cycle; biological regulation; cell cycle process; cellular component organization or biogenesis; multi-organism reproductive process; single-organism developmental process;
FBgn0003124	3L	protein_coding	polo	0.319985	0.562646	0.118637	0.255751	0.0028054	0.0220295	0.523581	0.00435632	0.026843	0.170271	3162.62	3557.78	3287.91	3153.15	Group 1	many biological processes described with 26 unique terms, many of which group under: cellular component organization or biogenesis; cell cycle; cell cycle process; localization; multi-organism reproductive process; single-organism developmental process;
FBgn0026404	3L	protein_coding	Nc	0.338768	0.579527	0.00213662	0.0117312	0.00459331	0.0298173	0.452895	0.0337758	0.00355055	0.810736	714.99	885.067	754.455	762.39	Group 1	many biological processes described with 28 unique terms, many of which group under: single-organism developmental process; programmed cell death; biological regulation; protein maturation; cell death; gene expression; gland morphogenesis;
FBgn0023423	3R	protein_coding	slmb	0.0843168	0.287437	0.00384452	0.0188608	0.00591645	0.035009	0.921432	0.00118158	0.00645426	0.857066	2686.27	3045.67	2699.01	2709.14	Group 1	many biological processes described with 30 unique terms, many of which group under: biological regulation; multi-organism reproductive process; single-organism developmental process; negative regulation of response to stimulus;
FBgn0003444	2L	protein_coding	smo	0.0706244	0.264624	0.000320555	0.00245391	0.00371575	0.0259799	0.548105	8.54314e-05	0.000763849	0.321428	862.742	1051.54	888.674	912.977	Group 1	many biological processes described with 34 unique terms, many of which group under: biological regulation; single-organism developmental process; cellular component organization or biogenesis; sensory organ development; cardiovascular system development;
FBgn0035461	3L	protein_coding	ntc	0.0177222	0.13507	0.0373443	0.109926	0.00950444	0.0480962	0.773341	0.000681614	0.0103419	0.597417	241.896	281.838	237.164	232.354	Group 1	activation of cysteine-type endopeptidase activity
FBgn0032859	2L	protein_coding	Arpc2	0.317457	0.560287	0.0555298	0.148023	0.000397551	0.00651548	0.187543	0.00292026	0.00189962	0.135533	3594	3999.15	3777.6	3641.43	Group 1	Arp2/3 complex-mediated actin nucleation; lateral inhibition; regulation of cell shape; cortical actin cytoskeleton organization; cell morphogenesis; cell projection assembly; regulation of actin polymerization or depolymerization
FBgn0032997	2R	protein_coding	CG17486	0.541252	0.734008	0.0349004	0.104466	0.000140949	0.00339255	0.180094	0.00134236	0.00277564	0.0933407	811.551	998.692	908.518	846.704	Group 1	asparagine biosynthetic process
FBgn0028664	3L	protein_coding	VhaM9.7-c	0.241568	0.484441	0.0282239	0.0888383	0.00400702	0.0273319	0.914434	0.00616354	0.0124763	0.669657	252.211	294.547	254.881	248.499	Group 1	ATP hydrolysis coupled proton transport
FBgn0036813	3L	protein_coding	Atg3	0.227058	0.468671	0.00078756	0.00519283	0.000824176	0.0100829	0.303779	0.00292503	0.00015958	0.991105	473.941	547.447	492.929	493.097	Group 1	autophagy
FBgn0025936	4	protein_coding	Eph	0.00581537	0.0771391	0.000368745	0.00274857	0.00196513	0.017511	0.93245	0.000100716	0.000562138	0.466591	2244.16	2888.76	2233.32	2288.05	Group 1	axonogenesis; peripheral nervous system development; melanotic encapsulation of foreign target; protein phosphorylation; ephrin receptor signaling pathway; mushroom body development; signal transduction
FBgn0032387	2L	protein_coding	CG16965	0.000936135	0.029123	1.69659e-11	2.21984e-09	3.45814e-10	3.8499e-07	0.818514	1.16748e-05	6.61173e-10	0.425676	139.317	308.396	144.282	155.769	Group 1	carbohydrate metabolic process
FBgn0033294	2R	protein_coding	Mal-A4	0.000530296	0.0204079	3.03452e-09	1.43321e-07	1.20568e-09	8.54171e-07	0.492914	6.13266e-06	1.00346e-06	0.671775	136.41	420.047	101.556	95.2273	Group 1	carbohydrate metabolic process
FBgn0033296	2R	protein_coding	Mal-A7	0.0222079	0.152818	6.71469e-12	1.01946e-09	1.38008e-10	2.96082e-07	0.0646156	0.00239898	1.51619e-07	0.270046	107.506	785.977	209.734	255.195	Group 1	carbohydrate metabolic process
FBgn0033297	2R	protein_coding	Mal-A8	0.0890427	0.295447	1.65881e-11	2.19104e-09	4.56939e-10	4.74644e-07	0.142394	0.00685859	3.12352e-07	0.461062	103.706	522.647	180.952	212.326	Group 1	carbohydrate metabolic process
FBgn0002571	2R	protein_coding	Mal-A3	0.0800775	0.279778	7.03869e-06	9.84785e-05	3.00609e-07	5.3242e-05	0.423913	0.00160428	1.23305e-05	0.505688	161.453	360.471	200.505	181.282	Group 1	carbohydrate metabolic process; glucose metabolic process
FBgn0263199	3L	protein_coding	Galk	0.0150288	0.125463	6.79362e-08	1.95722e-06	1.83844e-08	5.85251e-06	0.167404	0.00027391	1.88535e-07	0.722103	950.074	1339.99	1022.13	1008.73	Group 1	carbohydrate phosphorylation; galactose metabolic process
FBgn0010315	X	protein_coding	CycD	0.476812	0.684183	0.0290444	0.0907716	0.00180976	0.0166216	0.089816	0.00452757	0.00449676	0.237392	1268.35	1460.66	1358.47	1320.13	Group 1	cell proliferation; cellular process; mitochondrion organization; JAK-STAT cascade; regulation of cyclin-dependent protein serine/threonine kinase activity; cell growth; positive regulation of cell growth
FBgn0262124	2RHet	protein_coding	uex	0.0843833	0.287538	0.0505729	0.138213	0.00332426	0.0244519	0.372682	0.000235726	0.00973268	0.147877	3539.44	4271.02	3728.66	3566.18	Group 1	cellular ion homeostasis
FBgn0051108	3R	protein_coding	CG31108	0.000534306	0.0205116	0.0022071	0.0120111	0.00333376	0.0244648	0.058642	0.000102717	0.00206553	0.873711	1383.91	1677.42	1234.11	1241.31	Group 1	cellular protein modification process
FBgn0032907	2L	protein_coding	CG9272	0.0369756	0.197276	0.042569	0.121095	0.000808059	0.00994034	0.767447	0.000556663	0.00776342	0.271986	275.244	323.499	269.586	256.209	Group 1	cellular response to DNA damage stimulus; DNA repair; base-excision repair
FBgn0023174	3L	protein_coding	Prosbeta2	0.145257	0.375826	0.244567	0.421351	0.00500437	0.0313497	0.857271	0.00891268	0.0481472	0.337954	1640.55	1758.5	1624.94	1573.19	Group 1	cellular response to DNA damage stimulus; proteasome-mediated ubiquitin-dependent protein catabolic process; proteolysis
FBgn0028396	3R	protein_coding	TotA	0.0154278	0.127005	1.00185e-06	1.88833e-05	6.27167e-05	0.00200523	0.0709304	0.0113476	0.00287254	0.0874756	994.172	2768.98	297.142	544.571	Group 1	cellular response to oxidative stress; response to mercury ion; response to heat; response to water deprivation; cellular response to mechanical stimulus; response to bacterium; cellular response to UV; response to methylmercury; cellular response to heat
FBgn0011710	X	protein_coding	1-Sep	0.0878967	0.293661	0.213206	0.38501	0.0100808	0.0497369	0.738292	0.00128379	0.0274028	0.215462	1092.05	1183.85	1106.73	1072.91	Group 1	cellularization; positive regulation of apoptotic process; cell cycle; cytokinesis; GTP catabolic process
FBgn0032034	2L	protein_coding	Rcd4	0.119538	0.341632	0.125333	0.266063	0.00209482	0.0182955	0.47434	0.00114566	0.0130782	0.0873284	154.742	182.054	162.48	152.533	Group 1	centriole replication
FBgn0031655	2L	protein_coding	Marcal1	0.233498	0.475735	0.0183792	0.0639987	0.00606846	0.0356648	0.651367	0.00806349	0.0128888	0.671082	370.083	418.639	379.362	375.24	Group 1	chromatin modification
FBgn0015271	2L	protein_coding	Orc5	0.569368	0.753325	0.0155465	0.0562933	0.000620465	0.00856625	0.271274	0.00327769	0.00364287	0.327048	385.294	467.542	422.641	406.299	Group 1	chromatin silencing; lateral inhibition; DNA replication initiation; DNA replication; mitotic spindle organization; mitotic chromosome condensation; DNA-dependent DNA replication
FBgn0263112	4	protein_coding	Mitf	0.0388471	0.200812	0.00908375	0.0373569	0.000109372	0.00286019	0.13131	0.000270976	0.00027244	0.152795	2732.41	3434.44	2939.71	2776.79	Group 1	compound eye morphogenesis; regulation of transcription, DNA-templated
FBgn0004419	2L	protein_coding	me31B	0.162129	0.397107	0.00045022	0.00324841	0.000165619	0.00372783	0.180979	0.000771415	0.000206764	0.731945	19478.5	23959.7	20835.7	20636	Group 1	cytoplasmic mRNA processing body assembly; mitotic G2 DNA damage checkpoint; gene silencing by miRNA
FBgn0011747	4	protein_coding	Ank	0.0321329	0.182849	0.00147848	0.00869896	0.000801652	0.00990059	0.316204	0.000343631	0.000577616	0.800433	5702.73	6706.28	5889.29	5857.19	Group 1	cytoskeletal anchoring at plasma membrane; signal transduction
FBgn0028542	2L	protein_coding	NimB4	0.0362034	0.194718	1.5241e-06	2.664e-05	6.05301e-05	0.00196546	0.530697	0.00291967	0.00113801	0.291604	25.7616	46.8188	21.9767	24.6202	Group 1	defense response to bacterium
FBgn0037376	3R	protein_coding	CG2051	0.250864	0.494249	0.0056993	0.0257753	0.000895464	0.0106054	0.361771	0.00916702	0.00410414	0.467164	1011.98	1243.66	1076.14	1051.22	Group 1	defense response to Gram-negative bacterium; histone acetylation; positive regulation of innate immune response; chromatin silencing at telomere
FBgn0031969	2L	protein_coding	pes	0.137946	0.367107	0.248168	0.425628	0.00128222	0.0134035	0.60568	0.0199883	0.00692127	0.159563	1932.79	2126.56	1977.84	1880.12	Group 1	defense response; cell adhesion
FBgn0037802	3R	protein_coding	Sirt6	0.291914	0.535287	0.193062	0.358734	0.000763588	0.00966013	0.128604	0.00604343	0.00461865	0.0677832	200.891	246.754	224.222	202.3	Group 1	determination of adult lifespan
FBgn0035623	3L	protein_coding	mthl2	0.0594582	0.244617	9.03734e-05	0.000878154	6.49824e-06	0.000434685	0.735474	0.00801957	0.00104124	0.313707	12.0459	31.2433	13.2276	11.395	Group 1	determination of adult lifespan; G-protein coupled receptor signaling pathway; response to stress
FBgn0038788	3R	protein_coding	Sirt2	0.343467	0.582305	0.0620248	0.15999	0.00233025	0.0195056	0.326899	0.0173539	0.0099921	0.225876	429.984	489.852	452.95	437.059	Group 1	determination of adult lifespan; protein deacetylation; dendrite morphogenesis
FBgn0038105	3R	protein_coding	yellow-f2	0.0419899	0.208624	0.00122771	0.00753348	0.0030103	0.0230747	0.737453	0.0125983	0.0020654	0.7989	89.2434	120.7	86.2415	87.8373	Group 1	developmental pigmentation; melanin biosynthetic process; melanin biosynthetic process from tyrosine; cuticle pigmentation; indole-containing compound biosynthetic process
FBgn0026143	X	protein_coding	CDC45L	0.81383	0.908172	0.254856	0.432654	0.00173107	0.016127	0.230891	0.0432113	0.0391796	0.0697564	930.601	1066.88	1020.28	952.487	Group 1	DNA amplification; DNA replication initiation; chromosome condensation; DNA replication; positive regulation of G1/S transition of mitotic cell cycle; mitotic G2 DNA damage checkpoint; neurogenesis; neuron projection morphogenesis
FBgn0038608	3R	protein_coding	WRNexo	0.121344	0.34463	0.0019529	0.0108746	0.00247922	0.0203267	0.665144	0.00224597	0.00134911	0.941897	709.57	873.342	733.272	735.525	Group 1	DNA catabolic process, exonucleolytic; negative regulation of mitotic recombination
FBgn0027375	3L	protein_coding	RecQ5	0.0844313	0.287639	0.000131656	0.00119025	0.00130498	0.0135596	0.740047	0.000169455	0.000901632	0.376104	1008.6	1237.42	1029.58	1054.08	Group 1	DNA recombination; negative regulation of mitotic cell cycle; cellular response to DNA damage stimulus; response to X-ray; double-strand break repair via single-strand annealing
FBgn0029825	X	protein_coding	CG12728	0.9765	0.989902	0.00323869	0.0163519	0.00917929	0.0471013	0.214523	0.031298	0.00530654	0.686348	566.049	682.968	621.199	629.375	Group 1	DNA repair
FBgn0032251	2L	protein_coding	CG13142	0.00307077	0.0556524	0.0191017	0.0658961	0.00315934	0.0238227	0.884841	7.84128e-05	0.00399395	0.343057	288.393	371.512	290.962	280.17	Group 1	DNA repair
FBgn0025832	2R	protein_coding	Fen1	0.461837	0.671598	0.0906018	0.211395	0.00624388	0.0363802	0.368303	0.045563	0.0315144	0.2592	502.621	559.296	524.128	509.634	Group 1	DNA repair; neurogenesis
FBgn0011762	3L	protein_coding	DNApol-alpha50	0.120891	0.344085	0.00217231	0.0118674	0.000104225	0.00276267	0.576166	0.00223319	0.00126725	0.380279	295.892	364.831	308.571	298.619	Group 1	DNA replication; neurogenesis; DNA replication, synthesis of RNA primer
FBgn0261976	2L	protein_coding	Psf2	0.385256	0.612614	0.0687798	0.172403	0.000626163	0.00859262	0.194189	0.0279046	0.00611942	0.186506	156.867	189.714	170.359	159.161	Group 1	DNA strand elongation
FBgn0032906	2L	protein_coding	RPA2	0.677049	0.826689	0.120079	0.257887	0.00760338	0.0417864	0.176352	0.0332384	0.0248313	0.205626	729.757	853.564	795.509	760.32	Group 1	DNA-dependent DNA replication; neurogenesis
FBgn0002542	3R	protein_coding	lds	0.20136	0.440715	0.0346852	0.103982	0.00359649	0.0255259	0.545624	0.00409771	0.0118277	0.34827	2060.14	2337.25	2127.56	2078.37	Group 1	DNA-templated transcription, termination; microtubule anchoring at centrosome; spermatogenesis; termination of RNA polymerase II transcription; female meiosis
FBgn0025815	X	protein_coding	Mcm6	0.60202	0.778348	0.0159568	0.0574505	0.0086547	0.0455102	0.222531	0.0232818	0.00791246	0.815414	1461.39	1690.5	1553.19	1542.22	Group 1	eggshell chorion gene amplification; oogenesis; lateral inhibition; DNA replication initiation; pre-replicative complex assembly
FBgn0086779	2L	protein_coding	step	0.00267819	0.0517251	0.00999211	0.0401192	0.00684971	0.0386429	0.644055	0.00067152	0.00331596	0.865288	1337.7	1528.29	1324.57	1319.34	Group 1	embryonic development via the syncytial blastoderm; imaginal disc-derived wing vein morphogenesis; activation of MAPK activity; regulation of endocytosis; regulation of cell adhesion; regulation of microtubule cytoskeleton organization; positive regulatio
FBgn0000083	3R	protein_coding	AnxB9	0.24195	0.484834	0.000484647	0.00346024	0.00141783	0.0142569	0.948161	0.0297071	0.0106352	0.796644	1633.07	1843.64	1638.78	1650.2	Group 1	endosome transport via multivesicular body sorting pathway; maintenance of cell polarity; basolateral protein localization; regulation of multivesicular body size
FBgn0036805	3L	protein_coding	Chmp1	0.0532556	0.232961	0.00294578	0.0151528	0.00624377	0.0363802	0.314801	0.0118798	0.0138125	0.883498	878.965	1118.15	763.389	774.933	Group 1	endosome transport via multivesicular body sorting pathway; protein transport
FBgn0039955	3RHet	protein_coding	CG41099	0.420325	0.641261	0.0735978	0.181445	0.000601926	0.00844258	0.342306	0.0044921	0.0136064	0.104103	3972.22	4722.98	4287.04	4023.85	Group 1	epithelial cell morphogenesis; embryonic morphogenesis; endocytosis
FBgn0026630	3L	protein_coding	nes	0.0153421	0.126661	0.00604436	0.0269858	0.000449938	0.00702679	0.868856	0.000406166	0.000778461	0.413002	1059.73	1248.14	1067.27	1040.03	Group 1	germ cell migration; lipid modification; plasma membrane organization; sperm individualization
FBgn0039153	3R	protein_coding	CG5463	0.612131	0.784198	0.00973406	0.0393467	0.0014823	0.0146437	0.24301	0.0152472	0.00721468	0.438441	318.597	375.88	343.26	336.446	Group 1	glutaminyl-tRNA aminoacylation
FBgn0050000	2R	protein_coding	GstT1	0.0222723	0.152999	0.157137	0.311636	0.000392055	0.00647307	0.413019	0.00098181	0.00940614	0.217765	557.339	612.253	533.965	508.189	Group 1	glutathione metabolic process
FBgn0086448	X	protein_coding	Gpi1	0.343989	0.582305	0.0510502	0.139298	0.000327957	0.00570016	0.0905628	0.0175262	0.00363474	0.0640679	169.678	220.011	193.14	176.278	Group 1	GPI anchor biosynthetic process
FBgn0013279	3R	protein_coding	Hsp70Bc	0.0314973	0.181215	0.000722691	0.00482599	0.00106116	0.0118234	0.394001	0.0274875	0.00477961	0.655011	8.56433	36.1607	6.41023	6.94899	Group 1	heat shock-mediated polytene chromosome puffing; response to heat; response to methotrexate; response to hypoxia
FBgn0037933	3R	protein_coding	Ho	0.472212	0.680434	0.00588604	0.0264236	0.000518315	0.0077011	0.0515841	0.0432827	0.000554812	0.424318	373.68	455.192	429.107	418.001	Group 1	heme oxidation; heme metabolic process
FBgn0037834	3R	protein_coding	Art1	0.348661	0.584075	0.0520087	0.141221	0.00643749	0.0371335	0.587582	0.0239547	0.0300864	0.450992	2083.75	2317.91	2139.77	2096.68	Group 1	histone H4-R3 methylation; peptidyl-arginine methylation, to asymmetrical-dimethyl arginine; histone methylation
FBgn0064237	2R	protein_coding	Idgf5	0.0159762	0.128751	1.78196e-08	6.44399e-07	4.45186e-05	0.00158987	0.383529	0.00187881	7.69364e-06	0.170918	160.812	261.24	139.895	163.424	Group 1	imaginal disc development; carbohydrate metabolic process; chitin catabolic process
FBgn0029067	X	protein_coding	Dd	0.00600462	0.077925	0.327847	0.506676	0.00965375	0.0484364	0.940118	0.000405436	0.029878	0.105001	951.085	1065.26	947.801	893.884	Group 1	imaginal disc-derived wing vein specification; negative regulation of BMP signaling pathway
FBgn0032005	2L	protein_coding	Snx6	0.149298	0.381532	0.0373519	0.109926	0.000592707	0.00836639	0.134806	5.89185e-05	0.00140351	0.14982	1150.83	1283.91	1204.21	1167.18	Group 1	intracellular protein transport
FBgn0036741	3L	protein_coding	CG7510	0.0271476	0.169046	0.02572	0.0827734	0.00538635	0.0329862	0.86369	0.000648271	0.00471382	0.558399	1218.22	1342.85	1225.35	1210.01	Group 1	intracellular signal transduction; transmembrane transport
FBgn0029147	2R	protein_coding	NtR	0.0656457	0.255853	0.00016605	0.0014275	0.00372947	0.0260311	0.786192	0.0228974	0.00141643	0.390975	44.8822	80.7351	42.3614	47.9964	Group 1	ion transport
FBgn0034098	2R	protein_coding	krimp	0.098026	0.310031	0.000825315	0.0053957	0.000937204	0.0109356	0.563294	0.00103213	0.000861554	0.967181	1162.25	1476.13	1208.88	1210.9	Group 1	karyosome formation; oocyte dorsal/ventral axis specification; negative regulation of oskar mRNA translation
FBgn0036929	3L	protein_coding	CG7668	0.0666506	0.257515	0.00712676	0.0308463	0.00049705	0.00752869	0.564969	0.00348634	0.0029593	0.304751	1088.23	1340.69	1121.66	1083.49	Group 1	lateral inhibition
FBgn0036697	3L	protein_coding	rogdi	0.00696994	0.0840226	0.134128	0.278551	0.00301723	0.0230975	0.843578	0.000282555	0.0102125	0.0940677	832.02	936.194	837.89	800.812	Group 1	learning or memory; behavioral response to ethanol; olfactory learning
FBgn0039474	3R	protein_coding	CG6283	0.00558443	0.0753851	3.54532e-08	1.13232e-06	9.83115e-09	3.74668e-06	0.174527	0.00147337	9.95508e-05	0.689964	83.4816	215.474	54.3532	49.9911	Group 1	lipid catabolic process
FBgn0039476	3R	protein_coding	CG6271	0.0107953	0.10697	5.00479e-06	7.31751e-05	3.27863e-06	0.000276315	0.108108	0.00772108	0.000504371	0.766913	9.5203	43.9547	4.69521	4.2243	Group 1	lipid catabolic process
FBgn0264979	2L	protein_coding	CG4267	0.310926	0.553369	0.0534505	0.143914	0.00250743	0.0205256	0.51014	0.0124173	0.0162971	0.343985	571.519	659.068	594.806	573.415	Group 1	lipid catabolic process
FBgn0039475	3R	protein_coding	CG6277	0.10278	0.318856	3.69213e-06	5.66393e-05	3.0586e-08	8.97718e-06	0.598354	0.00703471	0.000139835	0.389161	73.8502	212.979	92.3136	73.2251	Group 1	lipid catabolic process; neurogenesis
FBgn0036053	3L	protein_coding	iPLA2-VIA	0.305075	0.548305	0.00017204	0.00146678	8.47738e-05	0.0024243	0.546432	0.00910399	8.90268e-05	0.912222	1599.11	1796.24	1640.54	1634.79	Group 1	lipid metabolic process
FBgn0259933	3L	protein_coding	CG42456	0.26542	0.508524	2.88633e-06	4.58576e-05	3.11142e-06	0.000266454	0.295308	0.00921619	6.78009e-05	0.986496	471.057	578.484	499.434	499.691	Group 1	macromolecule biosynthetic process
FBgn0032066	2L	protein_coding	CG9463	0.0724043	0.266915	3.27118e-05	0.000370528	0.0049999	0.0313343	0.399429	0.0219996	0.0138656	0.192637	191.511	357.856	130.433	169.854	Group 1	mannose metabolic process
FBgn0263260	2R	protein_coding	sel	0.632848	0.797765	0.0291901	0.0910823	0.000775479	0.00976302	0.083113	0.0256427	0.00223217	0.249557	538.822	617.82	580.013	560.861	Group 1	maternal specification of dorsal/ventral axis, oocyte, germ-line encoded; regulation of protein secretion; polarity specification of dorsal/ventral axis; regulation of protein processing
FBgn0002715	2R	protein_coding	mei-S332	0.24873	0.492154	0.000652907	0.00444959	0.00848396	0.0449307	0.599031	0.00508363	0.00189881	0.429373	299.59	372.275	311.189	322.129	Group 1	meiotic metaphase I; male meiosis sister chromatid cohesion; male meiosis; sister chromatid cohesion; female meiosis
FBgn0024689	2L	protein_coding	fws	0.800779	0.899702	0.00394688	0.0192478	0.00367375	0.0258273	0.0693913	0.0325084	0.00101799	0.983327	724.406	822.432	778.531	778.088	Group 1	meiotic spindle stabilization; meiosis I cytokinesis; spermatid nucleus elongation; male meiosis cytokinesis; intra-Golgi vesicle-mediated transport; membrane organization; meiosis II cytokinesis; actomyosin contractile ring contraction
FBgn0032731	2L	protein_coding	Swip-1	0.0960867	0.306956	0.000993275	0.0062804	9.20093e-05	0.00257924	0.165015	4.74313e-05	0.000361103	0.224391	573.383	717.452	619.6	604.13	Group 1	mesoderm development
FBgn0027070	2L	protein_coding	CG17322	0.0124115	0.114335	0.000819256	0.0053696	4.22733e-06	0.000322976	0.855734	0.000131301	0.000174344	0.12949	471.314	582.327	476.238	453.415	Group 1	metabolic process
FBgn0034191	2R	protein_coding	CG6984	0.558387	0.745751	0.00147302	0.0086734	0.00555483	0.0335237	0.254626	0.00874072	0.0023125	0.652793	190.042	232.232	204.19	207.559	Group 1	metabolic process
FBgn0035964	3L	protein_coding	Dhpr	0.0345687	0.190452	0.0829956	0.198613	0.00649435	0.0373512	0.537089	0.0097574	0.0362981	0.302183	449.854	505.192	435.046	421.696	Group 1	metabolic process
FBgn0037786	3R	protein_coding	CG5361	0.156869	0.390529	1.96605e-05	0.000240525	0.0018664	0.0169503	0.615472	0.0470012	1.86193e-05	0.364776	16.2219	29.5626	17.5682	20.2032	Group 1	metabolic process
FBgn0032243	2L	protein_coding	Klp31E	0.0152779	0.126458	0.000157712	0.00137438	0.00508271	0.0316497	0.434116	0.000459303	0.00142836	0.26989	478.504	584.348	454.245	473.154	Group 1	microtubule-based movement
FBgn0033413	2R	protein_coding	prel	0.0220817	0.152488	9.41671e-05	0.000908223	0.000573991	0.00820002	0.290532	0.00635408	0.000119613	0.765313	771.091	925.957	722.219	734.504	Group 1	mitochondrion morphogenesis; dendrite morphogenesis
FBgn0052438	3L	protein_coding	Smc5	0.0555274	0.237668	8.67827e-05	0.000851311	0.000986713	0.0112914	0.98233	0.000637634	0.00118942	0.332628	1069.91	1321.92	1071.52	1099.08	Group 1	mitosis; cellular response to DNA damage stimulus; mitotic sister chromatid segregation; double-strand break repair via homologous recombination
FBgn0035640	3L	protein_coding	mad2	0.134366	0.36269	0.091049	0.211931	0.00399387	0.02729	0.802052	0.00454956	0.0253449	0.209186	528.241	608.289	538.301	515.587	Group 1	mitotic cell cycle checkpoint; regulation of mitotic cell cycle; regulation of spindle assembly
FBgn0010173	3R	protein_coding	RpA-70	0.220426	0.461953	9.53445e-05	0.000916742	0.000217833	0.00436395	0.233649	0.00017354	0.000215905	0.742147	2461.55	3047.59	2635.26	2655.53	Group 1	mitotic spindle organization; mitotic G2 DNA damage checkpoint; DNA-dependent DNA replication; neuron projection morphogenesis
FBgn0087021	3R	protein_coding	Spc25	0.21758	0.459312	0.00129656	0.00785089	0.00128064	0.0133961	0.190333	0.00654562	0.000912447	0.996203	384.248	508.202	420.405	420.323	Group 1	mitotic spindle organization; mitotic metaphase plate congression; chromosome segregation
FBgn0030500	X	protein_coding	Ndc80	0.16926	0.406646	0.00928751	0.0380034	0.00708351	0.0396138	0.844778	0.0157244	0.010206	0.931508	433.443	511.359	438.684	437.158	Group 1	mitotic spindle organization; mitotic metaphase plate congression; neurogenesis; chromosome segregation
FBgn0037583	3R	protein_coding	CG9684	0.0141597	0.122617	0.0179161	0.0628353	0.00418181	0.0281059	0.420468	0.00136885	0.00844199	0.657656	870.092	1007.79	823.205	808.458	Group 1	mRNA splicing, via spliceosome
FBgn0039488	3R	protein_coding	CG6066	0.237864	0.480288	0.000715458	0.00479412	0.000429444	0.00682295	0.376129	0.00840987	0.0005652	0.882125	306.5	374.271	324.633	322.969	Group 1	mRNA splicing, via spliceosome; neurogenesis
FBgn0024732	2R	protein_coding	Drep-1	0.0140046	0.122078	0.000516841	0.00364883	0.00654095	0.0374806	0.102871	0.00373779	0.0169263	0.534732	909.481	1106.62	758.192	786.478	Group 1	negative regulation of apoptotic process; nurse cell apoptotic process; apoptotic DNA fragmentation; regulation of apoptotic process
FBgn0040206	3R	protein_coding	krz	0.855824	0.932788	0.000223367	0.00182464	0.00393328	0.0270373	0.11314	0.00290156	0.000732718	0.282995	1424.95	1679.7	1526.07	1563.77	Group 1	negative regulation of Notch signaling pathway; regulation of protein stability; locomotory exploration behavior; gastrulation; cuticle development; negative regulation of protein tyrosine kinase activity; instar larval development
FBgn0003969	X	protein_coding	vap	0.0584546	0.243018	0.000125823	0.00115046	0.000813191	0.00997984	0.68702	0.000249434	0.000342136	0.527599	1302.9	1535.5	1327.68	1347.37	Group 1	negative regulation of Ras protein signal transduction; positive regulation of Ras GTPase activity; regulation of growth; behavioral response to ethanol; mushroom body development
FBgn0002791	2R	protein_coding	mr	0.55463	0.743275	0.00155986	0.00909452	0.00178367	0.016516	0.20352	0.00669864	0.0010283	0.961889	577.339	697.266	624.548	625.438	Group 1	negative regulation of synaptic growth at neuromuscular junction; mitotic anaphase; regulation of synaptic transmission; regulation of cell cycle; anaphase-promoting complex-dependent proteasomal ubiquitin-dependent protein catabolic process
FBgn0010416	X	protein_coding	TH1	0.578845	0.759865	0.00495027	0.0230382	0.00629682	0.0365632	0.259597	0.0311546	0.00298926	0.944227	649.256	701.775	667.825	668.675	Group 1	negative regulation of transcription from RNA polymerase II promoter during mitosis; negative regulation of transcription elongation from RNA polymerase II promoter; neurogenesis
FBgn0051755	2L	protein_coding	SoYb	0.217211	0.458982	0.00985751	0.0397303	0.00607803	0.0356705	0.749399	0.0235968	0.00816719	0.885666	926.863	1050.37	942.648	938.368	Group 1	negative regulation of transposition, RNA-mediated
FBgn0266521	2L	protein_coding	stai	0.0562985	0.239027	0.0951747	0.218886	0.00340208	0.0248243	0.775371	0.00127926	0.0177935	0.13461	4234.58	5117.32	4316.93	4052.99	Group 1	nervous system development; border follicle cell migration; microtubule-based process; germ cell migration; axon cargo transport; regulation of microtubule polymerization or depolymerization
FBgn0035691	3L	protein_coding	CG7386	0.190825	0.430388	0.000165177	0.00142156	0.00549979	0.0333021	0.740446	0.0290155	0.00161617	0.615088	166.185	204.548	159.997	166.973	Group 1	neurogenesis
FBgn0036815	3L	protein_coding	HipHop	0.423835	0.643536	0.0146397	0.0539292	0.00255231	0.0207945	0.415739	0.0343821	0.0131579	0.544239	814.039	978.259	864.216	844.477	Group 1	neurogenesis
FBgn0037228	3R	protein_coding	CG1092	0.0211985	0.149349	4.08867e-06	6.1571e-05	7.16558e-08	1.7182e-05	0.249373	0.00385256	4.86848e-05	0.072794	45.6537	97.3719	51.9312	45.8182	Group 1	neurogenesis
FBgn0038772	3R	protein_coding	mdlc	0.0673129	0.258865	6.692e-05	0.000682601	0.00148784	0.0146666	0.591363	0.00501761	0.000411271	0.242361	651.19	850.932	672.242	700.389	Group 1	neuron differentiation; neurogenesis
FBgn0031939	2L	protein_coding	CG13796	0.210519	0.450955	0.0286524	0.0898544	0.000562681	0.00809035	0.774834	0.0071682	0.00847457	0.38826	63.9142	81.8023	66.3072	61.7367	Group 1	neurotransmitter transport
FBgn0039464	3R	protein_coding	CG6330	0.0110724	0.108197	0.0300168	0.0932365	0.00180915	0.0166216	0.116749	0.00122248	0.043464	0.531763	386.482	453.62	317.519	303.925	Group 1	nucleotide catabolic process; gravitaxis; nucleoside metabolic process
FBgn0026777	4	protein_coding	Rad23	0.0839118	0.286958	0.00540954	0.0247035	0.000415161	0.00666395	0.507919	0.000902558	0.00174959	0.349388	2825.48	3403.69	2936.81	2855.33	Group 1	nucleotide-excision repair; proteasome-mediated ubiquitin-dependent protein catabolic process
FBgn0037620	3R	protein_coding	ranshi	0.371848	0.601831	0.00817147	0.0343753	0.00425742	0.0283694	0.0913113	0.0131787	0.00239388	0.795497	146.346	185.207	160.978	159.255	Group 1	oocyte differentiation; germarium-derived oocyte differentiation
FBgn0010215	3L	protein_coding	alpha-Cat	0.0722607	0.266822	0.0134904	0.0504971	0.000655234	0.00877996	0.593569	0.00160968	0.00545424	0.160043	2784.3	3274.01	2854.23	2763.68	Group 1	oocyte localization
FBgn0260397	3L	protein_coding	Su(var)3-3	0.103813	0.319892	0.00355516	0.0176299	0.00952533	0.048149	0.756057	0.00589706	0.0119811	0.782459	663.172	743.546	651.762	657.143	Group 1	oogenesis; oxidation-reduction process; gene silencing; heterochromatin organization; regulation of transcription, DNA-templated; histone H3-K4 demethylation; imaginal disc-derived wing vein specification; chromatin organization; regulation of Notch signa
FBgn0001099	3L	protein_coding	gdl	0.32503	0.566784	7.33632e-05	0.000736277	0.00349714	0.0251492	0.0853685	0.0401528	0.000153878	0.237916	197.962	255.147	213.094	223.712	Group 1	oogenesis; spermatogenesis
FBgn0013773	2R	protein_coding	Cyp6a22	0.175866	0.413852	0.00816241	0.0343557	8.01735e-05	0.00237081	0.247371	0.000172256	0.000635728	0.171235	573.635	709.762	620.421	588.227	Group 1	oxidation-reduction process
FBgn0014903	X	protein_coding	CG14630	0.00375715	0.0617059	1.78763e-06	3.04502e-05	2.3541e-06	0.000226816	0.643336	3.4922e-05	1.35486e-05	0.94262	228.667	345.238	214.963	215.963	Group 1	oxidation-reduction process
FBgn0024289	3R	protein_coding	Sodh-1	0.00208755	0.0450644	0.00010296	0.000975524	6.09435e-06	0.000412985	0.172508	4.64275e-05	0.00118145	0.450044	528.896	842.754	354.22	321.961	Group 1	oxidation-reduction process
FBgn0030615	X	protein_coding	Cyp4s3	0.228459	0.469944	0.198146	0.365841	0.000522355	0.00772751	0.694816	0.0362649	0.0315718	0.127532	286.346	332.226	294.728	271.944	Group 1	oxidation-reduction process
FBgn0036565	3L	protein_coding	CG5235	0.0565845	0.239719	0.0245888	0.080262	0.00191796	0.0171999	0.765229	0.00181975	0.00769834	0.28818	717.438	865.329	729.857	703.123	Group 1	oxidation-reduction process
FBgn0041337	2L	protein_coding	Cyp309a2	0.000897201	0.0284223	5.80214e-06	8.32709e-05	7.30195e-07	0.000101614	0.919566	4.56542e-07	2.23492e-06	0.539184	45.5616	92.6264	44.6294	41.5886	Group 1	oxidation-reduction process
FBgn0061356	2R	protein_coding	CG18003	0.250198	0.493895	6.78327e-07	1.36242e-05	0.00303246	0.0231686	0.999159	0.0271681	0.000519597	0.136162	179.659	266.651	179.627	207.898	Group 1	oxidation-reduction process
FBgn0011703	2L	protein_coding	RnrL	0.254864	0.498664	0.00177076	0.0100506	0.00543136	0.033085	0.8978	0.0339052	0.0158729	0.705395	2936.82	3401.53	2963.73	2995.45	Group 1	oxidation-reduction process; activation of cysteine-type endopeptidase activity
FBgn0036290	3L	protein_coding	CG10638	0.562152	0.748607	0.000681156	0.00460186	0.000199007	0.0041363	0.167263	0.0212875	0.000584759	0.752921	570.988	718.128	629.475	621.148	Group 1	oxidation-reduction process; cellular aldehyde metabolic process
FBgn0030737	X	protein_coding	CG9914	0.00772958	0.0891733	0.000281229	0.00219381	4.91364e-07	7.89526e-05	0.187619	0.000669121	0.0050184	0.10221	298.226	408.781	243.682	219.338	Group 1	oxidation-reduction process; fatty acid metabolic process
FBgn0031432	2L	protein_coding	Cyp309a1	0.00150468	0.0380096	3.75494e-09	1.71626e-07	6.91676e-08	1.68445e-05	0.15651	8.50267e-05	2.55214e-05	0.248482	80.4749	181.364	50.476	58.0122	Group 1	oxidation-reduction process; lateral inhibition
FBgn0027657	3R	protein_coding	glob1	0.307013	0.550518	3.34741e-07	7.6612e-06	3.49982e-05	0.00133803	0.204069	0.00702429	1.69919e-05	0.200677	913.576	1168.71	981.399	1019.45	Group 1	oxygen transport
FBgn0001208	3L	protein_coding	Hn	0.702389	0.841916	1.04887e-07	2.83291e-06	3.96882e-05	0.00146236	0.127399	0.0420933	1.25902e-05	0.155959	534.029	869.265	649.632	711.735	Group 1	phagocytosis; eye pigment biosynthetic process; L-phenylalanine catabolic process; oxidation-reduction process; long-term memory
FBgn0032250	2L	protein_coding	holn1	0.15441	0.387318	5.39602e-05	0.000567876	0.000686823	0.00905754	0.174151	0.00163287	8.07961e-05	0.379912	299.403	401.376	326.543	337.732	Group 1	phagocytosis; positive regulation of wound healing; wing disc development; positive regulation of epidermal growth factor receptor signaling pathway; compound eye development; wound healing; chaeta development
FBgn0036180	3L	protein_coding	CG6091	0.0344504	0.190008	0.0249167	0.0809587	0.00972984	0.0486056	0.42548	0.00393538	0.037417	0.677912	1082.73	1195.71	1040.15	1031.26	Group 1	phagocytosis; protein deubiquitination
FBgn0039923	4	protein_coding	MED26	0.100686	0.315383	0.212454	0.383876	0.00832346	0.0442914	0.532814	0.000376826	0.0396543	0.0528975	4984.51	5882.42	5196.59	4855.47	Group 1	phagocytosis; transcription, DNA-templated; transcription initiation from RNA polymerase II promoter
FBgn0005695	2R	protein_coding	gcl	0.0839426	0.286958	0.00803284	0.0338928	0.0023435	0.0195744	0.799779	0.00134916	0.00301419	0.702817	2146.3	2451.01	2173.59	2149.39	Group 1	pole cell fate determination; negative regulation of transcription, DNA-templated; germ cell development; pole cell formation; negative regulation of transcription from RNA polymerase III promoter; pole plasm assembly
FBgn0264389	X	protein_coding	opm	0.695472	0.837878	0.00904952	0.0372447	0.00403449	0.0274388	0.17507	0.0104892	0.00602519	0.719467	623.593	751.757	680.465	673.387	Group 1	positive regulation of canonical Wnt signaling pathway; regulation of post-mating oviposition; reproduction; positive regulation of Wnt protein secretion; Golgi vesicle transport; neurogenesis
FBgn0039994	2R	protein_coding	conu	0.0419208	0.208414	0.0969616	0.221785	0.00217866	0.0186986	0.866953	0.00045232	0.0135755	0.12874	2095.67	2497.58	2119.28	1988.45	Group 1	positive regulation of Rac GTPase activity; negative regulation of Rho GTPase activity
FBgn0034265	2R	protein_coding	Snx16	0.423521	0.643536	0.0281733	0.0887627	0.00410872	0.0277945	0.295843	0.00694295	0.00589568	0.537791	498.164	556.966	519.747	510.985	Group 1	positive regulation of synaptic growth at neuromuscular junction
FBgn0040273	2R	protein_coding	Spt5	0.167558	0.40431	0.0191771	0.0661135	0.00997938	0.0494401	0.685629	0.00763207	0.0061666	0.837779	1416.19	1545.05	1434.78	1427.94	Group 1	positive regulation of transcription from RNA polymerase II promoter; transcription, DNA-templated; mitotic spindle organization; regulation of DNA-templated transcription, elongation; mitotic G2 DNA damage checkpoint; negative regulation of transcription
FBgn0036248	3L	protein_coding	ssp	0.575292	0.757497	0.0025782	0.0136124	4.51483e-05	0.00159565	0.10935	0.0227022	0.0010664	0.217128	505.795	625.482	561.926	539.663	Group 1	positive regulation of transcription, DNA-templated; positive regulation of DNA endoreduplication; neurogenesis; positive regulation of imaginal disc growth
FBgn0033686	2R	protein_coding	Hen1	0.0155568	0.127624	0.140146	0.28707	0.00936137	0.0476637	0.988308	0.000710668	0.0262231	0.138633	208.012	253.511	208.21	194.775	Group 1	posttranscriptional gene silencing by RNA; RNA methylation
FBgn0032358	2L	protein_coding	Ppt2	0.641478	0.803446	1.57803e-06	2.73889e-05	0.000349981	0.00596458	0.203505	0.0254625	1.74052e-05	0.269817	198.859	262.505	218.855	231.347	Group 1	protein depalmitoylation
FBgn0033021	2R	protein_coding	CG10417	0.14035	0.369839	0.0457726	0.128012	0.00062301	0.00858553	0.455972	0.000333568	0.00776929	0.0688709	2708.53	3218.34	2847.4	2696.24	Group 1	protein dephosphorylation
FBgn0027515	2L	protein_coding	CG7115	0.0369778	0.197276	0.156016	0.309845	0.00433563	0.0286943	0.973752	0.00167362	0.0115173	0.248668	1382.15	1545.87	1379.94	1320.86	Group 1	protein dephosphorylation; regulation of cell shape; cell adhesion
FBgn0036207	3L	protein_coding	CG10907	0.135545	0.364035	1.64675e-05	0.000205989	0.00189889	0.0171076	0.978516	0.00117741	0.000767325	0.248048	212.073	262.413	212.536	222.83	Group 1	protein folding; mRNA splicing, via spliceosome
FBgn0040373	X	protein_coding	CG3038	0.109374	0.32793	0.653355	0.779843	0.00146566	0.0145608	0.907414	0.00269801	0.0326787	0.0932906	346.816	394.514	350.388	313.566	Group 1	protein glycosylation
FBgn0031643	2L	protein_coding	CG3008	0.0869809	0.292352	0.00398284	0.0193929	0.00109243	0.0120671	0.766133	0.00115483	0.00291815	0.809612	719.714	818.873	705.354	698.004	Group 1	protein phosphorylation
FBgn0028427	3L	protein_coding	Ilk	0.682007	0.830061	0.000121402	0.00111896	0.000253793	0.00483928	0.135377	0.0104024	0.000599099	0.768268	771.884	909.041	828.06	832.374	Group 1	protein phosphorylation; integrin-mediated signaling pathway; muscle attachment; cytoskeletal anchoring at plasma membrane; apposition of dorsal and ventral imaginal disc-derived wing surfaces; cell adhesion; regulation of signal transduction; cell-matrix
FBgn0026147	2L	protein_coding	CG16833	0.590141	0.768588	0.251947	0.429933	0.00302243	0.0231033	0.107549	0.0241834	0.0264002	0.0551365	1839.79	1973.59	1918	1855.07	Group 1	protein polyglutamylation; wound healing
FBgn0035965	3L	protein_coding	Use1	0.14156	0.370754	0.0485371	0.133942	0.00160178	0.015335	0.142367	0.0401849	0.00672774	0.169572	237.594	281.194	250.239	239.008	Group 1	protein secretion; retrograde vesicle-mediated transport, Golgi to ER; Golgi organization; neurogenesis
FBgn0027052	2L	protein_coding	CHIP	0.0901757	0.297016	0.00325402	0.016408	0.000322771	0.00564027	0.0584897	0.00351849	0.000705613	0.306995	740.504	928.54	798.618	775.994	Group 1	protein ubiquitination
FBgn0044020	2R	protein_coding	Roc2	0.362154	0.594231	0.000471893	0.00338624	0.00124059	0.013104	0.29207	0.001228	0.000655282	0.756849	186.993	237.158	202.228	204.653	Group 1	protein ubiquitination
FBgn0019928	2R	protein_coding	Ser8	0.0251675	0.162109	0.00100085	0.00632059	0.00329679	0.0243522	0.103598	0.0267846	0.014078	0.690049	97.5047	158.424	70.6576	74.7342	Group 1	proteolysis
FBgn0030777	X	protein_coding	CG9672	0.234406	0.476766	1.15629e-07	3.06494e-06	2.0964e-07	4.13601e-05	0.665234	0.0303045	0.000506898	0.928176	192.756	366.505	214.43	217.299	Group 1	proteolysis
FBgn0033005	2R	protein_coding	CG3107	0.0540963	0.234598	0.014861	0.0545297	0.00436848	0.0288382	0.942101	0.00360638	0.0131453	0.539634	2858.06	3418.1	2844.75	2795.08	Group 1	proteolysis
FBgn0033320	2R	protein_coding	CG8586	0.0300313	0.177568	0.000352102	0.00264475	0.000283737	0.00518443	0.681435	0.0022709	0.00090701	0.959666	320.662	413.577	307.442	306.535	Group 1	proteolysis
FBgn0033742	2R	protein_coding	CG8550	0.00856251	0.0941152	0.000122189	0.00112485	3.91217e-06	0.000314305	0.510398	8.44919e-05	0.000173651	0.464242	58.1571	93.2139	51.3393	46.9922	Group 1	proteolysis
FBgn0035076	2R	protein_coding	Ance-5	0.0301796	0.17766	3.2357e-07	7.43829e-06	1.98537e-06	0.000204483	0.693293	0.000212844	8.55673e-07	0.706506	112.741	194.109	119.893	124.285	Group 1	proteolysis
FBgn0037230	3R	protein_coding	CG9780	0.00152774	0.0381187	0.00283277	0.0146927	0.00306984	0.0233854	0.382249	9.02245e-05	0.000731425	0.979358	388.42	481.811	366.646	367.099	Group 1	proteolysis
FBgn0050083	2R	protein_coding	CG30083	0.04284	0.210632	1.27497e-06	2.29731e-05	0.001355	0.013855	0.63942	0.0067625	1.67689e-05	0.201282	12.736	35.4288	9.9766	16.0089	Group 1	proteolysis
FBgn0259979	2R	protein_coding	CG17337	0.225965	0.467744	0.000234918	0.00190402	0.000210532	0.00430059	0.384768	0.00347495	0.000227779	0.977675	2145.9	2549.96	2247.47	2245.54	Group 1	proteolysis
FBgn0263780	2RHet	protein_coding	CG17684	0.461249	0.670979	0.00156779	0.00913135	0.00876988	0.0459385	0.295691	0.0149086	0.00231196	0.512166	149.778	218.948	171.137	178.626	Group 1	proteolysis
FBgn0013770	2R	protein_coding	Cp1	0.16121	0.396052	0.0015761	0.00916265	0.00112703	0.0122667	0.989247	0.0265718	0.000319194	0.956356	5643.06	6372.6	5646.5	5633.37	Group 1	proteolysis; autophagic cell death; protein catabolic process; salivary gland cell autophagic cell death
FBgn0030420	X	protein_coding	CG12717	0.00474377	0.0697584	0.000332444	0.00252385	0.00382226	0.0264772	0.198789	0.000969399	0.000987363	0.478904	637.523	784.656	585.057	604.014	Group 1	proteolysis; dendritic spine morphogenesis; imaginal disc-derived wing morphogenesis; central nervous system projection neuron axonogenesis; protein desumoylation
FBgn0036702	3L	protein_coding	CG6512	0.67662	0.826538	0.00687411	0.0299608	0.00162626	0.0155027	0.0694264	0.00705717	0.00265611	0.296092	1392.01	1629.88	1508.86	1487.69	Group 1	proteolysis; lateral inhibition
FBgn0038211	3R	protein_coding	CG9649	0.0504105	0.227767	0.000132072	0.00119332	0.00077938	0.0097884	0.692286	0.00492883	0.000336005	0.541191	193.176	285.147	202.347	209.753	Group 1	proteolysis; neurogenesis
FBgn0026056	3R	protein_coding	Rlip	0.239616	0.482202	0.137751	0.283434	0.00463473	0.0300024	0.189664	0.00377333	0.011396	0.175851	488.502	551.218	514.314	493.214	Group 1	receptor-mediated endocytosis; regulation of Ras protein signal transduction; positive regulation of Rho GTPase activity
FBgn0011660	2R	protein_coding	Pms2	0.00684543	0.0834842	0.000696847	0.00468351	0.00625468	0.0364023	0.465948	8.48082e-05	0.00130874	0.460116	767.139	948.292	727.568	750.431	Group 1	reciprocal meiotic recombination; mismatch repair
FBgn0032485	2L	protein_coding	CG9426	0.996265	0.998572	0.537006	0.693034	0.00401683	0.0273868	0.110765	0.033825	0.0191101	0.127493	815.71	890.731	878.133	828.058	Group 1	regulation of cell cycle; cytoplasmic sequestering of transcription factor
FBgn0038100	3R	protein_coding	Paip2	0.043776	0.213283	0.00156186	0.00910021	0.010132	0.0498587	0.760224	0.000286772	0.00520589	0.476796	1482.48	1844.85	1443.87	1487.03	Group 1	regulation of cell growth; negative regulation of translation
FBgn0030749	X	protein_coding	AnxB11	0.260774	0.504724	2.58013e-08	8.66135e-07	4.29726e-06	0.000326717	0.398817	0.0249417	0.000146218	0.203328	417.72	522.257	436.076	451.375	Group 1	regulation of cell shape; cell adhesion
FBgn0025781	3R	protein_coding	Cdc16	0.0502709	0.227437	0.0180947	0.0633334	0.00917797	0.0471013	0.530316	0.013013	0.0192117	0.823691	519.656	590.072	502.807	498.986	Group 1	regulation of mitotic metaphase/anaphase transition; mitosis; positive regulation of mitotic metaphase/anaphase transition; mitotic cell cycle; neurogenesis
FBgn0063923	3L	protein_coding	Kaz1-ORFB	0.312013	0.554381	9.9529e-07	1.88153e-05	0.00054322	0.00792014	0.625753	0.0098029	0.000494564	0.10174	61.6323	94.421	66.4814	74.0001	Group 1	regulation of proteolysis
FBgn0031233	2L	protein_coding	Tbc1d15-17	0.395937	0.621082	0.0577154	0.15208	0.00387228	0.0267	0.249693	0.00843774	0.00514922	0.312421	648.582	717.97	680.032	664.202	Group 1	regulation of Rab GTPase activity
FBgn0032956	2L	protein_coding	Cul2	0.215717	0.457065	0.00352696	0.0175291	0.000476508	0.00732432	0.191929	0.00642578	0.00161159	0.439228	1776.38	2112.4	1879.24	1843.14	Group 1	regulation of synaptic growth at neuromuscular junction; ubiquitin-dependent protein catabolic process; growth of a germarium-derived egg chamber; neurogenesis
FBgn0025185	2R	protein_coding	az2	0.491827	0.697254	0.00223388	0.0121272	0.000636265	0.00868374	0.194166	0.012519	0.00147205	0.701804	250.136	305.978	271.322	267.609	Group 1	regulation of transcription, DNA-templated
FBgn0033475	2R	protein_coding	CG12129	0.878163	0.942505	0.00278262	0.0144711	0.00184833	0.0168469	0.0766938	0.0381454	0.00156112	0.859785	573.003	701.275	635.557	632.517	Group 1	regulation of transcription, DNA-templated
FBgn0032725	2L	protein_coding	Nedd8	0.796812	0.897724	0.00533329	0.0244412	0.000702676	0.00921103	0.0663352	0.0361332	0.00314722	0.436496	630.033	762.73	696.492	681.21	Group 1	regulation of ubiquitin-protein ligase activity; sleep; cell proliferation; regulation of protein stability; regulation of smoothened signaling pathway; protein neddylation; neurogenesis; neuron projection morphogenesis; regulation of proteolysis
FBgn0037151	3L	protein_coding	CG7130	0.20931	0.449708	0.00761596	0.0326285	0.00346648	0.025048	0.145739	0.0204962	0.00112272	0.784071	100.066	129.818	110.009	108.455	Group 1	response to heat
FBgn0032400	2L	protein_coding	CG6770	0.00137699	0.0364377	0.00417096	0.020083	0.00166969	0.0157624	0.925866	2.73076e-05	0.00123012	0.644212	8342.85	10309.6	8375.1	8268.26	Group 1	response to oxidative stress
FBgn0031252	2L	protein_coding	CG13690	0.399888	0.624952	0.00666844	0.0292032	0.00300205	0.0230492	0.207843	0.0174923	0.00514777	0.714413	432.181	541.444	469.939	464.294	Group 1	RNA metabolic process
FBgn0038953	3R	protein_coding	CG18596	0.406729	0.631025	0.00638236	0.028228	0.00628657	0.0365333	0.508427	0.0421172	0.00437686	0.996881	625.207	723.767	649.626	649.524	Group 1	RNA processing
FBgn0260771	X	protein_coding	Larp7	0.210585	0.450973	0.000895645	0.00577556	0.00576636	0.0344215	0.42732	0.00528474	0.00141838	0.476558	723.39	864.415	755.021	770.297	Group 1	RNA processing
FBgn0037737	3R	protein_coding	Pnn	0.0731274	0.268369	0.163979	0.320715	0.00281247	0.0220587	0.491626	0.00232092	0.0182035	0.0557134	635.546	747.107	661.756	617.982	Group 1	RNA processing; mRNA splicing, via spliceosome
FBgn0028980	3L	protein_coding	tan	0.0373931	0.197989	0.145871	0.295496	0.00654815	0.0375081	0.994001	5.79204e-05	0.0276294	0.148179	374.967	443.806	375.198	352.811	Group 1	sensory organ development
FBgn0262117	2R	protein_coding	IntS3	0.0321281	0.182849	0.00434615	0.0207757	0.000172665	0.00380107	0.373977	0.000225864	0.00090157	0.181562	1930.48	2422.42	2019.86	1938.68	Group 1	snRNA processing
FBgn0051148	3R	protein_coding	CG31148	0.00298177	0.0545468	2.3425e-08	7.97166e-07	9.8559e-09	3.74668e-06	0.29258	0.000387066	9.32603e-05	0.283857	173.878	602.556	74.2935	64.7917	Group 1	sphingolipid metabolic process; carbohydrate metabolic process; cellular response to unfolded protein
FBgn0027569	3L	protein_coding	cert	0.930951	0.967382	6.33138e-08	1.8584e-06	7.28434e-06	0.000471094	0.0777605	0.00152967	2.18098e-06	0.159142	508.209	636.973	562.258	580.305	Group 1	sphingolipid metabolic process; ER to Golgi ceramide transport; ceramide transport
FBgn0031213	2L	protein_coding	galectin	0.260698	0.504688	0.00183942	0.0103632	0.000938498	0.0109405	0.506973	0.0122541	0.00328189	0.83629	944.407	1138.8	986.217	979.207	Group 1	synaptic target recognition
FBgn0266669	3L	protein_coding	Sec3	0.275661	0.518708	1.37462e-05	0.000176481	0.0014658	0.0145608	0.572214	0.0355016	0.000294508	0.316215	496.149	586.212	508.314	526.038	Group 1	synaptic vesicle docking
FBgn0026257	3R	protein_coding	cav	0.697368	0.838607	1.50668e-05	0.000190455	0.000503526	0.00759082	0.100968	0.0407378	0.000154102	0.309922	607.719	756.458	661.527	682.497	Group 1	telomere maintenance; telomere capping; neurogenesis
FBgn0051155	3R	protein_coding	Rpb7	0.779624	0.888807	0.0607313	0.15776	0.00347692	0.0250885	0.0935459	0.029884	0.0104417	0.204904	356.158	428.252	405.207	387.869	Group 1	transcription from RNA polymerase II promoter
FBgn0010421	3R	protein_coding	TfIIFbeta	0.31993	0.562612	0.000114014	0.00106154	0.00746212	0.0411116	0.484637	0.00940429	0.00197439	0.0828826	677.231	844.624	708.524	744.834	Group 1	transcription from RNA polymerase II promoter; positive regulation of transcription from RNA polymerase II promoter; positive regulation of transcription elongation from RNA polymerase II promoter; transcription initiation from RNA polymerase II promoter;
FBgn0032634	2L	protein_coding	Rpb11	0.0530638	0.232776	0.0262914	0.0841952	0.00590145	0.0349734	0.788088	0.00437865	0.00781546	0.670326	290.513	327.36	286.423	282.036	Group 1	transcription from RNA polymerase II promoter; transcription, DNA-templated
FBgn0038499	3R	protein_coding	Brf	0.210875	0.451098	0.017181	0.060708	0.00154725	0.0150252	0.483844	0.00160321	0.00819659	0.225481	453.085	531.847	474.826	462.127	Group 1	transcription from RNA polymerase III promoter; positive regulation of transcription, DNA-templated; neuron projection morphogenesis; regulation of transcription from RNA polymerase III promoter; DNA-templated transcription, initiation
FBgn0033993	2R	protein_coding	CG8089	0.273452	0.516234	0.00267314	0.0140093	0.000440748	0.0069459	0.230606	0.00740352	0.00133532	0.561573	177.806	224.922	192.395	187.947	Group 1	transcription, DNA-templated
FBgn0030801	X	protein_coding	Rcp	0.588642	0.767489	0.0677816	0.170559	0.00353454	0.0252704	0.123204	0.0383023	0.00834648	0.399906	181.425	210.604	204.621	197.246	Group 1	transcription, DNA-templated; positive regulation of G-protein coupled receptor protein signaling pathway; neuron projection morphogenesis
FBgn0038474	3R	protein_coding	mRpS11	0.862318	0.935158	0.228677	0.404007	0.00225001	0.0190983	0.20389	0.0170036	0.0176144	0.170347	415.335	455.913	442.548	423.715	Group 1	translation
FBgn0030719	X	protein_coding	eIF5	0.0182982	0.137378	0.00648599	0.0285486	0.00255803	0.0207945	0.859207	8.06103e-05	0.00311523	0.659041	4895.34	5797.61	4936.38	4882.9	Group 1	translational initiation; neurogenesis
FBgn0035150	3L	protein_coding	Rev1	0.485554	0.692202	0.00126635	0.00769787	0.00238441	0.01983	0.433036	0.0414023	0.00373876	0.87575	491.638	575.443	514.29	517.245	Group 1	translesion synthesis; regulation of double-strand break repair via homologous recombination; DNA repair
FBgn0033028	2R	protein_coding	CG11665	0.588033	0.767168	0.14525	0.294583	0.00171791	0.0160393	0.160525	0.0240574	0.0207744	0.0860217	1724.44	1934.15	1836	1752.85	Group 1	transmembrane transport
FBgn0260388	3L	protein_coding	CG42514	0.100413	0.314835	0.138996	0.285465	0.00790251	0.0428561	0.821425	0.0210076	0.0302403	0.420406	548.477	588.221	543.514	531.384	Group 1	transmembrane transport
FBgn0033762	2R	protein_coding	ZnT49B	0.740536	0.865866	0.00394306	0.0192358	0.00122788	0.01301	0.0867974	0.0381619	0.00251699	0.655578	612.928	732.933	668.827	660.743	Group 1	transmembrane transport; cation transport
FBgn0051636	2L	protein_coding	CG31636	0.000284665	0.0149891	0.000602612	0.00414855	0.000513609	0.0076585	0.427291	0.00109919	0.000113347	0.957957	18.8601	37.0629	15.681	15.541	Group 1	transport
FBgn0086558	X	protein_coding	Ubi-p5E	0.0150165	0.125463	0.000423232	0.00307816	0.000631493	0.00863373	0.314585	0.00255501	0.000248477	0.940513	7178.83	8578.45	6730.28	6757.01	Group 1	ubiquitin-dependent protein catabolic process; protein ubiquitination; cellular protein modification process
FBgn0017414	2R	protein_coding	cag	0.756949	0.876084	0.0288713	0.0903724	0.00402904	0.0274388	0.184208	0.0231394	0.00301067	0.558595	159.454	189.891	174.79	170.146	Group 1	Unknown
FBgn0029173	2L	protein_coding	fu2	0.811722	0.907308	0.000593976	0.00409452	1.56096e-05	0.000786034	0.0656665	0.00728744	0.00057084	0.288475	492.495	599.531	548.469	532.677	Group 1	Unknown
FBgn0029867	X	protein_coding	CG3847	0.222339	0.463843	1.73568e-05	0.000215556	0.000707532	0.00924358	0.451345	0.00653425	0.000261122	0.302377	1057.29	1300.22	1100.47	1137.46	Group 1	Unknown
FBgn0030056	X	protein_coding	CG11284	0.434799	0.651426	0.000339019	0.00256502	0.000545481	0.00793794	0.160302	0.0104427	0.000317706	0.893726	1788.39	2186.77	1924.12	1932.98	Group 1	Unknown
FBgn0030507	X	protein_coding	CG11164	0.196967	0.435744	0.0076791	0.0328268	0.00465089	0.030069	0.659294	0.0181781	0.0123884	0.825901	405.014	495.865	417.403	414.297	Group 1	Unknown
FBgn0030787	X	protein_coding	CG9609	0.0847796	0.288146	0.0814106	0.195934	0.00153818	0.0149651	0.860593	0.00836556	0.0184898	0.143253	791.534	907.103	798.455	761.467	Group 1	Unknown
FBgn0031059	X	protein_coding	CG14229	0.69094	0.835064	0.0477244	0.132331	0.000971424	0.0111847	0.232426	0.0314861	0.00412251	0.345582	179.958	208.705	194.749	186.686	Group 1	Unknown
FBgn0031190	X	protein_coding	CG12576	0.115387	0.335504	0.00258413	0.0136299	0.00466714	0.0301209	0.802098	0.00276024	0.00121601	0.877056	1708.17	1949.53	1727.26	1736.1	Group 1	Unknown
FBgn0031276	2L	protein_coding	CG12506	0.000881806	0.0282214	0.00012944	0.00117568	0.000897828	0.0106173	0.201603	0.00084625	0.000475622	0.14144	1.72187	9.72248	0.649604	1.35726	Group 1	Unknown
FBgn0031419	2L	protein_coding	CG15390	0.685847	0.832233	0.00212252	0.011669	0.00569219	0.0341084	0.192055	0.00992627	9.24327e-05	0.809406	48.43	63.475	54.4116	55.3324	Group 1	Unknown
FBgn0031559	2L	protein_coding	CG3513	0.261067	0.504816	0.0001481	0.00130856	8.06378e-06	0.000508834	0.275845	0.0480234	0.00440015	0.172502	0.789365	5.29296	1.77793	1.28984	Group 1	Unknown
FBgn0031598	2L	protein_coding	CG3338	0.0944091	0.304131	0.00146436	0.00863218	0.00909081	0.046917	0.853039	0.0087525	0.000983743	0.618067	443.116	492.406	445.563	451.21	Group 1	Unknown
FBgn0031834	2L	protein_coding	CG13766	0.881355	0.943339	0.225659	0.400219	8.3445e-05	0.00241022	0.0858979	0.0387648	0.00128831	0.127116	283.698	325.485	314.379	290.335	Group 1	Unknown
FBgn0031974	2L	protein_coding	CG12560	0.11525	0.335363	0.0058004	0.0261211	1.96133e-06	0.000203795	0.140972	0.00097022	7.03725e-05	0.0565705	283.841	377.336	317.895	286.729	Group 1	Unknown
FBgn0032086	2L	protein_coding	CG17906	0.00796688	0.0903725	0.117804	0.254553	0.00311978	0.0236272	0.196918	0.00133256	0.0376021	0.230032	6.23094	9.48616	3.89256	2.80431	Group 1	Unknown
FBgn0032200	2L	protein_coding	CG5676	0.247731	0.491426	4.90359e-07	1.045e-05	6.09622e-05	0.0019672	0.151425	0.0262878	7.53971e-05	0.136486	653.684	927.719	712.625	756.194	Group 1	Unknown
FBgn0032398	2L	protein_coding	CG6766	0.0837349	0.286708	0.0164501	0.0587381	0.00029519	0.00533723	0.976035	0.00341132	0.00379811	0.35839	962.185	1092.52	963.705	932.909	Group 1	Unknown
FBgn0033019	2R	protein_coding	CG10395	0.513741	0.712505	0.0167035	0.0593888	0.000351465	0.00598027	0.407363	0.0225123	0.0134703	0.315464	429.237	519.106	462.74	442.066	Group 1	Unknown
FBgn0033185	2R	protein_coding	CG1603	0.273489	0.51624	0.0454993	0.127408	0.00644715	0.0371517	0.359043	0.00330753	0.0051056	0.528588	428.69	510.266	454.803	441.025	Group 1	Unknown
FBgn0033259	2R	protein_coding	CG11210	0.0223034	0.153009	0.00136643	0.0081818	0.000104037	0.0027624	0.690306	2.76509e-05	0.000312703	0.396392	891.653	998.294	904.314	891.615	Group 1	Unknown
FBgn0033453	2R	protein_coding	CG1667	0.343586	0.582305	3.70669e-05	0.0004109	0.000458545	0.00711841	0.505079	0.0274842	0.00149145	0.450018	426.797	526.029	447.506	457.881	Group 1	Unknown
FBgn0033551	2R	protein_coding	CG7222	0.240701	0.483387	0.0656656	0.166634	0.00512199	0.0317926	0.248674	0.0136182	0.0142946	0.159087	636.533	752.075	679.198	653.035	Group 1	Unknown
FBgn0033683	2R	protein_coding	CG18343	0.0213999	0.150231	0.00851792	0.0355069	9.34432e-06	0.00055588	0.5372	0.000362121	0.000163769	0.0765026	215.406	260.301	222.891	208.877	Group 1	Unknown
FBgn0033826	2R	protein_coding	CG4734	0.00916833	0.0984143	1.38986e-07	3.58649e-06	3.35058e-05	0.00129906	0.152371	0.00211081	0.000820513	0.198016	291.398	564.195	169.13	215.954	Group 1	Unknown
FBgn0034032	2R	protein_coding	CG8195	0.0613517	0.247456	0.0193966	0.0666838	0.00314363	0.0237615	0.899934	0.00706053	0.0136627	0.450312	316.392	384.667	314.078	305.102	Group 1	Unknown
FBgn0034403	2R	protein_coding	CG18190	0.105715	0.322703	0.000103542	0.00097985	0.0010306	0.0116314	0.576247	0.00108106	0.000509116	0.413604	1357.71	1660.43	1400.44	1432.09	Group 1	Unknown
FBgn0035355	3L	protein_coding	CG16985	0.342388	0.582137	0.000386601	0.00286522	1.14282e-05	0.00064748	0.0526271	0.0100174	3.08759e-05	0.316657	117.966	177.734	144.055	135.792	Group 1	Unknown
FBgn0035611	3L	protein_coding	CG13285	0.051134	0.228483	9.44734e-06	0.000127046	0.000621643	0.00857427	0.340699	0.0319274	0.00174876	0.173727	28.2095	54.8519	24.5905	29.0297	Group 1	Unknown
FBgn0035673	3L	protein_coding	CG6602	0.0842956	0.287427	1.66759e-06	2.8783e-05	1.92064e-05	0.000889831	0.400472	0.0274796	1.77974e-05	0.619731	181.821	272.888	190.454	197.793	Group 1	Unknown
FBgn0035702	3L	protein_coding	CG10147	0.427944	0.646311	0.0152789	0.0556263	0.0089949	0.0466227	0.330832	0.0490866	0.00673884	0.867983	185.195	214	193.938	192.744	Group 1	Unknown
FBgn0036509	3L	protein_coding	CG7739	0.831953	0.919307	0.13936	0.285978	0.00457852	0.0297709	0.0921098	0.0253179	0.0141931	0.186557	854.518	964.583	922.495	885.179	Group 1	Unknown
FBgn0036888	3L	protein_coding	CG9330	0.477823	0.685003	8.90557e-05	0.000868599	1.87717e-05	0.000878608	0.189204	0.00797499	0.000279353	0.702605	1404.9	1621.9	1485.76	1473.04	Group 1	Unknown
FBgn0037071	3L	protein_coding	CG7632	0.0172445	0.133639	0.37978	0.557106	0.00764122	0.0418711	0.79104	0.0104512	0.0139608	0.164517	219.47	242.267	221.088	209.092	Group 1	Unknown
FBgn0037082	3L	protein_coding	CG5664	0.0699669	0.263026	0.0319667	0.0977693	0.000679135	0.00898557	0.701264	0.000396805	0.00238494	0.265107	312.526	373.313	321.846	306.217	Group 1	Unknown
FBgn0037117	3L	protein_coding	CG11248	0.222794	0.464097	0.000329634	0.00250863	0.00169704	0.0159353	0.233217	0.0040592	0.000241082	0.642798	610.771	727.272	639.106	648.639	Group 1	Unknown
FBgn0037184	3L	protein_coding	CG14450	0.639349	0.801936	0.0605356	0.157461	0.0049803	0.0312744	0.315355	0.00824572	0.005193	0.477204	191.972	219.132	204.936	199.005	Group 1	Unknown
FBgn0037465	3R	protein_coding	CG1105	0.270218	0.512881	0.101436	0.228269	0.00138858	0.0140718	0.0615639	0.0033528	0.00271858	0.0945325	381.722	458.349	423.999	396.884	Group 1	Unknown
FBgn0037667	3R	protein_coding	CG16734	0.503539	0.70558	0.00376483	0.0185751	0.00118599	0.0127393	0.116282	0.0140964	0.00202653	0.612241	199.189	238.76	215.584	212.96	Group 1	Unknown
FBgn0037680	3R	protein_coding	CG8121	0.132958	0.361026	0.0237574	0.0781839	0.00169279	0.0159131	0.353307	0.0128747	0.00418367	0.361382	403.262	466.745	417.947	406.239	Group 1	Unknown
FBgn0037718	3R	protein_coding	P58IPK	0.639398	0.801936	0.00140469	0.00835951	0.00141401	0.0142435	0.288267	0.0283557	0.00119438	0.998655	1111.49	1242.96	1162.09	1162.14	Group 1	Unknown
FBgn0037746	3R	protein_coding	CG8478	0.429523	0.647504	0.118018	0.254874	0.00194406	0.0173839	0.366795	0.0291079	0.0280695	0.135001	611.902	690.541	642.848	614.617	Group 1	Unknown
FBgn0037885	3R	protein_coding	CG17721	0.133005	0.361026	0.00336896	0.0169001	0.0031354	0.023711	0.726549	0.0206903	0.00414979	0.981984	124.869	154.283	127.431	127.302	Group 1	Unknown
FBgn0037934	3R	protein_coding	CG6830	0.966909	0.98537	3.66409e-06	5.632e-05	9.1387e-06	0.000549945	0.0991078	0.0220049	3.12856e-06	0.858352	155.695	312.846	230.763	235.503	Group 1	Unknown
FBgn0038098	3R	protein_coding	CG7381	0.019895	0.143757	0.00401447	0.0195042	0.000950248	0.011028	0.221173	0.0119692	0.030092	0.12973	313.567	521.307	208.046	191.052	Group 1	Unknown
FBgn0038302	3R	protein_coding	CG4210	0.187095	0.426013	0.00860102	0.035768	2.09368e-05	0.00094692	0.218045	0.0113527	0.000579895	0.175879	154.139	196.374	166.919	154.791	Group 1	Unknown
FBgn0038381	3R	protein_coding	CG3303	0.00174577	0.0408112	0.000309487	0.00237853	0.000262586	0.00493091	0.639248	1.63444e-06	0.000232994	0.950772	302.668	367.727	294.988	294.509	Group 1	Unknown
FBgn0038453	3R	protein_coding	CG10326	0.297241	0.540647	0.0197904	0.0678367	0.00381092	0.0264104	0.238154	0.0227521	0.00682267	0.558886	790.723	906.028	824.727	810.719	Group 1	Unknown
FBgn0038472	3R	protein_coding	CG3995	0.242132	0.484948	5.57017e-05	0.000581882	0.00238771	0.01983	0.355658	0.00124688	0.000473901	0.110678	257.174	325.754	273.07	284.994	Group 1	Unknown
FBgn0038549	3R	protein_coding	CG17802	0.469076	0.677668	6.43295e-06	9.10662e-05	0.000206815	0.00425031	0.180325	0.0111471	0.000117432	0.216907	331.469	440.739	366.651	380.841	Group 1	Unknown
FBgn0038575	3R	protein_coding	CG7208	0.408908	0.632973	0.185336	0.348785	0.00147447	0.0146109	0.302148	0.0108435	0.0190414	0.097154	973.636	1113.17	1036.86	974.919	Group 1	Unknown
FBgn0038577	3R	protein_coding	CG12321	0.391095	0.617214	0.0207588	0.0705355	0.00637879	0.0369316	0.638763	0.0138069	0.0180649	0.704252	599.291	681.945	619.518	611.899	Group 1	Unknown
FBgn0039265	3R	protein_coding	CG11790	0.56016	0.74705	0.00180322	0.0102052	0.00912749	0.0470175	0.125812	0.0259113	0.00204496	0.588336	523.278	601.683	567.572	575.689	Group 1	Unknown
FBgn0039291	3R	protein_coding	CG13663	0.174159	0.41234	0.146613	0.296613	0.00350006	0.0251492	0.359196	0.00970562	0.0173095	0.11634	256.754	293.084	268.412	255.251	Group 1	Unknown
FBgn0039379	3R	protein_coding	CG5886	0.492564	0.697411	0.00287298	0.0148518	0.000438031	0.00691981	0.0753218	0.000592921	0.000147153	0.58156	709.67	847.682	772.382	758.725	Group 1	Unknown
FBgn0039631	3R	protein_coding	Sirt7	0.356295	0.590259	0.109978	0.241906	0.00355685	0.0253779	0.356337	0.0378169	0.012375	0.31155	344.809	387.987	359.869	346.183	Group 1	Unknown
FBgn0040011	2L	protein_coding	CG17494	0.245902	0.489354	0.000337949	0.00256191	0.000185674	0.00396971	0.441627	0.0117211	0.0026069	0.820837	3016.02	3729.75	3168.21	3149.34	Group 1	Unknown
FBgn0042205	3R	protein_coding	CG18764	0.239547	0.482172	0.118506	0.255585	0.00162943	0.0155139	0.248694	0.0202898	0.0160831	0.10744	101.434	122.08	108.234	100.633	Group 1	Unknown
FBgn0043842	2RHet	protein_coding	Yeti	0.841196	0.923756	0.360386	0.538953	0.00573852	0.0342947	0.104085	0.00471002	0.028226	0.0831432	1625.24	1814.85	1760.09	1660.4	Group 1	Unknown
FBgn0051301	3R	protein_coding	CG31301	0.152117	0.384592	0.000196318	0.00163714	0.00256162	0.0207945	0.374933	0.00297968	0.000444791	0.347493	706.677	823.267	731.232	746.131	Group 1	Unknown
FBgn0051457	3R	protein_coding	CG31457	0.179647	0.417654	0.00105634	0.00662543	0.00346177	0.025048	0.561453	0.0337892	0.00516457	0.562991	272.982	334.874	281.288	285.442	Group 1	Unknown
FBgn0051633	2L	protein_coding	CG31633	0.522697	0.719233	0.0180598	0.0632402	0.00847332	0.0448896	0.572168	0.0471297	0.00513859	0.871524	144.269	171.793	152.006	150.356	Group 1	Unknown
FBgn0051717	2L	protein_coding	CG31717	0.94502	0.974275	0.286519	0.467367	0.000832854	0.0101541	0.159555	0.0153318	0.0160343	0.102196	187.207	221.044	214.28	195.667	Group 1	Unknown
FBgn0052022	3L	protein_coding	CG32022	0.71544	0.8507	0.0165133	0.0589233	0.000590358	0.00836639	0.151079	0.0201046	0.000620642	0.474698	224.876	265.147	245.121	236.831	Group 1	Unknown
FBgn0053198	2R	protein_coding	pen-2	0.190469	0.429927	0.190032	0.35485	0.00342547	0.0249133	0.441784	0.0102782	0.00978234	0.231789	154.429	186.792	163.517	150.299	Group 1	Unknown
FBgn0053346	3R	protein_coding	CG33346	0.0649716	0.254617	9.11827e-05	0.000884915	8.03147e-05	0.00237081	0.326399	0.0281683	0.0215629	0.972466	370.42	620.625	282.361	281.092	Group 1	Unknown
FBgn0085203	2L	protein_coding	CG34174	0.227592	0.469389	0.0137279	0.0511997	0.000453595	0.00705563	0.433073	0.000593514	0.00225592	0.295957	97.1535	121.498	104.776	99.8277	Group 1	Unknown
FBgn0250830	2R	protein_coding	CG12547	0.714753	0.8506	0.146107	0.295782	0.000460385	0.00712568	0.058582	0.0366077	0.0133039	0.0637287	1050.51	1263.26	1229.31	1133.04	Group 1	Unknown
FBgn0259700	X	protein_coding	CG42354	0.915042	0.959812	0.0134267	0.0503172	0.00649301	0.0373512	0.201081	0.0282414	0.017732	0.729783	2109.55	2347.31	2242.25	2229.38	Group 1	Unknown
FBgn0259742	2R	protein_coding	CG42360	0.820559	0.912214	0.000213913	0.00175846	0.00136333	0.0139063	0.0832934	0.0391422	0.000436966	0.510629	468.925	585.515	517.854	528.231	Group 1	Unknown
FBgn0262004	3R	protein_coding	CG42822	0.00318125	0.0567166	0.00315576	0.0160214	0.000288671	0.00524998	0.818687	0.000448427	0.000181078	0.488129	18.301	31.5033	17.7956	16.1661	Group 1	Unknown
FBgn0262035	3L	protein_coding	CG42846	0.16885	0.406004	1.05889e-05	0.000140818	0.00936227	0.0476637	0.381507	0.0186279	6.47952e-05	0.0582304	33.4158	59.8167	37.3224	45.6278	Group 1	Unknown
FBgn0262291	3L	miRNA	mir-956	0.00439301	0.0670611	0.00300672	0.0154103	0.00813013	0.0436501	0.347585	0.000282415	0.00446793	0.60137	86.862	217.808	59.5588	68.1466	Group 1	Unknown
FBgn0262563	2R	protein_coding	CG43103	0.751543	0.872582	4.09176e-07	8.99495e-06	0.000278873	0.00515602	0.165917	0.0345501	1.61463e-06	0.207507	89.1765	124.997	101.17	109.226	Group 1	Unknown
FBgn0264698	3L	ncRNA	CR43967	0.00327886	0.0575499	5.73229e-07	1.18493e-05	5.41327e-05	0.00179896	0.0953291	0.00238705	3.65309e-05	0.157327	0.72534	3.79754	0.157384	0.618384	Group 1	Unknown
FBgn0264984	3R	ncRNA	CR44135	0.0679222	0.259788	0.00216923	0.0118573	0.000853966	0.0103018	0.318518	0.0353143	0.0496758	0.793913	11.8418	22.1386	6.94063	6.42351	Group 1	Unknown
FBgn0266487	2R	protein_coding	CG45086	0.0382307	0.199619	0.0277315	0.0877432	0.000858847	0.0103447	0.723617	0.000308706	0.00184737	0.2946	652.237	846.193	673.939	628.774	Group 1	Unknown
FBgn0037364	3R	protein_coding	Rab23	0.0741931	0.269991	0.00646126	0.0284558	0.00273996	0.0216814	0.895493	0.00135459	0.0057184	0.747573	746.397	898.627	752.726	744.361	Group 1	vesicle-mediated transport; Rab protein signal transduction; protein transport; morphogenesis of a polarized epithelium
FBgn0037084	2R	protein_coding	Syx6	0.249752	0.493487	0.0426159	0.121184	0.00208106	0.0182119	0.18588	0.00733711	0.00474592	0.312881	464.219	538.969	489.724	472.537	Group 1	vesicle-mediated transport; synaptic vesicle docking
FBgn0031032	X	protein_coding	CG14204	0.630466	0.796545	0.00140293	0.00835222	0.000479561	0.00734367	0.079187	0.0238306	0.000647227	0.746918	7.73199	17.5497	11.9908	11.4592	Group 1	wing disc development; chaeta development
FBgn0003882	3R	protein_coding	tub	0.0426505	0.21054	0.00494003	0.0230043	0.00101704	0.0115284	0.652165	0.00331476	0.00233446	0.514162	820.892	975.2	837.078	822.939	Group 1	zygotic specification of dorsal/ventral axis; Toll signaling pathway; hemocyte proliferation; determination of dorsal/ventral asymmetry; dorsal/ventral axis specification; defense response; response to fungus; hemopoiesis; antifungal humoral response
FBgn0010607	2L	protein_coding	l(2)05714	0.673085	0.824741	0.00551372	0.0250691	0.0028795	0.0224512	0.120424	0.00342659	0.00216767	0.792091	415.407	499.642	453.334	449.863	Group 1	Unknown
FBgn0030603	X	protein_coding	CG5541	0.523682	0.720334	0.00118016	0.0072905	0.00023345	0.00458503	0.101491	0.00757087	0.000249156	0.663527	1269.72	1522.02	1375.61	1356.04	Group 1	Unknown
FBgn0031398	2L	protein_coding	CG10880	0.0860875	0.290613	0.000641528	0.00438546	0.00559998	0.0336863	0.970505	0.00906672	0.00355936	0.439294	351.051	412.985	350.426	358.032	Group 1	Unknown
FBgn0032074	2L	protein_coding	Tsp29Fa	0.619502	0.788979	0.000416163	0.00303951	0.000329151	0.00570016	0.133351	0.00325902	0.0013543	0.929247	317.471	454.641	401.18	399.701	Group 1	Unknown
FBgn0032724	2L	protein_coding	CG10428	0.0588016	0.243875	0.082613	0.198002	0.00465688	0.0300796	0.618036	0.000854995	0.0117963	0.214942	432.448	491.859	442.895	427.356	Group 1	Unknown
FBgn0033130	2R	protein_coding	Tsp42Ei	0.0216088	0.150617	1.56673e-10	1.27778e-08	1.79271e-08	5.85251e-06	0.849362	0.000368925	4.25246e-06	0.111017	63.2969	125.964	65.4456	72.5922	Group 1	Unknown
FBgn0034542	2R	protein_coding	Fem-1	0.250573	0.494207	1.52463e-06	2.664e-05	0.000141074	0.00339255	0.665272	0.0187531	0.00029883	0.369548	906.318	1080.77	927.631	955.35	Group 1	Unknown
FBgn0034614	2R	protein_coding	CG9752	0.240563	0.483171	3.13586e-07	7.26234e-06	8.33989e-06	0.000516288	0.0744168	0.0154384	2.88538e-05	0.284063	378.908	467.451	402.026	410.972	Group 1	Unknown
FBgn0034617	2R	protein_coding	CG9754	0.142545	0.372208	0.000887932	0.00573532	0.000163175	0.00370359	0.256603	0.00162583	0.000277873	0.609937	396.616	480.982	419.391	412.789	Group 1	Unknown
FBgn0036302	3L	protein_coding	sowah	0.183425	0.42191	0.01203	0.0463337	0.00269103	0.0213992	0.393096	0.0311694	0.0114194	0.469037	485.856	545.7	496.589	490.513	Group 1	Unknown
FBgn0036306	3L	protein_coding	CG10973	0.81693	0.910061	0.043595	0.123383	0.000685206	0.00905754	0.181157	0.00837209	0.0022863	0.294483	274.966	315.441	298.466	286.841	Group 1	Unknown
FBgn0036397	3L	protein_coding	CG8783	0.0803519	0.280611	0.110542	0.242663	0.00495457	0.0311756	0.90096	0.00309237	0.0261493	0.192212	442.486	506.328	446.106	427.047	Group 1	Unknown
FBgn0037611	3R	protein_coding	CG11755	0.380819	0.609013	0.120346	0.258149	0.00153069	0.0149295	0.156776	0.0452207	0.00873786	0.123578	117.304	140.166	127.972	119.436	Group 1	Unknown
FBgn0037622	3R	protein_coding	CG8202	0.0376737	0.198637	0.00929223	0.0380083	0.00119349	0.0127757	0.854441	0.00232162	0.000507601	0.602911	510.27	593.215	514.605	504.072	Group 1	Unknown
FBgn0037739	3R	protein_coding	CG12948	0.799969	0.899266	0.180587	0.342579	0.00368772	0.0258788	0.170841	0.048272	0.0224501	0.171715	445.91	499.121	478.68	457.646	Group 1	Unknown
FBgn0037755	3R	protein_coding	CG12945	0.54412	0.736327	0.109471	0.241058	0.00251071	0.0205417	0.124813	2.12245e-05	0.00992503	0.0829092	1064.77	1216.25	1148.89	1098.12	Group 1	Unknown
FBgn0037878	3R	protein_coding	CG6693	0.491541	0.696913	0.0560937	0.149041	0.00712577	0.0398073	0.070876	0.0302025	0.0118618	0.379873	664.54	773.61	746	725.721	Group 1	Unknown
FBgn0038914	3R	protein_coding	fit	0.00423255	0.0658368	0.00177772	0.0100792	0.000259224	0.00489528	0.375781	2.60756e-05	0.00432567	0.353761	1572.12	2513.65	1200.71	1111.19	Group 1	Unknown
FBgn0039965	X	protein_coding	CG13865	0.455487	0.666468	0.0297347	0.0925224	0.00225518	0.0191132	0.163428	0.0196122	0.00609705	0.374532	821.764	971.756	883.194	854.769	Group 1	Unknown
FBgn0052202	3L	protein_coding	CG32202	0.0522966	0.230856	0.0135055	0.0505152	0.00902394	0.0467111	0.291684	0.010609	0.031532	0.933528	285.389	354.114	243.989	241.85	Group 1	Unknown
FBgn0054026	X	protein_coding	CG34026	0.139891	0.369423	1.40339e-06	2.4856e-05	1.22564e-08	4.21802e-06	0.190203	0.00105092	3.69019e-05	0.152365	169.401	321.675	213.019	193.133	Group 1	Unknown
FBgn0054039	3L	protein_coding	CG34039	0.161587	0.396426	0.0479354	0.132727	0.00916074	0.0471013	0.691315	0.00636201	0.0123282	0.58293	154.291	177.4	157.567	154.096	Group 1	Unknown
FBgn0086605	3R	protein_coding	CG9853	0.799607	0.899151	0.166959	0.32454	0.00499161	0.0313327	0.0921834	0.0302299	0.0225979	0.11608	481.871	556.429	537.55	510.363	Group 1	Unknown
FBgn0263707	2R	protein_coding	CG43659	0.0158274	0.128204	0.00198712	0.0110257	0.00126134	0.0132408	0.864097	0.0239722	0.00280589	0.758855	0.433824	2.83797	0.400261	0.340186	Group 1	Unknown
FBgn0034894	2R	protein_coding	CG4091	0.407364	0.631292	0.000398293	0.00293236	0.00873646	0.0457914	0.689782	0.0280344	0.00669731	0.383797	605.942	713.252	622.252	641.089	Group 1	in apoptotic process
FBgn0024371	2L	protein_coding	E2f2	0.162777	0.397719	0.00133746	0.00804541	0.00799629	0.0431545	0.878605	0.00828507	0.006913	0.504604	943.139	1132.1	952.84	973.655	Group 1	in negative regulation of transcription
FBgn0051445	3R	protein_coding	CG31445	0.00466183	0.0692196	1.43368e-09	7.91493e-08	1.85712e-06	0.000195575	0.629052	0.00223512	4.8452e-07	0.017548	95.8378	212.59	99.1744	121.426	Group 2	proteolysis
FBgn0014865	2R	protein_coding	Mtk	2.41169e-05	0.00494879	3.75069e-07	8.39917e-06	0.00524371	0.0323165	0.0680836	7.45072e-05	4.87113e-05	1.12111e-05	396.482	1339.69	31.0415	380.684	Group 2	defense response to fungus; response to bacterium; defense response to Gram-negative bacterium; defense response to Gram-positive bacterium; defense response; antibacterial humoral response; antifungal humoral response
FBgn0030160	X	protein_coding	CG9691	0.455346	0.666468	5.50848e-08	1.66064e-06	0.00199406	0.0176788	0.401135	0.0149004	1.5227e-05	0.00724714	385.366	565.167	423.038	488.721	Group 2	Unknown
FBgn0034200	2R	protein_coding	CG11395	0.0307964	0.179427	5.57337e-10	3.61944e-08	0.00027748	0.00514047	0.424904	0.00124623	2.67497e-09	0.00773153	633.977	951.379	658.029	778.282	Group 2	signal transduction
FBgn0035165	3L	protein_coding	CG13887	0.0511417	0.228483	2.37479e-05	0.000283173	0.00819363	0.0438852	0.809918	0.00446892	0.00106842	0.0280981	1075.76	1226.28	1066.68	1108.79	Group 2	intracellular protein transport
FBgn0050098	2R	protein_coding	CG30098	0.0204762	0.146245	2.23806e-06	3.67765e-05	1.79392e-05	0.000852439	0.505094	0.0210208	0.000291012	0.0490144	4.46888	47.1779	3.4542	6.40519	Group 2	proteolysis; defense response to Gram-positive bacterium
FBgn0031562	2L	protein_coding	CG3604	0.00469846	0.0694253	1.26324e-06	2.28477e-05	0.00367581	0.0258301	0.130625	0.00637771	0.000627968	0.00017868	45.1987	94.2094	28.5913	44.2213	Group 2	Unknown
FBgn0039768	3R	protein_coding	CG15533	0.00191305	0.0431519	8.14902e-10	4.95099e-08	6.7601e-08	1.67243e-05	0.171435	9.81363e-05	5.87878e-05	0.00114189	167.89	451.778	74.2345	105.641	Group 2	sphingomyelin metabolic process; sphingomyelin catabolic process
FBgn0033875	2R	protein_coding	CG6357	3.36951e-06	0.00375122	5.5029e-15	5.71788e-12	3.49449e-11	2.18216e-07	0.266019	4.51379e-08	1.9611e-11	1.38475e-05	658.272	1419.67	702.222	840.322	Group 2	Unknown
FBgn0030699	X	protein_coding	CG8578	0.153635	0.386246	5.51258e-06	7.97794e-05	0.00458305	0.0297879	0.587203	0.0110983	0.000228817	0.0490124	507.122	596.49	515.262	541.126	Group 2	adult somatic muscle development
FBgn0020506	2R	protein_coding	Amyrel	1.95113e-05	0.00472	3.82022e-10	2.65812e-08	3.29996e-09	1.60729e-06	0.13424	5.04571e-06	7.06932e-08	0.00710345	7.44095	66.9483	1.40565	4.4667	Group 2	carbohydrate metabolic process
FBgn0037683	3R	protein_coding	CG18473	0.0769048	0.273849	1.71995e-09	9.08718e-08	0.000459382	0.0071243	0.967557	0.00779435	9.6592e-06	0.00542545	52.42	96.6406	52.1154	68.7284	Group 2	catabolic process
FBgn0053258	3L	protein_coding	CG33258	0.00189562	0.0430687	2.29195e-09	1.13338e-07	8.47214e-07	0.00011286	0.231593	0.000655137	2.93816e-06	0.0462859	175.336	362.624	148.282	177.587	Group 2	chitin metabolic process
FBgn0067905	2R	protein_coding	IM14	0.00107063	0.0317845	5.9687e-10	3.81263e-08	0.00639271	0.0369954	0.290516	0.00347497	1.56851e-06	3.37496e-07	204.567	767.505	161.27	450.85	Group 2	defense response
FBgn0035806	3L	protein_coding	PGRP-SD	0.0668087	0.257767	4.34685e-06	6.50192e-05	0.00451494	0.0294558	0.784554	0.0041731	0.00114626	0.0198837	82.9868	154.921	75.9618	97.2274	Group 2	defense response to Gram-positive bacterium; defense response; immune response
FBgn0041710	3R	protein_coding	yellow-f	0.00236667	0.0485993	2.41953e-11	2.92331e-09	0.00215918	0.0185651	0.112805	0.00617505	9.64498e-09	8.81416e-05	20.6261	39.7896	19.0284	28.9532	Group 2	developmental pigmentation; melanin biosynthetic process; melanin biosynthetic process from tyrosine; cuticle pigmentation; indole-containing compound biosynthetic process
FBgn0086898	2R	protein_coding	dgo	0.0101774	0.10415	8.52112e-09	3.4586e-07	0.0100788	0.0497369	0.166705	0.00116498	0.000144132	0.000718991	215.833	306.576	181.827	226.354	Group 2	establishment of ommatidial planar polarity; establishment of planar polarity; establishment of imaginal disc-derived wing hair orientation
FBgn0020385	3R	protein_coding	pug	0.00378577	0.0619151	2.86137e-05	0.000331332	0.00245234	0.0201381	0.0517959	0.000459676	0.0247412	0.0206387	1469.82	1909.41	973.942	1061.66	Group 2	folic acid-containing compound biosynthetic process; oxidation-reduction process; one-carbon metabolic process
FBgn0034117	2R	protein_coding	CG7997	0.00482806	0.0705911	7.63246e-13	2.1629e-10	2.63858e-09	1.4113e-06	0.597078	0.000427088	2.73987e-09	0.0397041	401.731	725.23	414.889	473.42	Group 2	glycoside catabolic process; oligosaccharide metabolic process; glycosylceramide catabolic process
FBgn0035300	3L	protein_coding	CG1139	0.00663475	0.0823978	2.90741e-10	2.15785e-08	0.00101602	0.0115252	0.333726	0.00241726	1.17786e-06	0.000209763	25.3345	58.1603	21.2976	35.8451	Group 2	growth; amino acid transmembrane transport
FBgn0020415	2L	protein_coding	Idgf2	0.581575	0.761972	7.84106e-09	3.21607e-07	8.47843e-05	0.0024243	0.185046	0.0129235	5.94916e-07	0.0443723	770.593	1069.95	856.532	939.511	Group 2	imaginal disc development; carbohydrate metabolic process; chitin catabolic process
FBgn0020416	2L	protein_coding	Idgf1	0.0564868	0.239627	4.84099e-12	8.29139e-10	0.00216698	0.0186188	0.493169	0.0196797	4.92812e-06	4.71447e-05	286.16	549.179	257.104	399.992	Group 2	imaginal disc development; carbohydrate metabolic process; chitin catabolic process
FBgn0045073	X	protein_coding	Stim	0.126135	0.351761	3.00455e-07	7.01032e-06	0.000492168	0.00747654	0.804031	0.0247432	0.000260001	0.024367	1641.7	2084.68	1662.17	1776.38	Group 2	imaginal disc-derived wing morphogenesis; activation of store-operated calcium channel activity; cell adhesion; store-operated calcium entry; positive regulation of NFAT protein import into nucleus; chaeta development
FBgn0030310	X	protein_coding	PGRP-SA	0.00315001	0.0564036	2.76604e-09	1.3306e-07	4.95783e-05	0.0017058	0.858633	0.000490502	1.17044e-07	0.00989547	38.3307	114.86	39.3583	60.9121	Group 2	innate immune response; Toll signaling pathway; positive regulation of biosynthetic process of antibacterial peptides active against Gram-positive bacteria; response to peptidoglycan; detection of bacterium; defense response to Gram-positive bacterium; de
FBgn0040256	3R	protein_coding	Ugt86Dd	0.664816	0.81829	1.13525e-08	4.39056e-07	0.000139687	0.00338379	0.112794	0.0203523	2.84742e-07	0.0342308	273.141	455.148	328.743	381.042	Group 2	metabolic process
FBgn0026431	2L	protein_coding	Grip75	0.0518325	0.229662	9.16444e-09	3.68137e-07	3.9322e-05	0.00145575	0.43109	0.000397793	1.0483e-06	0.025662	367.272	468.796	379.968	404.926	Group 2	mitosis; centrosome organization; spindle assembly
FBgn0034512	2R	protein_coding	CG18067	0.00790311	0.0899109	4.09649e-10	2.81269e-08	0.00180459	0.0166216	0.576673	0.00601023	2.4179e-06	1.41065e-06	1405.38	5159.44	1235.32	2967.55	Group 2	multicellular organism reproduction
FBgn0041180	2L	protein_coding	Tep4	0.714011	0.850487	1.05156e-14	7.80456e-12	9.46341e-05	0.00261056	0.114937	0.0284033	4.94025e-09	2.2588e-05	1238.37	1916.27	1425.18	1782.85	Group 2	multicellular organism reproduction; antibacterial humoral response
FBgn0033999	2R	protein_coding	CG8093	7.67095e-06	0.0043308	7.6087e-12	1.12942e-09	6.23097e-10	5.11136e-07	0.61677	1.09005e-05	2.25192e-09	0.0084838	50.0594	322.345	41.8452	68.7985	Group 2	multicellular organism reproduction; lipid metabolic process
FBgn0038299	3R	protein_coding	Spn88Eb	0.0160167	0.128878	1.58227e-10	1.27778e-08	4.46788e-05	0.00158987	0.658346	0.00707098	7.03055e-07	0.00198384	71.7767	266.214	66.2613	132.184	Group 2	negative regulation of endopeptidase activity; negative regulation of proteolysis; chaeta development; regulation of proteolysis
FBgn0010812	3R	protein_coding	unc-45	0.0457328	0.217248	1.48983e-07	3.78802e-06	5.89343e-05	0.00192973	0.195091	0.0231046	2.98333e-05	0.000867233	595.4	886.109	632.813	688.189	Group 2	negative regulation of innate immune response; myosin filament assembly; defense response to Gram-negative bacterium; chaperone-mediated protein folding; somatic muscle development; cellular response to heat
FBgn0265137	2R	protein_coding	Spn42Da	0.0120659	0.112709	2.24541e-10	1.74985e-08	0.00155115	0.0150375	0.289863	0.0120321	2.58882e-06	0.000435193	535.758	712.677	506.976	589.382	Group 2	negative regulation of peptide hormone processing; negative regulation of protein processing; negative regulation of endopeptidase activity; regulation of proteolysis
FBgn0034331	2R	protein_coding	CG15067	0.00016224	0.0110423	3.5749e-13	1.1608e-10	5.36752e-05	0.00179393	0.666266	3.09792e-05	6.83812e-09	3.0709e-08	300.157	954.509	274.593	573.089	Group 2	neurogenesis
FBgn0031937	2L	protein_coding	CG13795	0.0010076	0.0305326	3.59622e-09	1.66323e-07	2.38978e-05	0.00104042	0.203209	0.000673447	3.26943e-06	0.00260229	155.623	270.21	134.725	163.424	Group 2	neurotransmitter transport
FBgn0022355	X	protein_coding	Tsf1	0.0188834	0.139998	1.61805e-13	5.73158e-11	2.45128e-05	0.00106127	0.887476	0.00221562	4.0189e-08	1.89047e-05	2240.15	8448.06	2144.38	4912.84	Group 2	olfactory behavior; cellular iron ion homeostasis; iron ion transport; defense response
FBgn0033775	2R	protein_coding	Cyp9h1	0.321399	0.563742	1.66321e-12	3.75693e-10	3.30559e-06	0.000276315	0.0868669	0.0210685	3.54072e-07	6.83966e-05	63.4798	139.476	79.2776	105.703	Group 2	oxidation-reduction process
FBgn0043578	3L	protein_coding	PGRP-SB1	5.33612e-06	0.0037804	9.14681e-08	2.53219e-06	0.00255784	0.0207945	0.0515775	8.19372e-05	9.55001e-06	7.35681e-05	328.448	974.117	91.2835	327.568	Group 2	peptidoglycan catabolic process; defense response; immune response
FBgn0041182	2L	protein_coding	Tep2	0.00516282	0.0735537	2.69215e-10	2.0173e-08	0.000137988	0.00335519	0.090022	0.0075027	5.39015e-06	5.37435e-06	901.361	1852.12	780.436	1129.88	Group 2	phagocytosis; defense response to Gram-negative bacterium; antibacterial humoral response
FBgn0027563	3R	protein_coding	CG9631	0.113571	0.33323	1.6981e-07	4.24143e-06	0.00017455	0.00383175	0.226662	0.00699546	1.02138e-05	0.0176179	72.7764	125.255	82.9544	94.9797	Group 2	proteolysis
FBgn0027578	3R	protein_coding	CG14526	0.0249789	0.16188	5.15316e-09	2.2561e-07	0.000629349	0.00861953	0.898803	0.00296396	1.48357e-06	0.0069066	360.871	588.894	355.848	439.203	Group 2	proteolysis
FBgn0051326	3R	protein_coding	CG31326	0.0175607	0.134563	2.75977e-11	3.23412e-09	0.000115604	0.00297819	0.917966	0.00193069	2.40059e-07	0.00021197	181.092	302.018	179.722	228.712	Group 2	proteolysis
FBgn0053460	2R	protein_coding	CG33460	0.0135463	0.12003	0.000213288	0.00175425	0.00279188	0.0219769	0.550547	0.029395	0.00158471	0.0408402	3.44682	20.0578	2.62426	4.7718	Group 2	proteolysis
FBgn0038465	3R	protein_coding	Irc	0.000254027	0.0142209	4.17286e-15	4.75774e-12	7.83775e-09	3.21471e-06	0.303325	4.87807e-05	4.22032e-10	2.50578e-05	813.541	1564.9	757.834	987.839	Group 2	response to oxidative stress; oxidation-reduction process
FBgn0034728	2R	protein_coding	rad50	0.0192669	0.141715	1.04804e-06	1.96331e-05	0.00258945	0.0209243	0.974304	0.000154762	4.50315e-05	0.0105664	953.764	1209.66	955.288	1033.28	Group 2	telomere maintenance; double-strand break repair; cellular response to DNA damage stimulus; telomere capping; chromosome organization; instar larval development; DNA repair
FBgn0040736	2R	protein_coding	IM3	0.000117005	0.00926847	1.41972e-10	1.1833e-08	0.00963079	0.0484211	0.130396	0.000660885	1.60311e-06	2.10872e-09	407.859	1124.03	252.172	652.534	Group 2	Toll signaling pathway; defense response; antibacterial humoral response
FBgn0037239	3R	protein_coding	CG11739	0.187509	0.426521	1.35839e-06	2.41965e-05	0.003225	0.0240994	0.91871	0.0338179	0.000801012	0.034237	585.211	681.383	587.438	617.215	Group 2	transmembrane transport; cation transport
FBgn0013305	2R	protein_coding	Nmda1	0.0504498	0.227767	3.48832e-10	2.43807e-08	5.03328e-05	0.00172795	0.230805	8.11866e-05	1.92569e-08	0.00341681	735.518	990.404	777.067	860.383	Group 2	Unknown
FBgn0030824	X	protein_coding	CG5070	0.0214419	0.150293	1.43708e-06	2.53662e-05	0.000205287	0.00423228	0.418206	0.0205661	0.000266882	0.000595368	1.52619	19.3903	0.908173	4.05502	Group 2	Unknown
FBgn0032140	2L	protein_coding	CG13117	0.203628	0.443117	3.16431e-10	2.27276e-08	3.84261e-05	0.00143623	0.25555	0.027992	9.56295e-08	0.0193793	132.713	219.462	147.085	174.823	Group 2	Unknown
FBgn0037670	3R	protein_coding	CG8436	0.00398805	0.0637515	3.73184e-06	5.71359e-05	0.00295118	0.0228274	0.738439	0.00047148	6.60264e-05	0.0146454	242.721	330.789	238.178	262.462	Group 2	Unknown
FBgn0040503	2R	protein_coding	CG7763	0.0330386	0.185631	1.63285e-09	8.73243e-08	5.50957e-05	0.00181642	0.170994	0.0184304	7.02869e-07	0.0112085	9.20986	133.401	15.4838	52.376	Group 2	Unknown
FBgn0040725	2L	protein_coding	CG13946	0.00885515	0.0964475	3.66317e-08	1.1581e-06	0.000400268	0.00654625	0.106199	0.00725448	7.66589e-05	0.00104035	2.26901	12.9658	0.333628	3.56348	Group 2	Unknown
FBgn0040733	2R	protein_coding	CG15068	0.00258561	0.0507644	1.28586e-12	3.03659e-10	1.15673e-08	4.09745e-06	0.210721	0.000586043	1.11551e-08	0.000381702	166.066	628.904	203.786	299.003	Group 2	Unknown
FBgn0040968	2L	protein_coding	CG14933	0.00283899	0.0534557	5.34187e-09	2.32565e-07	6.88136e-05	0.00212803	0.122613	0.000499452	8.87045e-07	0.042517	316.87	515.086	274.028	329.212	Group 2	Unknown
FBgn0085244	2R	protein_coding	CG34215	0.0210268	0.148361	5.81901e-10	3.74773e-08	1.39743e-06	0.000167541	0.193082	0.012755	0.000101721	1.85932e-07	58.9712	236.028	39.5255	75.4265	Group 2	Unknown
FBgn0261393	3R	protein_coding	alpha-Est5	0.164965	0.400988	2.04933e-09	1.04382e-07	3.0733e-05	0.00122508	0.300683	0.00381769	1.83475e-06	0.0139354	423.433	542.657	443.865	476.271	Group 2	Unknown
FBgn0036627	3L	protein_coding	Grp	0.00254792	0.0505884	6.83343e-08	1.96185e-06	0.00102627	0.0116162	0.129029	0.00311606	2.46577e-06	0.0132161	35.5736	81.884	29.8549	45.0695	Group 2	Unknown
FBgn0050026	2R	protein_coding	CG30026	0.00056383	0.0211246	6.64357e-11	6.2004e-09	0.00030962	0.0055189	0.611834	0.000109972	2.5404e-08	8.0544e-05	35.5401	100.443	32.6783	60.1943	Group 2	Unknown
FBgn0054054	2R	protein_coding	CG34054	0.0637177	0.252762	7.85476e-12	1.15495e-09	0.000522102	0.00772751	0.760026	0.0231794	5.946e-07	1.84383e-05	18.6689	55.6905	19.4122	37.2088	Group 2	Unknown
FBgn0265413	X	protein_coding	CG44325	0.00259135	0.0508034	2.95873e-06	4.67696e-05	0.000929752	0.0108863	0.901271	0.00281486	6.61769e-05	0.00473112	185.667	277.15	183.673	204.041	Group 2	Unknown
FBgn0040364	X	protein_coding	CG11378	0.00192706	0.0432103	0.00160938	0.00931791	6.09427e-05	0.0019672	0.127877	0.000184622	4.75413e-05	0.562369	321.544	250.285	359.191	369.787	Group 3	Unknown
FBgn0052061	3L	protein_coding	CG32061	0.609357	0.782515	0.0743522	0.182929	0.00579071	0.0345272	0.105578	0.0287581	0.00703735	0.334926	1.84015	0.184266	0.652953	1.04083	Group 3	Unknown
FBgn0038422	3R	protein_coding	CG14880	0.837966	0.922547	1.21066e-05	0.0001583	0.000426397	0.00678839	0.116761	0.00684312	2.25243e-05	0.358351	28.2793	9.8376	20.9026	18.3067	Group 3	chitin metabolic process
FBgn0040066	X	protein_coding	wds	0.378977	0.607964	0.441666	0.613784	0.00998836	0.0494689	0.506387	0.0012404	0.0299753	0.187899	486.067	420.794	455.507	492.032	Group 3	chromatin remodeling; histone acetylation; histone H3-K4 methylation; mitotic G2 DNA damage checkpoint; neurogenesis
FBgn0023550	X	protein_coding	CG18031	0.03248	0.183817	0.371126	0.549063	0.000413187	0.00664596	0.631253	0.000724597	0.0167605	0.110178	84.967	69.6799	89.0329	98.666	Group 3	Unknown
FBgn0019661	X	ncRNA	roX1	0.438538	0.6537	0.341613	0.520416	0.00833774	0.0443371	0.296557	0.000718186	0.0417885	0.0768167	127.35	76.0754	100.149	125.358	Group 3	dosage compensation by hyperactivation of X chromosome; dosage compensation complex assembly
FBgn0000542	X	protein_coding	ec	0.906283	0.955899	0.00752164	0.0322954	0.0004019	0.00655346	0.179817	0.00122976	0.00236216	0.0843693	141.661	79.0777	106.434	116.736	Group 3	compound eye retinal cell programmed cell death; ommatidial rotation; positive regulation of compound eye retinal cell programmed cell death; ubiquitin-dependent protein catabolic process; retinal cell programmed cell death
FBgn0036391	3L	protein_coding	CG17364	0.20199	0.441482	2.47781e-06	4.02282e-05	0.00403076	0.0274388	0.833541	0.00838079	0.000409342	0.0543263	44.4194	25.1375	43.2104	37.3228	Group 3	Unknown
FBgn0035121	3L	protein_coding	Tudor-SN	0.914661	0.959709	3.5784e-05	0.00039952	0.00234315	0.0195744	0.0841561	0.0202565	5.17772e-05	0.189201	7060.49	5843.43	6580.91	6350.85	Group 3	gene silencing by RNA
FBgn0015380	2L	protein_coding	drl	0.173554	0.41191	0.258117	0.435296	0.00512402	0.0317926	0.731318	0.012496	0.0150921	0.27648	49.6653	37.7252	47.6138	52.9771	Group 3	many biological processes described with 11 unique terms, many of which group under: single-organism developmental process; learning or memory; system development; system process; cellular component organization or biogenesis; cognition;
FBgn0001316	3L	protein_coding	klar	0.209721	0.450175	0.00442909	0.0210978	0.000610081	0.00849752	0.421278	0.00313872	0.00188296	0.466168	3441.12	2685.51	3220.62	3303.71	Group 3	many biological processes described with 13 unique terms, many of which group under: localization; single-organism developmental process; cellular localization; cellular component movement; locomotion; sensory organ development; microtubule-based movement;
FBgn0001075	2L	protein_coding	ft	0.608744	0.782119	0.000242138	0.00195239	0.000370116	0.00622232	0.222946	0.00611929	0.000304799	0.912252	111.917	51.3054	88.4859	87.3295	Group 3	many biological processes described with 27 unique terms, many of which group under: biological regulation; single-organism developmental process; establishment of planar polarity; cellular component organization or biogenesis; sensory organ development;
FBgn0053181	X	protein_coding	CG33181	0.871339	0.939783	0.178849	0.340317	0.00129696	0.0134943	0.234816	0.0217028	0.0254718	0.0537335	537.348	456.008	482.926	518.984	Group 3	cation transport
FBgn0010263	2L	protein_coding	Rbp9	0.714527	0.8506	0.0917124	0.213061	0.000376457	0.00630232	0.37263	0.0184992	0.0223987	0.178577	926.408	766.724	839.572	902.885	Group 3	germarium-derived egg chamber formation; oogenesis; germ cell proliferation; establishment of blood-brain barrier
FBgn0000633	2R	protein_coding	fas	0.389638	0.616405	0.00139053	0.00829738	1.97516e-05	0.00090811	0.200263	0.0107687	0.000495646	0.323527	48.3351	31.4884	41.8813	44.9428	Group 3	head involution; dorsal closure; maintenance of polarity of embryonic epithelium; morphogenesis of an epithelium; foregut morphogenesis; salivary gland development; Malpighian tubule morphogenesis; salivary gland morphogenesis; cardioblast cell fate deter
FBgn0005775	3L	protein_coding	Con	0.355366	0.590012	1.49822e-05	0.000189539	0.00158673	0.0152541	0.291192	0.0122737	7.52607e-06	0.26988	66.6756	39.2042	59.2092	53.7677	Group 3	homophilic cell adhesion; axonal fasciculation; synaptic target attraction; cell adhesion
FBgn0031866	2L	protein_coding	Nlg2	0.651726	0.810282	5.05726e-06	7.38039e-05	0.000257364	0.00486805	0.103578	0.00651134	5.94832e-05	0.10621	49.6819	23.8038	37.2353	33.4304	Group 3	male courtship behavior, veined wing generated song production; social behavior; male courtship behavior, veined wing extension; inter-male aggressive behavior; synapse assembly; synapse organization; adult walking behavior; synapse maturation; synaptic g
FBgn0020294	3L	protein_coding	ko	0.971565	0.987854	3.15039e-05	0.000358933	5.43136e-06	0.000386387	0.0989858	0.0261605	0.00015312	0.657678	133.861	85.081	107.629	110.608	Group 3	motor neuron axon guidance
FBgn0050122	2R	protein_coding	CG30122	0.282837	0.525842	0.110178	0.242136	0.00378687	0.0262798	0.465611	0.00513406	0.00812421	0.264931	2052.51	1737.73	1934.04	2032.79	Group 3	mRNA splicing, via spliceosome
FBgn0041096	3L	protein_coding	rols	0.721356	0.854335	4.38348e-06	6.53788e-05	0.000302583	0.005427	0.237482	0.0105697	0.000273999	0.262083	177.895	124.775	159.479	151.052	Group 3	myoblast fusion; border follicle cell migration; anterior Malpighian tubule development
FBgn0003326	2R	protein_coding	sca	0.0371555	0.19772	0.00131262	0.00792655	1.75138e-05	0.000843446	0.0849582	0.00349987	6.83064e-06	0.280138	25.0886	10.2486	20.5898	23.3035	Group 3	nervous system development; ommatidial rotation; response to alcohol; R8 cell fate commitment; chaeta morphogenesis; female meiosis chromosome segregation; lateral inhibition; regulation of R8 cell spacing in compound eye; imaginal disc-derived wing margi
FBgn0261041	2R	protein_coding	stj	0.964309	0.9842	2.21796e-05	0.000266531	0.000223522	0.00445983	0.275847	0.0412557	4.90696e-05	0.710474	103.72	61.5118	85.033	81.1936	Group 3	neuromuscular junction development; sensory perception of pain; synaptic vesicle fusion to presynaptic membrane; synaptic vesicle endocytosis; negative regulation of synaptic growth at neuromuscular junction; neuromuscular synaptic transmission
FBgn0086408	2R	protein_coding	stl	0.000153561	0.0108299	0.052992	0.143176	0.00461906	0.0299346	0.157505	2.36862e-05	0.00222312	0.428454	166.068	132.096	183.506	190.557	Group 3	oogenesis; proteolysis; ovarian follicle cell stalk formation; ovarian follicle development
FBgn0026576	3R	protein_coding	CG5991	0.00266451	0.0516531	0.00401931	0.0195153	0.000972366	0.0111847	0.0655079	0.000669208	0.0104269	0.711759	1114.74	1021.39	1199.61	1207.15	Group 3	phospholipid biosynthetic process
FBgn0085425	2R	protein_coding	CG34396	0.552155	0.741695	1.53019e-06	2.66476e-05	0.000445554	0.00698633	0.0731618	0.0302935	1.96456e-05	0.155002	75.4974	41.6716	59.0134	51.9805	Group 3	potassium ion transmembrane transport
FBgn0259242	X	protein_coding	CG42340	0.571518	0.75519	0.0013978	0.00832804	0.00403305	0.0274388	0.0850167	0.0414258	0.000134127	0.754594	41.6367	26.4699	33.5218	32.5833	Group 3	potassium ion transmembrane transport
FBgn0034709	2R	protein_coding	Swim	0.0607845	0.24653	0.0608464	0.158006	0.00680821	0.038504	0.513087	0.0184365	0.0414854	0.51059	414.295	331.85	442.156	458.537	Group 3	proteolysis; positive regulation of Wnt signaling pathway by establishment of Wnt protein localization to extracellular region; positive regulation of Wnt signaling pathway; immune response
FBgn0034408	2R	protein_coding	sano	0.766988	0.881246	0.00142665	0.00844505	0.000179053	0.0038739	0.130082	0.0147479	0.00343802	0.428785	112.049	74.3521	88.5178	92.2512	Group 3	regulation of tube length, open tracheal system; establishment of ommatidial planar polarity
FBgn0031488	2L	protein_coding	CG17265	0.0386784	0.200603	0.000961004	0.00611106	0.00918134	0.0471013	0.57132	0.00152099	0.00129818	0.5922	74.8352	43.633	81.1459	76.8646	Group 3	RNA interference
FBgn0026372	3L	protein_coding	RpL23A	0.301273	0.544802	0.000138851	0.00124019	0.00262928	0.0211196	0.668136	0.00046245	0.00310201	0.199677	6293.29	4431.24	5960	5692.41	Group 3	translation; centrosome duplication
FBgn0053970	3R	protein_coding	CG33970	0.171768	0.409855	0.0285366	0.089566	0.00339144	0.0247815	0.823097	0.0149942	0.00962077	0.562448	416.752	353.85	410.596	420.784	Group 3	transport
FBgn0015721	2R	protein_coding	ktub	0.729346	0.859092	0.047031	0.130851	0.00182515	0.016704	0.0806178	0.0177047	0.00262031	0.299515	15.2175	7.83538	11.1285	12.9549	Group 3	triglyceride homeostasis; response to sucrose; endocytosis; glucose homeostasis; deactivation of rhodopsin mediated signaling; sensory perception of smell
FBgn0032707	2L	protein_coding	CG10348	0.129724	0.356047	0.0610947	0.15844	0.00422676	0.0282654	0.440101	0.0164295	0.00431759	0.376893	18.5585	11.2533	16.5799	18.257	Group 3	Unknown
FBgn0033405	2R	protein_coding	CG13954	0.68729	0.832789	0.0329332	0.0998828	0.00158844	0.0152541	0.220913	0.00706762	0.00487224	0.260402	41.2368	26.1069	33.3273	36.6301	Group 3	Unknown
FBgn0035308	3L	protein_coding	CG15822	0.0530068	0.232722	0.00481707	0.0225733	0.0014826	0.0146437	0.696554	0.00192137	0.00640514	0.772051	128.906	95.045	135.267	137.641	Group 3	Unknown
FBgn0085384	3R	protein_coding	CG34355	0.947286	0.975643	0.00611435	0.0272359	3.31522e-06	0.000276315	0.122466	0.0282533	0.000861885	0.149705	129.58	91.1283	103.443	115.816	Group 3	Unknown
FBgn0266801	3R	protein_coding	CG45263	0.502441	0.704928	0.0105602	0.0419137	0.00188652	0.0170355	0.175375	0.0479235	0.0101623	0.2893	99.4044	57.3485	69.0109	73.7151	Group 3	Unknown
FBgn0023458	X	protein_coding	Rbcn-3A	0.974715	0.989196	0.0404607	0.116351	0.00243754	0.0200801	0.219476	0.0247342	0.0106401	0.244454	2801.37	2154.48	2413.22	2552.83	Group 3	vacuolar acidification; regulation of Notch signaling pathway; open tracheal system development
FBgn0028481	2L	protein_coding	CG4341	0.550092	0.741159	2.30552e-06	3.77518e-05	0.000494719	0.00750067	0.29688	0.0238125	9.12871e-05	0.21152	56.4784	35.5299	50.5748	46.3754	Group 3	Unknown
FBgn0034720	2R	protein_coding	Liprin-gamma	0.982482	0.99248	0.000386192	0.00286355	2.23505e-05	0.000994936	0.155262	0.0225528	0.00212812	0.29786	174.917	107.047	136.708	144.512	Group 3	axon target recognition; negative regulation of synaptic growth at neuromuscular junction
FBgn0267253	X	protein_coding	CG32700	0.889814	0.947441	0.00448064	0.0213042	0.00325596	0.0241826	0.187533	0.0286945	0.00539303	0.909481	29.2278	17.9142	23.0651	23.2925	Group 3	Unknown
FBgn0262483	3R	protein_coding	Rbp	0.596486	0.77364	0.0147254	0.0541936	2.37656e-05	0.00103756	0.0813451	0.0130036	0.00137504	0.0537247	79.1681	40.7244	49.2195	61.5555	Group 3	cytoskeletal matrix organization at active zone; neuromuscular synaptic transmission
FBgn0034734	2R	protein_coding	CG4554	0.975424	0.989518	0.0373405	0.109926	0.00442449	0.0290848	0.281671	0.00692681	0.0166544	0.280417	1322.48	1016.24	1140.54	1193.29	Group 3	neurogenesis
FBgn0262476	2R	protein_coding	CG43066	0.693922	0.837305	2.78333e-05	0.000323739	0.000130191	0.00323094	0.125887	0.00307355	0.000391687	0.525106	339.764	202.683	265.655	257.442	Group 3	neurotransmitter transport
FBgn0038749	3R	protein_coding	Xport	0.248072	0.491602	3.87613e-07	8.59365e-06	0.00024074	0.00468437	0.786493	0.00188772	0.000621807	0.12087	86.0867	46.5107	82.3546	73.641	Group 3	positive regulation of protein targeting to membrane; cellular response to light stimulus; rhodopsin biosynthetic process; phototransduction, visible light; chaperone-mediated protein transport; retina homeostasis
FBgn0004893	2L	protein_coding	bowl	0.603566	0.779449	0.174066	0.333907	0.000624332	0.00859262	0.278458	0.0294524	0.0229454	0.0565939	174.31	144.422	157.828	171.826	Group 3	wing disc development; imaginal disc-derived leg morphogenesis; lateral inhibition; imaginal disc-derived leg joint morphogenesis; embryonic hindgut morphogenesis; hindgut morphogenesis; embryonic foregut morphogenesis; terminal region determination
FBgn0010105	3L	protein_coding	comm	0.640751	0.802987	0.000338465	0.00256413	0.000559754	0.00808158	0.0717966	0.0352203	0.000628313	0.849095	33.3944	19.3142	27.6551	27.3235	Group 3	many biological processes described with 11 unique terms, many of which group under: single-organism developmental process; cellular component organization or biogenesis; cellular component movement; neuron differentiation; localization;
FBgn0020299	3R	protein_coding	stumps	0.169331	0.406654	0.0637966	0.163515	6.72235e-05	0.00209969	0.701011	0.00205325	0.0131028	0.0690036	159.128	119.266	151.795	168.365	Group 3	many biological processes described with 12 unique terms, many of which group under: single-organism developmental process; open tracheal system development; localization; cellular component movement; system development; mesoderm morphogenesis;
FBgn0000658	2R	protein_coding	fj	0.303588	0.546956	1.01858e-05	0.000136154	0.00115176	0.0124835	0.245113	0.00170814	4.32362e-06	0.271249	25.0243	12.8061	21.8268	19.4522	Group 3	many biological processes described with 13 unique terms, many of which group under: single-organism developmental process; post-embryonic organ morphogenesis; biological regulation; establishment of planar polarity; regulation of anatomical structure size;
FBgn0000411	3L	protein_coding	D	0.0910627	0.298586	0.264601	0.442877	0.00646767	0.0372525	0.124556	0.0395305	0.0066623	0.186708	25.9917	16.3591	22.0452	26.3041	Group 3	many biological processes described with 16 unique terms, many of which group under: single-organism developmental process; biological regulation; cellular component organization or biogenesis; regulation of RNA metabolic process; cellular component movement;
FBgn0000157	2R	protein_coding	Dll	0.979308	0.990879	0.0650375	0.165592	0.00427116	0.0284299	0.0574741	0.0293753	0.00344721	0.382823	32.6283	21.0783	25.4261	28.1574	Group 3	many biological processes described with 17 unique terms, many of which group under: single-organism developmental process; system development; genital disc development; post-embryonic organ morphogenesis; appendage development; biological regulation;
FBgn0003900	2R	protein_coding	twi	0.565344	0.750146	0.000122324	0.00112485	0.00040763	0.00660886	0.0635591	0.0040677	2.7468e-05	0.735378	8.50356	1.86661	5.82747	5.47857	Group 3	many biological processes described with 19 unique terms, many of which group under: single-organism developmental process; biological regulation; mesoderm morphogenesis; cell fate commitment; cellular process; cellular component organization or biogenesis;
FBgn0000320	2L	protein_coding	eya	0.010702	0.106515	5.32306e-05	0.000561335	0.00481888	0.030681	0.574226	0.000567725	0.000159526	0.228334	182.408	119.199	191.915	178.182	Group 3	many biological processes described with 23 unique terms, many of which group under: single-organism developmental process; biological regulation; sensory organ development; multi-organism reproductive process; cellular component organization or biogenesis;
FBgn0003448	2L	protein_coding	sna	0.528359	0.724096	0.055858	0.148567	0.00205279	0.0180332	0.0840213	0.0266612	0.0122604	0.169195	2.64979	0.280336	0.768085	1.38452	Group 3	many biological processes described with 23 unique terms, many of which group under: single-organism developmental process; biological regulation; system development; mesoderm morphogenesis; cell fate commitment; cellular component organization or biogenesis'
FBgn0003892	2R	protein_coding	ptc	0.662888	0.817129	0.0338794	0.102123	0.000213421	0.00433686	0.130348	0.00615914	0.00269697	0.0659494	75.8814	43.6407	57.5931	67.6427	Group 3	many biological processes described with 24 unique terms, many of which group under: single-organism developmental process; biological regulation; multi-organism reproductive process; system development; regionalization; post-embryonic organ morphogenesis;
FBgn0263930	3L	protein_coding	dally	0.856569	0.933079	0.0105604	0.0419137	0.00138349	0.0140515	0.234006	0.0152805	0.0136477	0.457554	683.844	554.584	603.48	620.117	Group 3	many biological processes described with 26 unique terms, many of which group under: single-organism developmental process; biological regulation; cellular component organization or biogenesis; post-embryonic organ morphogenesis;
FBgn0014179	2L	protein_coding	gcm	0.0141158	0.122363	0.696099	0.811594	0.00258377	0.0209199	0.893267	0.0117006	0.00499235	0.0589024	2.47648	0.626331	2.57458	4.92588	Group 3	many biological processes described with 26 unique terms, many of which group under: single-organism developmental process; biological regulation; glial cell differentiation; regulation of developmental process; hematopoietic or lymphoid organ development;
FBgn0030574	X	protein_coding	CG9413	0.967532	0.985812	0.00631019	0.0279803	0.000835262	0.0101555	0.350196	0.0478782	0.0199339	0.546005	416.592	350.912	380.896	388.639	Group 3	amino acid transmembrane transport
FBgn0033760	2R	protein_coding	CG8785	0.160613	0.395155	0.00201147	0.0111489	0.000316399	0.0055722	0.742051	0.00970069	0.013664	0.807245	314.416	207.508	338.276	348.234	Group 3	amino acid transmembrane transport
FBgn0004364	2R	protein_coding	18w	0.431292	0.648834	0.00678883	0.0296388	0.00351136	0.0251649	0.560074	0.00286775	0.0131498	0.705116	489.115	348.85	446.529	452.607	Group 3	anatomical structure morphogenesis; defense response; embryonic morphogenesis; antibacterial humoral response; multicellular organismal development; cell adhesion; immune response; signal transduction
FBgn0010435	2R	protein_coding	emp	0.00176951	0.041041	0.0210033	0.0711956	0.00351172	0.0251649	0.346102	1.60915e-05	0.000557805	0.641673	465.32	392.827	491.842	501.392	Group 3	autophagic cell death; defense response; salivary gland cell autophagic cell death; cell adhesion
FBgn0015737	3R	protein_coding	Hmu	0.834905	0.921122	0.0342801	0.102986	0.00118963	0.0127697	0.22387	0.0178595	0.0145646	0.0769726	766.497	549.427	619.955	671.397	Group 3	biosynthetic process
FBgn0266377	2R	protein_coding	Pde8	0.808746	0.905215	0.055095	0.147216	0.00143315	0.0143462	0.32315	0.0155754	0.0283084	0.169192	269.643	202.958	232.978	251.46	Group 3	cAMP metabolic process; mesoderm development; phosphorelay signal transduction system
FBgn0027341	3RHet	protein_coding	Gfat1	0.0895027	0.295924	0.00016771	0.00143701	0.000270584	0.00506089	0.825422	0.00290945	0.00539642	0.891387	185.609	136.497	189.938	188.917	Group 3	carbohydrate biosynthetic process
FBgn0030617	X	protein_coding	CG9095	0.368836	0.599945	0.00104426	0.00656022	0.00139624	0.014131	0.369281	0.0107155	0.000324541	0.941818	29.9755	16.8619	25.9717	25.7699	Group 3	cell adhesion
FBgn0085409	2L	protein_coding	CG34380	0.258091	0.502574	0.00028564	0.00222044	0.000112006	0.00291928	0.382794	0.00808613	0.000422273	0.810152	74.6344	43.7588	66.4556	67.6907	Group 3	cell adhesion; signal transduction
FBgn0039048	3R	protein_coding	CG17111	0.372173	0.602203	0.078385	0.190442	0.000602673	0.00844258	0.316404	0.00491932	0.00428381	0.137719	183.653	145.64	166.432	180.043	Group 3	cell morphogenesis
FBgn0051559	3R	protein_coding	CG31559	0.0471462	0.2206	0.287578	0.468555	0.00352068	0.0252059	0.760063	0.000237522	0.0174148	0.238154	5.24086	2.8044	5.67378	6.87335	Group 3	cell redox homeostasis
FBgn0034476	2R	protein_coding	Toll-7	0.0105814	0.105923	0.000938239	0.00599315	0.000661116	0.00882961	0.551421	0.00215812	2.37393e-05	0.928009	90.1	56.1481	86.5863	87.1824	Group 3	cell surface pattern recognition receptor signaling pathway; defense response; regulation of defense response to virus; defense response to virus; positive regulation of autophagy; signal transduction
FBgn0005614	2R	protein_coding	trpl	0.236876	0.47935	0.0154159	0.0559773	1.20837e-06	0.000147957	0.191693	0.00346715	0.000187533	0.0694767	626.952	396.566	534.397	628.68	Group 3	cellular response to anoxia; calcium ion transmembrane transport; calcium-mediated signaling; sensory perception of sound; phototransduction, visible light; calcium ion transport; response to light stimulus; body fluid secretion; cation transport
FBgn0004389	3R	protein_coding	bnk	0.167295	0.404023	0.240431	0.416975	0.00146319	0.0145535	0.116289	0.0232508	0.000275586	0.206903	6.80807	3.09724	5.39833	7.22647	Group 3	cellularization; actin filament organization; actomyosin contractile ring assembly; membrane organization
FBgn0000233	X	protein_coding	btd	0.839687	0.923012	0.388922	0.565303	0.0100183	0.0495445	0.115875	0.0235369	0.0302584	0.107716	4.87523	1.91433	2.75728	4.29347	Group 3	cephalic furrow formation; imaginal disc-derived leg morphogenesis; positive regulation of transcription from RNA polymerase II promoter; regulation of transcription from RNA polymerase II promoter; specification of segmental identity, head; anterior head
FBgn0003174	2R	protein_coding	pwn	0.0196562	0.142693	0.0275388	0.0872397	2.46183e-05	0.00106288	0.278971	0.0017983	4.11207e-05	0.0904883	59.9249	29.1123	52.2034	63.571	Group 3	chaeta morphogenesis; lateral inhibition; phototransduction
FBgn0051116	3R	protein_coding	ClC-a	0.896106	0.950504	0.00379461	0.0186848	6.68092e-06	0.000442651	0.101853	0.0328493	0.00192644	0.121479	520.686	405.337	443.166	474.592	Group 3	chloride transport; transmembrane transport
FBgn0052642	X	protein_coding	CG32642	0.0383648	0.199984	0.363877	0.542274	0.0025641	0.0208038	0.80525	0.00911398	0.0166014	0.166817	376.948	277.321	390.837	447.03	Group 3	chorion-containing eggshell formation
FBgn0263738	3R	protein_coding	Ada2a	0.101394	0.316444	0.0584133	0.153555	0.00658379	0.0376707	0.547362	0.0180049	0.0281742	0.661809	96.3358	78.9811	102.67	106.072	Group 3	chromatin remodeling; histone H3 acetylation; histone acetylation; histone H4 acetylation
FBgn0027835	2R	protein_coding	Dp1	0.344169	0.582305	0.00466068	0.0219678	0.000235781	0.00462249	0.178282	0.0271888	0.00122955	0.311092	8723.13	7542.09	8266.14	8450.74	Group 3	chromosome condensation; heterochromatin assembly; positive regulation of translation; chromosome segregation
FBgn0260237	3R	protein_coding	CG42511	0.4249	0.644336	0.000896897	0.00578124	0.000299798	0.00539567	0.056133	0.0498897	0.00103613	0.672379	279.05	219.845	238.788	241.887	Group 3	cilium assembly
FBgn0033654	2R	protein_coding	Sobp	0.780585	0.889732	0.0162923	0.0583618	2.86362e-06	0.000253206	0.158744	0.0394845	0.00733244	0.0584049	93.6414	63.42	75.5872	87.3933	Group 3	compound eye development
FBgn0003189	X	protein_coding	r	0.0578841	0.241967	0.000271783	0.0021357	0.00178823	0.0165408	0.794083	0.00119915	0.00105493	0.418828	2163.53	1427.35	2102.23	2033.52	Group 3	de novo' pyrimidine nucleobase biosynthetic process; glutamine catabolic process; glutamine metabolic process; carbamoyl phosphate biosynthetic process
FBgn0036494	3L	protein_coding	Toll-6	0.91941	0.962107	1.14024e-05	0.0001501	3.58469e-05	0.00135873	0.0533309	0.00766788	8.69792e-06	0.728013	64.7831	28.1719	46.8145	45.3146	Group 3	defense response; signal transduction
FBgn0036191	3L	protein_coding	Sug	0.169777	0.407412	2.16765e-08	7.47281e-07	0.00707872	0.0396138	0.606622	0.0306765	0.000523401	0.0585248	1094.58	958.614	1118.42	1056.94	Group 3	determination of adult lifespan; transmembrane transport
FBgn0260964	2R	protein_coding	Vmat	0.985221	0.993765	0.000110643	0.00103386	3.42834e-05	0.00131936	0.152847	0.00351054	0.0005021	0.707611	212.749	135.001	172.399	175.942	Group 3	dopamine transport; synaptic vesicle amine transport; monoamine transport; transmembrane transport; histamine transport; neurotransmitter transport
FBgn0000360	X	protein_coding	Cp38	0.129159	0.355542	0.126453	0.267495	0.00349919	0.0251492	0.50133	0.00945767	0.00250656	0.288979	13292.9	9262.64	12046.9	13412.3	Group 3	eggshell chorion assembly
FBgn0086698	2L	protein_coding	frtz	0.40929	0.633233	0.0534616	0.143914	0.000617997	0.00855427	0.0948947	0.0377703	0.00300552	0.213436	262.895	222.911	245.213	257.738	Group 3	establishment of planar polarity; imaginal disc-derived wing hair site selection
FBgn0051522	3R	protein_coding	CG31522	0.571672	0.75519	2.43034e-05	0.000288275	0.00094546	0.0110043	0.0791648	0.00647575	0.000110484	0.270625	808.945	633.249	719.481	692.291	Group 3	fatty acid biosynthetic process; very long-chain fatty acid metabolic process; fatty acid elongation
FBgn0037534	3R	protein_coding	CG2781	0.0318982	0.182379	1.0013e-07	2.72836e-06	9.67207e-05	0.00265403	0.740962	0.00146496	2.75666e-05	0.14404	452.366	332.51	462.719	436.384	Group 3	fatty acid elongation
FBgn0038983	3R	protein_coding	CG5326	0.0335231	0.187474	8.02598e-05	0.000794241	0.000393225	0.0064855	0.833804	0.0024538	9.07425e-05	0.673128	193.927	117.033	189.913	184.691	Group 3	fatty acid elongation; neurogenesis
FBgn0262867	2R	protein_coding	Ptr	0.208955	0.449394	0.0149903	0.0548968	0.000149478	0.00349094	0.204705	0.0194073	9.76187e-05	0.353298	78.5635	54.5236	71.172	77.3438	Group 3	gastrulation involving germ band extension
FBgn0030796	X	protein_coding	CG4829	0.303196	0.546566	2.74587e-05	0.000320577	0.00309224	0.0235038	0.0836205	0.0304001	9.69885e-05	0.121629	87.6138	56.9396	71.6553	65.0838	Group 3	glutathione metabolic process; neuron projection morphogenesis
FBgn0267252	2L	protein_coding	Ggamma30A	0.82797	0.916725	3.76957e-07	8.40385e-06	3.31671e-05	0.00129733	0.12855	0.022073	6.95444e-05	0.271968	1332.15	865.045	1112.73	1045.53	Group 3	G-protein coupled receptor signaling pathway; cellular response to carbon dioxide; phototransduction
FBgn0039089	3R	protein_coding	beat-IV	0.97	0.987214	5.83295e-05	0.000604873	0.00096806	0.0111665	0.0845943	0.0479618	0.000172231	0.466233	31.2585	16.534	24.7051	22.882	Group 3	heterophilic cell-cell adhesion
FBgn0039709	3R	protein_coding	Cad99C	0.595522	0.772816	0.00043392	0.00314562	6.93137e-05	0.00213417	0.101511	0.00631173	0.000670702	0.349783	843.967	588.225	682.602	702.606	Group 3	homophilic cell adhesion; follicle cell microvillus organization; regulation of follicle cell microvillus length; smoothened signaling pathway; vitelline membrane formation
FBgn0262018	2L	protein_coding	CadN2	0.513532	0.712282	0.0518429	0.140893	0.00241346	0.0199767	0.0892968	0.0110631	0.00377317	0.346247	36.1193	21.3871	24.6827	28.2629	Group 3	homophilic cell adhesion; ommatidial rotation; R8 cell development; calcium-dependent cell-cell adhesion; axon extension
FBgn0261053	3R	protein_coding	Cad86C	0.430276	0.648012	0.0288096	0.0902204	0.000273447	0.00508585	0.27372	0.00128753	0.00292828	0.16823	172.495	127.094	152.23	165.258	Group 3	homophilic cell adhesion; regulation of cell shape; calcium-dependent cell-cell adhesion
FBgn0001253	3L	protein_coding	ImpE1	0.661443	0.816251	0.00147241	0.0086734	0.00201959	0.0178135	0.113138	0.0398672	0.000146486	0.939067	14.9092	3.78038	8.50913	8.31346	Group 3	imaginal disc eversion
FBgn0034420	2R	protein_coding	CG10737	0.97678	0.989992	1.79738e-07	4.46082e-06	0.000161208	0.00368415	0.243985	0.0192777	0.000189449	0.107681	1090.77	803.922	977.737	913.357	Group 3	intracellular signal transduction
FBgn0039407	3R	protein_coding	CG14544	0.0710606	0.265136	3.3005e-05	0.000373035	0.00446825	0.0292737	0.65455	0.00980919	0.00174004	0.243819	130.893	96.2897	136.611	128.661	Group 3	lateral inhibition; tRNA methylation
FBgn0050418	2R	protein_coding	nord	0.732938	0.861528	0.00437086	0.0208522	0.00536769	0.0329114	0.316198	0.0335913	0.00109907	0.958887	51.6545	34.355	44.5685	44.3354	Group 3	learning or memory; olfactory learning
FBgn0039536	3R	protein_coding	unc80	0.360692	0.592809	0.000424462	0.00308567	2.6461e-05	0.00111986	0.0692165	0.0497042	0.000978043	0.409135	133.366	62.4289	78.5163	86.5513	Group 3	locomotor rhythm
FBgn0261673	2R	protein_coding	nemy	0.602962	0.778863	2.13314e-06	3.54069e-05	3.32804e-07	5.5775e-05	0.145633	0.00120369	4.44279e-05	0.615046	269.665	197.759	238.517	242.501	Group 3	locomotory behavior; imaginal disc-derived wing morphogenesis; memory
FBgn0038934	3R	protein_coding	Gld2	0.375294	0.604314	0.1312	0.274408	0.00201572	0.0178	0.103363	0.0452209	0.0244807	0.0571339	15.7481	7.899	8.24603	11.1739	Group 3	long-term memory
FBgn0260942	3R	protein_coding	bond	0.191851	0.431547	1.80556e-07	4.46689e-06	0.00024348	0.00471999	0.701203	0.0136466	4.27438e-05	0.14193	564.951	413.739	549.78	513.316	Group 3	meiotic spindle organization; spindle assembly; meiosis I cytokinesis; actomyosin contractile ring assembly; male meiosis cytokinesis; fatty acid elongation; very long-chain fatty acid biosynthetic process; meiosis II cytokinesis
FBgn0004862	3R	protein_coding	bap	0.365585	0.597025	0.170599	0.329283	0.0096587	0.0484364	0.231602	0.0122875	0.00298239	0.373308	4.35592	1.442	2.98486	3.93986	Group 3	mesodermal cell fate commitment; cell fate commitment; regulation of transcription from RNA polymerase II promoter; mesodermal cell fate specification; mesoderm development; visceral muscle development; heart development; midgut development
FBgn0045759	3L	protein_coding	bin	0.0905978	0.297925	0.762628	0.85929	0.00079544	0.0098951	0.423967	0.00472019	0.00343886	0.0610382	5.5842	3.22173	4.77058	6.7786	Group 3	mesodermal cell fate commitment; positive regulation of transcription from RNA polymerase II promoter; regulation of transcription from RNA polymerase II promoter; pattern specification process; regulation of sequence-specific DNA binding transcription fa
FBgn0039184	3R	protein_coding	CG6432	0.0711593	0.265136	5.89437e-07	1.20807e-05	0.00107109	0.0119158	0.552695	0.0204121	0.000295905	0.185951	400.269	277.05	421.967	388.003	Group 3	metabolic process
FBgn0000120	2L	protein_coding	Arr1	0.0879134	0.293661	6.31771e-06	8.9761e-05	0.00586203	0.0348059	0.962434	0.017979	9.66749e-06	0.163584	2903.39	2087.22	2894.28	2649.25	Group 3	metarhodopsin inactivation; endocytosis; phototransduction; deactivation of rhodopsin mediated signaling; photoreceptor cell maintenance
FBgn0003090	2R	protein_coding	pk	0.352362	0.587182	0.0402043	0.115894	0.00344869	0.0250014	0.390251	0.029605	0.00288818	0.47042	30.4452	18.3217	25.9081	28.2741	Group 3	morphogenesis of a polarized epithelium; protein localization; establishment of ommatidial planar polarity; establishment of protein localization; imaginal disc-derived leg joint morphogenesis; establishment of planar polarity; negative regulation of Notc
FBgn0026411	X	protein_coding	Lim1	0.356463	0.590355	0.293174	0.473612	0.00277736	0.0218847	0.164079	0.0466544	0.0012106	0.190207	25.4455	18.4053	21.6485	25.2222	Group 3	negative regulation of transcription, DNA-templated; leg disc proximal/distal pattern formation; imaginal disc-derived leg morphogenesis; regulation of gene expression; positive regulation of transcription, DNA-templated; compound eye development; regulat
FBgn0044028	3L	protein_coding	Notum	0.134491	0.362785	0.0995772	0.225665	0.00386119	0.0266758	0.779643	0.00427153	0.00776444	0.378667	11.6116	6.94761	11.0343	12.4246	Group 3	negative regulation of Wnt signaling pathway; Wnt signaling pathway; wing disc dorsal/ventral pattern formation; proteoglycan metabolic process; regulation of compound eye pigmentation; GPI anchor release
FBgn0261526	3L	protein_coding	NT1	0.465829	0.67501	0.000173931	0.00147894	0.00865432	0.0455102	0.0978492	0.00639224	8.11222e-05	0.269413	3.83234	0.262621	2.74332	1.99265	Group 3	nervous system development; motor neuron axon guidance; Toll signaling pathway; regulation of cell death; central nervous system formation; regulation of neuronal synaptic plasticity in response to neurotrophin; axon guidance; regulation of neuron apoptot
FBgn0033855	2R	protein_coding	link	0.150605	0.383074	0.00245808	0.013098	0.00038334	0.00639693	0.055421	0.0135323	9.36216e-07	0.677442	28.045	8.08702	20.9474	22.8619	Group 3	neurogenesis
FBgn0052344	3L	protein_coding	CG32344	0.0298021	0.177153	0.354331	0.53235	0.00510529	0.0317288	0.286559	0.00788753	0.0401574	0.329885	1030.06	977.455	1068.44	1096.15	Group 3	neurogenesis
FBgn0000500	3R	protein_coding	Dsk	0.0355613	0.192622	0.030149	0.0935128	0.00479544	0.0305942	0.313527	0.0104538	0.0151887	0.664223	20.9702	13.3369	24.2236	25.3363	Group 3	neuropeptide signaling pathway; adult locomotory behavior; neuromuscular junction development; regulation of smooth muscle contraction; positive regulation of cytosolic calcium ion concentration; larval locomotory behavior; response to stress
FBgn0039595	3R	protein_coding	AstA-R2	0.26015	0.50419	0.865854	0.923381	0.00734398	0.0407036	0.286959	0.0132311	0.0112306	0.105434	27.8636	22.2979	24.4331	29.379	Group 3	neuropeptide signaling pathway; G-protein coupled receptor signaling pathway
FBgn0040296	3L	protein_coding	Ocho	0.155298	0.38827	0.295264	0.475859	0.00793945	0.0429667	0.149806	0.0268632	0.00183932	0.266982	4.47105	1.07032	3.00822	4.56092	Group 3	Notch signaling pathway; sensory organ development
FBgn0029992	X	protein_coding	Upf2	0.105354	0.322127	0.125761	0.266654	0.00554922	0.0335233	0.969027	0.00111401	0.0452384	0.20501	584.645	519.665	586.329	606.558	Group 3	nuclear-transcribed mRNA catabolic process, nonsense-mediated decay; synapse organization; neuromuscular synaptic transmission
FBgn0263916	2L	protein_coding	Ent2	0.0174032	0.133949	0.000364653	0.00272458	0.008259	0.0441165	0.191481	0.00324436	0.00308723	0.472166	676.92	579.105	722.838	705.671	Group 3	nucleoside transport; negative regulation of calcium ion import; synaptic transmission; associative learning
FBgn0027575	3R	protein_coding	GABA-B-R2	0.423994	0.643536	7.30951e-07	1.45129e-05	0.000228993	0.00453088	0.0530379	0.010228	1.42603e-05	0.110029	98.1296	56.2021	76.744	68.343	Group 3	olfactory behavior; gamma-aminobutyric acid signaling pathway; negative regulation of insulin secretion; negative regulation of adenylate cyclase activity; G-protein coupled receptor signaling pathway; negative regulation of synaptic vesicle fusion to pre
FBgn0261800	2L	protein_coding	LanB1	0.0142342	0.122851	0.0130262	0.0492184	0.00359156	0.0255025	0.693963	0.000649096	0.00353211	0.679616	1201.42	974.828	1234.66	1255.14	Group 3	organ development; tissue development; basement membrane assembly; cell migration; defense response to Gram-negative bacterium; organ morphogenesis; positive regulation of innate immune response; embryonic morphogenesis; gonad development
FBgn0000723	3R	protein_coding	FER	0.508351	0.708873	0.0134631	0.0504414	0.00126556	0.0132739	0.44418	0.0121973	0.00764339	0.468452	385.124	308.72	356.241	367.86	Group 3	photoreceptor cell morphogenesis; dorsal closure; protein phosphorylation; actin filament bundle assembly; axon guidance; dorsal closure, amnioserosa morphology change; dorsal closure, elongation of leading edge cells
FBgn0031621	2L	protein_coding	Elba3	0.361612	0.593647	0.134262	0.27868	0.000746947	0.00952694	0.0972131	0.0401946	0.00044125	0.212032	7.8375	1.23271	4.66843	7.44868	Group 3	positive regulation of chromatin silencing
FBgn0038839	3R	protein_coding	CG10830	0.0508395	0.228437	0.000223536	0.00182505	0.00650544	0.0373567	0.887201	0.000151376	0.000597434	0.365831	110.987	71.2117	112.887	105.714	Group 3	protein homooligomerization
FBgn0026064	3R	protein_coding	KP78a	0.626204	0.794079	0.000654931	0.00445948	0.000577221	0.00822355	0.0955085	0.00223495	3.36873e-05	0.970592	28.2063	8.29422	19.1554	19.2779	Group 3	protein phosphorylation
FBgn0263390	3R	protein_coding	Nha2	0.0147793	0.124514	0.066744	0.168738	0.000137932	0.00335519	0.453029	0.00116858	0.00389126	0.193485	170.777	127.945	185.21	202.185	Group 3	protein secretion; renal sodium ion transport; potassium ion transmembrane transport
FBgn0004003	2R	protein_coding	wbl	0.152524	0.385038	5.07972e-06	7.39931e-05	0.000526838	0.00775383	0.921214	0.0186947	0.000120008	0.407926	149.477	95.7626	148.039	138.426	Group 3	protein secretion; Toll signaling pathway; dorsal/ventral axis specification; embryo development ending in birth or egg hatching; regulation of multicellular organism growth; maternal specification of dorsal/ventral axis, oocyte, soma encoded; protein pro
FBgn0030927	X	protein_coding	CG15046	0.324643	0.566553	0.393712	0.570435	0.00819222	0.0438852	0.301493	0.0298275	0.0239082	0.183696	19.2777	14.6253	17.2417	19.7228	Group 3	proteolysis
FBgn0031805	2L	protein_coding	CG9505	0.0110415	0.108186	0.118527	0.255585	0.00959633	0.0482946	0.306737	0.000870757	0.0237977	0.433738	95.873	67.0816	111.469	119.141	Group 3	proteolysis
FBgn0033359	2R	protein_coding	CG8213	0.855252	0.932621	0.000522181	0.00367768	0.00160822	0.0153778	0.163544	0.00357147	0.00109033	0.647745	7.26975	0.619219	3.92561	3.5429	Group 3	proteolysis
FBgn0035501	3L	protein_coding	CG1299	0.00245258	0.0493809	0.000498014	0.00353785	0.00191779	0.0171999	0.943771	0.00202209	1.91704e-05	0.72056	96.4657	63.9332	96.0047	93.7412	Group 3	proteolysis
FBgn0036022	3L	protein_coding	CG8329	0.0240032	0.158054	0.00424015	0.0203407	0.00496557	0.0312322	0.239713	0.00463959	0.00131886	0.978893	110.858	57.6467	141.848	141.302	Group 3	proteolysis
FBgn0039703	3R	protein_coding	CG7829	0.247686	0.491426	0.00158286	0.00919509	0.00163887	0.0155598	0.907862	0.014335	0.00590526	0.994409	29.8977	12.4932	28.9021	28.8688	Group 3	proteolysis
FBgn0046253	2R	protein_coding	CG3502	0.129777	0.35611	0.0115114	0.0448205	0.00494294	0.031115	0.338058	0.0133769	0.000433027	0.827248	9.31029	3.54648	8.17103	8.51879	Group 3	proteolysis
FBgn0051233	3R	protein_coding	CG31233	0.0114099	0.109267	8.12983e-06	0.000111542	0.00212462	0.0184481	0.412885	1.06426e-05	0.000454012	0.147833	1988	1086.17	2257.18	2046.41	Group 3	proteolysis
FBgn0051719	2L	protein_coding	RluA-1	0.807273	0.904216	1.52912e-06	2.66476e-05	6.94759e-05	0.00213417	0.216977	0.0197374	0.000290166	0.303595	156.937	100.613	135.396	128.032	Group 3	pseudouridine synthesis; riboflavin biosynthetic process
FBgn0031016	X	protein_coding	kek5	0.950781	0.977183	0.10104	0.227758	0.00190498	0.0171327	0.0833032	0.0229147	0.00444368	0.123261	469.095	349.505	387.954	428.372	Group 3	regulation of BMP signaling pathway
FBgn0011603	2L	protein_coding	ine	0.0465696	0.219575	0.00193491	0.010813	0.000960226	0.0111024	0.706129	0.000561114	0.00609409	0.827447	177.807	140.386	183.298	184.71	Group 3	regulation of response to osmotic stress; transmission of nerve impulse; perineurial glial growth; neurotransmitter transport
FBgn0260386	3R	protein_coding	mtg	0.405981	0.630366	0.0216272	0.0728981	0.00125394	0.0132142	0.227145	0.00779978	0.00106206	0.47422	24.0442	15.9055	20.8699	22.4312	Group 3	regulation of synapse organization; chitin metabolic process; synapse assembly; neuromuscular synaptic transmission
FBgn0035060	2R	protein_coding	Eps-15	0.509244	0.709428	0.0379267	0.111197	5.38662e-05	0.00179393	0.0902082	0.00500372	0.000634504	0.0657116	923.373	802.845	856.016	900.823	Group 3	regulation of synaptic growth at neuromuscular junction; receptor-mediated endocytosis; negative regulation of Notch signaling pathway; vesicle-mediated transport; synaptic vesicle endocytosis; neurotransmitter secretion
FBgn0034985	2R	protein_coding	CG3328	0.227501	0.469336	0.150876	0.302801	0.00110394	0.0121167	0.394706	0.00156058	0.0094861	0.0824197	139.468	108.634	127.325	140.347	Group 3	regulation of transcription, DNA-templated
FBgn0266709	3L	protein_coding	Zmynd10	0.314561	0.557267	0.00481618	0.0225733	0.0050621	0.0316143	0.521895	0.0010786	0.00133856	0.9897	9.89326	5.35029	8.77103	8.75614	Group 3	sensory perception of sound; proprioception; axoneme assembly
FBgn0037754	3R	protein_coding	CG8500	0.908547	0.957078	3.23202e-05	0.000366358	0.000894445	0.0106054	0.121399	0.00284833	0.000251172	0.32226	84.5258	51.9576	69.8857	65.2683	Group 3	small GTPase mediated signal transduction; GTP catabolic process
FBgn0000964	2L	protein_coding	tj	0.703563	0.842869	0.000789923	0.00520141	0.00116581	0.0126008	0.234749	0.00051069	0.00489461	0.832102	545.453	254.303	375.886	370.06	Group 3	transcription from RNA polymerase II promoter; border follicle cell migration; gonad morphogenesis; transcription, DNA-templated; regulation of transcription, DNA-templated; gene expression; positive regulation of transcription from RNA polymerase II prom
FBgn0034087	2R	protein_coding	clu	0.802399	0.900503	0.000786976	0.00519283	0.000625704	0.00859262	0.175348	0.00192106	0.0013085	0.901423	3060.85	2404.48	2701.2	2708.65	Group 3	translational initiation; asymmetric neuroblast division; intracellular distribution of mitochondria; mitochondrion localization
FBgn0030576	X	protein_coding	CG15890	0.441888	0.655651	0.00778207	0.0331141	0.00276997	0.0218485	0.253684	0.0410739	8.12199e-05	0.814129	65.2181	46.444	58.2737	59.5382	Group 3	transmembrane transport
FBgn0031568	2L	protein_coding	CG10019	0.801624	0.899957	0.102954	0.230883	0.00259	0.0209243	0.23985	0.00791637	0.027457	0.0965285	20.7773	12.2282	14.435	17.2116	Group 3	transmembrane transport
FBgn0035173	3L	protein_coding	CG13907	0.0454444	0.216588	0.000396489	0.00292314	0.00364767	0.0257135	0.90347	0.00441603	0.000608361	0.493507	2319.96	2117.68	2313.58	2289.72	Group 3	transmembrane transport
FBgn0038799	3R	protein_coding	CG4288	0.884807	0.945068	0.000172319	0.00146763	0.00953498	0.0481569	0.287998	0.0227373	0.00121469	0.190278	39.1771	22.7057	33.2007	29.618	Group 3	transmembrane transport
FBgn0031914	2L	protein_coding	CG5973	0.0510785	0.228483	0.0156962	0.0567292	0.00930326	0.0475489	0.721971	0.00912624	0.00233378	0.865523	600.154	503.167	589.944	593.939	Group 3	transport
FBgn0039594	3R	protein_coding	CG9990	0.196852	0.435744	0.000408125	0.00299156	0.00321878	0.0240908	0.796535	0.00143062	0.00365485	0.448054	719.457	577.043	703.566	688.038	Group 3	transport
FBgn0051121	3R	protein_coding	CG31121	0.03075	0.179427	0.217501	0.389966	0.000801362	0.00990059	0.183942	0.00471947	0.000747496	0.10035	93.4556	73.3511	86.2677	96.2658	Group 3	transport
FBgn0020546	3R	ncRNA	iab-4	0.416614	0.638858	0.0221007	0.0739982	0.00360888	0.0255776	0.055205	0.0230601	0.00680722	0.356537	5.99081	1.36789	2.66378	3.28605	Group 3	Unknown
FBgn0024977	X	protein_coding	CG2709	0.00345273	0.0591335	0.58512	0.730217	0.00888425	0.0462646	0.324854	0.000203518	0.0211754	0.162343	4.12878	2.17712	5.10581	6.41676	Group 3	Unknown
FBgn0026872	X	protein_coding	CG14777	0.0264868	0.166528	0.000988579	0.00625324	0.00514435	0.0318934	0.569715	0.00229286	0.00168329	0.670784	145.982	104.848	154.798	150.86	Group 3	Unknown
FBgn0029740	X	protein_coding	CG12680	0.466795	0.675845	0.104733	0.233536	0.00652702	0.0374283	0.186178	0.0213717	0.0360116	0.129417	6.22372	2.21899	2.76545	3.86072	Group 3	Unknown
FBgn0030156	X	protein_coding	CG15247	0.181625	0.419518	0.119071	0.256225	0.000167556	0.00374682	0.46013	0.000316514	0.00521742	0.0723075	69.7886	50.0816	63.4434	72.4967	Group 3	Unknown
FBgn0030763	X	protein_coding	CG9782	0.563093	0.749096	0.0254575	0.0821661	0.00361034	0.0255776	0.184453	0.00381679	0.00231068	0.535025	10.4205	4.41464	7.66677	8.55238	Group 3	Unknown
FBgn0030946	X	protein_coding	CG6659	0.030649	0.179181	1.14043e-06	2.11102e-05	0.00412508	0.0278689	0.453396	0.00237129	6.97095e-05	0.0925701	599.622	492.8	620.161	585.102	Group 3	Unknown
FBgn0030961	X	protein_coding	CG7058	0.328896	0.570208	0.00170055	0.00975407	0.00167224	0.015777	0.171953	0.0151492	0.000681699	0.996006	24.1735	14.2794	21.0754	21.0846	Group 3	Unknown
FBgn0031065	X	protein_coding	CG14234	0.692988	0.836696	0.00161188	0.00932894	0.000271658	0.00506187	0.0978047	0.0262455	0.00067643	0.620268	39.6016	22.1985	28.6904	30.2154	Group 3	Unknown
FBgn0031077	X	protein_coding	CG15618	0.0650676	0.254682	0.0621711	0.160306	0.00187495	0.0169605	0.533557	0.00176336	0.0029331	0.254239	197.344	156.438	187.901	199.242	Group 3	Unknown
FBgn0031257	2L	protein_coding	CG4133	0.393913	0.619403	0.000251502	0.00200918	5.67144e-05	0.00186095	0.123452	0.00771009	1.53227e-05	0.737087	24.624	13.2066	20.2036	20.9038	Group 3	Unknown
FBgn0031719	2L	protein_coding	CG18269	0.431451	0.648967	0.852	0.914802	0.00556539	0.033556	0.20598	0.0343472	0.0262685	0.088917	2.82022	0.595805	1.36288	3.32486	Group 3	Unknown
FBgn0031756	2L	protein_coding	CG13992	0.205471	0.445405	3.08217e-05	0.000351931	0.000232207	0.00456966	0.468644	0.00667524	0.000313358	0.523719	305.201	192.805	281.584	272.511	Group 3	Unknown
FBgn0031926	2L	protein_coding	CG6739	0.015782	0.128136	6.13926e-05	0.000632847	0.00583179	0.0347322	0.724598	0.00353856	2.49511e-05	0.286543	12.0805	4.05479	12.7126	10.9138	Group 3	Unknown
FBgn0032335	2L	protein_coding	CG14915	0.882115	0.943692	0.00276565	0.0144013	0.000277703	0.00514047	0.068947	0.0404001	9.81851e-05	0.583909	7.77463	0.33557	3.82233	4.69483	Group 3	Unknown
FBgn0032454	2L	protein_coding	CG5787	0.820494	0.912214	0.59814	0.740065	0.000550021	0.00798196	0.17402	0.035911	0.0106239	0.0678312	976.151	885.969	904.505	972.993	Group 3	Unknown
FBgn0033226	2R	protein_coding	CG1882	0.500135	0.703846	8.93916e-05	0.000870786	0.00417206	0.0280813	0.6781	0.019178	0.00505281	0.30794	664.386	547.63	641.447	619.4	Group 3	Unknown
FBgn0033442	2R	protein_coding	CG1690	0.496807	0.701253	0.203274	0.372164	0.00367322	0.0258273	0.326333	0.0124624	0.0119349	0.251256	8.76772	3.97714	6.4955	8.49545	Group 3	Unknown
FBgn0033628	2R	protein_coding	CG13203	0.780363	0.889544	0.00631795	0.0279987	0.00589916	0.0349731	0.0707667	0.0343936	0.00112953	0.983373	5.2111	1.47993	3.14648	3.16399	Group 3	Unknown
FBgn0033702	2R	protein_coding	CG8854	0.346594	0.582305	0.000175164	0.00148698	0.00134147	0.0137637	0.304739	0.00170709	0.000452834	0.538171	37.4527	23.0261	33.5133	32.1186	Group 3	Unknown
FBgn0034396	2R	protein_coding	CG15097	0.251295	0.494457	0.353957	0.532044	0.000441204	0.00694606	0.648088	0.0437992	0.0207066	0.166582	34.0995	25.289	32.2776	37.7152	Group 3	Unknown
FBgn0034567	2R	protein_coding	CG15651	0.49809	0.702046	5.52216e-05	0.000579585	0.00296917	0.0228944	0.36201	0.000198416	2.26171e-05	0.375334	17.0667	7.78891	14.3932	12.6609	Group 3	Unknown
FBgn0034860	2R	protein_coding	CG9812	0.244303	0.487542	3.28392e-05	0.000371701	0.00454012	0.029586	0.382413	0.0159014	3.59316e-05	0.215588	391.482	239.501	360.053	324.963	Group 3	Unknown
FBgn0036935	3L	protein_coding	CG14186	0.714828	0.850611	1.66748e-05	0.000207915	0.000729593	0.00945404	0.383558	0.0174096	0.00121285	0.279058	97.0415	62.3589	85.4647	80.0844	Group 3	Unknown
FBgn0037016	3L	protein_coding	CG13252	0.722113	0.854645	0.0655987	0.166518	0.00606444	0.0356546	0.310958	0.0144835	0.0229576	0.351008	252.212	198.545	225.604	237.169	Group 3	Unknown
FBgn0037213	3R	protein_coding	CG12581	0.388975	0.615788	0.000356832	0.00267899	4.92238e-05	0.00169735	0.321722	0.00257281	0.000189861	0.6757	427.532	333.217	395.526	403.297	Group 3	Unknown
FBgn0037320	3R	protein_coding	CG14668	0.388225	0.615364	0.0235471	0.0778378	0.00595417	0.0351788	0.136955	0.0400531	0.00640386	0.643873	0.772286	5.55112e-17	0.176706	0.260284	Group 3	Unknown
FBgn0037577	3R	protein_coding	CG7443	0.383643	0.611209	0.0109703	0.0431775	4.54809e-05	0.00160377	0.352945	0.00329831	0.00436209	0.102652	159.301	99.1417	135.93	152.634	Group 3	Unknown
FBgn0037626	3R	protein_coding	CG8236	0.927215	0.966	0.0590469	0.154725	0.00435475	0.0287713	0.290906	0.00179126	0.0146891	0.344028	1.62106	0	0.671859	1.03452	Group 3	Unknown
FBgn0037835	3R	protein_coding	CG14687	0.928987	0.966844	6.36368e-08	1.86087e-06	6.30979e-05	0.00200523	0.154274	0.0129093	1.32578e-05	0.0882201	131.614	66.2573	106.896	92.8274	Group 3	Unknown
FBgn0038032	3R	protein_coding	CG10096	0.343426	0.582305	2.13172e-05	0.000257758	0.0051973	0.0320812	0.854595	0.00462433	0.000568613	0.329801	144.806	99.3706	141.115	129.571	Group 3	Unknown
FBgn0038143	3R	protein_coding	CG9813	0.393338	0.61875	0.0547695	0.146598	2.763e-05	0.00115145	0.192187	0.00451542	0.00188765	0.0539277	213.049	160.428	187.321	209.829	Group 3	Unknown
FBgn0038156	3R	protein_coding	CG14372	0.859385	0.934448	0.000934203	0.00597476	0.00170723	0.015988	0.22314	0.0171614	0.00100675	0.864324	50.8848	30.949	42.0009	41.3602	Group 3	Unknown
FBgn0038468	3R	protein_coding	CG5225	0.788654	0.893687	0.0845318	0.201178	0.00545632	0.0331548	0.18056	0.0390588	0.0155024	0.32767	0.917652	-1.11022e-16	0.270998	0.504858	Group 3	Unknown
FBgn0038679	3R	protein_coding	CG6040	0.687983	0.8333	3.4285e-05	0.000384713	0.000675907	0.00896569	0.313471	0.00782026	0.00110034	0.229037	375.289	244.904	329.229	312.82	Group 3	Unknown
FBgn0039167	3R	protein_coding	CG17786	0.467167	0.676023	0.043254	0.122659	0.00018748	0.00399734	0.137268	0.021395	0.000193284	0.244141	67.9088	47.4874	57.9295	64.874	Group 3	Unknown
FBgn0039203	3R	protein_coding	CG13618	0.000365615	0.0168955	0.0778414	0.189213	0.000567658	0.00813647	0.558861	2.09844e-05	0.000829398	0.131205	44.5961	29.3682	47.331	52.8093	Group 3	Unknown
FBgn0039479	3R	protein_coding	CG14257	0.604884	0.780432	0.00084643	0.00550833	0.00269961	0.0214237	0.146659	0.00129152	0.000109781	0.736319	30.7139	13.8666	23.908	22.8395	Group 3	Unknown
FBgn0040359	X	protein_coding	CG11380	0.428009	0.646347	0.0249172	0.0809587	0.0101343	0.0498587	0.649274	0.0028866	0.0103713	0.802204	6.30609	3.01205	5.42064	5.66974	Group 3	Unknown
FBgn0040817	3L	protein_coding	CG14132	0.861832	0.935098	7.15548e-05	0.00072369	0.00322117	0.0240908	0.172602	0.0120109	0.000348561	0.263979	16.9311	7.81784	12.9202	11.2639	Group 3	Unknown
FBgn0051211	3R	protein_coding	CG31211	0.836565	0.921919	0.00303905	0.0155504	0.000193762	0.00408531	0.0845705	0.0121355	0.000600996	0.378267	392.461	306.733	340.501	352.363	Group 3	Unknown
FBgn0052425	3L	protein_coding	CG32425	0.0534341	0.233308	5.11382e-06	7.44202e-05	0.000447559	0.00700367	0.84692	0.000464893	0.000944318	0.0981148	1223.8	990.587	1239.18	1199.25	Group 3	Unknown
FBgn0083977	2R	protein_coding	CG34141	0.0782036	0.27564	0.00547364	0.0249305	0.000134694	0.00330604	0.142221	0.00244128	4.4447e-05	0.363164	81.5862	57.5356	74.5764	79.1414	Group 3	Unknown
FBgn0085220	2R	protein_coding	CG34191	0.0461735	0.218314	0.0427894	0.121589	0.0057282	0.0342593	0.93431	0.000881339	0.00155531	0.612191	241.932	211.49	243.049	248.226	Group 3	Unknown
FBgn0085231	2R	protein_coding	CG34202	0.467559	0.676259	0.0965582	0.221155	0.00734629	0.0407036	0.209556	0.0403151	0.0379614	0.264556	0.706641	5.55112e-17	0.0813338	0.26086	Group 3	Unknown
FBgn0085243	2R	protein_coding	CG34214	0.0349361	0.191546	0.0135313	0.0505994	0.0014385	0.0143905	0.269762	0.0209994	3.49919e-06	0.612346	11.2545	3.36064	9.8275	10.9779	Group 3	Unknown
FBgn0085376	3R	protein_coding	CG34347	0.689024	0.833783	0.000135824	0.00121892	0.000145051	0.00343964	0.111061	0.0130559	0.000584525	0.978648	193.83	120.148	151.676	151.474	Group 3	Unknown
FBgn0085431	3R	protein_coding	CG34402	0.402102	0.627092	0.0191894	0.0661191	0.00228219	0.019286	0.422832	0.0047778	0.000855995	0.63385	11.0127	5.15773	9.06463	9.93821	Group 3	Unknown
FBgn0259993	X	ncRNA	CR42491	0.350259	0.585051	3.36325e-05	0.000378481	0.00211684	0.0184011	0.383973	0.000222056	0.000114068	0.214758	560.495	382.084	512.609	479.497	Group 3	Unknown
FBgn0263663	3R	ncRNA	CR43654	0.798628	0.89886	0.366141	0.543959	0.0100927	0.0497641	0.369501	0.0355208	0.0394931	0.28105	29.7266	22.7946	25.3389	28.8082	Group 3	Unknown
FBgn0264679	2R	ncRNA	CR43964	0.108682	0.327201	0.718151	0.827709	0.00355792	0.0253779	0.752696	0.0109837	0.0278392	0.106075	1.4003	0.355446	1.2258	2.05587	Group 3	Unknown
FBgn0264701	3L	ncRNA	CR43970	0.874525	0.941646	0.466895	0.63464	0.00258238	0.0209195	0.127145	0.0254911	0.0177042	0.0895734	1.93401	0.629778	0.802888	1.63163	Group 3	Unknown
FBgn0265176	2R	ncRNA	CR44241	0.898689	0.951745	0.46923	0.636303	0.00970812	0.0485788	0.149549	0.0153338	0.0220449	0.190719	1.86578	0.605655	0.816483	1.54969	Group 3	Unknown
FBgn0265302	2R	ncRNA	CR44275	0.32065	0.563162	0.721884	0.830721	0.00585344	0.0347947	0.118228	0.0445499	0.0201445	0.0667472	5.4411	3.63077	4.11077	6.41724	Group 3	Unknown
FBgn0265729	3L	ncRNA	CR44536	0.19906	0.437977	0.0622185	0.160393	0.00543906	0.0330897	0.0605956	0.0402498	0.0115895	0.279533	0.820631	-5.55112e-17	0.0856168	0.262932	Group 3	Unknown
FBgn0265985	2R	ncRNA	CR44764	0.394772	0.620027	0.0824211	0.197704	0.00616266	0.0360553	0.145503	0.0250647	0.0170469	0.317839	1.25335	0.18366	0.330172	0.590886	Group 3	Unknown
FBgn0266624	2R	ncRNA	CR45131	0.878127	0.942505	0.306659	0.487698	0.0015012	0.0147526	0.128752	0.0307709	0.0103846	0.0656572	34.5461	26.0798	28.329	32.9288	Group 3	Unknown
FBgn0266628	2R	ncRNA	CR45135	0.288376	0.531594	0.724821	0.832621	0.0100427	0.049641	0.237381	0.0413844	0.0231504	0.158696	3.48716	1.61377	2.60244	4.04841	Group 3	Unknown
FBgn0005671	3R	protein_coding	Vha55	0.57151	0.75519	1.10405e-05	0.000146075	3.14981e-05	0.00124601	0.118063	0.00597286	0.000101126	0.733788	4271.24	3416.28	3940.68	3908.8	Group 3	vacuolar acidification; proton transport; ATP hydrolysis coupled proton transport; ATP metabolic process
FBgn0010380	X	protein_coding	AP-1-2beta	0.269543	0.512329	0.104463	0.23316	0.00147065	0.0145997	0.202189	0.0354539	0.0109886	0.0877405	1351.43	1234.07	1304.36	1346.05	Group 3	vesicle coating; synaptic vesicle coating; vesicle-mediated transport; compound eye development; intracellular protein transport; neurotransmitter secretion
FBgn0262029	2L	protein_coding	d	0.343321	0.582305	0.00157354	0.00915803	0.00482865	0.0306971	0.286285	0.000362696	0.000364211	0.732229	15.8573	5.29895	12.4093	11.7016	Group 3	wing disc development; positive regulation of growth; imaginal disc-derived wing vein morphogenesis; leg disc development; establishment of ommatidial planar polarity; establishment of planar polarity; positive regulation of imaginal disc growth
FBgn0031902	2L	protein_coding	Wnt6	0.329705	0.571013	0.0493655	0.135675	0.00064296	0.0087063	0.0581014	0.0296773	0.00248372	0.150219	33.8244	21.0171	22.9523	26.8329	Group 3	Wnt signaling pathway; positive regulation of transcription, DNA-templated; canonical Wnt signaling pathway; axis specification; regulation of imaginal disc-derived wing size; anterior/posterior pattern specification; negative regulation of transcription
FBgn0015766	3L	protein_coding	Msr-110	0.825983	0.915435	3.59621e-06	5.54955e-05	0.000120792	0.00308581	0.109146	0.0108329	5.40242e-05	0.309266	2389.98	1752.91	2089.42	2009.02	Group 3	Unknown
FBgn0034861	2R	protein_coding	CG9815	0.826121	0.915523	0.167058	0.324659	0.00322098	0.0240908	0.0967558	0.0288833	0.00417497	0.26732	18.1981	12.1683	13.6448	15.9881	Group 3	Unknown
FBgn0050044	2R	protein_coding	s-cup	0.893281	0.949058	0.0263061	0.0842247	0.000173382	0.00381148	0.0626512	0.00665464	0.000291933	0.164541	16.496	8.34797	11.0339	13.4543	Group 3	Unknown
FBgn0259677	X	protein_coding	CG42346	0.949537	0.976864	9.22529e-06	0.000124597	8.64191e-05	0.00244896	0.117142	0.0335651	5.60251e-05	0.625224	97.6116	57.4315	79.6711	76.376	Group 3	Unknown
FBgn0262719	3L	protein_coding	CG43163	0.964934	0.984451	0.0195662	0.0671566	0.00659937	0.0377102	0.174402	0.0164678	0.00113927	0.720736	42.3137	29.0763	35.0568	36.1768	Group 3	Unknown
FBgn0263033	2R	protein_coding	CG43328	0.993563	0.997218	0.150037	0.301895	0.0020692	0.0181387	0.153384	0.0194118	0.00621784	0.147563	12.6888	7.76076	9.26566	11.2015	Group 3	Unknown
FBgn0265201	3R	protein_coding	CG44261	0.364145	0.595757	0.127164	0.268524	0.00458847	0.0297983	0.382167	0.00056383	0.0132194	0.232045	26.0169	18.5157	22.8853	25.3183	Group 3	Unknown
FBgn0265272	2R	protein_coding	CG30060	0.793897	0.896109	0.16663	0.324069	0.00511929	0.0317886	0.187474	0.0392754	0.0416551	0.130046	4.25818	1.624	2.22027	3.17607	Group 3	Unknown
FBgn0011211	2R	protein_coding	blw	0.329288	0.570634	6.46222e-12	1.0072e-09	7.51927e-06	0.000481124	0.0622404	0.00175021	2.86363e-06	5.08605e-09	11654.2	7310.59	9700.43	8198.44	Group 4	phagocytosis; spermatid development; proton transport; growth; ATP hydrolysis coupled proton transport; ATP synthesis coupled proton transport
FBgn0039635	3R	protein_coding	CG11876	0.741096	0.866261	9.73531e-11	8.72037e-09	0.00103502	0.0116559	0.196973	3.30819e-05	5.68386e-07	2.25789e-06	1731.06	1236.11	1611.78	1382.2	Group 4	acetyl-CoA biosynthetic process from pyruvate; pyruvate metabolic process; cytoplasmic microtubule organization
FBgn0026077	3R	protein_coding	Gasp	0.640562	0.802935	1.46077e-07	3.73238e-06	0.00474901	0.0304852	0.182364	0.00973323	4.03268e-05	0.00577316	54.8416	20.6591	41.967	28.7086	Group 4	chitin metabolic process
FBgn0031097	X	protein_coding	obst-A	0.646795	0.807251	2.31968e-07	5.57673e-06	0.00332501	0.0244519	0.0677292	0.0147929	8.92364e-06	0.00511019	25.424	5.65712	18.1721	11.1095	Group 4	chitin metabolic process; chitin-based cuticle development; negative regulation of extracellular matrix disassembly
FBgn0035032	2R	protein_coding	CG4692	0.479751	0.686504	4.54121e-10	3.03774e-08	0.00282184	0.0220931	0.515759	6.67069e-05	1.97964e-05	4.35069e-08	2225.65	1376.36	2082.81	1675.4	Group 4	lateral inhibition; proton transport
FBgn0037715	3R	protein_coding	CG9399	0.235807	0.477929	1.55024e-07	3.92879e-06	0.00194154	0.0173713	0.756734	6.55137e-06	0.000322763	0.000200499	473.259	354.827	460.711	420.524	Group 4	mitochondrial pyruvate transport
FBgn0030102	X	protein_coding	CG12119	0.485373	0.692008	2.54446e-12	5.28773e-10	1.05784e-06	0.000130853	0.0523201	0.0342755	1.12532e-06	0.000655708	190.476	81.5367	142.3	108.737	Group 4	negative regulation of gene expression
FBgn0031066	X	protein_coding	CoVIb	0.479964	0.686682	5.06688e-10	3.36053e-08	0.00682055	0.0385218	0.537381	0.000544052	1.47104e-05	8.6427e-08	2430.92	1642.95	2309.07	1898.91	Group 4	neurogenesis
FBgn0034660	2R	protein_coding	lox2	0.627256	0.79461	1.82639e-10	1.4598e-08	0.00323987	0.0241034	0.209055	0.000208643	6.10933e-06	1.23148e-07	23.3867	3.06038	17.2292	7.02409	Group 4	oxidation-reduction process; cellular protein modification process; cell adhesion
FBgn0020235	3R	protein_coding	ATPsyn-gamma	0.515896	0.714099	5.0081e-10	3.33574e-08	0.00180827	0.0166216	0.208771	6.02282e-05	3.31706e-05	9.78652e-10	2858.11	1694.36	2437.76	1904.98	Group 4	phagocytosis; proton transport; ATP synthesis coupled proton transport
FBgn0003423	X	protein_coding	slgA	0.219467	0.460624	6.08234e-10	3.86936e-08	0.00207507	0.0181697	0.274205	0.0424025	4.8936e-06	7.60242e-05	2517.08	2176.84	2479.72	2323.09	Group 4	phototaxis; oxidation-reduction process; locomotory behavior; proline catabolic process; glutamate biosynthetic process
FBgn0262559	3R	protein_coding	Mdh2	0.737386	0.863976	1.80739e-10	1.45206e-08	0.00150613	0.0147825	0.250356	0.00289874	2.67329e-05	7.94354e-08	2584.25	1739.37	2318.83	1923.07	Group 4	positive regulation of programmed cell death; tricarboxylic acid cycle; regulation of programmed cell death; malate metabolic process; pupal development; activation of cysteine-type endopeptidase activity
FBgn0001285	2R	protein_coding	Jon44E	0.40073	0.625954	4.30651e-10	2.91832e-08	0.000876508	0.0104817	0.385511	7.9922e-05	1.19214e-06	0.000178485	147.807	46.7154	128.366	84.9319	Group 4	proteolysis
FBgn0016120	3R	protein_coding	ATPsyn-d	0.987763	0.995087	2.46695e-11	2.93511e-09	0.00604291	0.0355415	0.393326	0.000505619	2.10741e-05	6.83514e-10	2134.15	1246.63	1942.18	1442.4	Group 4	proton transport; ATP synthesis coupled proton transport
FBgn0028342	X	protein_coding	l(1)G0230	0.611268	0.783811	6.62952e-14	3.03905e-11	8.8371e-06	0.000536051	0.222893	7.68247e-05	1.7627e-07	1.61291e-09	1622.81	1058.64	1490.64	1246.97	Group 4	proton transport; ATP synthesis coupled proton transport
FBgn0038922	3R	protein_coding	CG6439	0.606363	0.781184	2.74925e-15	4.28498e-12	0.0076189	0.0418422	0.6895	0.0394852	3.30293e-06	1.41891e-11	1877.35	1226.92	1822.22	1375.1	Group 4	tricarboxylic acid cycle
FBgn0003062	2R	protein_coding	Fib	0.000366397	0.0168955	7.86859e-10	4.8094e-08	0.000443258	0.00697136	0.0503767	2.57165e-05	4.64653e-07	0.00243361	1208.76	893.874	1320.16	1197.3	Group 4	tRNA processing; RNA processing; rRNA processing; centrosome organization
FBgn0013348	2R	protein_coding	TpnC41C	0.158205	0.391924	7.56068e-10	4.68168e-08	0.00053508	0.00783812	0.101921	0.000924398	5.99672e-05	3.89253e-12	460.142	80.1102	259.043	107.591	Group 4	Unknown
FBgn0020372	2R	protein_coding	TM4SF	0.37644	0.60549	3.12595e-11	3.55628e-09	0.00237489	0.0197941	0.172604	0.0411166	1.19469e-05	1.88966e-07	107.307	31.2883	79.4622	40.1008	Group 4	Unknown
FBgn0030798	X	protein_coding	CG13003	0.930042	0.967104	1.47939e-09	8.06215e-08	0.00810426	0.0435562	0.445796	0.0364104	5.87885e-05	0.000178112	83.0767	43.544	74.0172	53.8217	Group 4	Unknown
FBgn0036454	3L	protein_coding	CG17839	0.884428	0.944934	2.13544e-09	1.07712e-07	3.10245e-05	0.0012304	0.198161	0.00774031	3.15424e-05	0.00479583	645.155	443.367	576.528	521.802	Group 4	Unknown
FBgn0033911	2R	protein_coding	VGAT	0.647008	0.807387	3.05558e-09	1.4388e-07	0.0015846	0.0152541	0.44333	0.0413714	6.33544e-05	0.00212623	55.1715	26.9955	49.3876	37.6409	Group 4	visual behavior; amino acid transmembrane transport
FBgn0040074	3L	protein_coding	retinin	0.74799	0.870369	1.76103e-11	2.24978e-09	0.00489891	0.0309941	0.320942	5.34029e-05	7.5204e-06	5.55565e-08	278.029	25.8396	211.932	71.064	Group 4	Unknown
FBgn0051862	2L	protein_coding	CG31862	0.059466	0.244617	0.00013121	0.0011869	0.0012274	0.01301	0.0529384	0.0404083	0.00220987	0.0279549	8.73897	0	1.1699	0.261009	Group 4	Unknown
FBgn0262794	3R	protein_coding	CG43175	0.005573	0.0753851	8.43817e-07	1.62367e-05	0.00133252	0.0136996	0.0238807	0.00681628	9.11408e-06	0.127106	13.5503	56.8843	2.10309	14.0852	Group 5	Unknown
FBgn0034364	2R	protein_coding	CG5493	1.97021e-05	0.00472	0.000103768	0.00098122	0.000130598	0.00323094	0.0325925	0.000118591	0.000145734	0.912299	75.6707	119.656	52.1568	52.5721	Group 5	L-cysteine metabolic process; oxidation-reduction process
FBgn0266810	2R	ncRNA	CR45272	0.00374521	0.0617059	0.0371086	0.10952	0.00275065	0.0217512	0.0407312	0.00102027	0.0280341	0.403732	13.4363	18.6848	8.60425	7.554	Group 5	Unknown
FBgn0032123	2L	protein_coding	Oatp30B	0.00129854	0.0353212	6.38969e-06	9.05361e-05	2.29036e-05	0.00101413	0.024491	0.000308313	0.000259038	0.828272	1538.78	1759.37	1364.32	1374.05	Group 5	organic anion transport
FBgn0266414	3R	ncRNA	CR45054	0.00720609	0.0851101	2.71056e-07	6.3817e-06	2.76355e-07	5.06738e-05	0.00921675	0.00675755	0.00168882	0.904876	1212.75	3537.67	279.884	281.162	Group 5	Unknown
FBgn0020513	X	protein_coding	ade5	0.00312333	0.0562211	1.4532e-05	0.000184999	8.83917e-06	0.000536051	0.0409657	0.00045387	0.00170268	0.916384	3199.99	3765.48	2815.88	2806.2	Group 5	imaginal disc-derived wing morphogenesis; inter-male aggressive behavior; 'de novo' IMP biosynthetic process
FBgn0266369	2L	protein_coding	Mtp	8.96376e-06	0.0043308	3.58277e-05	0.000399721	8.35056e-05	0.00241022	0.0176034	1.33889e-05	8.01963e-05	0.706412	989.216	1189.07	857.87	864.384	Group 5	lipid transport; lumen formation, open tracheal system; dendrite morphogenesis; synaptic target recognition; triglyceride metabolic process; lipoprotein metabolic process
FBgn0034276	2R	protein_coding	CG6385	0.000225456	0.0130924	2.38976e-08	8.11476e-07	2.8755e-06	0.000253206	0.0246065	2.58105e-05	1.22924e-05	0.219018	73.2975	147.934	30.4854	40.6119	Group 5	oxidation-reduction process; glycine catabolic process
FBgn0002562	X	protein_coding	Lsp1alpha	0.00847642	0.0934986	2.94389e-06	4.66296e-05	6.67163e-06	0.000442651	0.0379038	0.00901886	0.000147116	0.205119	4.06253	95.9638	1.16626	3.60976	Group 5	Unknown
FBgn0026570	3L	protein_coding	CG5704	2.15019e-05	0.00490167	6.88724e-05	0.000699313	4.30505e-05	0.00156407	0.00411708	2.46011e-05	5.99358e-06	0.918038	206.119	264.274	157.396	156.344	Group 5	Unknown
FBgn0000277	3R	protein_coding	CecA2	0.000112836	0.00915972	5.09771e-07	1.07598e-05	0.00722165	0.0402132	0.0111832	0.00242903	1.35615e-05	0.00608146	31.4722	113.176	1.30117	32.5042	Group 6	defense response to fungus; antibacterial humoral response; humoral immune response; defense response to Gram-negative bacterium; defense response to Gram-positive bacterium; defense response to bacterium
FBgn0032699	2L	protein_coding	CG10383	0.000196592	0.0124556	8.58023e-08	2.39662e-06	0.00259103	0.0209243	0.00454993	2.6019e-05	0.000259119	0.00417947	569.975	676.787	470.917	510.236	Group 6	determination of adult lifespan; GPI anchor metabolic process; intracellular protein transport
FBgn0000276	3R	protein_coding	CecA1	0.00899463	0.0973311	1.90642e-07	4.69406e-06	0.00936136	0.0476637	0.00821299	0.0257623	0.000238599	0.00121089	32.5845	129.235	3.32653	44.0379	Group 6	defense response to fungus; salivary gland cell autophagic cell death; autophagic cell death; antibacterial humoral response; humoral immune response; defense response to Gram-negative bacterium; defense response to Gram-positive bacterium; defense respon
FBgn0029990	X	protein_coding	CG2233	0.00155764	0.0385149	1.01202e-12	2.55775e-10	2.64667e-10	3.75008e-07	0.0133783	0.000568519	0.00012492	0.0321399	6945.79	13647.5	3348.13	4164.83	Group 6	Unknown
FBgn0039452	3R	protein_coding	CG14245	3.25682e-06	0.00375122	1.21188e-13	4.72211e-11	1.7097e-10	2.96082e-07	0.00694662	4.61418e-08	1.1017e-09	0.00339278	50.9974	128.971	25.0428	37.1549	Group 6	chitin metabolic process
FBgn0025583	2R	protein_coding	IM2	0.000121595	0.00938209	4.34993e-11	4.61211e-09	0.00110942	0.0121343	0.0388186	0.000584054	6.12658e-07	1.4588e-08	587.375	1798.06	312.714	894.717	Group 6	defense response
FBgn0000279	3R	protein_coding	CecC	5.5191e-05	0.00677328	2.1215e-06	3.53266e-05	0.00727201	0.0404214	0.0110608	0.00175057	0.00015915	7.43603e-05	19.7811	58.3604	2.29067	15.602	Group 6	defense response to fungus; antibacterial humoral response; humoral immune response; defense response to Gram-negative bacterium; defense response to Gram-positive bacterium; defense response to bacterium
FBgn0012042	2R	protein_coding	AttA	0.00030033	0.0153474	3.83951e-09	1.73457e-07	0.000148992	0.00348706	0.00403157	0.00281713	2.17883e-06	0.000192853	203.875	961.443	55.8428	294.05	Group 6	defense response to Gram-negative bacterium; defense response to Gram-positive bacterium; antibacterial humoral response; humoral immune response; defense response to bacterium
FBgn0041579	2R	protein_coding	AttC	9.04574e-06	0.0043308	8.21575e-09	3.34336e-07	0.000603429	0.00844258	0.0219169	0.000477513	9.56734e-07	0.000290989	511.942	2130.62	31.5708	603.98	Group 6	defense response to Gram-positive bacterium; defense response; antibacterial humoral response; humoral immune response; defense response to bacterium
FBgn0041581	2R	protein_coding	AttB	5.87399e-05	0.00682658	2.89159e-09	1.37824e-07	0.00244401	0.0201097	0.0168415	0.00125898	4.67398e-07	0.000382846	170.469	590	44.2744	228.069	Group 6	defense response to Gram-positive bacterium; defense response; antibacterial humoral response; humoral immune response; defense response to bacterium
FBgn0004240	2R	protein_coding	Dpt	2.28372e-06	0.00375122	1.07399e-07	2.89105e-06	0.000638321	0.00870127	0.0290201	0.000257788	4.25169e-06	0.000489967	413.786	1812.35	14.3456	428.176	Group 6	innate immune response; response to bacterium; defense response to Gram-negative bacterium; positive regulation of innate immune response; antibacterial humoral response; defense response to bacterium
FBgn0031412	2L	protein_coding	CG16995	7.54226e-06	0.0043308	7.5998e-08	2.16942e-06	0.000295523	0.00533723	0.000290608	0.000383922	2.08594e-06	0.00459659	27.7378	72.5943	12.8577	25.0309	Group 6	multicellular organism reproduction
FBgn0033830	2R	protein_coding	CG10814	0.000686248	0.0241988	5.37767e-10	3.53655e-08	1.80297e-07	3.74681e-05	0.00469443	0.00072854	1.30058e-06	3.26403e-05	8.05931	70.1539	1.86881	10.9773	Group 6	oxidation-reduction process
FBgn0036262	3L	protein_coding	CG6910	0.000268414	0.0146277	1.6272e-09	8.73243e-08	0.00971528	0.0485951	0.00124361	0.00308863	8.59549e-06	0.000184979	1907.92	3298.42	1109.57	1831.22	Group 6	oxidation-reduction process; inositol catabolic process
FBgn0032945	2L	protein_coding	CG8665	0.014634	0.123864	1.3937e-07	3.59044e-06	0.00100845	0.0114561	0.0124509	0.0171236	0.00504766	0.00133728	363.751	652.401	199.183	288.743	Group 6	oxidation-reduction process; one-carbon metabolic process; biosynthetic process; 10-formyltetrahydrofolate catabolic process
FBgn0032639	2L	protein_coding	CG18563	1.14284e-05	0.0043308	3.86517e-13	1.21312e-10	1.23335e-10	2.96082e-07	0.00196603	1.0824e-05	1.2125e-09	0.00201482	20.5194	169.671	4.77851	23.3464	Group 6	proteolysis
FBgn0050289	2R	protein_coding	CG30289	0.00588182	0.0775523	2.91851e-11	3.36947e-09	0.000444513	0.00698405	0.0223018	0.00716202	4.62544e-07	7.20794e-05	3.38699	16.6705	1.74189	7.74918	Group 6	proteolysis
FBgn0032638	2L	protein_coding	CG6639	0.000216326	0.0130924	7.29606e-09	3.03244e-07	7.93999e-07	0.000108555	0.0146444	0.000173353	5.79598e-07	0.0173018	59.4145	1292.28	3.11011	159.18	Group 6	proteolysis; defense response to Gram-positive bacterium
FBgn0010388	2R	protein_coding	Dro	3.71376e-05	0.0060697	2.12942e-08	7.39178e-07	0.000838411	0.0101851	0.028359	0.000445977	5.32183e-06	5.77443e-05	148.651	597.141	11.3688	166.822	Group 6	response to bacterium; defense response to Gram-negative bacterium; defense response to Gram-positive bacterium; defense response; antibacterial humoral response; defense response to bacterium
FBgn0031701	2L	protein_coding	TotM	0.00334045	0.0579135	4.98563e-06	7.3032e-05	0.000248647	0.00479036	0.0259203	0.00822003	0.000518439	0.00393534	248.876	930.202	60.056	159.529	Group 6	response to bacterium; defense response to Gram-positive bacterium; cellular response to heat; response to stress
FBgn0026563	3R	protein_coding	CG1979	0.00164198	0.0396539	1.15754e-05	0.000151941	0.000400799	0.00654806	0.0282558	0.000986874	0.00105134	0.0454922	35.4452	73.858	16.8748	22.2318	Group 6	Unknown
FBgn0029766	X	protein_coding	CG15784	0.010077	0.103533	9.29665e-17	3.62244e-13	0.00165826	0.0156926	0.0233962	0.00979409	1.52804e-07	1.09319e-07	636.101	1421.26	434.59	962.085	Group 6	Unknown
FBgn0039593	3R	protein_coding	CG9989	0.0110118	0.108147	1.56606e-07	3.96243e-06	5.9439e-05	0.00193775	0.032504	0.0126843	0.000263255	0.000663684	24.6551	90.3153	12.8592	25.2999	Group 6	Unknown
FBgn0040735	2R	protein_coding	CG16836	1.64599e-05	0.0046486	3.05114e-10	2.2222e-08	0.000207401	0.00425031	0.0369898	0.00013624	1.99344e-07	1.76389e-05	131.945	338.335	85.646	164.063	Group 6	Unknown
FBgn0261989	2R	protein_coding	CG42807	1.81359e-05	0.00472	1.71141e-13	5.92755e-11	5.04513e-10	4.74644e-07	0.0172189	2.67489e-05	6.70078e-09	1.01861e-08	327.544	1185.48	180.136	328.392	Group 6	Unknown
FBgn0053926	3L	protein_coding	CG33926	0.0136963	0.120603	2.0396e-08	7.15974e-07	0.00238839	0.01983	0.00758481	0.0207561	0.000941105	5.35444e-05	200.061	490.42	83.5415	198.666	Group 6	Unknown
FBgn0264272	3L	protein_coding	mwh	0.00283711	0.0534557	0.346406	0.52459	0.000513973	0.0076585	0.0383057	0.00118527	0.043746	0.145126	69.9641	46.6536	102.724	116.89	Group 7	Wnt signaling pathway; imaginal disc-derived wing morphogenesis; regulation of trichome morphogenesis; imaginal disc-derived wing hair organization; negative regulation of actin filament polymerization; establishment of planar polarity; imaginal disc-deri
FBgn0013307	2R	protein_coding	Odc1	9.84837e-05	0.0087214	0.0114088	0.0444894	0.00100672	0.0114448	0.00910427	0.000109538	0.000169139	0.588434	339.202	240.15	438.506	453.464	Group 7	polyamine biosynthetic process
