# Supplementary material for: The Genomic Basis of Postponed Senescence in Drosophila melanogaster
Source: PLoS One. 2015 Sep 17;10(9):e0138569. doi: 10.1371/journal.pone.0138569 (PMC4574564; doi:10.1371/journal.pone.0138569)
Supplement: S13 Table — (XLSX) [file pone.0138569.s013.xlsx]

## Sheet: S13 Table
FlyBase ID	Chromosome	Gene Category	Gene Symbol	P-value Population	FDR Population	P-value Age	FDR Age	P-value Pop×Age	FDR Pop×Age	P-value Population W1	P-value Population W5	P-value Age B	P-value Age O	B Week 1 Mean	B Week 5 Mean	O Week 1 Mean	O Week 5 Mean	Interaction Group	Biological Process GO
FBgn0000052	2L	protein_coding	ade2	0.00236306	0.0427041	0.015576	0.027096	0.00423847	0.0179083	0.108433	0.000441622	0.00618143	0.74173	1609.67	1965.07	1315.94	1282.36	Group 1	de novo' IMP biosynthetic process
FBgn0000053	2L	protein_coding	ade3	0.00155075	0.034549	4.8479e-06	1.56226e-05	5.74684e-06	0.000116187	0.0662869	0.000258434	0.000855193	0.947154	1754.68	2653.94	1252.52	1257.54	Group 1	purine nucleobase biosynthetic process; 'de novo' IMP biosynthetic process
FBgn0000250	2L	protein_coding	cact	0.000565059	0.0226219	0.000987104	0.00215574	0.00973295	0.0346818	0.0782124	7.92316e-05	0.0030908	0.424142	1783.04	2029.49	1599.25	1633.78	Group 1	many biological processes described with 17 unique terms, many of which group under: immune response; biological regulation; single-organism developmental process; immune system process; response to stimulus; response to stress;
FBgn0000277	3R	protein_coding	CecA2	0.000635042	0.0236161	0.00550706	0.010495	0.00226803	0.010837	0.339961	0.0020234	0.000497818	0.778208	87.3738	217.493	60.7538	53.5747	Group 1	defense response to fungus; antibacterial humoral response; humoral immune response; defense response to Gram-negative bacterium; defense response to Gram-positive bacterium; defense response to bacterium
FBgn0000337	2R	protein_coding	cn	0.118168	0.330438	0.0432693	0.0685913	0.00369408	0.0160347	0.216521	0.00988525	0.00302103	0.446696	1.63712	4.5008	2.30136	1.73203	Group 1	ommochrome biosynthetic process; eye pigment biosynthetic process; positive regulation of neuron death; tryptophan catabolic process; compound eye pigmentation; kynurenine metabolic process; quinolinate biosynthetic process
FBgn0000566	2R	protein_coding	Eip55E	0.172009	0.406467	0.00154032	0.00326174	0.00182482	0.00914875	0.623116	0.02657	0.037232	0.980828	633.108	730.105	599.228	600.139	Group 1	glutathione biosynthetic process; sulfur amino acid metabolic process
FBgn0001133	2R	protein_coding	grau	0.325384	0.576298	0.0462368	0.072796	0.00149724	0.00777182	0.104613	0.0121294	0.000958878	0.336717	207.555	243.063	222.73	213.645	Group 1	egg activation; cellularization; homologous chromosome segregation; positive regulation of transcription from RNA polymerase II promoter; regulation of transcription from RNA polymerase II promoter; pole cell formation; female meiosis
FBgn0001149	3R	protein_coding	GstD1	0.320879	0.572141	0.000734119	0.00163797	4.78136e-09	5.6863e-07	0.494234	0.0176145	0.00543294	0.0910691	3397.29	4258.12	3649.97	3328.28	Group 1	glutathione metabolic process
FBgn0001291	2R	protein_coding	Jra	0.00524957	0.0633702	1.98827e-07	8.23306e-07	0.000180787	0.00147754	0.855506	2.02976e-05	1.14152e-06	0.0663463	442.026	554.729	445.304	470.819	Group 1	many biological processes described with 17 unique terms, many of which group under: single-organism developmental process; biological regulation; cellular component organization or biogenesis; sensory organ development; establishment of planar polarity;
FBgn0003308	3R	protein_coding	ry	0.00315202	0.0501779	0.0128198	0.0226708	0.0148336	0.0483416	0.20397	0.000223183	0.0133773	0.960504	696.104	812.379	612.185	613.561	Group 1	tryptophan metabolic process; oxidation-reduction process; determination of adult lifespan; purine nucleobase metabolic process; pyrimidine nucleobase metabolic process; compound eye pigmentation; arginine metabolic process; glycerophospholipid metabolic
FBgn0003486	3L	protein_coding	spo	0.322733	0.573694	0.00336473	0.00669304	0.00413255	0.0175479	0.153201	0.0234561	0.00138899	0.94828	4.25161	11.1746	6.3086	6.39781	Group 1	oogenesis; cuticle development; head involution; dorsal closure; embryonic digestive tract development; oxidation-reduction process; embryonic development via the syncytial blastoderm; central nervous system development; midgut development; ecdysone biosy
FBgn0003660	2R	protein_coding	Syb	4.82931e-05	0.00897166	0.000844911	0.00186536	0.00841671	0.0308838	0.300832	1.82295e-06	0.000226245	0.432382	978.191	1157.41	953.027	977.648	Group 1	lumen formation, open tracheal system; vesicle-mediated transport; synaptic vesicle transport; neurotransmitter secretion; synaptic vesicle docking
FBgn0003965	X	protein_coding	v	0.00486839	0.0609868	1.19608e-05	3.59913e-05	0.0131022	0.0438838	0.141701	0.00330188	0.000315685	0.0555478	377.237	512.657	329.416	374.655	Group 1	tryptophan catabolic process to acetyl-CoA; ommochrome biosynthetic process; tryptophan catabolic process to kynurenine; compound eye pigmentation; positive regulation of neuron death; tryptophan catabolic process; kynurenine metabolic process
FBgn0004170	X	protein_coding	sc	0.0285739	0.152627	0.00165169	0.00347727	0.0123341	0.041796	0.109749	0.0220487	0.0149771	0.453697	1.45839	3.9367	0.487174	0.811969	Group 1	in positive regulation of transcription
FBgn0004177	2L	protein_coding	mts	0.000219835	0.0157022	0.00243098	0.00496323	0.00568038	0.0225902	0.0749584	0.000287886	0.000915064	0.78202	2339.4	2552.04	2227.83	2239.15	Group 1	many biological processes described with 24 unique terms, many of which group under: cellular component organization or biogenesis; cell cycle; biological regulation; cell cycle process; organelle organization; single-organism developmental process;
FBgn0004648	X	protein_coding	svr	0.162594	0.394381	1.2505e-09	8.13253e-09	0.000136807	0.00120061	0.59006	0.0381771	0.00209929	0.14552	2088.39	2380.17	2028.4	2126.32	Group 1	phagocytosis; proteolysis; imaginal disc-derived wing morphogenesis; long-term memory; chitin-based cuticle development
FBgn0004885	3R	protein_coding	tok	0.000330388	0.0176944	3.78912e-12	4.74711e-11	1.46407e-09	2.44122e-07	0.0952391	4.05465e-05	1.16406e-07	0.0857525	1416.96	2226.71	1205.15	1313.54	Group 1	motor neuron axon guidance; proteolysis; imaginal disc-derived wing vein morphogenesis; negative regulation of gene expression; protein processing; axon guidance; defasciculation of motor neuron axon
FBgn0010044	3R	protein_coding	GstD8	0.012718	0.0994682	0.000101549	0.000262079	0.00252688	0.0118018	0.785543	0.00480521	9.91189e-05	0.397277	28.0791	57.5636	25.9243	30.4648	Group 1	glutathione metabolic process
FBgn0010197	2L	protein_coding	Gyc32E	0.0683324	0.246258	1.0579e-06	3.8454e-06	0.001273	0.00680645	0.966102	0.00130152	2.45723e-05	0.135345	12.6513	21.3497	12.555	14.8858	Group 1	intracellular signal transduction; cGMP biosynthetic process; cyclic nucleotide biosynthetic process; signal transduction
FBgn0010397	2R	protein_coding	LamC	0.00140581	0.0335676	0.000482358	0.00111024	0.00433463	0.0182384	0.056359	0.000163211	0.00269672	0.417615	694.766	790.465	638.767	650.225	Group 1	chromatin silencing; regulation of actin filament polymerization; muscle tissue morphogenesis; tendon development; nuclear pore distribution; chromatin organization; mitotic nuclear envelope reassembly
FBgn0012042	2R	protein_coding	AttA	0.0025048	0.0436089	7.48909e-06	2.32716e-05	0.000715947	0.00430432	0.144065	0.00809743	0.000111036	0.051464	311.1	1597.61	170.426	403.233	Group 1	defense response to Gram-negative bacterium; defense response to Gram-positive bacterium; antibacterial humoral response; humoral immune response; defense response to bacterium
FBgn0013687	dmel_mitochondrion_genome	protein_coding	mt:ori	0.194836	0.436516	0.0308861	0.0506183	0.0142401	0.0468224	0.378991	0.0056946	0.0059941	0.791718	0.327894	13.5036	3.39108	2.472	Group 1	Unknown
FBgn0013770	2R	protein_coding	Cp1	0.0556339	0.220517	2.44426e-08	1.20313e-07	7.26232e-05	0.000745214	0.666026	0.0180709	1.65854e-05	0.158925	4116.66	5792.59	3987.83	4397.44	Group 1	proteolysis; autophagic cell death; protein catabolic process; salivary gland cell autophagic cell death
FBgn0014184	2R	protein_coding	Oda	0.622881	0.802024	5.09997e-05	0.000138517	4.33584e-08	2.99692e-06	0.116528	0.0113042	0.000256718	0.167551	15416.1	18118.4	16731.1	16144.3	Group 1	cell differentiation
FBgn0014903	X	protein_coding	CG14630	0.514411	0.728206	0.000133999	0.000339701	0.000838137	0.0048833	0.209345	0.040951	0.000209498	0.609245	307.763	424.833	347.794	357.576	Group 1	oxidation-reduction process
FBgn0015754	2R	protein_coding	Lis-1	0.00796704	0.077842	2.09227e-05	6.04832e-05	0.0047724	0.0196961	0.512454	3.76649e-05	0.000379009	0.0848371	1572.27	1810.77	1522.17	1581.65	Group 1	many biological processes described with 36 unique terms, many of which group under: localization; multi-organism reproductive process; cellular component organization or biogenesis; biological regulation; single-organism developmental process;
FBgn0016059	2R	protein_coding	Sema-1b	0.00261533	0.0446678	1.86853e-05	5.44827e-05	0.00314766	0.0140429	0.304686	0.00135646	0.000286333	0.0943853	1528.77	1775.33	1456.7	1513.03	Group 1	embryonic development via the syncytial blastoderm; axon guidance
FBgn0017482	2R	protein_coding	T3dh	0.331897	0.582034	1.42321e-07	6.09131e-07	0.000859879	0.00497236	0.766195	0.0425172	0.000288394	0.11784	124.429	155.536	127.181	136.587	Group 1	oxidation-reduction process
FBgn0020236	2R	protein_coding	ATPCL	0.243179	0.494241	0.0503622	0.0786253	0.00773728	0.0289013	0.869442	0.0315783	0.0256069	0.58619	7273.92	8221.57	7367.66	7208.66	Group 1	citrate metabolic process; acetyl-CoA biosynthetic process; cellular carbohydrate metabolic process
FBgn0020385	3R	protein_coding	pug	0.619997	0.800384	7.04999e-12	8.19157e-11	1.02063e-08	1.02532e-06	0.302249	0.04789	0.00035207	0.100902	2333.28	3761.82	2748.29	2987.6	Group 1	folic acid-containing compound biosynthetic process; oxidation-reduction process; one-carbon metabolic process
FBgn0020415	2L	protein_coding	Idgf2	0.142383	0.367266	2.4146e-06	8.22878e-06	0.000208328	0.00164929	0.564133	0.0193667	0.000291999	0.132594	1318.26	1918.33	1389.92	1486.62	Group 1	imaginal disc development; carbohydrate metabolic process; chitin catabolic process
FBgn0020513	X	protein_coding	ade5	0.000547279	0.0221847	2.67678e-09	1.61005e-08	9.76241e-08	5.59919e-06	0.980376	7.9095e-05	2.66841e-07	0.105379	2586.31	4887.87	2578.12	2790.32	Group 1	imaginal disc-derived wing morphogenesis; inter-male aggressive behavior; 'de novo' IMP biosynthetic process
FBgn0023479	3L	protein_coding	Tequila	0.0731588	0.255895	0.0012808	0.00274817	0.0122034	0.0415096	0.700766	0.0169026	0.0101586	0.444048	3472.26	4337.59	3322.21	3446.64	Group 1	proteolysis; chitin metabolic process; short-term memory; long-term memory
FBgn0025692	2R	protein_coding	CG3814	0.965517	0.985755	0.00091326	0.00200367	2.5049e-05	0.000335661	0.0573225	0.018674	4.51691e-05	0.370153	218.204	296.803	264.024	252.081	Group 1	Unknown
FBgn0025878	2R	protein_coding	wrapper	0.0193569	0.123997	1.23272e-06	4.43167e-06	4.14343e-06	9.21813e-05	0.416017	0.00114747	5.61079e-07	0.877593	83.7448	122.948	74.2852	75.7738	Group 1	nervous system development; axonogenesis; gliogenesis
FBgn0026255	2L	protein_coding	clumsy	0.0121439	0.0969903	2.12063e-06	7.30544e-06	2.24586e-05	0.000309409	0.82729	0.0112291	7.21134e-05	0.2112	334.115	560.2	339.591	357.397	Group 1	ion transport; regulation of synaptic activity
FBgn0027073	2R	protein_coding	CG4302	0.250804	0.502416	2.12975e-07	8.76504e-07	3.95526e-06	8.87272e-05	0.665215	0.0318461	3.8207e-05	0.700739	971.311	1366.38	1019.83	1054.4	Group 1	metabolic process
FBgn0027506	2R	protein_coding	EDTP	0.0572245	0.224631	6.77563e-05	0.000180215	0.00101754	0.00567943	0.803079	0.00121644	0.000109775	0.490772	483.475	566.931	488.53	498.595	Group 1	oogenesis; dephosphorylation; protein dephosphorylation
FBgn0027601	X	protein_coding	pdgy	0.352897	0.597115	0.00206507	0.00426516	0.000109796	0.00102354	0.378449	0.0358786	0.000466348	0.561923	1306.96	1528.14	1375.96	1345.12	Group 1	triglyceride catabolic process; fatty acid catabolic process; acyl-CoA biosynthetic process; negative regulation of insulin receptor signaling pathway
FBgn0028490	2L	protein_coding	CG31705	0.245804	0.496699	1.33011e-07	5.71857e-07	2.42953e-05	0.00032883	0.246887	0.00138053	6.64732e-06	0.148	1730.65	2451.13	1913.78	2030.05	Group 1	Unknown
FBgn0028542	2L	protein_coding	NimB4	0.0254736	0.143308	0.00034102	0.000807682	0.000986356	0.00554705	0.297659	0.007441	0.00493102	0.737709	44.4293	70.9237	36.8327	38.1942	Group 1	defense response to bacterium
FBgn0028543	2L	protein_coding	NimB2	0.0222524	0.133356	4.17951e-05	0.000115338	0.000263133	0.00198479	0.825678	0.00110951	0.000227272	0.448428	919.327	1357.46	942.769	975.592	Group 1	mesoderm development; defense response to bacterium
FBgn0028717	3R	protein_coding	Lnk	0.00573443	0.0660133	6.02842e-10	4.19371e-09	0.000353754	0.00249184	0.0844971	0.00090503	3.24862e-06	0.0537639	516.61	628.862	461.831	505.234	Group 1	female mating behavior; positive regulation of insulin-like growth factor receptor signaling pathway; positive regulation of insulin receptor signaling pathway; regulation of growth; TORC1 signaling; signal transduction
FBgn0028855	2L	protein_coding	CG15282	0.013079	0.101133	0.000181578	0.000449814	3.71882e-05	0.000452923	0.294275	0.0124852	0.000606665	0.568706	7.43383	19.0792	6.46691	5.73095	Group 1	Unknown
FBgn0028936	2L	protein_coding	NimB5	0.132326	0.352304	0.00131968	0.00282559	0.00120849	0.00655248	0.646196	0.0142599	0.00152845	0.97966	92.0067	135.778	97.6334	97.4281	Group 1	defense response to bacterium
FBgn0028983	2R	protein_coding	Spn55B	0.218971	0.464886	0.526386	0.599983	0.00814497	0.030125	0.398837	0.0269308	0.0318343	0.121216	276.27	312.077	291.133	268.491	Group 1	negative regulation of endopeptidase activity; negative regulation of proteolysis; regulation of proteolysis
FBgn0029147	2R	protein_coding	NtR	0.205938	0.450967	2.06407e-07	8.51857e-07	0.000456784	0.00304886	0.631458	0.0203459	5.97566e-05	0.0676489	92.049	182.01	102.884	126.673	Group 1	ion transport
FBgn0029824	X	protein_coding	CG3726	0.0296375	0.155844	2.27454e-05	6.52507e-05	0.00207464	0.0101253	0.589922	0.00222752	0.000328663	0.253923	204.592	268.53	196.22	208.897	Group 1	Unknown
FBgn0030294	X	protein_coding	Pa1	0.165128	0.396994	4.8291e-07	1.86901e-06	0.000367385	0.00256567	0.391718	0.0353568	5.89842e-05	0.0735819	157.35	221.549	165.947	180.852	Group 1	histone H3-K4 methylation
FBgn0030334	X	protein_coding	Karl	0.188126	0.427458	0.0342746	0.0555747	0.0108194	0.0377383	0.938813	0.00891734	0.0405531	0.588995	49.017	70.7548	49.8434	47.6292	Group 1	imaginal disc-derived wing morphogenesis
FBgn0030357	X	protein_coding	Sclp	0.0423204	0.188796	2.39718e-10	1.83579e-09	5.53996e-07	2.05042e-05	0.775637	0.00668352	3.17254e-05	0.0645228	203.931	318.742	198.478	220.985	Group 1	muscle system process
FBgn0030420	X	protein_coding	CG12717	0.00452494	0.0590114	2.04788e-05	5.93592e-05	0.0140434	0.0462698	0.858288	0.00566699	5.23584e-05	0.0508713	170.622	208.603	169.677	181.915	Group 1	proteolysis; dendritic spine morphogenesis; imaginal disc-derived wing morphogenesis; central nervous system projection neuron axonogenesis; protein desumoylation
FBgn0030851	X	protein_coding	CG8326	0.151864	0.380054	1.94704e-05	5.65985e-05	0.0130046	0.0436021	0.742764	0.0250833	0.000744459	0.225725	62.4577	80.3308	60.3909	66.0791	Group 1	neurogenesis
FBgn0030929	X	protein_coding	CG15043	0.0114496	0.0943259	2.97057e-06	9.92482e-06	3.1252e-05	0.000396447	0.490131	0.000962817	3.29278e-05	0.643933	960.555	1571.27	842.749	891.716	Group 1	Unknown
FBgn0031062	X	protein_coding	CG14230	0.984084	0.993606	2.45423e-05	6.99959e-05	0.00432991	0.0182233	0.220415	0.0314754	0.000198723	0.210102	111.266	143.374	123.37	131.015	Group 1	neurogenesis
FBgn0031145	X	protein_coding	Ntf-2	0.00179144	0.0371947	0.00022292	0.000543899	0.00233762	0.0110974	0.727431	0.000278735	7.01283e-05	0.484256	316.341	389.6	311.727	320.304	Group 1	protein import into nucleus; positive regulation of antimicrobial peptide biosynthetic process
FBgn0031413	2L	protein_coding	CG9967	0.0959659	0.29503	0.091011	0.133117	0.0148486	0.0483806	0.859866	0.012647	0.0194555	0.508185	49.632	60.7838	50.3757	48.2056	Group 1	Unknown
FBgn0031432	2L	protein_coding	Cyp309a1	0.536677	0.744189	0.119675	0.169815	0.000848856	0.00492799	0.421757	0.0494645	0.0329224	0.0976369	335.299	499.268	409.451	344.037	Group 1	oxidation-reduction process; lateral inhibition
FBgn0031450	2L	protein_coding	Hrs	0.150555	0.37835	1.3458e-05	4.01309e-05	0.00834656	0.0307161	0.653683	0.00898696	4.30332e-06	0.177067	389.1	456.232	395.873	415.974	Group 1	many biological processes described with 20 unique terms, many of which group under: biological regulation; localization; exocytosis; cellular component organization or biogenesis; neurotransmitter transport; cellular localization;
FBgn0031520	2L	protein_coding	CG8837	0.447899	0.677147	1.31763e-07	5.67546e-07	0.000754971	0.00447942	0.514486	0.0409285	2.16924e-05	0.146019	132.237	203.062	144.695	165.824	Group 1	transmembrane transport
FBgn0031538	2L	protein_coding	CG3246	0.271619	0.522861	0.000635646	0.00143408	0.000472858	0.003123	0.701159	0.00284385	0.00648491	0.917253	693.96	904.59	729.682	726.689	Group 1	Unknown
FBgn0031939	2L	protein_coding	CG13796	0.0287772	0.153409	2.90494e-08	1.40967e-07	1.28468e-05	0.000207369	0.94294	0.00198095	1.99508e-05	0.103155	120.427	196.24	119.371	132.947	Group 1	neurotransmitter transport
FBgn0032005	2L	protein_coding	Snx6	0.0682507	0.24618	8.47196e-07	3.13631e-06	0.000482029	0.00316795	0.792085	0.0120798	5.90359e-05	0.0846043	736.239	956.756	746.887	797.271	Group 1	intracellular protein transport
FBgn0032256	2L	protein_coding	RluA-2	0.515831	0.729069	0.000152856	0.000383182	0.00405538	0.0172701	0.517463	0.0123325	0.000115891	0.545735	85.5988	110.917	91.7303	95.9263	Group 1	defense response to Gram-negative bacterium; positive regulation of innate immune response; pseudouridine synthesis
FBgn0032282	2L	protein_coding	CG7299	0.0532249	0.215	0.0125591	0.0222633	7.40953e-05	0.000757055	0.572153	0.00553061	0.0246852	0.176745	27.2711	46.2961	21.9368	16.8005	Group 1	Unknown
FBgn0032322	2L	protein_coding	CG16743	0.153333	0.381764	0.000927116	0.00203187	0.00166382	0.00847313	0.845418	0.0229878	0.00256396	0.885222	197.416	246.239	200.003	201.521	Group 1	Unknown
FBgn0032350	2L	protein_coding	CG6287	0.0375354	0.177003	1.27974e-07	5.53586e-07	1.43037e-08	1.27817e-06	0.457302	0.00081599	1.39898e-06	0.632072	1296.96	1826.65	1378.31	1347.59	Group 1	oxidation-reduction process; L-serine biosynthetic process
FBgn0032444	2L	protein_coding	CG5525	0.011882	0.0959109	0.00178745	0.00373517	0.0102488	0.0361174	0.210872	0.00110935	0.00335686	0.667249	694.043	768.707	657.745	666.152	Group 1	protein folding; mitotic spindle organization; neurogenesis; cytoplasmic microtubule organization
FBgn0032699	2L	protein_coding	CG10383	0.00174102	0.0368034	1.81956e-07	7.60453e-07	6.76558e-07	2.37368e-05	0.547249	0.000439148	4.89375e-06	0.630908	898.299	1482.5	860.111	882.112	Group 1	determination of adult lifespan; GPI anchor metabolic process; intracellular protein transport
FBgn0032752	2L	protein_coding	CG10702	0.0151801	0.109073	6.73581e-07	2.54288e-06	0.00149331	0.00776152	0.441775	0.00170449	4.5397e-05	0.0691936	254.833	320.017	243.96	262.754	Group 1	protein phosphorylation; transmembrane receptor protein tyrosine kinase signaling pathway
FBgn0032810	2L	protein_coding	CG13077	0.330936	0.581105	5.28455e-06	1.69085e-05	0.00320787	0.0142578	0.077429	0.0418944	9.61383e-06	0.0798378	93.1016	166.814	112.622	132.522	Group 1	Unknown
FBgn0033127	2R	protein_coding	Tsp42Ef	0.00242158	0.0433384	3.48022e-07	1.38099e-06	9.31593e-05	0.000897931	0.850039	7.55735e-05	2.54678e-06	0.108357	466.796	583.691	462.996	484.606	Group 1	Unknown
FBgn0033222	2R	protein_coding	CG12824	0.20758	0.45242	9.00044e-07	3.31753e-06	0.00066452	0.00406196	0.667056	0.0422743	0.000284722	0.124266	41.2611	70.1001	43.6528	50.6146	Group 1	Unknown
FBgn0033320	2R	protein_coding	CG8586	0.14151	0.36628	0.000260499	0.000630076	3.05821e-05	0.000390091	0.230433	0.000925778	0.000108834	0.411301	565.758	830.893	654.617	631.805	Group 1	proteolysis
FBgn0033366	2R	protein_coding	Ance-4	0.815368	0.915182	0.206156	0.273667	0.000497552	0.00324231	0.279104	0.030331	0.0294286	0.062688	496.487	629.508	584.329	517.129	Group 1	proteolysis
FBgn0033789	2R	protein_coding	CG13324	0.0135352	0.102899	5.74193e-12	6.864e-11	5.98257e-09	6.75215e-07	0.234192	0.00277322	6.37076e-05	0.0845735	184.285	470.612	121.094	166.559	Group 1	Unknown
FBgn0033867	2R	protein_coding	Cpr50Ca	0.0225474	0.134349	0.000326476	0.000775279	0.00199621	0.00981914	0.0629056	0.0281993	0.0079165	0.394281	27.2365	58.7963	17.0085	19.8901	Group 1	chitin-based cuticle development
FBgn0034029	2R	protein_coding	eIF2B-gamma	0.343745	0.591798	6.95852e-05	0.000184776	0.0034084	0.0150048	0.53334	0.0433533	0.00157538	0.3115	215.921	265.619	223.818	233.07	Group 1	translational initiation; cellular response to hypoxia
FBgn0034083	2R	protein_coding	lbk	0.00242228	0.0433384	0.00168957	0.00354851	0.0101364	0.0358429	0.278738	0.000801858	0.000822691	0.590276	808.732	892.944	783.274	792.947	Group 1	oogenesis; chaeta morphogenesis
FBgn0034109	2R	protein_coding	CG7747	0.0376668	0.177003	0.0133214	0.0234886	0.00339645	0.0149725	0.974979	0.00487123	0.000501579	0.734699	107.772	125.959	107.918	106.18	Group 1	protein folding; mRNA splicing, via spliceosome; protein polyubiquitination
FBgn0034110	2R	protein_coding	Atg9	0.178746	0.415298	6.03337e-05	0.000161669	0.00595429	0.0234261	0.991474	0.0285111	0.00391669	0.158796	468.519	562.942	468.156	489.506	Group 1	cellular response to oxidative stress; positive regulation of JNK cascade; cellular response to starvation; autophagic vacuole assembly; positive regulation of autophagy
FBgn0034191	2R	protein_coding	CG6984	0.00386583	0.0557545	6.30101e-07	2.38895e-06	0.00046194	0.00307213	0.546778	0.00114878	5.86836e-06	0.073248	88.8019	131.829	85.7846	95.8907	Group 1	metabolic process
FBgn0034204	2R	protein_coding	CG10953	0.00153438	0.034549	0.00153726	0.00325739	0.00221665	0.0106607	0.346594	0.000620143	0.000448162	0.879428	7.21645e-16	1.16261	0.0972709	0.12118	Group 1	Unknown
FBgn0034276	2R	protein_coding	CG6385	0.00374069	0.0548503	9.98979e-07	3.64729e-06	6.31725e-06	0.000123849	0.144352	0.000333168	0.000674249	0.595949	205.04	350.326	136.185	144.626	Group 1	oxidation-reduction process; glycine catabolic process
FBgn0034726	2R	protein_coding	Mes4	0.0344054	0.168781	1.52969e-06	5.40792e-06	7.07819e-05	0.000733393	0.867346	0.0134693	0.000140305	0.247944	64.1512	102.853	63.3835	68.4703	Group 1	cellular response to DNA damage stimulus; DNA replication
FBgn0034744	2R	protein_coding	Vps20	0.0868608	0.280372	2.06472e-05	5.97722e-05	0.00225441	0.0107914	0.172636	0.017287	1.90958e-07	0.280498	232.217	288.305	245.446	257.01	Group 1	ubiquitin-dependent protein catabolic process via the multivesicular body sorting pathway; protein transport; negative regulation of epidermal growth factor receptor signaling pathway; regulation of Notch signaling pathway
FBgn0035076	2R	protein_coding	Ance-5	0.372957	0.61429	3.40099e-06	1.12674e-05	3.04193e-06	7.45813e-05	0.233539	0.00704262	1.02322e-05	0.984045	425.807	674.958	504.174	503.286	Group 1	proteolysis
FBgn0035086	2R	protein_coding	CG12851	0.00755735	0.0761574	9.44242e-05	0.000245376	0.000763964	0.00452448	0.0745255	0.00145342	0.020022	0.516563	342.552	400.159	291.007	296.373	Group 1	Unknown
FBgn0035091	2R	protein_coding	CG3829	0.0517509	0.211417	0.00129271	0.00277261	0.0124911	0.0422749	0.417054	0.00521737	0.0330488	0.410845	1071.77	1265.69	980.407	1008.55	Group 1	autophagic cell death; defense response; salivary gland cell autophagic cell death; cell adhesion
FBgn0035355	3L	protein_coding	CG16985	0.198671	0.441508	7.17299e-08	3.25157e-07	6.01156e-09	6.75215e-07	0.145309	0.00527001	6.60204e-06	0.627025	251.663	392.589	290.809	281.779	Group 1	Unknown
FBgn0035438	3L	protein_coding	PHGPx	0.576959	0.771728	0.00087255	0.00192165	6.24502e-06	0.00012288	0.190194	0.0363159	0.00165955	0.178829	1758.11	2250.67	1980.37	1883.64	Group 1	response to lipid hydroperoxide; response to oxidative stress; oxidation-reduction process
FBgn0035496	3L	protein_coding	CG14990	0.0677681	0.245318	0.00152765	0.00323814	0.00566984	0.0225594	0.468968	0.0264108	0.00466225	0.789347	146.526	190.267	134.487	137.954	Group 1	proteolysis
FBgn0035499	3L	protein_coding	Chd64	0.00708332	0.0738609	0.000927898	0.00203303	0.0150209	0.0488364	0.426236	0.00109229	0.000311711	0.423845	1321.68	1584.05	1293.56	1339.88	Group 1	juvenile hormone mediated signaling pathway; smooth muscle contraction
FBgn0035528	3L	protein_coding	CG15012	0.361541	0.60407	2.37749e-06	8.12114e-06	2.68596e-05	0.000352619	0.182184	0.000572506	1.08181e-05	0.536669	485.655	560.355	509.59	515.689	Group 1	Unknown
FBgn0035673	3L	protein_coding	CG6602	0.0367105	0.174645	0.0314508	0.0514343	2.97987e-05	0.000381906	0.467179	0.00555691	0.0190756	0.100005	680.8	845.895	631.34	569.558	Group 1	Unknown
FBgn0035695	3L	protein_coding	CG10226	0.0471966	0.200409	3.19904e-10	2.37891e-09	1.51635e-05	0.000232469	0.671979	0.0100929	7.79863e-08	0.115841	811.239	1083.89	791.795	870.58	Group 1	response to methotrexate; drug transport; transmembrane transport
FBgn0035763	3L	protein_coding	CG8602	0.769326	0.890127	1.39471e-09	8.92327e-09	1.62375e-07	8.13081e-06	0.0937499	0.0337148	4.10351e-08	0.487985	1113.63	1409.47	1227.3	1263.28	Group 1	transmembrane transport
FBgn0035877	3L	protein_coding	CG7083	0.814844	0.915101	0.000505318	0.00115929	0.000638163	0.00393656	0.292316	0.0144702	0.00298308	0.920982	500.571	627.26	556.225	557.651	Group 1	Unknown
FBgn0035931	3L	protein_coding	CG13312	0.067512	0.245318	0.00597565	0.0113094	0.0024157	0.0113878	0.351148	0.0135862	0.000658525	0.791395	0.181953	1.45237	0.392531	0.320092	Group 1	chitin metabolic process
FBgn0036080	3L	protein_coding	Or67d	0.0501707	0.207323	0.0883113	0.129473	0.00296453	0.0133785	0.696453	0.000893823	0.0088395	0.214432	2.38964	5.19107	2.74219	1.91152	Group 1	response to pheromone; courtship behavior; sensory perception of smell
FBgn0036169	3L	protein_coding	Fuca	0.427074	0.660624	1.6413e-05	4.82135e-05	7.76225e-05	0.000785136	0.107107	0.047955	0.000337142	0.527815	62.8599	108.519	77.685	80.3297	Group 1	glycoside catabolic process; fucose metabolic process; defense response to bacterium
FBgn0036193	3L	protein_coding	CG14135	0.0580297	0.226154	2.12396e-07	8.74567e-07	0.000527333	0.00338725	0.839202	0.0108045	7.10576e-06	0.0820445	87.0914	120.334	88.1347	97.1106	Group 1	Unknown
FBgn0036337	3L	protein_coding	AdenoK	0.0222535	0.133356	0.000296523	0.000710198	3.82337e-05	0.000462522	0.362407	0.0120689	0.00235593	0.521751	879.838	1273.05	808.959	776.109	Group 1	AMP biosynthetic process; purine ribonucleoside salvage
FBgn0036419	3L	protein_coding	CG13482	0.00129133	0.0319673	1.1031e-08	5.83057e-08	4.62606e-06	9.91018e-05	0.778523	0.000102954	7.95863e-08	0.12349	69.9578	129.976	67.8533	78.0549	Group 1	Unknown
FBgn0036433	3L	protein_coding	CG9628	0.567539	0.765586	4.20713e-11	3.88169e-10	5.82166e-08	3.69253e-06	0.120519	0.0290597	6.50201e-06	0.139745	649.36	914.897	730.976	777.008	Group 1	Unknown
FBgn0036468	3L	protein_coding	CG13461	0.037057	0.175354	4.1272e-05	0.000114011	9.48423e-05	0.000910914	0.100674	0.0339763	0.00400109	0.34484	6.40997	36.1299	1.84206	2.80497	Group 1	Unknown
FBgn0036594	3L	protein_coding	CG13047	0.0102926	0.0896913	0.0430542	0.0683107	0.0111542	0.0386809	0.222353	0.00508708	0.032282	0.330565	0.396221	1.21309	0.101007	-7.80813e-17	Group 1	Unknown
FBgn0036661	3L	protein_coding	CG9705	0.434821	0.666364	0.22996	0.300604	0.00373541	0.0161801	0.443407	0.0488235	0.0365383	0.213507	463.707	519.881	485.112	460.341	Group 1	regulation of transcription, DNA-templated; dendrite morphogenesis
FBgn0036740	3L	protein_coding	CG6259	0.382717	0.62293	9.04956e-07	3.33412e-06	0.00389002	0.0167467	0.634374	0.0351213	0.000275438	0.0618713	789.889	934.583	809.288	857.195	Group 1	endosome transport via multivesicular body sorting pathway; protein transport
FBgn0036741	3L	protein_coding	CG7510	0.0319851	0.162729	0.000335191	0.00079469	3.71713e-05	0.000452923	0.759021	0.000561563	5.98604e-05	0.61396	1618.09	1813.05	1632.87	1615.3	Group 1	intracellular signal transduction; transmembrane transport
FBgn0036757	3L	protein_coding	Ir75a	0.0551993	0.220096	1.54041e-05	4.54813e-05	0.00396204	0.0169754	0.191003	0.048365	0.00356468	0.14321	9.71588	22.0904	6.53076	9.60427	Group 1	detection of chemical stimulus
FBgn0036805	3L	protein_coding	Chmp1	0.0327411	0.164789	3.52538e-12	4.4477e-11	9.63137e-06	0.000168104	0.156528	0.00936489	0.000445679	0.0870347	947.563	1309.78	775.309	907.341	Group 1	endosome transport via multivesicular body sorting pathway; protein transport
FBgn0036806	3L	protein_coding	Cyp12c1	0.0811454	0.270887	2.65092e-06	8.94181e-06	0.000318519	0.00229885	0.279391	0.0407708	0.0166629	0.473128	668.36	1086.23	475.536	549.311	Group 1	oxidation-reduction process
FBgn0036816	3L	protein_coding	Indy	0.413875	0.65048	0.025115	0.0419293	0.000401643	0.00274564	0.447195	0.033467	0.00681904	0.322419	1990.67	2226.46	2072.49	2011.52	Group 1	sodium ion transport; determination of adult lifespan; transmembrane transport; regulation of sequestering of triglyceride
FBgn0036847	3L	protein_coding	CG11577	0.483947	0.704157	0.000194412	0.000479698	0.00337849	0.0149096	0.555775	0.0119479	0.00590216	0.259794	174.48	216.792	184.334	190.452	Group 1	Unknown
FBgn0037163	3L	protein_coding	laza	0.00691714	0.0727424	3.87145e-05	0.000107515	4.86782e-05	0.000551345	0.792656	3.6197e-06	5.83405e-07	0.959635	196.295	256.734	199.987	200.511	Group 1	thermotaxis; dephosphorylation; response to light intensity; phototransduction
FBgn0037517	3R	protein_coding	CG10086	0.00939605	0.0852816	2.24704e-06	7.70403e-06	0.0065165	0.0251127	0.241739	0.00132926	9.35292e-05	0.0501106	292.98	355.046	277.391	298.286	Group 1	Unknown
FBgn0037577	3R	protein_coding	CG7443	0.0573409	0.224832	3.56235e-06	1.17635e-05	6.04969e-05	0.000654937	0.112032	0.00750953	1.40493e-05	0.403851	14.049	39.0227	18.3758	20.8535	Group 1	Unknown
FBgn0037724	3R	protein_coding	Fst	0.00996251	0.0880328	0.000621169	0.00140475	0.000349816	0.00246855	0.6572	0.00198293	0.000939077	0.821618	196.988	477.68	172.248	164.645	Group 1	cold acclimation; response to cold
FBgn0037898	3R	protein_coding	CG18643	0.203652	0.447963	0.000571184	0.00129996	0.000838925	0.00488437	0.459935	0.00654471	0.000140461	0.926417	23.8326	38.6356	27.2788	27.5597	Group 1	D-amino acid catabolic process
FBgn0037931	3R	protein_coding	CG18476	0.384158	0.624108	1.36618e-05	4.06711e-05	0.00494641	0.0202489	0.0549842	0.0285251	1.61393e-05	0.113883	180.064	232.01	194.069	207.87	Group 1	Unknown
FBgn0038020	3R	protein_coding	GstD9	0.0702653	0.249884	6.82038e-06	2.13619e-05	0.00391807	0.0168495	0.248393	0.047789	0.0103068	0.20304	529.444	697.265	459.901	505.83	Group 1	glutathione metabolic process
FBgn0038074	3R	protein_coding	CG6188	0.0807487	0.270199	3.23631e-05	9.09609e-05	4.93029e-05	0.00055725	0.96652	0.00152666	0.00097376	0.90935	1514.12	2284.21	1526.09	1538.28	Group 1	Unknown
FBgn0038250	3R	protein_coding	CG3505	0.285851	0.538163	1.22661e-06	4.41165e-06	0.000922898	0.00526338	0.117023	0.00889948	6.01337e-06	0.0643385	96.2808	159.096	112.698	128.283	Group 1	proteolysis
FBgn0038275	3R	protein_coding	CG3817	0.340093	0.589872	0.309518	0.386425	0.00798123	0.0296502	0.198916	0.0495069	0.0148063	0.219189	62.1521	73.4057	67.268	62.0002	Group 1	neurogenesis
FBgn0038299	3R	protein_coding	Spn88Eb	0.0120103	0.0965484	6.49978e-06	2.04448e-05	0.000112589	0.00103643	0.361094	0.00933474	7.39396e-05	0.193121	127.131	566.228	150.045	195.832	Group 1	negative regulation of endopeptidase activity; negative regulation of proteolysis; chaeta development; regulation of proteolysis
FBgn0038545	3R	protein_coding	CG7713	0.0469839	0.200189	7.12801e-07	2.67428e-06	0.000110121	0.00102444	0.184188	0.000166902	1.02507e-07	0.222951	75.9699	108.294	83.2371	88.7717	Group 1	Unknown
FBgn0038593	3R	protein_coding	Vps39	0.0817847	0.271898	3.33286e-08	1.601e-07	9.14947e-05	0.00088666	0.411688	0.0100064	0.0059847	0.263566	182.656	229.946	164.921	176.528	Group 1	regulation of SNARE complex assembly; vesicle-mediated transport; neuron projection morphogenesis; regulation of Notch signaling pathway; intracellular protein transport
FBgn0038719	3R	protein_coding	CG16727	0.540584	0.747172	2.53097e-06	8.57834e-06	0.00314645	0.0140429	0.624558	0.0425008	0.000938292	0.108511	225.25	354.383	250.287	287.826	Group 1	transmembrane transport
FBgn0038842	3R	protein_coding	hdly	0.298769	0.550684	2.49768e-06	8.48507e-06	0.00011065	0.00102535	0.426702	0.039759	0.000301114	0.427176	486.301	666.229	517.47	541.591	Group 1	negative regulation of female receptivity, post-mating
FBgn0039022	3R	protein_coding	CG4725	0.183271	0.421713	0.0249359	0.0416603	0.0118377	0.0405385	0.867192	0.0110349	0.0173219	0.798038	254.849	314.47	259.782	255.979	Group 1	proteolysis
FBgn0039023	3R	protein_coding	CG4723	0.362623	0.604792	0.0101087	0.0182496	0.000343299	0.00243425	0.113076	0.0159341	0.000594573	0.180138	265.076	358.095	310.838	292.918	Group 1	proteolysis
FBgn0039195	3R	protein_coding	CG17782	0.0130962	0.101133	0.00298261	0.00599487	0.0113858	0.0393239	0.627585	0.00619775	0.00308312	0.486103	0.109226	1.80147	0.189827	0.344069	Group 1	Unknown
FBgn0039238	3R	protein_coding	CG7016	0.0479816	0.202608	3.18821e-06	1.05994e-05	4.39996e-05	0.000514941	0.923202	0.00319855	0.000123269	0.484375	131.861	177.466	132.819	136.952	Group 1	Unknown
FBgn0039241	3R	protein_coding	CG11089	0.000247658	0.0158951	1.4911e-07	6.34994e-07	6.03e-07	2.18748e-05	0.199511	8.82193e-05	6.75516e-06	0.499041	1231.62	2473.41	946.47	995.897	Group 1	purine nucleotide biosynthetic process; wound healing
FBgn0039718	3R	protein_coding	CG15517	0.0829267	0.274077	0.0095493	0.0173209	0.00955807	0.0341916	0.147454	0.0364596	0.00240873	0.999723	1.92061	5.57778	2.72143	2.72168	Group 1	Unknown
FBgn0039790	3R	protein_coding	CG2246	0.0632144	0.237003	0.000251651	0.000609767	0.00122542	0.00661549	0.904542	0.00970006	0.000278167	0.704077	436.709	487.636	437.777	441.662	Group 1	nucleotide biosynthetic process
FBgn0039844	3R	protein_coding	CG1607	0.00231957	0.0422962	0.000713928	0.00159777	1.76285e-07	8.53663e-06	0.304703	0.000122456	1.52158e-06	0.195586	745.747	878.538	708.998	670.699	Group 1	amino acid transmembrane transport
FBgn0039872	3R	protein_coding	salt	0.062772	0.235946	0.000406836	0.000948834	9.73746e-06	0.000169713	0.335348	0.017144	0.0354291	0.495789	778.553	971.972	690.114	661.886	Group 1	transmembrane transport
FBgn0039886	3R	protein_coding	CG2003	0.135129	0.35648	0.0616311	0.0939954	9.02606e-05	0.000876276	0.354968	0.0316681	0.00304834	0.101112	112.114	141.367	119.341	107.573	Group 1	transmembrane transport
FBgn0041004	2L	protein_coding	CG17715	0.0276203	0.1495	1.5559e-06	5.49097e-06	0.000873575	0.00503894	0.414642	0.00305545	1.13422e-07	0.17432	637.886	789.954	652.395	688.685	Group 1	Unknown
FBgn0041342	3L	protein_coding	Cct1	0.264782	0.515963	0.000320647	0.000763117	0.000149122	0.00128634	0.932633	0.0488552	0.00910024	0.900094	1181.6	1395.39	1189.41	1182.28	Group 1	oogenesis; determination of adult lifespan; imaginal disc-derived wing morphogenesis; phosphatidylcholine biosynthetic process; biosynthetic process; establishment of ommatidial planar polarity; endocytosis; eye development
FBgn0041581	2R	protein_coding	AttB	0.00547823	0.0646846	3.91447e-05	0.000108635	0.00308526	0.0138307	0.364097	0.00804299	0.000166928	0.169741	286.956	1054.81	190.149	344.902	Group 1	defense response to Gram-positive bacterium; defense response; antibacterial humoral response; humoral immune response; defense response to bacterium
FBgn0041710	3R	protein_coding	yellow-f	0.0406404	0.184262	0.000994797	0.00217137	0.00929528	0.0333778	0.831276	0.00766693	0.00310119	0.391326	49.232	76.5654	47.6907	51.4179	Group 1	developmental pigmentation; melanin biosynthetic process; melanin biosynthetic process from tyrosine; cuticle pigmentation; indole-containing compound biosynthetic process
FBgn0043806	3L	protein_coding	CG32032	0.0182284	0.12019	0.00690491	0.012908	0.00694265	0.0264898	0.224171	0.00952823	0.0156076	0.998411	268.828	330.617	243.376	243.399	Group 1	Unknown
FBgn0046876	3R	protein_coding	Obp83ef	0.150926	0.378781	1.46111e-06	5.18359e-06	7.25366e-05	0.000744894	0.12367	0.016038	2.76155e-05	0.262484	25.725	47.5598	30.1641	33.0849	Group 1	sensory perception of chemical stimulus
FBgn0050098	2R	protein_coding	CG30098	0.00124895	0.0316021	2.19425e-05	6.31379e-05	1.73715e-05	0.000255192	0.563292	0.00219565	6.1085e-05	0.899609	10.6477	62.5531	7.8093	7.37675	Group 1	proteolysis; defense response to Gram-positive bacterium
FBgn0051004	3R	protein_coding	mesh	0.00865777	0.0817937	0.00254907	0.005186	0.000937731	0.00532919	0.501608	0.00648358	0.000676903	0.781131	1720.05	2131.02	1658.82	1636.29	Group 1	smooth septate junction assembly; cell-matrix adhesion
FBgn0051089	3R	protein_coding	CG31089	0.343844	0.591798	3.54141e-08	1.69564e-07	1.8739e-07	8.81062e-06	0.146976	0.0333109	1.70727e-06	0.800094	21.5303	68.6304	34.4244	36.5491	Group 1	lipid metabolic process
FBgn0051148	3R	protein_coding	CG31148	0.0396448	0.182163	1.87281e-06	6.50996e-06	1.74539e-05	0.000255938	0.78186	0.000215212	0.000805398	0.472642	278.466	566.049	249.306	270.487	Group 1	sphingolipid metabolic process; carbohydrate metabolic process; cellular response to unfolded protein
FBgn0051614	2L	pseudogene	His-Psi:CR31614	0.0372683	0.176199	3.85691e-05	0.00010713	8.08994e-05	0.000808828	0.106516	0.0297902	0.000543209	0.632438	0.985348	14.5305	1.82057	2.2077	Group 1	Unknown
FBgn0051637	2L	protein_coding	CG31637	0.0486938	0.204299	3.71128e-05	0.000103351	0.00603754	0.0236935	0.486502	0.00871233	0.000636809	0.221122	623.103	708.533	610.383	631.269	Group 1	Unknown
FBgn0051781	2L	ncRNA	CR31781	0.1043	0.307792	4.17621e-08	1.97388e-07	1.14618e-06	3.54462e-05	0.416724	0.0494134	0.0116776	0.239578	3741.76	5981.77	3274.52	3483.14	Group 1	lateral inhibition
FBgn0052475	3L	protein_coding	mthl8	0.0143556	0.105588	9.82374e-09	5.24907e-08	0.000103639	0.000976838	0.0611545	0.00572883	0.000883186	0.253219	235.604	365.757	146.923	183.289	Group 1	determination of adult lifespan; G-protein coupled receptor signaling pathway; response to stress
FBgn0052549	X	protein_coding	CG32549	0.525756	0.735731	6.14972e-09	3.4263e-08	5.43632e-07	2.03197e-05	0.0518604	0.00271365	4.32128e-07	0.252724	1165.48	1556.33	1306.44	1353.27	Group 1	nucleobase-containing compound metabolic process
FBgn0052638	X	protein_coding	CG32638	0.00392847	0.0560338	0.0605836	0.0925899	0.0123218	0.0417805	0.090167	0.00208057	0.0327001	0.599505	453.834	499.301	411.468	404.397	Group 1	Unknown
FBgn0052672	X	protein_coding	Atg8a	0.0194796	0.124124	1.94646e-08	9.77704e-08	6.28996e-07	2.26153e-05	0.540623	3.50523e-05	2.14198e-06	0.253317	3078.39	4049.96	3184.03	3276.48	Group 1	determination of adult lifespan; regulation of protein ubiquitination; regulation of autophagy; macroautophagy; autophagy
FBgn0053276	3L	protein_coding	CG33276	0.120082	0.333284	0.0336894	0.0547631	0.0100712	0.0356592	0.146668	0.0196241	0.00357426	0.675145	19.4159	30.74	22.3223	21.1276	Group 1	proteolysis; tRNA thio-modification
FBgn0054003	2L	protein_coding	NimB3	8.61299e-05	0.0107013	0.000153979	0.000385699	0.00786376	0.0293061	0.149381	0.00188097	0.000318331	0.119064	53.9196	86.1388	45.0086	51.7287	Group 1	defense response to bacterium
FBgn0054026	X	protein_coding	CG34026	0.150259	0.378197	9.50601e-10	6.34545e-09	1.88891e-13	4.36446e-10	0.12685	0.000991224	4.30994e-06	0.0716627	464.372	806.429	572.541	509.157	Group 1	Unknown
FBgn0067905	2R	protein_coding	IM14	0.252461	0.503801	7.64468e-06	2.37186e-05	0.00296758	0.0133866	0.295173	0.0294391	4.06927e-05	0.0967955	370.994	962.694	497.879	648.263	Group 1	defense response
FBgn0082598	3L	protein_coding	akirin	0.0201826	0.126623	1.01943e-05	3.10688e-05	0.0126117	0.0425939	0.228053	0.00348421	0.000545845	0.117853	1179.17	1357.17	1115.56	1175.41	Group 1	muscle organ development; defense response to Gram-negative bacterium; muscle attachment; positive regulation of innate immune response; larval somatic muscle development; embryo development
FBgn0082983	3R	snoRNA	snoRNA:Psi28S-2626	0.211957	0.457139	0.00163308	0.0034424	0.00393865	0.0169065	0.507711	0.037871	0.00138771	0.801663	148.243	239.703	165.001	169.749	Group 1	Unknown
FBgn0085194	2L	protein_coding	CG34165	0.187455	0.426727	0.00416723	0.00812252	0.00140448	0.00739453	0.185038	0.0373759	0.00181023	0.715801	4.85608	12.9833	6.87229	6.3546	Group 1	Unknown
FBgn0085227	2R	protein_coding	CG34198	0.0555087	0.220498	1.5596e-06	5.50284e-06	0.00209756	0.0102233	0.464079	0.020202	0.000570054	0.132194	72.0945	116.514	63.3688	75.9192	Group 1	Unknown
FBgn0085288	3L	protein_coding	CG34259	0.0232569	0.136042	0.00326157	0.00651131	0.00757228	0.0284228	0.162894	0.0233251	0.0105651	0.586583	0.663418	3.23599	0.184691	0.327618	Group 1	Unknown
FBgn0085294	3L	protein_coding	CG34265	0.00154599	0.034549	3.06494e-05	8.63931e-05	0.000623649	0.00386916	0.0560347	0.00164671	0.000219037	0.219742	4.43629	13.4162	2.54021	3.67213	Group 1	Unknown
FBgn0086384	X	protein_coding	Mer	0.00137369	0.0330134	1.7682e-07	7.40327e-07	1.22973e-05	0.000200905	0.0785316	0.000222026	6.97957e-08	0.215546	243.224	313.26	256.145	265.254	Group 1	many biological processes described with 28 unique terms, many of which group under: biological regulation; single-organism developmental process; cellular component organization or biogenesis; localization; cell cycle; sensory organ development;
FBgn0086656	2R	protein_coding	shrb	0.00115279	0.0305659	6.01846e-07	2.29041e-06	1.20358e-05	0.000197631	0.521866	0.000117113	5.50168e-07	0.381667	854.274	1146.5	867.774	895.462	Group 1	endosome transport via multivesicular body sorting pathway; ubiquitin-dependent protein catabolic process via the multivesicular body sorting pathway; negative regulation of growth of symbiont in host; negative regulation of Notch signaling pathway; prote
FBgn0250791	3L	protein_coding	alphaSnap	0.113292	0.322433	0.0461534	0.0726788	0.00352723	0.0154396	0.809722	0.013201	0.0227618	0.513815	1742.92	1864.62	1728.36	1702.98	Group 1	many biological processes described with 14 unique terms, many of which group under: localization; biological regulation; cellular component organization or biogenesis; synaptic transmission; single-organism developmental process;
FBgn0259896	2L	protein_coding	NimC1	0.254078	0.504952	0.00148304	0.003152	0.00195747	0.00967018	0.633536	0.00294571	0.00333118	0.91815	99.4533	160.523	112.674	113.615	Group 1	phagocytosis; defense response to bacterium
FBgn0260456	2R	protein_coding	CG4806	0.289939	0.541197	0.00416405	0.00811926	0.00651157	0.0251116	0.395605	0.00316328	0.00235686	0.885403	261.108	298.705	270.707	271.824	Group 1	neurogenesis
FBgn0261108	3R	protein_coding	Atg13	0.00308821	0.0495528	8.01533e-05	0.0002109	0.00761267	0.0285347	0.221197	0.00140931	0.000251218	0.144519	696.347	799.47	678.122	702.022	Group 1	regulation of autophagy; autophagy
FBgn0261628	2L	protein_coding	CG42711	0.00832958	0.0800016	1.12823e-05	3.40955e-05	4.20635e-05	0.000496957	0.453599	0.00330039	0.00017645	0.642401	19.2155	41.7591	16.7557	17.8224	Group 1	Unknown
FBgn0261682	3L	protein_coding	CG42729	0.049273	0.205844	0.000718114	0.00160647	0.00518748	0.0210018	0.237748	0.0451984	0.00418741	0.541603	3.06517	8.9668	2.16389	2.82654	Group 1	chitin metabolic process
FBgn0262007	3L	protein_coding	CG42825	0.0453155	0.196497	0.000863787	0.00190391	0.00144315	0.00756615	0.0989835	0.0390276	0.0398313	0.872556	410.54	758.889	216.951	226.326	Group 1	transmembrane transport
FBgn0262108	X	ncRNA	CR42861	0.0119365	0.0961459	0.0153182	0.026698	0.000146224	0.00126472	0.0858506	0.00561835	0.0131649	0.410899	44.4711	62.0588	31.1624	26.6025	Group 1	Unknown
FBgn0262541	3R	protein_coding	CG43095	0.0153327	0.10977	0.00179891	0.00375766	0.0133671	0.0445253	0.908214	0.00155985	0.000841526	0.5238	22.5347	33.9878	22.1864	23.7062	Group 1	Unknown
FBgn0262622	3L	ncRNA	CR43146	0.173231	0.408089	1.333e-06	4.76253e-06	1.13866e-05	0.000190054	0.687069	0.0180601	9.68397e-05	0.707643	220.501	316.432	231.277	237.917	Group 1	Unknown
FBgn0262794	3R	protein_coding	CG43175	0.137103	0.359226	0.00315498	0.00631542	0.00104688	0.00581866	0.851591	0.0349601	0.0147573	0.456948	34.5615	91.0598	36.8111	33.3129	Group 1	Unknown
FBgn0262838	2R	protein_coding	CG43202	0.156517	0.385782	8.30418e-06	2.56223e-05	0.000256694	0.0019473	0.207439	0.00443982	1.29061e-06	0.43501	18.7482	50.7208	26.578	30.7587	Group 1	Unknown
FBgn0262904	3R	ncRNA	CR43259	0.681782	0.839651	0.000622163	0.0014068	4.21577e-06	9.34052e-05	0.103839	0.00885626	8.33094e-07	0.434523	20.007	38.3175	29.2222	25.6961	Group 1	Unknown
FBgn0263083	2R	protein_coding	CG43351	0.383431	0.623592	0.447256	0.5228	0.00245888	0.0115577	0.536003	0.0166672	0.0305237	0.130207	152.996	205.254	175.564	142.963	Group 1	Unknown
FBgn0263199	3L	protein_coding	Galk	0.0364494	0.173852	5.7977e-10	4.05238e-09	8.63426e-08	5.13421e-06	0.107963	0.00256664	7.63514e-08	0.138815	1144.58	2343.24	1380.13	1530.04	Group 1	carbohydrate phosphorylation; galactose metabolic process
FBgn0263241	3L	protein_coding	Mocs1	0.0397611	0.182484	2.81452e-07	1.13578e-06	9.65079e-05	0.000922528	0.815391	0.00350296	0.000192739	0.0678139	268.033	390.288	261.298	284.781	Group 1	Mo-molybdopterin cofactor biosynthetic process
FBgn0263445	2R	ncRNA	CR43468	0.868429	0.940304	0.112063	0.160215	0.000972693	0.0054893	0.0733665	0.0230002	0.000683674	0.257377	21.7338	31.3914	27.9952	24.2885	Group 1	Unknown
FBgn0264488	3L	protein_coding	CG43896	0.0311205	0.160312	0.000126341	0.000321398	0.00687179	0.0262628	0.992616	0.0152511	5.5963e-05	0.32067	1.81948	6.55335	1.82788	2.80934	Group 1	chitin metabolic process
FBgn0264984	3R	ncRNA	CR44135	0.0623259	0.234796	7.78132e-07	2.89922e-06	2.07693e-05	0.000292344	0.203667	0.0388934	0.00862794	0.315138	29.1833	77.3246	15.4117	20.5257	Group 1	Unknown
FBgn0265178	2R	protein_coding	CG44243	0.0428892	0.190147	1.39644e-07	5.98462e-07	0.000482662	0.00317083	0.536285	0.00897486	0.000116071	0.112285	2199.62	2665.92	2121.27	2250.4	Group 1	protein lipoylation
FBgn0265658	2R	ncRNA	CR44465	0.0357183	0.17209	0.0102671	0.0185025	0.00203753	0.00998942	0.396943	0.028535	0.00644834	0.233381	0.872485	5.76165	1.29039	0.774959	Group 1	Unknown
FBgn0265705	X	ncRNA	CR44512	0.120886	0.334453	0.297863	0.374098	0.00283659	0.0129127	0.265621	0.0135428	0.0094331	0.104077	5.82271	9.50867	7.22254	5.34143	Group 1	Unknown
FBgn0266369	2L	protein_coding	Mtp	0.00582316	0.0663124	6.3289e-05	0.000169224	0.00188907	0.00939827	0.590919	0.000128455	0.000444633	0.24149	1011.32	1321.41	952.604	1000.97	Group 1	lipid transport; lumen formation, open tracheal system; dendrite morphogenesis; synaptic target recognition; triglyceride metabolic process; lipoprotein metabolic process
FBgn0266912	2L	ncRNA	CR45372	0.0129549	0.100873	6.28912e-07	2.385e-06	0.000251376	0.0019151	0.0897625	0.00958609	0.000835996	0.0618696	2.70675	7.94203	1.00237	2.09419	Group 1	Unknown
FBgn0266949	3L	ncRNA	CR45400	0.0739292	0.257384	0.00266219	0.00539509	0.0103454	0.0363973	0.109521	0.0446682	0.0237668	0.207017	30.6383	7.37825	5.39778	3.29057	Group 1	Unknown
FBgn0267264	2L	ncRNA	CR45700	0.0839648	0.275801	0.00298774	0.00600443	0.00204663	0.010031	0.271427	0.00332471	0.000986998	0.894635	0.420998	2.56964	0.855014	0.807302	Group 1	Unknown
FBgn0000083	3R	protein_coding	AnxB9	0.0196694	0.124856	4.12842e-12	5.10498e-11	0.00456249	0.0190043	0.172753	0.00326668	2.95751e-05	7.7087e-05	2482.26	3063.55	2290.44	2625.73	Group 2	endosome transport via multivesicular body sorting pathway; maintenance of cell polarity; basolateral protein localization; regulation of multivesicular body size
FBgn0000137	X	protein_coding	ase	0.011584	0.0948178	2.3158e-05	6.63286e-05	0.00699289	0.0266501	0.0909528	0.0268684	0.000841719	0.0189372	1.53852	7.05651	0.56166	2.05235	Group 2	nervous system development; Malpighian tubule tip cell differentiation; peripheral nervous system development; regulation of transcription, DNA-templated; chaeta morphogenesis; neuroblast fate determination; positive regulation of transcription from RNA p
FBgn0000228	2L	protein_coding	Bsg25D	0.500642	0.718236	6.4085e-15	2.25427e-13	0.000402166	0.00274805	0.336396	0.0400359	1.12438e-07	1.26965e-06	749.522	995.734	781.282	923.551	Group 2	Unknown
FBgn0000239	2L	protein_coding	bur	0.0971332	0.296472	7.43911e-12	8.58817e-11	0.000432022	0.00291147	0.950439	0.00772932	6.04244e-07	0.000386586	1169.3	1411.6	1171.49	1286.52	Group 2	histone deubiquitination; regulation of deubiquitinase activity; axon guidance; GMP biosynthetic process
FBgn0000308	2L	protein_coding	chic	0.00281081	0.0468982	1.05051e-10	8.78994e-10	0.0026997	0.0124189	0.116937	0.000513985	6.67486e-07	5.6023e-05	2398.71	3175.93	2249.59	2640.73	Group 2	many biological processes described with 19 unique terms, many of which group under: cellular component organization or biogenesis; single-organism developmental process; actin filament-based process; localization; biological regulation;
FBgn0000319	X	protein_coding	Chc	0.112385	0.321488	9.57356e-12	1.06788e-10	0.000308947	0.00224177	0.426221	0.0065862	2.66113e-08	0.000220483	5804.64	6657.41	5891.5	6282.4	Group 2	many biological processes described with 18 unique terms, many of which group under: biological regulation; localization; cellular component organization or biogenesis; single-organism developmental process; sensory organ development;
FBgn0000384	2L	protein_coding	cta	0.115632	0.326269	1.09936e-12	1.61645e-11	0.000282773	0.00209221	0.0803553	0.00140356	6.5673e-08	2.68669e-08	347.011	535.348	372.318	464.831	Group 2	many biological processes described with 13 unique terms, many of which group under: biological regulation; single-organism developmental process; multicellular organismal development; cellular component movement; regulation of developmental process;
FBgn0000413	2L	protein_coding	da	0.0688728	0.247289	4.00777e-13	6.70339e-12	0.000299107	0.00218514	0.663344	0.00426193	1.45405e-05	2.33759e-07	677.993	790.596	668.453	725.764	Group 2	in positive regulation of transcription
FBgn0000562	2R	protein_coding	egl	0.0168554	0.115517	1.31162e-10	1.0663e-09	0.00187445	0.00934857	0.0531592	0.00665187	0.00403068	0.0196954	1147.41	1297.98	1026.8	1099.6	Group 2	nucleobase-containing compound metabolic process; oogenesis; oocyte nucleus migration
FBgn0000636	2L	protein_coding	Fas3	0.00444916	0.0586476	7.23745e-18	1.0005e-15	5.41746e-06	0.000111589	0.0764799	0.00171007	3.54159e-08	1.3908e-09	653.562	1096.45	572.812	818.61	Group 2	many biological processes described with 11 unique terms, many of which group under: single-organism developmental process; neuron differentiation; cellular component organization or biogenesis; cellular process; learning or memory; system development;
FBgn0000715	2R	protein_coding	FMRFa	0.00539897	0.0641138	1.58429e-07	6.69042e-07	0.000330098	0.00235822	0.270121	0.00210641	5.14718e-05	0.0204755	99.4434	169.226	85.2603	103.217	Group 2	neuropeptide signaling pathway; positive regulation of neuromuscular synaptic transmission; adult locomotory behavior; negative regulation of heart contraction; behavioral defense response; larval locomotory behavior; regulation of striated muscle contrac
FBgn0001137	2L	protein_coding	grk	0.0276069	0.149486	4.21823e-14	1.02287e-12	5.26717e-06	0.00010936	0.309502	0.00730688	3.13697e-05	2.90953e-08	218.571	370.468	191.181	255.791	Group 2	many biological processes described with 17 unique terms, many of which group under: single-organism developmental process; multi-organism reproductive process; dorsal/ventral axis specification; establishment or maintenance of polarity of follicular epithelium;
FBgn0001168	3L	protein_coding	h	0.0625168	0.235096	1.61185e-15	7.5347e-14	0.0127815	0.0430415	0.463468	0.00852433	3.24258e-07	1.77078e-09	875.578	1404.61	822.509	1199.55	Group 2	in negative regulation of transcription
FBgn0001189	X	protein_coding	hfw	0.0608325	0.231808	3.51597e-13	6.02407e-12	0.000386496	0.00267145	0.94706	0.0181977	1.19087e-08	0.000168001	449.145	584.531	448.219	518.561	Group 2	intracellular signal transduction; pupariation; response to ecdysone
FBgn0001308	2R	protein_coding	Khc	0.00411736	0.0568695	7.80414e-11	6.72662e-10	0.000289626	0.00213219	0.180186	0.000939362	1.65007e-06	0.000760877	1811.41	2074.35	1748.05	1858.09	Group 2	many biological processes described with 26 unique terms, many of which group under: cellular component organization or biogenesis; localization; cellular component movement; single-organism developmental process; microtubule-based movement;
FBgn0001987	2L	protein_coding	Gli	0.0134487	0.102507	8.83001e-15	2.94467e-13	0.000137888	0.00120878	0.550729	0.0023517	2.10651e-09	1.22845e-08	461.215	670.208	471.156	584.25	Group 2	cell adhesion
FBgn0002121	2L	protein_coding	l(2)gl	0.0694144	0.247838	2.76501e-14	7.1899e-13	0.00053278	0.0034087	0.0550246	0.0373041	5.06603e-10	8.10437e-08	2012.55	3025.6	2138.41	2712.77	Group 2	many biological processes described with 43 unique terms, many of which group under: single-organism developmental process; biological regulation; localization; cellular component organization or biogenesis; instar larval development;
FBgn0002562	X	protein_coding	Lsp1alpha	0.0402955	0.18364	7.923e-05	0.00020864	0.000450449	0.00301056	0.683172	0.0295317	0.00194321	0.0241909	9.71288	77.2906	8.2363	13.2854	Group 2	Unknown
FBgn0002645	3R	protein_coding	Map205	0.0275099	0.14926	9.55085e-14	2.00357e-12	4.1597e-06	9.24162e-05	0.708137	0.00240196	7.78414e-08	4.59563e-06	2033.24	3470.14	2075.94	2658.13	Group 2	mitotic cell cycle; centrosome organization; microtubule-based process
FBgn0002723	X	protein_coding	Met	0.185375	0.424623	5.7605e-08	2.65442e-07	0.00649209	0.0250604	0.587996	0.00699221	1.79745e-06	0.0135047	350.485	432.488	358.282	393.258	Group 2	regulation of transcription, DNA-templated; negative regulation of programmed cell death; regulation of developmental process; positive regulation of transcription from RNA polymerase II promoter; signal transduction
FBgn0003169	3R	protein_coding	put	0.00791015	0.0776328	5.92001e-09	3.30744e-08	0.00127563	0.00681599	0.408133	0.00104364	7.57807e-06	0.000847151	688.162	838.417	668.804	727.921	Group 2	many biological processes described with 18 unique terms, many of which group under: single-organism developmental process; biological regulation; cellular component organization or biogenesis; open tracheal system development;
FBgn0003256	2RHet	protein_coding	rl	0.0153152	0.109702	1.88665e-12	2.56857e-11	0.00121433	0.00657537	0.828174	0.00414689	5.82366e-08	2.35354e-07	836.69	1342.55	846.493	1117.07	Group 2	many biological processes described with 31 unique terms, many of which group under: biological regulation; single-organism developmental process; post-embryonic organ morphogenesis; cellular component organization or biogenesis;
FBgn0003328	2R	protein_coding	scb	0.0767321	0.261896	8.47321e-16	4.55301e-14	2.03866e-05	0.000289188	0.337545	0.0103115	1.13279e-10	7.88899e-06	918.447	1525.78	961.442	1278.28	Group 2	many biological processes described with 25 unique terms, many of which group under: single-organism developmental process; learning or memory; localization; cellular process; system process; cardiovascular system development; cell-substrate adhesion;
FBgn0003514	X	protein_coding	sqh	0.00194508	0.0386483	8.35557e-19	1.7326e-16	1.14896e-06	3.54462e-05	0.131342	0.00015046	2.81195e-09	6.48396e-08	943.66	1329.6	860.869	1072.96	Group 2	many biological processes described with 18 unique terms, many of which group under: single-organism developmental process; localization; multi-organism reproductive process; cellular component organization or biogenesis; biological regulation;
FBgn0003559	XHet	protein_coding	su(f)	0.242768	0.493841	1.28181e-09	8.29283e-09	0.00442339	0.0185446	0.0803838	0.0118349	1.40138e-08	0.00172953	261.535	334.509	272.814	308.01	Group 2	mRNA cleavage; RNA metabolic process
FBgn0003719	3R	protein_coding	tld	2.76623e-06	0.00263714	5.62581e-15	2.03107e-13	1.59089e-09	2.62563e-07	0.0681096	3.46256e-07	4.94085e-11	2.09999e-05	47.4092	126.359	33.8885	54.7837	Group 2	many biological processes described with 12 unique terms, many of which group under: single-organism developmental process; biological regulation; protein maturation; dorsal/ventral axis specification; gene expression; primary metabolic process;
FBgn0003969	X	protein_coding	vap	0.0113941	0.0942945	3.47145e-14	8.705e-13	0.00581767	0.0230399	0.728774	0.00212419	6.26403e-12	1.68596e-06	465.857	642.253	469.318	583.784	Group 2	negative regulation of Ras protein signal transduction; positive regulation of Ras GTPase activity; regulation of growth; behavioral response to ethanol; mushroom body development
FBgn0004103	3R	protein_coding	Pp1-87B	0.0316492	0.161941	5.68468e-06	1.80921e-05	0.011766	0.040344	0.955359	0.00442591	8.58091e-05	0.0218422	1563.22	1794.28	1565	1645.58	Group 2	many biological processes described with 17 unique terms, many of which group under: cellular component organization or biogenesis; cell cycle; learning or memory; cell cycle process; associative learning; system process; localization;
FBgn0004167	3L	protein_coding	kst	0.0208641	0.128997	2.2199e-06	7.62146e-06	0.0118948	0.0406567	0.424377	0.00122491	0.000285534	0.0179177	9512.01	11193	9171.63	9803.15	Group 2	endosome transport via multivesicular body sorting pathway; mitotic cytokinesis; ovarian follicle cell development; zonula adherens assembly; plasma membrane organization; endocytosis; regulation of multivesicular body size
FBgn0004395	3R	protein_coding	unk	0.00973673	0.0865944	3.7672e-16	2.38011e-14	0.000255324	0.00193878	0.421038	0.00220649	1.16046e-10	3.40939e-09	634.521	1106.51	654.803	938.452	Group 2	larval development; chaeta morphogenesis; imaginal disc-derived wing morphogenesis; compound eye development
FBgn0004509	3R	protein_coding	Fur1	0.0116864	0.0953183	7.25431e-12	8.40928e-11	9.19032e-06	0.000162529	0.0847417	0.00613605	3.30567e-05	3.6547e-06	1575.78	2234.79	1431.99	1662.34	Group 2	proteolysis; protein processing; synaptic target recognition
FBgn0004638	2R	protein_coding	drk	0.00089686	0.0272936	9.19259e-16	4.87479e-14	0.000794169	0.00467602	0.152932	0.000123586	8.68956e-10	2.95716e-08	863.121	1218.18	805.054	1026.4	Group 2	many biological processes described with 16 unique terms, many of which group under: biological regulation; learning or memory; single-organism developmental process; system process; associative learning; intracellular signal transduction; cognition;
FBgn0004828	X	protein_coding	His3.3B	0.149776	0.377392	8.12233e-13	1.23934e-11	0.00405761	0.017275	0.902511	0.0411076	6.22292e-07	3.43927e-05	5519.38	6474.94	5504.83	6072.96	Group 2	male meiosis; chromatin assembly or disassembly; nucleosome assembly
FBgn0004838	2L	protein_coding	Hrb27C	0.00810588	0.0785998	7.21014e-13	1.12132e-11	0.0112245	0.0388688	0.321921	0.00136439	3.7819e-08	4.94942e-07	6097.63	7796.14	5935.78	7023.04	Group 2	border follicle cell migration; regulation of pole plasm oskar mRNA localization; lateral inhibition; mRNA processing; regulation of mRNA splicing, via spliceosome; pole plasm oskar mRNA localization; negative regulation of oskar mRNA translation; positiv
FBgn0005660	2L	protein_coding	Ets21C	0.00489219	0.0611013	5.14944e-08	2.39468e-07	0.0105889	0.0371105	0.874901	0.0211501	1.4653e-06	0.00164047	34.1153	68.8555	33.4866	49.3814	Group 2	regulation of transcription, DNA-templated; dendrite morphogenesis; defense response to bacterium
FBgn0005672	2L	protein_coding	spi	0.411561	0.648234	5.73075e-11	5.12945e-10	0.00578279	0.0229298	0.457628	0.0493398	2.35028e-06	8.92851e-06	449.637	603.689	468.962	553.395	Group 2	many biological processes described with 25 unique terms, many of which group under: single-organism developmental process; biological regulation; open tracheal system development; cell cycle; sensory organ development; system process;
FBgn0010173	3R	protein_coding	RpA-70	0.203638	0.447963	7.70032e-12	8.85831e-11	2.186e-05	0.000303488	0.0861439	0.00654932	3.50245e-08	9.36359e-05	631.589	914.541	688.286	794.311	Group 2	mitotic spindle organization; mitotic G2 DNA damage checkpoint; DNA-dependent DNA replication; neuron projection morphogenesis
FBgn0010235	3L	protein_coding	Klc	0.0526706	0.213507	2.77369e-08	1.35003e-07	0.0121693	0.041437	0.549161	0.00398281	4.01131e-05	0.00328506	856.422	1013.95	837.48	912.889	Group 2	microtubule-based process; regulation of cell cycle; microtubule-based movement
FBgn0010341	X	protein_coding	Cdc42	0.0243164	0.139241	1.34232e-15	6.5002e-14	7.00649e-07	2.42687e-05	0.556414	0.000198392	5.22035e-10	7.10506e-06	837.098	1107.63	855.113	971.578	Group 2	many biological processes described with 41 unique terms, many of which group under: cellular component organization or biogenesis; biological regulation; single-organism developmental process; actin filament-based process;
FBgn0010379	3R	protein_coding	Akt1	0.00197033	0.0389109	3.31891e-17	3.41298e-15	1.28801e-05	0.00020737	0.899203	0.00243251	9.28737e-11	2.29426e-10	1241.02	1970.78	1245.03	1650.03	Group 2	many biological processes described with 25 unique terms, many of which group under: biological regulation; regulation of developmental process; cellular component organization or biogenesis; localization; open tracheal system development;
FBgn0010381	3L	protein_coding	Drs	5.32665e-05	0.00908426	9.781e-07	3.58076e-06	0.0016138	0.00827049	0.4964	0.00137408	3.0984e-06	0.02354	478.69	2239.58	348.349	844.982	Group 2	defense response to fungus; innate immune response; response to bacterium; defense response to Gram-negative bacterium; defense response; defense response to protozoan; cytolysis in other organism; antibacterial humoral response; antifungal humoral respon
FBgn0010415	2R	protein_coding	Sdc	0.0105138	0.0905908	5.02175e-12	6.07039e-11	2.41355e-06	6.28612e-05	0.345371	0.000887731	5.03336e-08	7.33267e-05	1830.62	2615.14	1883.53	2132.88	Group 2	motor neuron axon guidance; positive regulation of synaptic growth at neuromuscular junction; regulation of multicellular organismal metabolic process; detection of light stimulus
FBgn0010434	2R	protein_coding	cora	0.0106458	0.0911033	1.84327e-11	1.8893e-10	0.00887313	0.0322286	0.0714169	0.00729936	6.35754e-06	8.32337e-05	2569.55	3429.51	2300.34	2803.99	Group 2	many biological processes described with 16 unique terms, many of which group under: single-organism developmental process; cellular component organization or biogenesis; cell junction organization; gland morphogenesis; biological regulation;
FBgn0010620	2R	protein_coding	Sip1	0.0244295	0.139361	5.69363e-09	3.20197e-08	0.0109065	0.0379849	0.677426	0.0147869	8.07302e-07	0.00121156	589.074	793.295	580.324	683.013	Group 2	olfactory behavior; imaginal disc-derived wing morphogenesis; actin cytoskeleton organization
FBgn0010621	2R	protein_coding	Cct5	0.00151165	0.034549	1.82239e-10	1.43572e-09	0.00292937	0.0132605	0.311171	0.000146558	1.70577e-07	0.000179136	648.486	810.173	618.71	699.15	Group 2	protein folding; mitotic spindle organization; neurogenesis
FBgn0011202	2L	protein_coding	dia	0.0791399	0.266946	7.99826e-15	2.71203e-13	0.000193858	0.00155606	0.880046	0.00616611	2.05059e-07	1.95569e-06	1115.11	1550.13	1105.71	1346.13	Group 2	many biological processes described with 28 unique terms, many of which group under: cellular component organization or biogenesis; cell cycle; biological regulation; single-organism developmental process; cell cycle process;
FBgn0011570	2L	protein_coding	cpb	0.0329605	0.165156	9.68842e-11	8.1828e-10	0.00424329	0.0179146	0.908488	0.0256619	1.87287e-08	0.000316727	370.637	488.536	371.883	433.796	Group 2	border follicle cell migration; cytoplasmic transport, nurse cell to oocyte; actin filament organization; wing disc development; regulation of actin filament length; cell morphogenesis; actin cytoskeleton organization; regulation of lamellipodium assembly
FBgn0011771	3L	protein_coding	Hem	0.0399252	0.182984	8.31775e-11	7.13315e-10	1.2911e-05	0.00020737	0.585918	0.00299811	9.92673e-07	0.000917849	480.264	587.956	486.54	520.13	Group 2	many biological processes described with 14 unique terms, many of which group under: cellular component organization or biogenesis; single-organism developmental process; cellular process; localization; organelle organization; system development;
FBgn0011837	X	protein_coding	Tis11	0.000273495	0.0163229	1.56349e-16	1.20995e-14	6.23171e-09	6.95115e-07	0.553459	5.02241e-06	4.55271e-11	1.73925e-06	1081.45	1763.84	1052.99	1297.61	Group 2	negative regulation of gene expression; RNA interference; 3'-UTR-mediated mRNA destabilization
FBgn0013305	2R	protein_coding	Nmda1	0.00127433	0.0318564	5.09542e-24	2.74711e-20	3.99348e-13	6.45906e-10	0.064896	1.70569e-05	8.24242e-16	5.58524e-10	1326.95	2272.46	1408.43	1830.86	Group 2	Unknown
FBgn0013681	dmel_mitochondrion_genome	protein_coding	mt:ND3	0.00651253	0.0701757	6.18558e-06	1.95631e-05	0.00334916	0.0148061	0.0742754	0.00488173	2.07779e-05	0.0496998	178.155	2037.81	286.305	783.971	Group 2	oxidation-reduction process
FBgn0013718	3L	protein_coding	nuf	0.0034918	0.0527816	5.05433e-09	2.87241e-08	0.000265501	0.00199731	0.787278	0.000299462	3.79684e-08	0.00907437	1595.87	1996.59	1608.73	1741.25	Group 2	sensory organ precursor cell fate determination; microtubule-based process; imaginal disc-derived wing morphogenesis; wing disc dorsal/ventral pattern formation; actomyosin contractile ring assembly; actin cytoskeleton reorganization
FBgn0013987	X	protein_coding	MAPk-Ak2	0.0293524	0.155095	2.77549e-11	2.69129e-10	0.000181521	0.00148129	0.84332	0.00299422	6.53093e-08	0.000557347	832.699	1052.68	837.531	930.076	Group 2	protein phosphorylation; regulation of cell shape; regulation of JNK cascade; positive regulation of cell size; cell adhesion; response to salt stress
FBgn0014010	2L	protein_coding	Rab5	0.0358731	0.172476	2.59381e-12	3.40246e-11	0.000242412	0.00186171	0.231963	0.000626359	2.72637e-09	4.70969e-05	1749.05	2302.51	1799.35	2060.57	Group 2	many biological processes described with 25 unique terms, many of which group under: localization; cellular component organization or biogenesis; single-organism developmental process; biological regulation; post-embryonic organ morphogenesis;
FBgn0014018	3R	protein_coding	Rel	4.81463e-05	0.00897166	3.7146e-16	2.36535e-14	1.44571e-06	4.1977e-05	0.163031	7.00332e-05	3.4482e-11	5.53162e-08	1594.92	3182.5	1445.35	2188.4	Group 2	in positive regulation of transcription
FBgn0014020	2R	protein_coding	Rho1	0.204075	0.448401	6.09407e-14	1.37854e-12	7.07438e-06	0.000133514	0.0906189	0.00796652	3.86178e-09	4.11913e-05	3092.76	4547.17	3332.76	3954.09	Group 2	many biological processes described with 60 unique terms, many of which group under: single-organism developmental process; cellular component organization or biogenesis; biological regulation; localization; cellular component movement;
FBgn0014029	3R	protein_coding	2-Sep	0.0193799	0.123997	7.5544e-11	6.54094e-10	0.000283053	0.00209311	0.679955	0.00823917	9.60816e-09	0.00461649	346.689	467.23	341.707	392.125	Group 2	cellularization; mitotic cytokinesis; neurogenesis; cytokinesis; GTP catabolic process
FBgn0014073	3L	protein_coding	Tie	0.0933122	0.290684	1.29805e-13	2.59514e-12	0.015253	0.049479	0.53076	0.0210736	2.525e-06	5.34272e-07	367.473	549.982	348.36	471.428	Group 2	border follicle cell migration; protein phosphorylation
FBgn0014427	3R	protein_coding	CG11899	0.00836736	0.080143	5.39024e-10	3.79546e-09	1.95899e-05	0.000280148	0.826922	0.00188893	4.56328e-07	0.00780548	462.701	860.898	449.995	563.92	Group 2	L-serine biosynthetic process; pyridoxine biosynthetic process
FBgn0015286	X	protein_coding	Rala	0.00972186	0.0865867	3.36099e-16	2.18316e-14	1.56312e-05	0.000238059	0.872096	0.000941788	1.58299e-10	1.95239e-07	902.144	1372.38	908.62	1156.91	Group 2	many biological processes described with 11 unique terms, many of which group under: biological regulation; single-organism developmental process; response to stress; response to stimulus; immune response; localization; sensory organ development;
FBgn0015351	3R	protein_coding	CG14906	0.00630482	0.0691565	6.1755e-12	7.30136e-11	0.000546479	0.00347162	0.493574	0.00634966	2.79427e-07	1.4212e-07	63.693	128.552	61.0131	92.5587	Group 2	nucleobase-containing compound metabolic process; methylation
FBgn0015522	2R	protein_coding	olf186-M	0.00357397	0.0534245	7.77777e-16	4.26433e-14	8.66247e-07	2.91889e-05	0.440047	0.000617872	1.2524e-09	2.78879e-06	228.535	408	217.916	297.653	Group 2	Unknown
FBgn0015795	3R	protein_coding	Rab7	0.0329581	0.165156	2.04248e-11	2.063e-10	3.17322e-05	0.000401279	0.877033	0.0005685	1.46688e-06	0.00072415	1640.43	2120.33	1627.68	1804.3	Group 2	many biological processes described with 13 unique terms, many of which group under: localization; biological regulation; cellular localization; vesicle-mediated transport; programmed cell death; organic substance transport;
FBgn0017545	4	protein_coding	RpS3A	0.678332	0.837934	3.59482e-14	8.96809e-13	0.00016252	0.0013712	0.193982	0.0317142	1.88086e-07	5.19474e-07	10501.4	14976.4	11351.8	13704.8	Group 2	oogenesis; mitotic spindle elongation; translation; mitotic spindle organization
FBgn0017558	2R	protein_coding	Pdk	0.0932037	0.290481	4.82986e-17	4.4639e-15	5.04652e-08	3.35894e-06	0.740597	0.00828022	7.25616e-08	5.47159e-05	1141.17	1905.46	1172.64	1496.2	Group 2	pyruvate metabolic process
FBgn0019972	3R	protein_coding	Ice	0.117433	0.329266	1.21353e-08	6.37259e-08	0.00679269	0.0259817	0.654771	0.0386165	0.000235127	0.00300466	189.096	248.643	183.09	210.578	Group 2	many biological processes described with 12 unique terms, many of which group under: programmed cell death; biological regulation; single-organism developmental process; cell death; protein maturation; regulation of developmental process;
FBgn0020414	2L	protein_coding	Idgf3	0.0203766	0.127248	6.89823e-12	8.03254e-11	0.000539929	0.00344013	0.174721	0.0082394	1.72459e-06	0.00500173	1292.33	1930.53	1118.21	1427.17	Group 2	imaginal disc development; carbohydrate metabolic process; chitin catabolic process
FBgn0020416	2L	protein_coding	Idgf1	0.00052858	0.0218117	2.73462e-16	1.85061e-14	1.10243e-05	0.000185543	0.379898	0.00054497	1.6736e-10	1.62849e-08	363.728	841.265	329.192	578.536	Group 2	imaginal disc development; carbohydrate metabolic process; chitin catabolic process
FBgn0021872	2R	protein_coding	Xbp1	0.000159131	0.0135963	1.92212e-19	5.45409e-17	3.16268e-11	1.46152e-08	0.237862	1.9099e-05	8.68505e-13	1.47138e-09	4377.26	6154.28	4473.04	5116.59	Group 2	wing disc development; lateral inhibition; positive regulation of transcription from RNA polymerase II promoter
FBgn0023407	2L	protein_coding	B4	0.0106423	0.0911033	9.20947e-09	4.94864e-08	0.0046307	0.0192301	0.156214	0.00150299	4.62972e-05	0.00756587	1671.73	1978.64	1563.08	1700.17	Group 2	imaginal disc development; circadian rhythm
FBgn0024222	3R	protein_coding	ird5	0.0405494	0.18401	1.36437e-12	1.93914e-11	2.50472e-05	0.000335661	0.64485	0.00485814	3.07822e-07	2.88325e-06	281.839	434.63	288.873	351.552	Group 2	many biological processes described with 11 unique terms, many of which group under: biological regulation; immune system process; immune response; macromolecule modification; primary metabolic process; phosphorus metabolic process;
FBgn0024248	2L	protein_coding	chico	9.88327e-05	0.0110243	3.94464e-13	6.63207e-12	1.12174e-06	3.50445e-05	0.96248	3.66661e-05	2.41037e-09	5.97167e-07	664.255	941.881	665.505	761.228	Group 2	many biological processes described with 22 unique terms, many of which group under: biological regulation; cellular component organization or biogenesis; single-organism developmental process; multi-organism reproductive process;
FBgn0024326	3R	protein_coding	Mkk4	0.0238842	0.137806	2.16106e-14	5.94439e-13	0.00050471	0.0032797	0.741978	0.00391436	7.52263e-10	9.85062e-06	705.285	910.393	699.93	816.552	Group 2	positive regulation of JNK cascade; neuron development; protein phosphorylation; regulation of adult chitin-containing cuticle pigmentation; neuron projection morphogenesis; activation of JUN kinase activity
FBgn0024804	3LHet	protein_coding	Dbp80	0.169071	0.402376	3.2959e-15	1.31625e-13	0.00720718	0.0272421	0.373689	0.000717262	6.4507e-10	1.05383e-08	758.396	1084.95	783.102	1006.28	Group 2	Unknown
FBgn0024921	3L	protein_coding	Trn	0.123671	0.339471	6.51416e-13	1.02391e-11	0.000638812	0.00393905	0.664876	0.00643691	5.97176e-08	1.76981e-05	1353.29	1758.43	1377.18	1590.91	Group 2	phagocytosis; protein import into nucleus; regulation of protein import into nucleus; neurogenesis
FBgn0025381	X	protein_coding	rush	0.222089	0.468327	3.16062e-14	8.03771e-13	2.13967e-05	0.000298594	0.102607	0.0242264	1.30331e-08	2.32552e-05	741.484	963.788	771.084	875.233	Group 2	endosome organization; endosome to lysosome transport; endocytosis; neuron projection morphogenesis
FBgn0025583	2R	protein_coding	IM2	0.0203879	0.127269	1.29295e-07	5.58401e-07	0.00266874	0.0123224	0.96158	0.023721	2.05192e-05	0.00212435	778.84	2329.53	768.186	1326.29	Group 2	defense response
FBgn0025627	X	protein_coding	CG4194	0.0571996	0.224631	1.94443e-07	8.07218e-07	0.00827195	0.030497	0.834899	0.0407568	0.000106357	0.000641463	11.2309	24.5705	10.9393	16.4519	Group 2	Unknown
FBgn0025686	2L	protein_coding	Amnionless	4.39353e-05	0.00869019	2.44378e-09	1.47981e-08	3.7161e-06	8.54967e-05	0.185118	4.72234e-07	4.94333e-07	0.00359324	41.3609	82.5956	31.5733	39.79	Group 2	nephrocyte filtration; lateral inhibition
FBgn0025866	3L	protein_coding	CalpB	0.101525	0.303728	1.52469e-12	2.14066e-11	0.000145324	0.00125963	0.385367	0.0180141	3.01905e-09	0.000410455	858.571	1159.01	884.446	1023.74	Group 2	border follicle cell migration; proteolysis; protein autoprocessing
FBgn0026084	X	protein_coding	cib	0.00152164	0.034549	7.29214e-17	6.34103e-15	6.04553e-07	2.18748e-05	0.792829	0.000239495	5.48304e-12	1.25688e-06	1006.35	1829.16	992.217	1380.88	Group 2	brain development; cytoskeleton organization; larval central nervous system remodeling
FBgn0026369	2R	protein_coding	Sara	0.0279324	0.150743	1.59076e-16	1.22142e-14	0.000483812	0.0031758	0.449711	0.00182011	1.30013e-08	2.90406e-07	1079.66	1359.28	1051.99	1228.03	Group 2	protein localization; transforming growth factor beta receptor signaling pathway
FBgn0026401	2R	protein_coding	Nipped-B	0.0401381	0.183336	3.97534e-17	3.85013e-15	0.000282129	0.00209127	0.72303	0.00141124	1.49534e-10	7.01121e-09	2709.06	4135.87	2748.02	3648.08	Group 2	synaptonemal complex organization; mitotic sister chromatid cohesion; positive regulation of gene expression; regulation of transcription, DNA-templated; transcriptional activation by promoter-enhancer looping
FBgn0026533	2R	protein_coding	Dek	0.0203614	0.127202	2.70861e-11	2.63276e-10	5.19743e-05	0.000578948	0.699977	0.00163836	1.67971e-06	0.000289527	1298.18	1667.3	1276.41	1416.18	Group 2	mRNA processing
FBgn0027101	4	protein_coding	Dyrk3	0.00259144	0.0443535	2.17199e-10	1.68407e-09	0.0102519	0.0361174	0.266584	0.00158666	3.12547e-08	0.000168158	1086.42	1430.23	1048.14	1239.15	Group 2	protein phosphorylation
FBgn0027338	3R	protein_coding	Kap-alpha3	0.00737895	0.075203	3.95551e-08	1.87724e-07	0.00178701	0.00899286	0.40734	0.00247481	5.56111e-06	0.00669723	2915.99	3250.32	2877.14	3000.04	Group 2	protein import into nucleus; mitotic G2 DNA damage checkpoint; response to UV; positive regulation of NFAT protein import into nucleus
FBgn0027363	2L	protein_coding	Stam	0.0674879	0.245318	5.45437e-14	1.26395e-12	2.77729e-05	0.00036343	0.916644	0.0107795	2.2769e-07	1.25657e-05	594.553	808.528	597.275	697.246	Group 2	many biological processes described with 11 unique terms, many of which group under: biological regulation; localization; cellular localization; synaptic transmission; regulation of signal transduction; response to stimulus; wound healing;
FBgn0027569	3L	protein_coding	cert	0.00022543	0.0157022	9.22121e-12	1.03285e-10	4.10266e-07	1.64249e-05	0.577075	2.817e-05	3.51372e-09	0.00177729	523.309	799.724	511.533	582.538	Group 2	sphingolipid metabolic process; ER to Golgi ceramide transport; ceramide transport
FBgn0027579	3R	protein_coding	mino	0.00129776	0.0319969	3.97667e-14	9.76004e-13	5.77434e-06	0.000116498	0.105107	0.000667403	6.50827e-09	2.70585e-05	2334.28	3379.92	2173.45	2621.83	Group 2	phospholipid biosynthetic process; plasma membrane organization; piRNA metabolic process
FBgn0027605	X	protein_coding	Vps4	0.00481075	0.0607773	4.4492e-06	1.44508e-05	0.00111708	0.00613087	0.700404	0.00171779	6.65528e-05	0.0377014	845.503	984.924	839.413	869.977	Group 2	phagocytosis; ubiquitin-dependent protein catabolic process via the multivesicular body sorting pathway; negative regulation of growth of symbiont in host; negative regulation of Notch signaling pathway; establishment or maintenance of epithelial cell api
FBgn0028331	X	protein_coding	l(1)G0289	0.00201424	0.0393457	3.78778e-14	9.38186e-13	0.000668053	0.00407739	0.0748254	0.000638768	2.34859e-07	3.36881e-08	1505.13	1900.93	1405.46	1631.1	Group 2	multicellular organismal development
FBgn0028343	X	protein_coding	l(1)G0222	0.292226	0.543959	4.11454e-09	2.38953e-08	0.00316399	0.0140821	0.717437	0.0421119	4.71154e-05	0.0040665	511.51	621.339	519.143	567.859	Group 2	cell morphogenesis; neurogenesis
FBgn0028426	2R	protein_coding	JhI-1	0.312766	0.565342	2.89085e-09	1.72661e-08	1.87607e-05	0.000270201	0.066102	0.0364319	4.58408e-06	0.00774432	131.692	196.553	147.262	163.304	Group 2	many biological processes described with 11 unique terms, many of which group under: ncRNA metabolic process; biological regulation; gene expression; multi-organism reproductive process; single-organism developmental process;
FBgn0028894	2L	protein_coding	CG5869	0.000789129	0.0261389	6.60863e-07	2.49738e-06	0.00444953	0.0186351	0.706637	0.00126333	1.24425e-05	0.0045525	154.659	211.681	150.795	170.578	Group 2	gliogenesis
FBgn0028990	2L	protein_coding	Spn27A	0.108847	0.315316	1.05281e-13	2.18589e-12	9.63473e-06	0.000168104	0.328806	0.00150276	5.17922e-08	1.23612e-06	434.872	718.165	469.476	590.321	Group 2	many biological processes described with 11 unique terms, many of which group under: biological regulation; response to stress; response to stimulus; immune response; immune system process; response to other organism; pigment metabolic process;
FBgn0029506	2R	protein_coding	Tsp42Ee	0.201993	0.445708	7.06883e-18	9.92251e-16	1.06471e-05	0.00018051	0.717882	0.0356951	8.66084e-08	3.88478e-07	1945.77	3208.56	1996.84	2717.61	Group 2	Unknown
FBgn0029689	X	protein_coding	CG6428	0.0381598	0.178137	5.46401e-07	2.09568e-06	0.0047075	0.0194829	0.648354	0.0184263	0.000220536	0.00314614	211.108	309.13	202.995	237.798	Group 2	cellular amino acid metabolic process
FBgn0029766	X	protein_coding	CG15784	0.0449441	0.19562	1.65951e-10	1.32077e-09	0.000119457	0.00108361	0.287241	0.0346915	5.49419e-05	3.46959e-05	1766.5	4391.29	1532.6	2509	Group 2	Unknown
FBgn0029885	X	protein_coding	CG3224	0.228427	0.476751	5.36536e-10	3.77959e-09	0.0142567	0.0468485	0.299385	0.0285552	1.02306e-07	0.00038346	172.094	242.323	178.791	218.047	Group 2	neurogenesis
FBgn0029887	X	protein_coding	CG3198	0.00756443	0.0761772	2.03266e-09	1.24673e-08	3.73725e-07	1.52258e-05	0.163763	0.00432542	2.71409e-05	0.00886756	386.979	734.339	347.999	395.193	Group 2	mRNA splicing, via spliceosome; mRNA splice site selection
FBgn0029959	X	protein_coding	Rab39	0.245162	0.496029	2.59637e-09	1.56634e-08	0.00449005	0.0187799	0.621055	0.00566239	2.01514e-06	0.00296651	233.809	303.073	240.132	272.678	Group 2	vesicle-mediated transport; Rab protein signal transduction; protein transport
FBgn0029990	X	protein_coding	CG2233	0.00235423	0.0426633	4.60846e-10	3.29373e-09	2.13934e-07	9.88618e-06	0.875144	0.00039111	3.45046e-07	0.0123221	7902.16	17893.3	8101.01	9648.65	Group 2	Unknown
FBgn0029996	X	protein_coding	Ubc-E2H	0.00394253	0.0560338	5.75196e-08	2.652e-07	0.000655913	0.00401862	0.256221	0.000419442	3.097e-05	0.00480029	1426.54	1788.04	1348.95	1461.89	Group 2	lateral inhibition
FBgn0030086	X	protein_coding	CG7033	0.0151244	0.108818	9.98102e-18	1.26119e-15	5.39188e-07	2.0234e-05	0.876275	0.000749069	8.02345e-10	9.1496e-09	772.119	1169.75	778.277	976.714	Group 2	protein folding; centrosome duplication; mitotic spindle organization; neurogenesis; cytoplasmic microtubule organization
FBgn0030136	X	protein_coding	RpS28b	0.769966	0.890676	1.35191e-13	2.69234e-12	0.00282697	0.0128907	0.24564	0.0306903	2.75128e-07	5.48139e-08	6081.7	8563.25	6496.69	7995.94	Group 2	translation; cytoplasmic translation; rRNA export from nucleus
FBgn0030157	X	protein_coding	CG1468	0.0856284	0.278663	3.71265e-10	2.71712e-09	2.9504e-05	0.00037933	0.715179	0.0137532	4.40206e-06	0.00926383	204.911	397.448	214.948	274.166	Group 2	Unknown
FBgn0030187	X	protein_coding	Ipod	0.0254369	0.143151	2.06438e-12	2.78244e-11	0.00516172	0.0209133	0.691223	0.00743366	8.09437e-09	3.27319e-06	4.15194	22.3813	4.60346	15.3932	Group 2	DNA methylation
FBgn0030244	X	protein_coding	CG2157	0.0181541	0.119994	1.64668e-09	1.03753e-08	0.00209921	0.0102267	0.235433	0.0126385	3.61849e-05	0.000222967	51.3139	94.1878	43.3353	62.2859	Group 2	Unknown
FBgn0030276	X	protein_coding	Dlic	0.00770235	0.0767833	6.5467e-16	3.68942e-14	3.59106e-07	1.48799e-05	0.907372	0.00161162	2.74306e-09	2.39287e-07	1585.49	2130.68	1589.59	1821.93	Group 2	mitosis; axonogenesis; oogenesis; regulation of dendrite morphogenesis; mRNA transport; mitotic spindle organization; axon cargo transport; microtubule cytoskeleton organization; dendrite morphogenesis; microtubule-based movement
FBgn0030310	X	protein_coding	PGRP-SA	0.00624303	0.0688778	3.42528e-08	1.64344e-07	0.00931068	0.0334127	0.90991	0.0108961	1.92795e-05	8.58361e-07	104.86	243.661	104.04	167.665	Group 2	innate immune response; Toll signaling pathway; positive regulation of biosynthetic process of antibacterial peptides active against Gram-positive bacteria; response to peptidoglycan; detection of bacterium; defense response to Gram-positive bacterium; de
FBgn0030318	X	protein_coding	rho-4	0.0199076	0.125628	8.00501e-08	3.5875e-07	0.00252462	0.0117947	0.238719	0.00603282	2.74355e-07	0.0090777	218.471	298.805	229.08	258.676	Group 2	proteolysis
FBgn0030603	X	protein_coding	CG5541	0.028922	0.153775	7.64459e-13	1.17644e-11	4.51098e-06	9.76953e-05	0.681592	0.000602761	6.28022e-09	0.00110368	833.264	1080.74	844.573	936.322	Group 2	Unknown
FBgn0030685	X	protein_coding	Graf	0.00580177	0.0662697	1.90969e-09	1.18207e-08	0.000846042	0.00491696	0.964719	0.000660682	3.16903e-07	0.000673001	1036.14	1238.87	1037.38	1118.24	Group 2	Rho protein signal transduction; signal transduction
FBgn0030724	X	protein_coding	Nipsnap	0.0509244	0.209378	1.41589e-10	1.1399e-09	2.20602e-07	1.01653e-05	0.0660606	0.00111804	3.80987e-08	0.0134521	854.168	1166.81	926.767	983.736	Group 2	Unknown
FBgn0030790	X	protein_coding	CG4768	0.121179	0.334978	2.21563e-09	1.35127e-08	0.00112468	0.00616838	0.683119	0.0373733	3.15141e-05	0.0258455	270.668	345.232	265.126	295.557	Group 2	Unknown
FBgn0030808	X	protein_coding	RhoGAP15B	0.474854	0.697333	1.58569e-13	3.07518e-12	0.00114708	0.00627246	0.209019	0.0190314	9.86917e-09	9.64791e-06	436.673	657.437	468.689	594.267	Group 2	imaginal disc-derived leg morphogenesis; positive regulation of Ras GTPase activity; regulation of ARF GTPase activity
FBgn0030847	X	protein_coding	CG12991	0.0162677	0.113167	1.13062e-07	4.93567e-07	0.00040624	0.00276887	0.684307	0.00364665	1.86515e-05	0.0255499	417.784	539.777	410.086	443.613	Group 2	Unknown
FBgn0030925	X	protein_coding	Hayan	0.0606636	0.231542	1.92629e-07	8.01077e-07	0.000347198	0.0024557	0.466336	0.0134414	1.36365e-05	0.033238	103.207	188.539	111.043	132.75	Group 2	proteolysis; regulation of melanization defense response
FBgn0030964	X	protein_coding	Pvf1	0.223789	0.470623	3.65369e-11	3.42239e-10	7.76779e-05	0.000785136	0.15399	0.0281092	7.83091e-07	0.000104022	226.383	354.506	247.036	296.536	Group 2	border follicle cell migration; anterior Malpighian tubule development; Malpighian tubule morphogenesis; hemocyte migration; vascular endothelial growth factor receptor signaling pathway; cell projection assembly; salivary gland morphogenesis
FBgn0030993	X	protein_coding	Mec2	0.208695	0.453849	2.73349e-09	1.64111e-08	0.00427496	0.0180107	0.132576	0.0328194	4.90875e-07	0.000170161	284.425	551.079	330.791	455.166	Group 2	nephrocyte filtration
FBgn0031011	X	protein_coding	CG8034	0.853993	0.933078	1.43982e-10	1.15686e-09	0.00286319	0.0130229	0.194311	0.0196772	8.46333e-07	0.000102797	794.86	1020.19	846.434	959.217	Group 2	transmembrane transport
FBgn0031190	X	protein_coding	CG12576	0.0611002	0.232447	1.87711e-18	3.48969e-16	1.396e-11	7.2835e-09	0.399084	0.00104177	6.48771e-09	0.000277363	1238.63	1796.7	1295.69	1467.54	Group 2	Unknown
FBgn0031216	2L	protein_coding	Zir	0.0604449	0.23112	1.25126e-11	1.35916e-10	0.00324034	0.0143863	0.492333	0.0217392	4.01263e-06	4.30866e-05	1063.57	1287.95	1043.94	1166.35	Group 2	phagocytosis; melanotic encapsulation of foreign target; encapsulation of foreign target; regulation of Rho protein signal transduction
FBgn0031317	2L	protein_coding	CG5118	0.0248061	0.140629	3.15148e-06	1.04881e-05	0.010031	0.0355482	0.104495	0.0289792	0.00105907	0.000449436	198.202	305.438	178.228	216.267	Group 2	Unknown
FBgn0031449	2L	protein_coding	CG31689	0.510343	0.72546	1.36473e-19	4.0133e-17	7.87747e-08	4.77192e-06	0.523023	0.0493345	8.90753e-07	4.22903e-05	1364.21	2035	1448.41	1796.76	Group 2	Unknown
FBgn0031490	2L	protein_coding	CG17264	0.0405729	0.184023	2.39612e-08	1.18227e-07	0.0148293	0.0483372	0.0623885	0.0398625	0.0020499	2.58777e-07	40.676	94.5074	22.6978	49.2785	Group 2	Unknown
FBgn0031493	2L	protein_coding	CG3605	0.160075	0.390927	1.74217e-10	1.37789e-09	0.00505951	0.0206262	0.723947	0.0126086	4.9452e-09	0.00258723	456.507	539.908	460.951	504.632	Group 2	mRNA splicing, via spliceosome
FBgn0031561	2L	protein_coding	CG16712	0.157532	0.387202	1.63673e-12	2.27623e-11	2.42062e-07	1.0855e-05	0.762026	0.0010821	3.35806e-05	0.000976714	1082.56	2136.27	1164.22	1456.48	Group 2	Unknown
FBgn0031562	2L	protein_coding	CG3604	0.0117698	0.0955368	6.74466e-19	1.49436e-16	4.75224e-10	9.79872e-08	0.26151	0.00117814	8.91632e-11	3.80869e-07	82.6886	436.878	104.498	244.306	Group 2	Unknown
FBgn0031571	2L	protein_coding	CG3921	0.00123997	0.0316021	9.52211e-18	1.22231e-15	4.51617e-05	0.000525123	0.322914	3.27484e-05	5.01927e-13	1.13196e-07	1116.73	1735.75	1071.55	1443.69	Group 2	liquid clearance, open tracheal system
FBgn0031637	2L	protein_coding	mxt	0.163068	0.394546	2.71152e-16	1.8427e-14	0.000190824	0.00153934	0.696019	0.00657798	7.65284e-08	7.22622e-11	1884.6	2463.96	1914.87	2260.71	Group 2	female germ-line stem cell maintenance; lateral inhibition; positive regulation of translation; embryo development
FBgn0031937	2L	protein_coding	CG13795	0.0131983	0.101469	8.01314e-07	2.97873e-06	0.000645056	0.00396697	0.238298	0.0160036	1.43004e-05	0.00188612	273.447	507.027	317.768	374.596	Group 2	neurotransmitter transport
FBgn0032136	2L	protein_coding	Apoltp	0.00968955	0.0864734	2.37057e-06	8.10091e-06	0.00779701	0.0290842	0.129736	0.0152419	0.000310896	0.0320798	9879.73	12363.9	9091.91	9952.31	Group 2	acylglycerol transport; sterol transport
FBgn0032138	2L	protein_coding	CG4364	0.354652	0.598699	7.35107e-17	6.35809e-15	5.51488e-08	3.5679e-06	0.195283	0.0258858	4.55856e-08	9.3324e-05	1351.45	1918.14	1445	1682.22	Group 2	ribosome biogenesis; neurogenesis
FBgn0032139	2L	protein_coding	CG13116	0.00870838	0.0821278	1.54664e-14	4.56621e-13	1.33766e-05	0.000212528	0.949613	0.000368512	1.04425e-09	1.04658e-05	168.503	309.236	167.446	233.143	Group 2	Unknown
FBgn0032147	2L	protein_coding	IP3K1	0.00192352	0.038314	2.68637e-10	2.03129e-09	0.00104133	0.00579505	0.408599	0.000363	1.62042e-07	0.000106918	188.723	296.193	181.82	229.716	Group 2	response to oxidative stress
FBgn0032243	2L	protein_coding	Klp31E	0.0132689	0.101785	8.71183e-12	9.83974e-11	0.000964133	0.00545241	0.62426	0.000638478	5.71274e-10	0.000110278	387.094	525.723	394.938	464.536	Group 2	microtubule-based movement
FBgn0032340	2L	protein_coding	Ge-1	0.138309	0.36139	1.46038e-10	1.17163e-09	0.00363441	0.0158415	0.624377	0.00477346	5.5253e-07	0.000136765	613.787	768.935	624.174	703.478	Group 2	defense response to fungus; pole plasm oskar mRNA localization; cytoplasmic mRNA processing body assembly; gene silencing by miRNA
FBgn0032388	2L	protein_coding	CG6686	0.243045	0.494178	5.36734e-17	4.82285e-15	0.00250836	0.0117323	0.765068	0.0437449	3.68952e-09	6.89622e-08	798.942	986.844	805.029	934.717	Group 2	mRNA splicing, via spliceosome; neurogenesis
FBgn0032587	2L	protein_coding	CG5953	7.7021e-05	0.0106473	4.18653e-18	6.90948e-16	1.74383e-08	1.50025e-06	0.682975	3.07073e-05	7.19393e-12	7.8004e-10	329.393	869.25	315.753	552.705	Group 2	lateral inhibition
FBgn0032638	2L	protein_coding	CG6639	0.00010918	0.0114069	2.43338e-07	9.93624e-07	1.41895e-05	0.00022217	0.118079	0.000296557	3.40858e-06	0.0398705	89.6859	1059.62	20.5412	142.89	Group 2	proteolysis; defense response to Gram-positive bacterium
FBgn0032694	2L	protein_coding	MESR3	0.0142894	0.105485	4.02476e-15	1.56106e-13	0.00383268	0.016535	0.0587627	0.00570771	0.000118004	1.18463e-07	834.947	1131.63	692.441	887.691	Group 2	negative regulation of Ras protein signal transduction
FBgn0032702	2L	protein_coding	CG10376	0.0552249	0.220096	3.58088e-15	1.41261e-13	8.66176e-06	0.000155144	0.879333	0.00424599	1.04327e-07	5.07516e-07	309.624	455.291	311.909	381.537	Group 2	protein dephosphorylation
FBgn0032772	2L	protein_coding	CG17350	0.107857	0.313628	1.48265e-11	1.56224e-10	0.00956457	0.0341948	0.411958	0.0290638	0.000451879	4.79492e-05	85.1824	133.422	74.2228	102.801	Group 2	Unknown
FBgn0032805	2L	protein_coding	CG10337	0.00353071	0.0530915	7.69436e-11	6.6408e-10	0.00246513	0.0115803	0.186953	0.00211721	2.78947e-07	6.77718e-05	101.647	205.772	86.4555	138.988	Group 2	Unknown
FBgn0032815	2L	protein_coding	CG10462	0.0778408	0.264495	9.91232e-15	3.21931e-13	2.09398e-05	0.000294249	0.519039	0.00532824	8.56389e-09	7.60791e-06	269.603	387.323	276.985	334.192	Group 2	Unknown
FBgn0032901	2L	protein_coding	sky	0.120334	0.33361	2.07198e-08	1.03497e-07	0.000901621	0.00516938	0.295164	0.0169987	9.08972e-06	0.000506318	2336.97	2974.97	2427.1	2650.71	Group 2	regulation of Rab GTPase activity
FBgn0032940	2L	protein_coding	Mio	0.00570324	0.065701	6.44429e-18	9.39008e-16	3.24405e-09	4.35888e-07	0.937659	0.000103181	5.47765e-11	1.68568e-05	1497.85	2015.88	1494.21	1700.04	Group 2	regulation of transcription from RNA polymerase II promoter; triglyceride homeostasis; response to sucrose; regulation of transcription, DNA-templated; glucose homeostasis
FBgn0032949	2L	protein_coding	Lamp1	0.140707	0.364944	1.6234e-11	1.69508e-10	1.57541e-06	4.47031e-05	0.100831	0.000281729	2.92535e-08	0.000655369	4121.67	5279.38	4388.15	4715.27	Group 2	neuron projection morphogenesis
FBgn0033010	2R	protein_coding	Atf6	0.0475952	0.201438	3.07008e-10	2.29296e-09	0.00465624	0.0193251	0.919558	0.00936652	6.15134e-07	0.000108823	1183.65	1598.16	1188.71	1400.19	Group 2	regulation of transcription, DNA-templated
FBgn0033051	2R	protein_coding	dream	0.00177303	0.0370136	1.07764e-12	1.5874e-11	1.13981e-05	0.000190054	0.137938	0.00118548	3.111e-08	3.72113e-05	82.4469	148.793	75.9822	101.928	Group 2	proteolysis; programmed cell death; nurse cell apoptotic process; positive regulation of compound eye retinal cell programmed cell death; salivary gland histolysis
FBgn0033130	2R	protein_coding	Tsp42Ei	0.119504	0.332505	1.22423e-15	6.07381e-14	1.36437e-05	0.000215923	0.332816	0.00874147	2.42387e-09	2.78462e-06	273.015	516.117	294.675	417.666	Group 2	Unknown
FBgn0033194	2R	protein_coding	Vps13	0.00226851	0.0416941	2.89623e-11	2.79163e-10	0.0129949	0.0435786	0.148492	0.000936397	9.2274e-07	8.50755e-07	2700.81	3752.82	2479.7	3109.02	Group 2	protein targeting to vacuole
FBgn0033212	2R	protein_coding	CG1399	0.00847478	0.0807726	3.64928e-17	3.62107e-15	1.64001e-07	8.18452e-06	0.53921	0.00022081	2.17179e-09	7.63946e-06	1035.54	1383.63	1010.23	1168.12	Group 2	cilium assembly
FBgn0033342	2R	protein_coding	CG8258	0.00459971	0.0592662	1.61286e-09	1.019e-08	0.00922232	0.0331693	0.110883	0.00217431	3.26142e-06	0.000102565	722.006	897.744	690.415	781.148	Group 2	protein folding; mitotic spindle organization; cytoplasmic microtubule organization
FBgn0033352	2R	protein_coding	PAN2	0.279254	0.530767	1.56746e-15	7.36979e-14	1.31874e-05	0.000210348	0.231322	0.0274383	1.41076e-07	2.75247e-07	713.392	920.929	737.729	841.788	Group 2	nuclear-transcribed mRNA poly(A) tail shortening
FBgn0033388	2R	protein_coding	CG8046	0.32386	0.57447	1.53451e-08	7.87659e-08	0.000196568	0.00157308	0.0778579	0.0309071	7.72791e-07	0.0127056	14.8751	39.8035	21.1176	28.436	Group 2	oxidation-reduction process; transmembrane transport; glycerol-3-phosphate metabolic process
FBgn0033402	2R	protein_coding	Myd88	0.436226	0.66763	2.87145e-10	2.15612e-09	0.00534312	0.0215188	0.567353	0.0442637	4.50791e-05	7.90478e-06	798.67	958.195	816.388	899.023	Group 2	many biological processes described with 13 unique terms, many of which group under: immune response; biological regulation; response to stress; response to stimulus; immune system process; defense response to fungus; response to other organism;
FBgn0033453	2R	protein_coding	CG1667	0.0720633	0.253491	2.87729e-06	9.63904e-06	0.00042268	0.00285446	0.578786	0.0348119	0.000275257	0.0489	163.214	279.661	170.177	191.907	Group 2	Unknown
FBgn0033788	2R	protein_coding	CG13323	0.0766033	0.26172	3.95651e-10	2.88125e-09	2.21717e-06	5.85957e-05	0.359517	0.0383083	0.00152427	0.027773	1220.38	2760.27	955.888	1302.36	Group 2	Unknown
FBgn0033814	2R	protein_coding	CG4670	0.187392	0.426677	7.76018e-13	1.19309e-11	0.00046675	0.00309764	0.42707	0.042008	5.03114e-09	0.000420482	1575.6	2253.89	1627.91	1976.47	Group 2	oxidation-reduction process; cell redox homeostasis
FBgn0033830	2R	protein_coding	CG10814	0.0305132	0.15823	1.63931e-05	4.81637e-05	0.00108693	0.00599178	0.467069	0.0334702	0.000803858	0.00420878	0.726639	9.57011	0.490288	2.04199	Group 2	oxidation-reduction process
FBgn0033875	2R	protein_coding	CG6357	0.000884549	0.0272372	5.08386e-21	3.37467e-18	2.47915e-13	5.01223e-10	0.719491	2.01489e-05	1.01363e-11	4.8904e-09	1243.94	3252.29	1292.17	1956.1	Group 2	Unknown
FBgn0033897	2R	protein_coding	Rcd1	0.0117311	0.0954421	1.45885e-07	6.22407e-07	0.00177549	0.00894882	0.849241	0.000135006	9.01699e-06	0.0088188	729.526	856.571	725.353	768.086	Group 2	centriole replication; positive regulation of transcription from RNA polymerase II promoter; mitotic G2 DNA damage checkpoint; neurogenesis
FBgn0034071	2R	protein_coding	CG8405	0.0314899	0.161515	9.03956e-06	2.77588e-05	0.00762177	0.0285622	0.947245	0.00494262	0.000286482	0.0140753	951.388	1057.68	949.944	982.459	Group 2	wing disc dorsal/ventral pattern formation
FBgn0034073	2R	protein_coding	CG8414	0.381415	0.621437	5.31304e-07	2.04165e-06	0.00185671	0.00927726	0.183608	0.047766	6.67264e-05	0.0338841	117.927	175.168	129.153	146.65	Group 2	Unknown
FBgn0034199	2R	protein_coding	Gbp	0.00162308	0.0352846	1.40474e-07	6.01863e-07	0.00163443	0.00835499	0.253033	0.000749863	1.23634e-06	0.0248674	176.472	253.58	164.439	190.132	Group 2	peptidoglycan recognition protein signaling pathway; positive regulation of homotypic cell-cell adhesion; antimicrobial peptide production; response to wounding; negative regulation of growth
FBgn0034200	2R	protein_coding	CG11395	0.823181	0.918596	2.40881e-11	2.36605e-10	2.62779e-06	6.70378e-05	0.0612708	0.0224324	2.78578e-07	0.00124474	1079.49	1949.82	1367.26	1618.97	Group 2	signal transduction
FBgn0034271	2R	protein_coding	CG4996	0.51859	0.731016	7.77012e-08	3.49386e-07	0.00568866	0.0226176	0.175244	0.0148922	2.88103e-08	0.0174962	321.326	404.736	340.984	375.385	Group 2	Unknown
FBgn0034312	2R	protein_coding	CG10916	0.218513	0.464619	1.33738e-09	8.60753e-09	0.00134654	0.00713829	0.123054	0.0115178	3.3967e-07	0.00104527	153.864	228.263	165.743	197.443	Group 2	determination of adult lifespan
FBgn0034371	2R	protein_coding	SP2637	0.0124706	0.0981984	6.7296e-14	1.49512e-12	0.00104025	0.00579172	0.123012	0.00601949	4.02042e-07	5.15468e-07	624.724	800.616	595.919	697.448	Group 2	Unknown
FBgn0034399	2R	protein_coding	CG15083	0.0684946	0.246506	3.31872e-08	1.59468e-07	0.00149386	0.00776152	0.791293	0.0149794	8.10506e-05	0.00533973	213.201	286.599	209.816	236.459	Group 2	Unknown
FBgn0034501	2R	protein_coding	CG13868	0.0315079	0.161515	1.24163e-12	1.79625e-11	2.53958e-06	6.54062e-05	0.597077	0.00536484	8.44877e-06	8.2336e-05	5209.25	7638.21	5019.38	5859.31	Group 2	Unknown
FBgn0034512	2R	protein_coding	CG18067	0.26101	0.512348	1.34757e-11	1.44534e-10	9.28163e-05	0.000895177	0.226234	0.033786	4.12254e-08	0.00191885	4326.93	14702	5921.8	10184.3	Group 2	multicellular organism reproduction
FBgn0034542	2R	protein_coding	Fem-1	0.198253	0.4409	3.60567e-13	6.1517e-12	4.37151e-07	1.71198e-05	0.74269	0.0304629	6.16438e-05	0.000929406	803.013	1134.23	822.664	929.21	Group 2	Unknown
FBgn0034577	2R	protein_coding	cpa	0.0145476	0.106275	3.24211e-12	4.12247e-11	0.000848716	0.00492799	0.654889	0.00191951	2.19618e-08	6.16539e-05	596.293	747.468	589.09	666.652	Group 2	many biological processes described with 12 unique terms, many of which group under: cellular component organization or biogenesis; biological regulation; regulation of cellular component organization; single-organism developmental process;
FBgn0034638	2R	protein_coding	CG10433	0.122507	0.337264	6.82563e-20	2.29995e-17	2.09615e-10	5.84536e-08	0.0954115	0.000226439	1.08735e-10	2.83637e-09	1710.34	3315.36	1985.45	2651.38	Group 2	multicellular organism reproduction; defense response
FBgn0034708	2R	protein_coding	Vps35	0.0262617	0.145266	2.36789e-08	1.17084e-07	8.19506e-05	0.000816679	0.697224	0.00741487	1.89707e-05	0.0422539	1035.96	1245.79	1023.58	1075.97	Group 2	vesicle-mediated transport; retrograde transport, endosome to Golgi; protein transport; endocytosis
FBgn0034786	2R	protein_coding	CG13531	0.325476	0.576347	5.16805e-10	3.65173e-09	0.0055949	0.0223326	0.402562	0.0236096	2.43764e-06	1.72006e-05	697.756	884.132	723.883	818.973	Group 2	Unknown
FBgn0034920	2R	protein_coding	CG5597	0.0317201	0.162098	7.4397e-11	6.45893e-10	2.02264e-08	1.67765e-06	0.56238	0.00935768	0.000114874	0.0107943	569.984	956.444	540.827	592.516	Group 2	Unknown
FBgn0034997	2R	protein_coding	CG3376	0.00379768	0.0552796	8.33952e-10	5.63188e-09	8.84923e-07	2.96558e-05	0.423477	0.000640923	4.6826e-08	0.0467932	360.367	571.91	374.634	412.984	Group 2	sphingomyelin catabolic process
FBgn0035137	3L	protein_coding	CG1233	0.245689	0.496597	3.07823e-10	2.29646e-09	0.00269552	0.012411	0.0543573	0.0421383	2.22443e-07	6.43083e-06	449.364	582.878	475.255	539.95	Group 2	Unknown
FBgn0035213	3L	protein_coding	CG2199	0.0458557	0.197404	3.31657e-12	4.20723e-11	0.00486657	0.0199878	0.952394	0.0168222	7.88148e-09	4.55142e-05	193.618	272.085	193.201	238.925	Group 2	Unknown
FBgn0035251	3L	protein_coding	CG7967	0.0831359	0.274248	3.30829e-09	1.95929e-08	0.00281438	0.0128478	0.310549	0.00137691	9.22881e-08	0.00152072	355.036	459.657	368.516	414.777	Group 2	endosome transport via multivesicular body sorting pathway
FBgn0035300	3L	protein_coding	CG1139	0.0349997	0.17061	3.55815e-17	3.59685e-15	7.77146e-09	8.26945e-07	0.392442	0.00298	1.04359e-10	0.000130841	80.8538	249.791	92.6657	158.198	Group 2	growth; amino acid transmembrane transport
FBgn0035476	3L	protein_coding	CG12766	0.134911	0.35608	2.28885e-12	3.04691e-11	9.04552e-08	5.28167e-06	0.743025	0.00755389	4.54711e-05	0.00145922	157.763	324.829	169.128	210.115	Group 2	oxidation-reduction process
FBgn0035523	3L	protein_coding	CG1311	0.150939	0.378781	5.94172e-09	3.31727e-08	0.000946189	0.00536541	0.706004	0.0194365	1.80405e-07	0.0391446	300.527	391.904	305.883	340.613	Group 2	Unknown
FBgn0035541	3L	protein_coding	CG15019	0.0306898	0.158928	1.67587e-09	1.05264e-08	0.00041912	0.00283397	0.298974	0.000322258	1.14445e-07	0.000979585	244.278	364.273	261.087	305.788	Group 2	Unknown
FBgn0035611	3L	protein_coding	CG13285	0.00406331	0.0566288	1.91016e-12	2.59621e-11	3.16744e-06	7.62353e-05	0.814829	0.000364758	5.52412e-09	0.00086986	106.321	180.012	104.683	130.028	Group 2	Unknown
FBgn0035806	3L	protein_coding	PGRP-SD	0.0429419	0.190181	5.96756e-05	0.000160012	0.0146349	0.0478288	0.569558	0.00635572	0.00319522	0.0451272	204.783	386.927	169.346	222.017	Group 2	defense response to Gram-positive bacterium; defense response; immune response
FBgn0035949	3L	protein_coding	CG13314	0.0050447	0.06238	3.65784e-10	2.68187e-09	9.32129e-05	0.000897931	0.0592578	0.00367233	4.43524e-06	0.0069535	28.6455	61.7529	19.984	31.4831	Group 2	Unknown
FBgn0035959	3L	protein_coding	CG4911	0.0137352	0.103519	4.98781e-09	2.83959e-08	0.000134831	0.00118777	0.707529	0.000231098	6.06871e-06	0.00629444	1374.9	1822.17	1343.87	1480.21	Group 2	Unknown
FBgn0035977	3L	protein_coding	PGRP-LF	0.0274255	0.149015	7.21475e-10	4.93201e-09	0.000297572	0.00217681	0.157688	0.0217429	5.11317e-07	2.89716e-05	47.4685	111.65	55.6065	79.7606	Group 2	peptidoglycan catabolic process; determination of adult lifespan; response to bacterium; negative regulation of JNK cascade; peptidoglycan recognition protein signaling pathway; defense response; antibacterial humoral response
FBgn0036030	3L	protein_coding	CG6767	0.0899834	0.285274	2.38995e-14	6.39985e-13	5.34025e-10	1.06634e-07	0.365097	0.00890049	2.42726e-07	0.0461504	1190.71	2463.41	1325.09	1595.93	Group 2	ribonucleoside monophosphate biosynthetic process; imaginal disc-derived wing morphogenesis; nucleotide biosynthetic process
FBgn0036053	3L	protein_coding	iPLA2-VIA	0.00795869	0.077842	9.90081e-15	3.21931e-13	7.83078e-09	8.27811e-07	0.729715	0.000516601	2.0403e-08	1.26238e-05	1160.14	1717.86	1177.27	1339.21	Group 2	lipid metabolic process
FBgn0036058	3L	protein_coding	CG6707	0.0952441	0.294097	2.0541e-12	2.77089e-11	5.36776e-06	0.000111021	0.18169	0.00743745	2.30643e-07	9.85074e-05	879.305	1189.09	915.345	1026.11	Group 2	Unknown
FBgn0036187	3L	protein_coding	RIOK1	0.100506	0.301874	6.48278e-08	2.96277e-07	0.00241765	0.0113904	0.301072	0.0192391	1.21884e-05	0.000293195	106.118	166.672	114.937	137.41	Group 2	positive regulation of glial cell proliferation; neurogenesis
FBgn0036232	3L	protein_coding	CG14125	0.00580053	0.0662697	4.56621e-06	1.48034e-05	0.0051688	0.0209315	0.450485	0.00137017	0.000149083	0.0390559	1082.97	1437.55	1003.38	1110.55	Group 2	chitin metabolic process
FBgn0036257	3L	protein_coding	RhoGAP68F	0.101212	0.30315	4.21344e-13	6.9824e-12	0.00420481	0.0177939	0.796237	0.00665013	4.59164e-08	9.26007e-07	495.236	736.577	503.776	649.74	Group 2	negative regulation of stress fiber assembly; Rho protein signal transduction; imaginal disc-derived leg morphogenesis; positive regulation of synaptic growth at neuromuscular junction; ventral furrow formation
FBgn0036285	3L	protein_coding	toe	0.00678216	0.0720727	7.95486e-13	1.21839e-11	8.1351e-05	0.000812706	0.094373	0.00354864	1.24486e-07	6.27011e-05	156.808	287.261	139.533	198.994	Group 2	compound eye development; regulation of transcription, DNA-templated; negative regulation of transcription from RNA polymerase II promoter
FBgn0036302	3L	protein_coding	sowah	0.0292019	0.154653	3.85978e-11	3.59402e-10	0.00994434	0.0352951	0.139689	0.0264123	3.83035e-07	8.15787e-05	361.742	487.747	349.509	422.652	Group 2	Unknown
FBgn0036389	3L	protein_coding	ssp2	0.081997	0.272324	6.94131e-16	3.88473e-14	0.000712641	0.00429123	0.928866	0.0100299	2.02957e-08	8.96949e-08	858.581	1263.9	854.743	1107.45	Group 2	regulation of response to DNA damage stimulus; mitotic spindle elongation; microtubule cytoskeleton organization
FBgn0036448	3L	protein_coding	mop	0.0793861	0.267331	1.13548e-18	2.1974e-16	5.32427e-06	0.000110404	0.880563	0.00144358	6.91557e-08	8.03501e-09	1329.41	1756.79	1319.61	1566.86	Group 2	spindle assembly; positive regulation of epidermal growth factor receptor signaling pathway; protein dephosphorylation; regulation of growth; positive regulation of Toll signaling pathway; antimicrobial peptide production
FBgn0036461	3L	protein_coding	Zip71B	0.00508535	0.0626292	2.65453e-16	1.81925e-14	9.78319e-07	3.17101e-05	0.190821	0.0019617	1.61278e-09	7.20593e-06	361.051	566.916	342.354	437.857	Group 2	metal ion transport; transmembrane transport
FBgn0036509	3L	protein_coding	CG7739	0.0482536	0.203246	1.10413e-10	9.15803e-10	1.46845e-05	0.000228153	0.156147	0.00502405	1.81782e-08	0.00413871	1020.4	1300.31	1061.7	1148.52	Group 2	Unknown
FBgn0036556	3L	protein_coding	CG5830	0.0146727	0.106743	4.44406e-09	2.55703e-08	0.00693147	0.0264534	0.810751	0.000511986	1.18026e-06	0.000139214	1077.05	1321.55	1082.99	1200.91	Group 2	Unknown
FBgn0036735	3L	protein_coding	Edc3	0.0328795	0.165156	4.79847e-20	1.74027e-17	2.39171e-05	0.000323983	0.800756	0.000532146	3.23294e-12	1.10975e-09	673.465	1060.87	681.737	932.708	Group 2	Unknown
FBgn0036772	3L	protein_coding	CG5290	0.00374395	0.0548503	4.43441e-10	3.18907e-09	6.6368e-06	0.000128582	0.333526	0.000232081	2.02383e-07	0.000252741	115.172	206.027	123.556	146.797	Group 2	neurogenesis
FBgn0036828	3L	protein_coding	CG6841	0.447863	0.677147	2.52762e-10	1.92657e-09	0.000140234	0.00122404	0.114798	0.0485352	1.07286e-07	0.015274	251.539	340.296	269.731	302.516	Group 2	regulation of alternative mRNA splicing, via spliceosome; mRNA splicing, via spliceosome; neurogenesis
FBgn0036921	3L	protein_coding	RhoGDI	0.0130775	0.101133	2.1037e-11	2.11732e-10	0.000127114	0.00113338	0.707317	0.000246069	1.4177e-08	0.000248127	1402.13	1802.96	1421.28	1586.97	Group 2	Unknown
FBgn0037012	3L	protein_coding	Rcd2	0.0766354	0.261726	6.42649e-15	2.25471e-13	4.88392e-06	0.000103123	0.201147	0.00414714	1.69559e-09	1.06864e-06	287.723	542.203	319.351	434.874	Group 2	centriole replication
FBgn0037240	3R	protein_coding	Cont	0.00534987	0.0637648	1.97151e-14	5.53596e-13	0.000751232	0.00446215	0.663674	0.00240248	8.3427e-11	7.1496e-07	1441.78	2286.68	1455.9	1948.29	Group 2	cell adhesion
FBgn0037279	3R	protein_coding	CG1129	0.235247	0.485041	2.28178e-09	1.38742e-08	0.000278691	0.00206958	0.331099	0.000839216	1.66876e-07	0.0141338	546.666	692.813	572.086	623.216	Group 2	biosynthetic process
FBgn0037442	3R	protein_coding	godzilla	0.00104444	0.0293789	1.99774e-11	2.02453e-10	7.87113e-07	2.69719e-05	0.956584	1.22023e-05	1.10353e-08	0.00198723	1345.91	1666.66	1347.97	1431.02	Group 2	endosomal transport; protein ubiquitination
FBgn0037445	3R	protein_coding	CG9727	0.0157981	0.111434	1.00297e-14	3.23792e-13	0.00650021	0.0250738	0.434358	0.000384887	4.75224e-08	5.52818e-09	945.984	1277.6	913.215	1134.54	Group 2	regulation of transcription, DNA-templated
FBgn0037468	3R	protein_coding	CG1943	0.0117083	0.095376	6.08799e-13	9.66312e-12	0.00199264	0.00981097	0.158066	0.00475728	2.00608e-06	2.30948e-05	531.78	786.864	465.29	610.773	Group 2	wing disc dorsal/ventral pattern formation
FBgn0037551	3R	protein_coding	Gie	0.0180536	0.119696	9.78774e-07	3.58241e-06	0.0016374	0.00836489	0.400345	0.000189899	1.11633e-05	0.0138855	339.113	446.759	352.483	382.92	Group 2	sister chromatid segregation; small GTPase mediated signal transduction
FBgn0037625	3R	protein_coding	CG11768	0.0412055	0.185683	7.68263e-09	4.19227e-08	0.000537236	0.00342973	0.596838	0.00438814	9.91265e-06	0.0296545	348.893	432.79	340.172	369.552	Group 2	Unknown
FBgn0037683	3R	protein_coding	CG18473	0.0086493	0.0817615	2.36906e-12	3.13818e-11	1.73995e-05	0.000255371	0.809256	0.00331196	9.79834e-08	3.51613e-05	212.712	394.616	208.604	279.439	Group 2	catabolic process
FBgn0037719	3R	protein_coding	bocksbeutel	0.0159399	0.112043	2.02376e-09	1.24285e-08	0.000270978	0.00202907	0.924663	0.00146913	1.84427e-06	0.000685841	199.179	283.638	200.084	229.756	Group 2	Unknown
FBgn0037973	3R	protein_coding	CG18547	0.985377	0.993716	3.73144e-11	3.48052e-10	1.51729e-06	4.35118e-05	0.0673336	0.00896211	1.77363e-07	0.0113088	433.112	807.697	571.704	670.771	Group 2	oxidation-reduction process
FBgn0037974	3R	protein_coding	CG12224	0.0458083	0.197258	1.73142e-09	1.08332e-08	8.96752e-07	2.98438e-05	0.866085	0.0111117	0.000104843	0.0225384	206.92	442.28	200.637	239.409	Group 2	Unknown
FBgn0038095	3R	protein_coding	Cyp304a1	0.0164989	0.113845	9.29201e-06	2.84584e-05	0.00875838	0.0318834	0.183222	0.011892	0.00190029	0.00805348	19.537	45.2662	11.697	19.7801	Group 2	oxidation-reduction process; insecticide metabolic process
FBgn0038197	3R	protein_coding	foxo	0.108104	0.313967	1.46497e-11	1.54664e-10	0.00480897	0.0198132	0.819491	0.0416818	1.32313e-07	0.000758966	1548.71	2101.98	1529.8	1839.91	Group 2	in positive regulation of transcription
FBgn0038320	3R	protein_coding	Sra-1	0.0556679	0.220571	3.32323e-13	5.7425e-12	5.70262e-06	0.000115872	0.82185	0.00983307	1.09473e-07	0.00446471	925.453	1191.69	918.553	1022.97	Group 2	phagocytosis; regulation of synapse organization; regulation of cell shape; cortical actin cytoskeleton organization; cell morphogenesis; compound eye morphogenesis; cell projection assembly; axon guidance
FBgn0038465	3R	protein_coding	Irc	7.36126e-05	0.0106473	2.70725e-14	7.09676e-13	3.53514e-10	8.1682e-08	0.191172	2.09426e-05	8.71795e-12	0.00130424	1142.83	2687.41	1296.15	1606.88	Group 2	response to oxidative stress; oxidation-reduction process
FBgn0038467	3R	protein_coding	AdSL	0.000472387	0.0205222	7.25526e-08	3.28426e-07	0.000116874	0.00106617	0.0729031	3.6122e-06	3.72591e-05	0.0204321	330.234	446.566	276.328	303.702	Group 2	purine ribonucleotide biosynthetic process; purine nucleotide metabolic process
FBgn0038893	3R	protein_coding	CG6353	0.0461369	0.198093	2.6881e-09	1.61544e-08	0.000110877	0.00102535	0.9187	0.000604962	5.03057e-06	0.00686657	94.2277	149.534	95.4837	112.699	Group 2	neurogenesis
FBgn0038957	3R	protein_coding	CG7059	0.183578	0.42212	1.67411e-07	7.03483e-07	0.0108371	0.0377837	0.962102	0.0410548	7.32578e-05	0.0155566	574.351	734.605	576.156	645.584	Group 2	glycolysis
FBgn0038958	3R	protein_coding	CG13857	0.118643	0.331217	9.59288e-11	8.12331e-10	0.00260439	0.0120836	0.176576	0.0138919	2.12305e-07	9.76557e-06	10.7872	35.9544	13.8688	26.5331	Group 2	Unknown
FBgn0039008	3R	protein_coding	CG6972	0.0173884	0.117282	1.31195e-10	1.0663e-09	1.0455e-05	0.000178941	0.0699035	0.0133943	0.000120932	2.04251e-06	256.716	460.95	215.669	276.106	Group 2	muscle system process
FBgn0039043	3R	protein_coding	CG17121	0.0816098	0.271708	1.04466e-07	4.58642e-07	0.0057134	0.0226992	0.918246	0.0193164	7.08957e-05	0.00375789	217.432	285.349	216.164	243.738	Group 2	metabolic process
FBgn0039068	3R	protein_coding	CG13827	0.343754	0.591798	1.8702e-09	1.16162e-08	0.00041081	0.0027911	0.460825	0.0350224	5.9176e-05	0.000909375	107.594	182.447	118.24	145.894	Group 2	lateral inhibition; peroxisome fission
FBgn0039075	3R	protein_coding	CG4393	0.0707724	0.250838	6.93499e-18	9.83917e-16	4.79054e-05	0.000545962	0.306813	0.0332578	2.99678e-10	0.000894998	640.105	1291.15	542.585	937.423	Group 2	Unknown
FBgn0039084	3R	protein_coding	CG10175	0.259575	0.51075	1.88249e-09	1.16836e-08	2.56799e-05	0.000341008	0.24099	0.0309665	2.33778e-06	0.037996	245.547	444.323	282.629	335.824	Group 2	metabolic process
FBgn0039099	3R	protein_coding	CG10157	0.0191891	0.123356	1.34681e-11	1.44534e-10	1.15606e-06	3.54462e-05	0.381526	0.00271126	2.40099e-07	0.000186472	213.8	415.612	229.194	285.223	Group 2	oxidation-reduction process
FBgn0039113	3R	protein_coding	CG10217	0.316411	0.568436	4.73587e-17	4.45337e-15	2.85599e-05	0.000371922	0.106254	0.00719337	2.84781e-11	2.04589e-07	386.801	605.161	418.035	542.435	Group 2	wound healing
FBgn0039402	3R	protein_coding	Vps2	0.0324704	0.164066	1.58853e-08	8.12297e-08	0.00165534	0.00843792	0.62456	0.0082879	6.46534e-06	0.0128955	381.62	488.126	372.669	413.598	Group 2	ubiquitin-dependent protein catabolic process via the multivesicular body sorting pathway; endosomal transport; negative regulation of Notch signaling pathway; protein transport; negative regulation of epidermal growth factor receptor signaling pathway; r
FBgn0039452	3R	protein_coding	CG14245	9.00463e-08	0.00145641	1.44941e-14	4.34931e-13	3.97316e-10	8.68403e-08	0.257836	7.7053e-06	1.91173e-11	1.61775e-05	303.033	1015.5	252.139	405.918	Group 2	chitin metabolic process
FBgn0039637	3R	protein_coding	CG11880	0.0300122	0.156788	4.21733e-10	3.04786e-09	0.00996759	0.0353543	0.203729	0.00665162	5.58842e-05	0.00290305	1047.35	1201.4	996.285	1079.99	Group 2	Unknown
FBgn0039994	2R	protein_coding	conu	0.00376803	0.0550533	1.05781e-14	3.3766e-13	0.000939076	0.00533308	0.621915	0.000750134	8.087e-10	8.124e-08	656.658	909.574	648.319	799.638	Group 2	positive regulation of Rac GTPase activity; negative regulation of Rho GTPase activity
FBgn0040009	2L	protein_coding	CG17490	0.293346	0.545084	7.8591e-09	4.27846e-08	0.000307539	0.00223256	0.971727	0.0266004	0.0022527	0.0174261	320.895	390.757	321.773	344.599	Group 2	Unknown
FBgn0040080	3R	protein_coding	raps	0.00718031	0.0742889	1.93085e-16	1.42601e-14	3.40934e-06	8.08016e-05	0.948564	5.12865e-05	4.06646e-12	5.50541e-06	439.903	628.928	441.069	535.28	Group 2	many biological processes described with 12 unique terms, many of which group under: localization; single-organism developmental process; cellular component organization or biogenesis; cell cycle; biological regulation; cell fate commitment;
FBgn0040236	X	protein_coding	c11.1	0.00481234	0.0607773	3.61365e-13	6.15882e-12	0.00577545	0.0229173	0.168742	0.00303778	6.95566e-07	2.16574e-09	975.675	1401.59	893.504	1157.51	Group 2	Unknown
FBgn0040319	X	protein_coding	Gclc	0.165787	0.398037	9.14407e-12	1.02563e-10	2.31519e-05	0.000316801	0.541735	0.022026	3.46459e-07	0.00504032	1542.58	2025.8	1588.64	1769.02	Group 2	cellular response to DNA damage stimulus; glutathione metabolic process; glutathione biosynthetic process
FBgn0040475	3L	protein_coding	SH3PX1	0.000979915	0.0284035	1.95827e-11	1.99077e-10	0.000248972	0.00190126	0.514273	0.000561805	6.33148e-08	7.1826e-06	399.057	530.17	391.569	449.018	Group 2	mitosis; cellular response to hypoxia; phagosome-lysosome fusion
FBgn0040600	3R	protein_coding	CG13631	0.0188917	0.12232	1.36039e-08	7.04768e-08	0.000179484	0.00146847	0.0526544	0.00261273	8.97015e-09	0.0298206	620.886	814.222	648.779	705.393	Group 2	Unknown
FBgn0040735	2R	protein_coding	CG16836	0.154099	0.382869	3.40423e-11	3.21989e-10	0.000185288	0.00150504	0.201975	0.0274509	1.64731e-07	9.13318e-05	122.403	456.183	171.326	310.74	Group 2	Unknown
FBgn0040736	2R	protein_coding	IM3	0.115991	0.326608	1.49494e-09	9.54189e-09	0.000465927	0.00309483	0.557071	0.00657098	1.92656e-06	0.00143387	743.574	1976.48	872.319	1339.78	Group 2	Toll signaling pathway; defense response; antibacterial humoral response
FBgn0040765	2R	protein_coding	luna	0.0718123	0.252938	3.97686e-09	2.3154e-08	0.0154289	0.0499292	0.705597	0.0102441	2.98771e-06	7.10928e-05	228.651	372.269	235.31	311.385	Group 2	regulation of transcription, DNA-templated
FBgn0040837	3L	protein_coding	CG8620	0.134517	0.355622	6.60305e-19	1.4833e-16	0.000172995	0.00143268	0.663689	0.0245407	1.99691e-11	8.83239e-08	73.4044	264.354	79.4406	206.203	Group 2	Unknown
FBgn0040968	2L	protein_coding	CG14933	0.0591887	0.228611	3.88819e-14	9.60116e-13	3.58439e-08	2.63518e-06	0.639728	0.00290107	9.28944e-08	0.00267475	920.642	1751.87	978.874	1228.92	Group 2	Unknown
FBgn0041094	3L	protein_coding	scyl	0.0399698	0.183137	5.88424e-12	7.00822e-11	0.00292748	0.0132556	0.405344	0.00143592	2.70877e-05	3.23665e-06	3410.59	4792.84	3157.98	3921.96	Group 2	cellular response to DNA damage stimulus; negative regulation of signal transduction; multicellular organism reproduction; head involution; negative regulation of growth; cell death
FBgn0041182	2L	protein_coding	Tep2	0.040875	0.184752	4.97926e-11	4.51933e-10	3.11261e-06	7.54733e-05	0.0990079	0.00872013	5.28022e-07	4.21428e-06	1875.94	4151.32	2194.34	2829.87	Group 2	phagocytosis; defense response to Gram-negative bacterium; antibacterial humoral response
FBgn0041184	2L	protein_coding	Socs36E	0.000403705	0.0191949	8.54182e-12	9.68832e-11	0.00325909	0.0144616	0.0922545	0.00426528	3.35625e-08	6.18221e-06	415.041	693.295	362.852	516.344	Group 2	many biological processes described with 15 unique terms, many of which group under: biological regulation; single-organism developmental process; post-embryonic organ morphogenesis; regulation of developmental process; regulation of neurogenesis;
FBgn0041205	2R	protein_coding	key	0.00170191	0.0362518	3.54123e-08	1.69564e-07	0.000292797	0.00214966	0.743963	0.00600826	2.30725e-06	0.00131445	513.578	649.96	517.035	556.551	Group 2	positive regulation of defense response to virus by host; Toll signaling pathway; defense response to Gram-negative bacterium; protein catabolic process; positive regulation of innate immune response; positive regulation of antibacterial peptide biosynthe
FBgn0041781	2L	protein_coding	SCAR	0.0113977	0.0942945	1.28041e-11	1.38513e-10	0.000410703	0.0027911	0.756363	0.000243694	5.73625e-07	2.83869e-06	639.771	794.961	631.758	703.712	Group 2	many biological processes described with 24 unique terms, many of which group under: cellular component organization or biogenesis; biological regulation; single-organism developmental process; regulation of cellular component organization;
FBgn0042135	2R	protein_coding	CG18812	0.0153745	0.109884	2.01239e-16	1.47947e-14	1.10502e-08	1.07021e-06	0.245045	0.00195791	1.14959e-05	5.3469e-08	2975.64	3938.62	2788.27	3141.42	Group 2	Unknown
FBgn0043841	2L	protein_coding	vir-1	0.0876985	0.282037	4.68481e-19	1.16573e-16	2.00071e-08	1.66801e-06	0.664777	0.00953214	2.86757e-08	1.33428e-07	2628.43	6726.27	2806.35	4751.13	Group 2	defense response to virus
FBgn0044047	X	protein_coding	Ilp6	0.254018	0.504915	1.03075e-08	5.48401e-08	0.000459909	0.0030624	0.288312	0.0167526	2.50114e-05	0.00229683	100.99	173.462	111.981	136.415	Group 2	insulin receptor signaling pathway; positive regulation of multicellular organism growth
FBgn0044452	3L	protein_coding	Atg2	0.0658673	0.242513	1.1722e-16	9.62393e-15	0.000380667	0.00264531	0.672767	0.0136477	2.36823e-07	1.25304e-09	1523.45	2045.68	1492.12	1819.24	Group 2	larval midgut histolysis; regulation of autophagy; negative regulation of phosphatidylinositol 3-kinase signaling; macroautophagy; autophagy; wound healing
FBgn0044826	3R	protein_coding	Pak3	0.0463257	0.198591	1.11672e-14	3.52082e-13	0.000261815	0.00197602	0.949482	0.00426479	1.30015e-08	2.05328e-06	1358.07	1906.61	1354.3	1659.89	Group 2	myoblast fusion; actin filament organization; protein phosphorylation
FBgn0045035	3R	protein_coding	tefu	0.0126331	0.0990968	5.72129e-14	1.31443e-12	0.000504295	0.00327964	0.148135	0.00180643	8.60716e-06	1.03556e-05	601.881	778.876	546.169	644.407	Group 2	many biological processes described with 15 unique terms, many of which group under: biological regulation; cellular component organization or biogenesis; cell cycle; cell cycle process; telomere maintenance; organelle organization;
FBgn0045823	3L	protein_coding	vsg	0.0561144	0.221635	4.42798e-18	7.09091e-16	2.5386e-06	6.54062e-05	0.230354	0.000730966	3.94512e-13	2.66646e-07	2576.97	4001.32	2717.79	3493.36	Group 2	regulation of cell proliferation; learning or memory; multicellular organism reproduction; imaginal disc-derived wing morphogenesis; behavioral response to ethanol; long-term memory; olfactory learning
FBgn0046706	2RHet	protein_coding	Haspin	0.466672	0.692032	1.60191e-10	1.2801e-09	0.000671603	0.00409442	0.276793	0.0378112	9.66307e-07	0.00244515	413.931	592.871	445.008	523.275	Group 2	protein phosphorylation
FBgn0047205	3L	ncRNA	CR32385	0.0205742	0.128013	2.68417e-07	1.08697e-06	0.00502379	0.0205189	0.0958127	0.0097688	0.00645842	0.00258431	29.527	51.5598	16.8546	25.1494	Group 2	Unknown
FBgn0050026	2R	protein_coding	CG30026	0.177222	0.413085	3.39155e-13	5.84807e-12	1.95843e-06	5.32364e-05	0.099821	0.00351016	1.317e-10	0.00159265	78.3134	228.646	107.12	161.614	Group 2	Unknown
FBgn0050046	2R	protein_coding	CG30046	0.0776658	0.263995	2.55207e-10	1.94245e-09	3.05287e-07	1.28586e-05	0.413416	0.00579895	4.27871e-06	0.0429891	153.193	260.814	165.844	185.004	Group 2	Unknown
FBgn0050203	2R	protein_coding	CG30203	0.00418232	0.0572655	7.64297e-09	4.17344e-08	0.00452925	0.0189048	0.179599	0.00380609	1.7306e-06	0.00293606	68.9553	106.382	61.3002	78.1153	Group 2	Unknown
FBgn0051053	3R	protein_coding	CG31053	0.0397883	0.182484	3.07161e-10	2.29296e-09	0.0126145	0.0425944	0.545704	0.0104995	2.44719e-07	0.000808269	22.9729	43.811	21.1205	32.8135	Group 2	Unknown
FBgn0051195	3R	protein_coding	CG31195	0.0376682	0.177003	1.18411e-14	3.71159e-13	5.90682e-05	0.000642049	0.376547	0.0056311	4.37265e-11	1.79785e-05	496.154	762.72	512.802	649.358	Group 2	Unknown
FBgn0051634	2L	protein_coding	Oatp26F	0.102244	0.304996	1.65081e-16	1.24881e-14	0.00151479	0.0078426	0.300434	0.0441968	1.12562e-10	5.71626e-08	6.45638	55.4204	8.47014	40.9279	Group 2	organic anion transport
FBgn0051869	2L	protein_coding	CG31869	0.00543546	0.064358	6.79888e-14	1.50844e-12	8.71616e-06	0.000155726	0.718064	0.00201463	1.7423e-10	0.000168284	167.435	310.689	164.317	226.075	Group 2	Unknown
FBgn0052179	3L	protein_coding	Krn	0.00418811	0.0572655	2.78317e-07	1.12369e-06	0.00216937	0.0104832	0.871865	0.00153813	1.31849e-05	0.00275426	143.256	203.543	142.277	162.193	Group 2	MAPK cascade; border follicle cell migration; epidermal growth factor receptor signaling pathway; positive regulation of cell proliferation; regulation of epidermal growth factor receptor signaling pathway; compound eye development; positive regulation of
FBgn0052579	X	protein_coding	CG32579	0.0821085	0.272527	1.19557e-07	5.19686e-07	0.00017031	0.00141841	0.87069	0.0108538	0.000372885	0.0314735	76.2103	118.196	74.8	84.7645	Group 2	Unknown
FBgn0052702	X	protein_coding	Cubn	0.0582442	0.226398	4.43171e-13	7.28439e-12	0.000603235	0.00376867	0.676509	0.00251092	2.00426e-06	1.92013e-05	760.818	1250.41	720.303	980.44	Group 2	nephrocyte filtration
FBgn0053258	3L	protein_coding	CG33258	0.00582176	0.0663124	3.41647e-16	2.20151e-14	1.25832e-08	1.15637e-06	0.749804	0.000480984	2.07925e-10	0.000326424	488.509	1107.83	470.402	693.746	Group 2	chitin metabolic process
FBgn0053307	2L	protein_coding	CG33307	0.101361	0.303425	2.31523e-10	1.77809e-09	0.000596369	0.00373334	0.872931	0.049898	1.62137e-05	3.69738e-05	214.243	458.342	219.141	323.076	Group 2	Unknown
FBgn0053346	3R	protein_coding	CG33346	0.0238501	0.137806	8.03716e-12	9.2063e-11	2.72744e-08	2.14065e-06	0.181404	0.00991968	0.000327756	0.0100208	960.318	2128.77	689.751	910.831	Group 2	Unknown
FBgn0053542	X	protein_coding	upd3	0.00680237	0.0721453	5.7751e-11	5.16343e-10	0.000364419	0.00254826	0.744162	0.00430558	1.03039e-07	8.8542e-05	6.43126	36.7553	5.99727	19.1149	Group 2	paracrine signaling; positive regulation of JAK-STAT cascade; positive regulation of cell proliferation; intestinal epithelial structure maintenance; JAK-STAT cascade; regulation of imaginal disc-derived wing size; antimicrobial humoral response; immune r
FBgn0053554	2R	protein_coding	Nipped-A	0.715736	0.860181	1.00867e-14	3.24985e-13	0.000328537	0.00235018	0.118747	0.0112408	6.6886e-09	2.61987e-07	1956.32	2988.52	2148.84	2732.52	Group 2	phagocytosis; mitotic cytokinesis; positive regulation of Notch signaling pathway; wing disc pattern formation; regulation of transcription, DNA-templated
FBgn0053926	3L	protein_coding	CG33926	0.00887341	0.0827568	3.62721e-11	3.40293e-10	3.97339e-05	0.000476041	0.0527125	0.005803	6.16563e-05	8.34294e-05	215.661	656.058	81.9911	242.416	Group 2	Unknown
FBgn0064237	2R	protein_coding	Idgf5	0.332857	0.582717	2.95717e-12	3.80503e-11	1.09436e-06	3.43027e-05	0.275613	0.00483979	2.02524e-07	0.00783886	222.429	518.101	284.229	374.738	Group 2	imaginal disc development; carbohydrate metabolic process; chitin catabolic process
FBgn0083962	2L	protein_coding	CG34126	0.0535793	0.215827	1.32706e-13	2.64985e-12	0.00643401	0.0248896	0.734945	0.00783676	2.76115e-07	8.56024e-08	1130.71	1483.8	1112.07	1336.95	Group 2	Unknown
FBgn0085236	2R	protein_coding	CG34207	0.097007	0.296372	3.32677e-11	3.1614e-10	4.63128e-05	0.00053352	0.0532565	0.00126622	2.68009e-09	0.000807432	159.511	304.139	187.226	240.875	Group 2	Unknown
FBgn0085354	X	protein_coding	CG34325	0.131111	0.350608	8.26893e-09	4.48496e-08	0.00652873	0.0251418	0.931221	0.0136361	5.14268e-05	0.00124452	370.386	480.447	368.491	419.897	Group 2	Unknown
FBgn0085453	2R	protein_coding	CG34424	0.720231	0.86155	4.49041e-09	2.58187e-08	3.22374e-06	7.72456e-05	0.0716225	0.00326952	7.19555e-07	0.0413549	222.587	446.23	305.696	346.062	Group 2	folic acid-containing compound biosynthetic process
FBgn0085732	2RHet	pseudogene	CR40190	0.000485465	0.0209384	2.64313e-08	1.29388e-07	0.00237851	0.0112564	0.942018	9.14727e-05	6.4087e-08	0.00578553	8.25783	26.019	8.16717	15.1047	Group 2	Unknown
FBgn0086346	3R	protein_coding	ALiX	0.00399773	0.0563671	5.03849e-14	1.18448e-12	1.27509e-06	3.81208e-05	0.172611	0.000357517	5.25469e-07	3.50487e-05	1567.61	2076.73	1464	1659.97	Group 2	positive regulation of JNK cascade; ubiquitin-dependent protein catabolic process via the multivesicular body sorting pathway; apoptotic process; actin filament polymerization
FBgn0086347	2L	protein_coding	Myo31DF	4.76426e-05	0.00897166	1.398e-14	4.24227e-13	4.92079e-06	0.000103648	0.0939133	3.93608e-05	6.2484e-10	1.89785e-07	1108.82	1701.37	1029.12	1290.84	Group 2	imaginal disc-derived male genitalia morphogenesis; mesoderm development; determination of digestive tract left/right asymmetry; determination of left/right symmetry
FBgn0086708	3L	protein_coding	stv	0.00130458	0.0320187	4.50776e-07	1.75261e-06	0.0126065	0.0425851	0.0764898	0.000118049	0.000112343	0.00174625	892.696	1230.79	760.345	902.311	Group 2	proteolysis; lateral inhibition; protein lipidation
FBgn0086779	2L	protein_coding	step	0.00770679	0.0767833	1.18412e-09	7.74439e-09	4.7461e-05	0.000543266	0.50977	0.000767624	1.90035e-06	0.0063375	910.175	1119.91	891.299	953.982	Group 2	embryonic development via the syncytial blastoderm; imaginal disc-derived wing vein morphogenesis; activation of MAPK activity; regulation of endocytosis; regulation of cell adhesion; regulation of microtubule cytoskeleton organization; positive regulatio
FBgn0086895	2R	protein_coding	pea	0.185607	0.424947	2.58668e-08	1.26724e-07	0.00289558	0.0131369	0.461903	0.00701041	3.73314e-07	0.017699	303.163	367.826	310.798	336.721	Group 2	spermatid development; regulation of alternative mRNA splicing, via spliceosome; mRNA splicing, via spliceosome; neurogenesis
FBgn0087035	3L	protein_coding	AGO2	0.001979	0.0389947	1.56537e-17	1.84805e-15	2.73571e-08	2.14065e-06	0.102808	0.000735637	8.32589e-10	7.45804e-06	3259.61	4433.48	3101.05	3603.35	Group 2	many biological processes described with 17 unique terms, many of which group under: biological regulation; single-organism developmental process; cellular component organization or biogenesis; gene silencing; programmed cell death; localization;
FBgn0243512	3R	protein_coding	puc	0.00164642	0.035553	1.12457e-13	2.31999e-12	0.005984	0.0235201	0.0706805	0.000168657	3.31135e-07	3.80219e-09	623.133	986.948	526.179	757.544	Group 2	many biological processes described with 33 unique terms, many of which group under: single-organism developmental process; biological regulation; cellular component organization or biogenesis; post-embryonic organ morphogenesis; response to stress;
FBgn0250816	3L	protein_coding	AGO3	0.0889072	0.283906	8.95838e-10	6.00966e-09	0.00709018	0.0269257	0.89583	0.0111752	6.77194e-06	1.57123e-05	164.604	239.641	166.424	204.892	Group 2	posttranscriptional gene silencing by RNA; positive regulation of nuclear-transcribed mRNA poly(A) tail shortening
FBgn0259140	3L	protein_coding	CG42255	0.260038	0.511164	2.51197e-11	2.46234e-10	1.79107e-05	0.00026098	0.423643	0.018748	6.69723e-06	0.00066663	282.242	586.514	326.192	431.468	Group 2	Unknown
FBgn0259227	3R	protein_coding	CG42327	0.0289343	0.153781	5.69576e-14	1.31043e-12	0.0109996	0.0382432	0.311991	0.0163004	3.30018e-08	1.70386e-06	1019.36	1321.69	985.568	1187.89	Group 2	protein dephosphorylation
FBgn0259700	X	protein_coding	CG42354	0.00213777	0.0403989	2.74268e-13	4.84965e-12	0.00122625	0.006616	0.162651	1.60125e-05	2.55029e-08	6.73016e-06	2801.05	3459.63	2664.28	3035.42	Group 2	Unknown
FBgn0260635	3L	protein_coding	th	0.0516317	0.211202	6.92207e-11	6.06159e-10	0.0150116	0.0488231	0.665227	0.00350733	4.05921e-06	1.62635e-05	2123.79	2592.98	2080.68	2359.01	Group 2	many biological processes described with 20 unique terms, many of which group under: biological regulation; single-organism developmental process; sensory organ development; multi-organism reproductive process; regulation of apoptotic process;
FBgn0260722	3R	ncRNA	CR42549	0.0395106	0.181919	2.74693e-09	1.64674e-08	0.0106936	0.0374205	0.807682	0.0080599	7.12996e-06	4.78627e-05	173.081	282.842	170.021	226.55	Group 2	Unknown
FBgn0260747	X	protein_coding	CG5010	0.0335929	0.166689	4.66118e-09	2.66961e-08	0.000950948	0.00538726	0.174641	0.016755	0.000333674	0.000675319	954.513	1635.87	800.283	1062.9	Group 2	Unknown
FBgn0260934	2R	protein_coding	par-1	0.00393744	0.0560338	8.74293e-18	1.14966e-15	0.0091557	0.0329809	0.0651331	0.000604327	8.27699e-09	1.29637e-09	4599.46	6291.82	4171.2	5437.08	Group 2	many biological processes described with 24 unique terms, many of which group under: cellular component organization or biogenesis; multi-organism reproductive process; biological regulation; localization; single-organism developmental process;
FBgn0261113	3R	protein_coding	Xrp1	0.188369	0.427785	6.24668e-18	9.18489e-16	0.000241308	0.00185412	0.968644	0.00969311	1.45783e-07	4.92646e-08	4440.26	6303.39	4428.17	5634.97	Group 2	olfactory behavior; cellular process; imaginal disc-derived wing morphogenesis; chromosome organization; negative regulation of cell proliferation
FBgn0261283	3L	protein_coding	HLH106	0.0122821	0.0974839	7.8014e-14	1.69142e-12	0.00027625	0.00206002	0.0883027	0.00473748	5.59899e-06	9.74872e-08	2226.06	2956.28	2055.5	2443.27	Group 2	in positive regulation of transcription
FBgn0261563	2L	protein_coding	wb	0.252121	0.503619	9.54658e-15	3.13834e-13	4.18626e-05	0.000494945	0.4436	0.0319702	8.18425e-09	0.000311963	405.067	598.116	422.086	519.717	Group 2	regulation of cell migration; imaginal disc-derived wing morphogenesis; regulation of embryonic development; regulation of cell adhesion; gonad development; digestive tract mesoderm development
FBgn0261862	2R	protein_coding	whd	0.509481	0.724823	1.88343e-12	2.56635e-11	8.38527e-06	0.000152367	0.251551	0.0313206	1.89254e-06	0.000404531	1489.25	2181.24	1638.48	1895.92	Group 2	response to oxidative stress; response to starvation; response to metal ion
FBgn0261873	X	protein_coding	sdt	0.000635155	0.0236161	3.681e-14	9.15946e-13	0.00679342	0.0259817	0.0558197	3.26748e-05	9.19778e-08	6.82368e-08	1281.82	1770.8	1109.38	1429.35	Group 2	many biological processes described with 11 unique terms, many of which group under: single-organism developmental process; cellular process; anatomical structure morphogenesis; cellular component organization or biogenesis; cell junction organization;
FBgn0261983	2L	protein_coding	l(2)gd1	0.0584678	0.226994	2.85789e-15	1.17022e-13	4.43148e-07	1.7271e-05	0.18245	0.00249561	4.2136e-10	5.1906e-05	336.395	486.897	352.953	414.225	Group 2	many biological processes described with 12 unique terms, many of which group under: biological regulation; single-organism developmental process; sensory organ development; localization; post-embryonic organ morphogenesis; system development;
FBgn0261984	3R	protein_coding	Ire1	0.086691	0.28026	3.89545e-11	3.62098e-10	0.00154834	0.00798814	0.514058	0.00945832	1.02319e-07	4.23096e-05	916.924	1179.78	939.803	1070.23	Group 2	mRNA catabolic process; response to unfolded protein; compound eye photoreceptor cell differentiation; protein phosphorylation; response to endoplasmic reticulum stress; regulation of RNA splicing; Golgi organization; HAC1-type intron splice site recognit
FBgn0262057	3L	protein_coding	Spn77Ba	0.78271	0.898557	1.87368e-14	5.30157e-13	4.66527e-06	9.95462e-05	0.138818	0.0151501	4.68693e-08	3.3542e-05	490.643	700.204	543.134	634.401	Group 2	negative regulation of proteolysis; negative regulation of melanization defense response
FBgn0262114	2R	protein_coding	RanBPM	0.00342858	0.0526128	2.68873e-09	1.61544e-08	0.00903277	0.0326691	0.142688	5.49191e-05	3.26959e-05	4.37808e-05	1104.04	1351.66	1020.52	1145.82	Group 2	dorsal appendage formation; ovarian follicle cell-cell adhesion; JAK-STAT cascade; cytoskeleton organization; germ-line stem-cell niche homeostasis; larval feeding behavior
FBgn0262117	2R	protein_coding	IntS3	0.0741659	0.257774	9.90585e-12	1.10267e-10	0.000120686	0.00108997	0.324612	0.00224251	8.76076e-09	0.000276596	802.878	1108.95	839.258	969.404	Group 2	snRNA processing
FBgn0262366	3L	protein_coding	CG43064	0.0256898	0.144073	2.02763e-09	1.24459e-08	0.000516409	0.00333163	0.053036	0.027362	0.000315613	1.76203e-05	94.3627	231.84	62.2397	114.073	Group 2	Unknown
FBgn0262473	3R	protein_coding	Tl	0.000248779	0.0158951	1.21691e-10	9.9758e-10	4.72621e-05	0.000541391	0.079035	7.31126e-05	1.87897e-08	0.00233659	841.345	1131.39	785.214	885.632	Group 2	many biological processes described with 24 unique terms, many of which group under: biological regulation; single-organism developmental process; immune response; immune system process; response to stress; response to other organism;
FBgn0262517	3L	protein_coding	l(3)76BDr	0.468148	0.69301	3.75427e-15	1.4667e-13	1.23679e-06	3.72512e-05	0.123439	0.0445082	2.03534e-07	1.59189e-05	1244	1699.18	1330.95	1525.65	Group 2	Unknown
FBgn0262656	X	protein_coding	dm	0.00111388	0.0298491	7.46604e-15	2.56382e-13	6.35486e-05	0.000681137	0.333359	1.089e-05	2.43434e-09	6.69897e-08	898.906	1872.84	811.408	1318.97	Group 2	many biological processes described with 22 unique terms, many of which group under: biological regulation; single-organism developmental process; cellular process; positive regulation of biological process; regulation of cellular component organization;
FBgn0262716	3L	protein_coding	Arp3	0.0816443	0.271767	2.93887e-08	1.42358e-07	0.00051077	0.00330845	0.40511	0.00393489	2.10784e-06	0.0073647	639.466	790.444	660.851	708.791	Group 2	many biological processes described with 17 unique terms, many of which group under: cellular component organization or biogenesis; single-organism developmental process; biological regulation; regulation of cellular component organization; localization;
FBgn0262952	dmel_mitochondrion_genome	protein_coding	mt:ND4	0.0284834	0.152445	4.91436e-08	2.28919e-07	0.0133394	0.0444815	0.699495	0.0131534	8.93279e-07	0.00643551	2560.69	6586.81	2408.51	4311.65	Group 2	mitochondrial electron transport, NADH to ubiquinone
FBgn0262975	3R	protein_coding	cnc	0.314699	0.567109	2.6366e-20	1.12222e-17	2.09554e-06	5.60218e-05	0.638516	0.0152522	6.90958e-08	3.26487e-09	4700.43	6308.24	4810.03	5782.94	Group 2	many biological processes described with 14 unique terms, many of which group under: single-organism developmental process; biological regulation; cellular component organization or biogenesis; localization; multi-organism reproductive process;
FBgn0263451	3R	ncRNA	CR43474	0.0593073	0.228922	3.58113e-16	2.29846e-14	5.17775e-08	3.4116e-06	0.0989335	0.0016518	3.13594e-10	4.44417e-06	103.609	263.967	126.256	189.028	Group 2	Unknown
FBgn0263489	2L	ncRNA	unsRNA:d-a	0.00648121	0.0700248	1.91189e-09	1.18297e-08	1.05446e-05	0.000179836	0.109534	0.00467715	1.20755e-05	0.000357713	312.792	1248.42	221.46	444.023	Group 2	Unknown
FBgn0263490	3R	protein_coding	mld	0.00296986	0.0485455	2.82784e-07	1.1403e-06	0.00396679	0.0169896	0.0947145	0.000136131	0.000308623	0.0016373	605.574	843.983	503.869	590.174	Group 2	determination of adult lifespan; positive regulation of circadian sleep/wake cycle, sleep; ecdysone biosynthetic process; long-term memory
FBgn0263599	3L	protein_coding	l(3)72Ab	0.434114	0.665735	1.61718e-15	7.53783e-14	4.63491e-06	9.91601e-05	0.134223	0.015081	1.44571e-08	1.53807e-07	1116.3	1418.48	1173.33	1316.6	Group 2	mitosis; RNA splicing; regulation of alternative mRNA splicing, via spliceosome; mRNA splicing, via spliceosome
FBgn0263663	3R	ncRNA	CR43654	0.114184	0.323946	5.47723e-12	6.58163e-11	0.00102167	0.00570007	0.835495	0.0264329	3.21476e-08	0.0036494	195.241	327.338	191.048	258.649	Group 2	Unknown
FBgn0263707	2R	protein_coding	CG43659	0.0293259	0.155073	2.5409e-05	7.23786e-05	4.25986e-05	0.000501448	0.68894	0.0269784	0.00089732	0.0485509	0.894629	43.6274	0.507129	1.32491	Group 2	Unknown
FBgn0264357	3R	protein_coding	SNF4Agamma	0.0246924	0.140181	1.72855e-11	1.78757e-10	7.1529e-06	0.000134681	0.926689	0.0016604	2.24601e-08	0.00986408	2611.41	3222.74	2619.37	2818.22	Group 2	behavioral response to starvation; regulation of response to DNA damage stimulus; protein phosphorylation; cellular response to starvation; sequestering of triglyceride; lipid metabolic process; autophagy; cholesterol homeostasis; positive regulation of c
FBgn0264800	2L	protein_coding	Mcr	0.0233639	0.136399	1.65232e-16	1.24881e-14	0.00212272	0.010322	0.137279	0.0217627	1.41836e-08	2.78499e-09	1314.94	1878.16	1264.43	1643.67	Group 2	defense response to fungus; lateral inhibition; phagocytosis, recognition; antibacterial humoral response
FBgn0264922	2L	protein_coding	smt3	0.0781138	0.265005	8.24386e-12	9.42305e-11	0.000292345	0.00214732	0.632237	0.00519453	1.3236e-07	0.000121065	1061.26	1391.57	1080.28	1231.89	Group 2	many biological processes described with 18 unique terms, many of which group under: single-organism developmental process; cellular component organization or biogenesis; cell cycle; biological regulation; macromolecule modification;
FBgn0264979	2L	protein_coding	CG4267	0.442103	0.672616	2.97869e-11	2.86258e-10	5.2197e-07	1.97251e-05	0.149936	0.043158	8.52319e-06	0.0284293	288.673	469.62	332.529	375.825	Group 2	lipid catabolic process
FBgn0264994	2L	ncRNA	CR44145	0.00639148	0.0694263	4.66387e-09	2.67021e-08	7.82693e-06	0.000144183	0.873943	0.000825678	4.82251e-07	0.0393043	5.01189	17.1662	5.21403	7.73654	Group 2	Unknown
FBgn0265137	2R	protein_coding	Spn42Da	0.00213579	0.0403989	5.51787e-08	2.55427e-07	0.00710865	0.0269643	0.404355	0.00763162	2.17679e-05	5.09327e-06	629.261	905.072	607.723	727.044	Group 2	negative regulation of peptide hormone processing; negative regulation of protein processing; negative regulation of endopeptidase activity; regulation of proteolysis
FBgn0265413	X	protein_coding	CG44325	0.0259384	0.144718	2.9597e-15	1.2058e-13	3.43796e-06	8.1176e-05	0.457388	0.00147464	2.89245e-09	5.5614e-07	387.107	718.758	406.427	558.058	Group 2	Unknown
FBgn0265784	X	protein_coding	CrebB	0.00365091	0.0543736	2.65445e-12	3.46794e-11	0.0107812	0.0376538	0.16984	0.00252226	8.06237e-08	1.53334e-06	795.886	990.528	765.973	886.972	Group 2	many biological processes described with 13 unique terms, many of which group under: biological regulation; rhythmic process; learning or memory; response to stimulus; system process; cognition; single-multicellular organism process;
FBgn0265988	3L	protein_coding	mv	0.0404586	0.18401	4.74364e-09	2.713e-08	0.00710415	0.0269598	0.375361	0.00591197	7.61848e-05	0.00114693	1397.96	1779.74	1326.98	1511.14	Group 2	phagocytosis; negative regulation of autophagic vacuole size; lysosomal transport; lysosome organization
FBgn0266375	X	protein_coding	IP3K2	0.535874	0.743898	1.74096e-16	1.30969e-14	0.000794177	0.00467602	0.163221	0.0386682	3.02348e-09	2.35065e-10	581.636	852.794	617.852	792.182	Group 2	inositol phosphate biosynthetic process
FBgn0266376	X	ncRNA	CR45018	0.00900082	0.0833787	4.09067e-14	9.94924e-13	0.000160991	0.00136186	0.322203	0.00575263	1.67549e-08	1.17652e-05	415.222	693.097	384.427	529.927	Group 2	Unknown
FBgn0266719	3R	protein_coding	Unc-13-4B	0.00202809	0.0394259	1.13714e-09	7.46131e-09	0.000192635	0.00154932	0.1765	0.000385342	9.36097e-08	0.00703516	742.979	997.74	709.913	799.174	Group 2	synaptic vesicle priming; neurotransmitter secretion
FBgn0266720	3R	protein_coding	Snap24	0.027272	0.148618	1.60256e-09	1.01351e-08	0.00156255	0.00805119	0.766436	0.00427656	3.85455e-07	0.00083976	433.294	531.78	436.996	479.259	Group 2	Golgi to plasma membrane transport; vesicle-mediated transport; membrane fusion; neurotransmitter secretion
FBgn0266758	3R	protein_coding	Esyt2	0.0390646	0.180598	5.64801e-11	5.05819e-10	6.79729e-05	0.00071023	0.275082	0.0159379	4.23023e-05	0.00833268	922.446	1222.77	866.282	978.461	Group 2	intracellular transport; synaptic vesicle exocytosis
FBgn0266810	2R	ncRNA	CR45272	0.00317281	0.0504096	4.4822e-09	2.57806e-08	3.79073e-05	0.000459604	0.120905	0.000456271	1.30446e-05	0.0317289	31.2023	60.9628	22.1788	29.954	Group 2	Unknown
FBgn0000404	3L	protein_coding	CycA	0.0983015	0.298578	0.000139522	0.000352599	0.0120026	0.0409732	0.849008	0.0160017	0.000134412	0.280314	379.135	293.047	375.413	354.525	Group 3	many biological processes described with 16 unique terms, many of which group under: biological regulation; single-organism developmental process; cell cycle; regulation of cellular component organization; cellular component organization or biogenesis;
FBgn0000442	2L	protein_coding	Pkg21D	0.000663406	0.0241677	0.0447184	0.0706324	0.0044963	0.0187964	0.130815	0.00209489	0.00279924	0.487631	182.311	154.846	197.395	202.622	Group 3	protein phosphorylation; larval somatic muscle development
FBgn0000565	3L	protein_coding	Eip71CD	0.207691	0.452539	0.000966829	0.0021146	4.1545e-07	1.65336e-05	0.428776	0.0020601	0.000113007	0.202197	1475.51	687.401	1243.73	1464.51	Group 3	cellular response to oxidative stress; response to oxidative stress; salivary gland cell autophagic cell death; autophagic cell death; oxidation-reduction process; determination of adult lifespan; neuron projection morphogenesis; protein repair; sulfur am
FBgn0001075	2L	protein_coding	ft	0.0853411	0.278288	0.029923	0.0491894	0.00149214	0.00776007	0.409692	0.028414	0.0134496	0.667295	306.147	245.688	335.743	348.582	Group 3	many biological processes described with 27 unique terms, many of which group under: biological regulation; single-organism developmental process; establishment of planar polarity; cellular component organization or biogenesis; sensory organ development;
FBgn0002542	3R	protein_coding	lds	0.456054	0.683807	0.00257984	0.00524438	0.000544721	0.00346454	0.0532152	0.0265322	0.000753801	0.600724	322.334	259.382	296.55	301.734	Group 3	DNA-templated transcription, termination; microtubule anchoring at centrosome; spermatogenesis; termination of RNA polymerase II transcription; female meiosis
FBgn0003267	3R	protein_coding	ro	0.0534651	0.215593	0.787266	0.829473	0.00415963	0.0176397	0.670606	0.027408	0.0113654	0.104784	4.42874	2.32604	4.06743	5.83244	Group 3	negative regulation of R8 cell differentiation; R2/R5 cell fate commitment; regulation of transcription, DNA-templated; R8 cell fate commitment; establishment of ommatidial planar polarity; positive regulation of transcription from RNA polymerase II promo
FBgn0003950	X	protein_coding	unc	0.88624	0.948772	3.99229e-05	0.000110624	0.00651846	0.0251142	0.253687	0.0171297	0.000300462	0.175908	68.1286	42.7626	59.2631	53.0011	Group 3	locomotory behavior; spermatogenesis; nonmotile primary cilium assembly; sensory perception of sound
FBgn0004107	3R	protein_coding	cdc2c	0.803241	0.908632	0.0291729	0.0480835	0.00677161	0.0259229	0.219203	0.0381136	0.00420214	0.645551	31.8725	22.4773	27.1548	28.2792	Group 3	protein phosphorylation; cellular process; G2/M transition of mitotic cell cycle; JAK-STAT cascade; regulation of cell cycle; G1/S transition of mitotic cell cycle
FBgn0004647	X	protein_coding	N	0.748161	0.878825	7.2531e-07	2.71996e-06	0.000286222	0.00211036	0.0849604	0.00926068	2.91698e-05	0.102456	676.971	519.288	606.992	573.871	Group 3	many biological processes described with 107 unique terms, many of which group under: single-organism developmental process; biological regulation; sensory organ development; post-embryonic organ morphogenesis; multi-organism reproductive process;
FBgn0004650	X	protein_coding	fs(1)N	0.461304	0.688519	6.81329e-10	4.68928e-09	2.52978e-05	0.000337666	0.159261	0.0368921	2.71671e-07	0.0522712	187.7	115.229	170.315	149.336	Group 3	oogenesis; eggshell chorion assembly; anterior/posterior axis specification, embryo; vitelline membrane formation
FBgn0011336	3R	protein_coding	OstStt3	0.033577	0.166689	1.75694e-06	6.14345e-06	0.000321053	0.00231007	0.722968	0.00712878	2.31524e-05	0.281405	1931.76	1692.39	1947.29	1901.98	Group 3	protein glycosylation
FBgn0011509	3L	protein_coding	SrpRbeta	0.352959	0.597115	0.119508	0.1696	0.00118388	0.00644282	0.299788	0.0136669	0.00130646	0.278953	315.919	272.514	298.166	314.841	Group 3	larval chitin-based cuticle development; chitin-based larval cuticle pattern formation; SRP-dependent cotranslational protein targeting to membrane; neurogenesis
FBgn0011603	2L	protein_coding	ine	0.0427209	0.189618	3.16934e-05	8.91803e-05	0.00210078	0.0102312	0.834227	0.000204515	0.000572928	0.230771	673.329	564.609	681.467	661.105	Group 3	regulation of response to osmotic stress; transmission of nerve impulse; perineurial glial growth; neurotransmitter transport
FBgn0011745	3R	protein_coding	Arp1	0.632415	0.807807	0.0219814	0.0371152	0.00874172	0.0318371	0.0655554	0.0187734	0.00524454	0.666641	800.161	730.305	758.03	763.272	Group 3	mitosis; anterograde axon cargo transport; cytoskeleton organization; retrograde axon cargo transport; axon transport of mitochondrion
FBgn0014075	3L	protein_coding	Ugt	0.0119487	0.0961486	0.363537	0.440009	0.000263223	0.00198479	0.10525	0.00604058	0.0143754	0.13425	1999.83	1895.47	2067.13	2133.66	Group 3	protein glycosylation
FBgn0017561	X	protein_coding	Ork1	0.0156407	0.110831	4.92742e-05	0.000134056	0.000110704	0.00102535	0.300914	0.00363224	0.000415457	0.880451	300.549	226.437	324.252	321.884	Group 3	locomotor rhythm; potassium ion transport; regulation of heart rate; potassium ion transmembrane transport
FBgn0020261	X	protein_coding	pcm	0.906846	0.957745	0.000354639	0.000837239	0.0132514	0.044237	0.198126	0.0376083	0.000726707	0.307156	466.393	390.414	434.7	418.633	Group 3	many biological processes described with 11 unique terms, many of which group under: single-organism developmental process; heterocycle catabolic process; catabolic process; biological regulation; post-embryonic organ morphogenesis;
FBgn0020370	2R	protein_coding	TppII	0.681677	0.839649	5.99353e-05	0.000160655	0.00136382	0.00721255	0.156028	0.0292547	3.63074e-06	0.558377	1441.98	1293.83	1390.51	1369.69	Group 3	proteolysis; protein homooligomerization
FBgn0020371	2L	protein_coding	Tim17b2	0.222666	0.469025	6.41526e-08	2.93357e-07	0.000309375	0.00224374	0.431534	0.0257358	1.03681e-05	0.0690815	548.646	367.077	522.517	472.13	Group 3	protein targeting to mitochondrion; protein transport
FBgn0020391	2R	protein_coding	Nrk	0.130163	0.349552	0.633556	0.696895	0.0136253	0.0451961	0.488798	0.0192902	0.0399203	0.135491	67.7508	56.5144	63.8826	71.6416	Group 3	photoreceptor cell axon guidance; protein phosphorylation; muscle cell cellular homeostasis; transmembrane receptor protein tyrosine kinase signaling pathway; rhabdomere development; signal transduction
FBgn0020912	3R	protein_coding	Ptx1	0.657648	0.824127	0.00805378	0.0148599	6.46555e-05	0.000689012	0.106104	0.000521806	0.000532279	0.112638	179.395	127.306	150.879	163.567	Group 3	regulation of transcription from RNA polymerase II promoter; dendrite morphogenesis
FBgn0022343	2R	protein_coding	CG3760	0.798412	0.906156	6.99632e-07	2.62854e-06	0.000196848	0.00157381	0.0521995	0.0441968	1.92172e-05	0.139332	590.82	478.256	541.207	519.223	Group 3	Unknown
FBgn0023175	2R	protein_coding	Prosalpha7	0.403227	0.640963	9.81704e-07	3.59232e-06	0.00131821	0.00701338	0.285897	0.0115039	1.62018e-05	0.098445	1368.75	1167.26	1322.99	1268.23	Group 3	cellular response to DNA damage stimulus; proteasome-mediated ubiquitin-dependent protein catabolic process; ubiquitin-dependent protein catabolic process
FBgn0024320	2L	protein_coding	Npc1a	0.209985	0.45514	0.199771	0.266174	0.000123204	0.00110583	0.463384	0.00906537	0.00597204	0.0879063	1919.78	1756.29	1868.47	1957.5	Group 3	sterol metabolic process; ecdysteroid biosynthetic process; regulation of cholesterol transport; sperm individualization; molting cycle, chitin-based cuticle; cholesterol transport
FBgn0024542	3L	protein_coding	Neos	0.98862	0.995303	8.98193e-05	0.000234426	0.00143163	0.00751303	0.119587	0.00975457	0.000116758	0.40133	246.799	187.646	220.873	213.336	Group 3	mRNA splicing, via spliceosome
FBgn0024983	X	protein_coding	CG4293	0.483135	0.703881	2.1112e-05	6.09869e-05	1.48182e-05	0.000229175	0.0531125	0.00263039	8.54502e-07	0.939434	191.995	141.345	171.353	171.988	Group 3	ER to Golgi vesicle-mediated transport
FBgn0024994	X	protein_coding	Csat	0.0111401	0.0931642	1.09635e-06	3.97586e-06	2.36595e-05	0.000321571	0.779531	0.0017292	2.62302e-08	0.584678	303.223	214.873	306.65	297.752	Group 3	UDP-galactose transport; UDP-N-acetylgalactosamine transport; galactose transport
FBgn0025573	2R	protein_coding	PpN58A	0.80712	0.910917	1.32888e-06	4.75096e-06	0.000383181	0.00265807	0.1143	0.0370142	9.94718e-06	0.216968	218.045	143.568	185.443	170.151	Group 3	protein dephosphorylation
FBgn0025678	2L	protein_coding	CaBP1	0.254012	0.504915	0.000211844	0.000519225	4.84052e-05	0.000549407	0.488398	0.0151083	0.000140101	0.797717	1377.59	1112.68	1320.55	1336.42	Group 3	positive regulation of apoptotic cell clearance; cell redox homeostasis; glycerol ether metabolic process
FBgn0025682	3L	protein_coding	scf	0.959313	0.983058	0.000301114	0.000720127	5.80135e-06	0.000116851	0.141799	0.0413176	0.00122867	0.443445	519.651	407.747	457.006	473.733	Group 3	dosage compensation by hyperactivation of X chromosome; positive regulation of transcription, DNA-templated; chromatin organization; DNA topological change
FBgn0026148	2L	protein_coding	CG12253	0.0998319	0.300725	0.325237	0.400882	0.00749497	0.0281654	0.898313	0.024514	0.0284276	0.234774	58.7029	51.461	58.3844	61.8921	Group 3	Unknown
FBgn0026261	2R	protein_coding	bonsai	0.142023	0.366759	0.000327083	0.000776264	0.0100794	0.0356725	0.892545	0.00566424	0.00405765	0.361114	217.357	175.602	219.512	211.388	Group 3	translation; regulation of growth
FBgn0026400	3R	protein_coding	Noa36	0.265704	0.516743	0.0160276	0.0278294	0.00375247	0.0162453	0.434368	0.00808019	0.00245614	0.693861	277.23	248.017	269.722	272.774	Group 3	Unknown
FBgn0026403	2R	protein_coding	Ndg	0.978909	0.991662	2.0557e-05	5.95532e-05	8.24459e-05	0.000820098	0.153698	0.0150526	4.28309e-06	0.809621	103.682	64.8687	85.5059	83.4745	Group 3	cell-matrix adhesion
FBgn0027526	3R	protein_coding	Ublcp1	0.237816	0.488127	0.0298681	0.0491142	0.0119198	0.0407324	0.350692	0.0369051	0.00755657	0.748973	279.08	240.183	269.415	272.549	Group 3	Unknown
FBgn0027786	3L	protein_coding	Mtch	0.11216	0.321303	0.00416528	0.00812069	0.00954384	0.0341585	0.978368	0.0129762	0.0027249	0.827055	1033.57	915.478	1032.72	1025.97	Group 3	Unknown
FBgn0028668	3L	protein_coding	Vha16-2	0.129905	0.349401	0.000709992	0.00158984	0.00585652	0.0231427	0.726018	0.00493593	0.000366242	0.60467	55.3223	35.6235	53.4789	51.0979	Group 3	phagocytosis; ATP hydrolysis coupled proton transport
FBgn0028852	2L	protein_coding	CG15262	0.245076	0.496029	7.6278e-06	2.36753e-05	0.00556196	0.0222286	0.472246	0.0454784	0.000288937	0.0534021	197.743	135.736	189.164	171.105	Group 3	regulation of transcription, DNA-templated
FBgn0028884	2L	protein_coding	CG4892	0.0652811	0.241532	3.01866e-05	8.51348e-05	0.0116739	0.0400878	0.868293	0.00936932	0.000407297	0.105014	129.385	94.1747	130.946	120.519	Group 3	Unknown
FBgn0028913	2L	protein_coding	CG3473	0.326082	0.577029	1.79875e-06	6.27547e-06	0.00188229	0.00937322	0.434276	0.0457003	0.000203181	0.0687768	198.705	135.589	188.16	170.941	Group 3	Unknown
FBgn0028942	2L	protein_coding	CG16852	0.33326	0.583087	5.52803e-06	1.76352e-05	0.00831203	0.0306308	0.38383	0.0299576	4.84581e-05	0.0681311	157.288	112.912	149.207	134.727	Group 3	Unknown
FBgn0028944	2L	protein_coding	CG11864	0.0146134	0.106563	1.80307e-10	1.42327e-09	3.09169e-07	1.29883e-05	0.181332	0.000986006	2.21124e-09	0.0625742	281.984	90.9352	251.123	215.566	Group 3	proteolysis; multicellular organism reproduction
FBgn0028948	2L	protein_coding	CG15253	0.719668	0.86139	4.17158e-07	1.6325e-06	6.18443e-07	2.23275e-05	0.0610915	0.0156189	1.04524e-05	0.934824	37.2167	13.9995	27.2752	27.0088	Group 3	proteolysis
FBgn0029522	X	protein_coding	CG13373	0.0916232	0.288086	0.982014	0.986099	0.00965612	0.0344764	0.85919	0.00189971	0.0299105	0.190247	69.509	61.7275	70.718	78.628	Group 3	Unknown
FBgn0029660	X	protein_coding	CG10801	0.463258	0.689495	3.57004e-05	9.97097e-05	0.000143097	0.00124299	0.30015	0.0349673	0.000536796	0.735619	150.045	108.281	137.636	135.352	Group 3	Unknown
FBgn0029679	X	protein_coding	CG2901	0.0204241	0.127397	2.68492e-05	7.62795e-05	0.00591278	0.0232987	0.76186	4.09841e-05	9.40869e-05	0.171012	116.007	82.02	119.165	110.52	Group 3	synaptic target recognition
FBgn0029795	X	protein_coding	CG15773	0.055903	0.221209	0.0731403	0.109413	0.0144964	0.0474463	0.247383	0.0158207	0.021125	0.775717	38.7966	30.1479	45.5761	47.0171	Group 3	Unknown
FBgn0030342	X	protein_coding	CG10347	0.0212802	0.129973	0.0205801	0.0349425	0.010387	0.0365058	0.893534	0.0142427	0.00344658	0.80873	290.016	249.668	288.351	290.622	Group 3	Unknown
FBgn0030429	X	protein_coding	CG4661	0.540857	0.747391	0.000374479	0.000880993	7.85032e-05	0.000789622	0.0937975	0.0216674	0.000158875	0.649133	638.07	481.337	570.759	581.187	Group 3	ubiquitin-dependent protein catabolic process
FBgn0030462	X	protein_coding	CG15742	0.0269256	0.147525	1.54864e-06	5.46892e-06	0.0048454	0.0199261	0.391735	0.00351057	4.25045e-05	0.132487	217.144	145.939	234.604	211.166	Group 3	Unknown
FBgn0030465	X	protein_coding	CG15743	0.0261906	0.145249	9.96146e-09	5.3152e-08	9.52944e-06	0.000166626	0.659142	0.00198115	3.24065e-07	0.13858	204.346	133.673	200.818	186.986	Group 3	phosphatidylinositol phosphorylation
FBgn0030583	X	protein_coding	CG14410	0.224389	0.471526	0.0107229	0.0192531	0.0014638	0.00764958	0.258113	0.0252321	0.000527927	0.59765	56.5237	36.4634	50.3008	52.8454	Group 3	Unknown
FBgn0030620	X	protein_coding	CG5662	0.758784	0.885352	1.53662e-07	6.51462e-07	0.000191844	0.00154526	0.0561387	0.00849698	4.92775e-07	0.0936268	155.834	91.7035	133.515	118.406	Group 3	protein targeting to mitochondrion
FBgn0030623	X	protein_coding	PPYR1	0.838453	0.926385	2.70333e-05	7.67889e-05	0.00043682	0.00293646	0.0851676	0.0223085	4.85265e-05	0.402124	222.644	152.657	189.737	181.771	Group 3	multicellular organism reproduction
FBgn0030763	X	protein_coding	CG9782	0.799673	0.906771	0.00233421	0.00478135	0.00127249	0.00680598	0.160829	0.0204429	0.000664729	0.859726	26.6661	12.6177	20.0823	20.5566	Group 3	Unknown
FBgn0030959	X	protein_coding	CG6961	0.984061	0.993606	0.0012851	0.00275702	0.00343962	0.0151177	0.157504	0.0378389	0.00129422	0.75325	277.319	228.67	254.176	251.43	Group 3	regulation of response to DNA damage stimulus
FBgn0030982	X	protein_coding	CG7423	0.563251	0.762792	5.75976e-08	2.65442e-07	0.000505073	0.00328074	0.129304	0.0354486	2.02956e-06	0.0518104	45.7747	22.2815	39.5526	32.4821	Group 3	Unknown
FBgn0031069	X	protein_coding	Pmp70	0.615973	0.798063	2.9212e-08	1.41629e-07	3.68197e-07	1.50765e-05	0.291322	0.00257747	7.69226e-05	0.594062	2656.11	1777.36	2343.74	2282.92	Group 3	transmembrane transport; peroxisome organization
FBgn0031097	X	protein_coding	obst-A	0.462148	0.688983	7.64182e-08	3.44286e-07	7.30192e-05	0.000747476	0.267766	0.0025198	1.35619e-06	0.149539	64.0082	20.8982	51.9046	42.592	Group 3	chitin metabolic process; chitin-based cuticle development; negative regulation of extracellular matrix disassembly
FBgn0031104	X	protein_coding	jb	0.242188	0.493338	0.0161421	0.0280071	0.0116246	0.0399439	0.187885	0.0107002	0.00352527	0.892915	18.0402	10.5923	15.4119	15.61	Group 3	Unknown
FBgn0031110	X	protein_coding	Obp19b	0.104873	0.308504	0.00164415	0.00346302	0.00623044	0.0243056	0.424407	0.0157951	0.0269431	0.843479	142.474	93.9572	168.491	164.53	Group 3	sensory perception of chemical stimulus
FBgn0031248	2L	protein_coding	CG11912	0.0857239	0.278742	1.53839e-06	5.43631e-06	2.44981e-08	1.97571e-06	0.323588	0.000973875	2.54508e-07	0.490141	293.392	106.347	251.974	273.64	Group 3	proteolysis
FBgn0031256	2L	protein_coding	CG4164	0.161245	0.392461	3.12484e-07	1.25133e-06	0.000120108	0.00108831	0.0520237	0.0116367	1.1592e-06	0.149315	578.967	412.355	541.59	508.634	Group 3	response to heat; protein folding
FBgn0031319	2L	protein_coding	CG4896	0.732606	0.870005	0.0662022	0.100155	0.000823485	0.00482026	0.158059	0.00148725	0.0137351	0.120631	358.688	296.076	310.721	331.032	Group 3	Unknown
FBgn0031378	2L	protein_coding	CG15362	0.286763	0.539126	1.33529e-06	4.76965e-06	0.00105963	0.00587938	0.972615	0.0132719	0.00177508	0.254469	296.721	192.113	295.15	268.75	Group 3	Unknown
FBgn0031423	2L	protein_coding	CG3557	0.475576	0.697743	4.96816e-09	2.8294e-08	3.7786e-05	0.000458821	0.216231	0.0165297	2.14768e-06	0.0794719	296.089	182.163	267.557	238.076	Group 3	Unknown
FBgn0031442	2L	protein_coding	Prosbeta4R1	0.0868657	0.280372	0.000104393	0.000268861	0.00326824	0.0144982	0.576814	0.00581036	3.94098e-05	0.37777	142.769	97.3237	136.03	128.397	Group 3	ubiquitin-dependent protein catabolic process
FBgn0031444	2L	protein_coding	CG9879	0.91405	0.96103	3.31409e-08	1.59293e-07	4.80334e-05	0.000545962	0.0842141	0.0122392	4.36531e-06	0.0603162	234.984	151.357	203.679	185.136	Group 3	DNA-templated transcription, initiation
FBgn0031463	2L	protein_coding	CG15400	0.0828832	0.274077	1.84684e-06	6.42521e-06	0.00237775	0.0112564	0.564304	0.00473864	4.22889e-06	0.0903219	139.096	102.008	134.827	124.279	Group 3	Unknown
FBgn0031592	2L	protein_coding	Art2	0.470005	0.694226	2.90655e-05	8.22583e-05	0.00513689	0.0208597	0.0627774	0.0399187	1.40661e-05	0.148978	63.4192	39.8251	55.9983	50.2703	Group 3	protein methylation
FBgn0031611	2L	protein_coding	CG17840	0.0289422	0.153781	2.45284e-05	6.99686e-05	0.00187175	0.00933798	0.301374	0.00624993	0.00368117	0.208909	256.617	201.644	274.712	264.266	Group 3	Unknown
FBgn0031617	2L	protein_coding	CG15635	0.986781	0.994405	1.54573e-06	5.46104e-06	9.91671e-07	3.18994e-05	0.141463	0.0199829	0.000366009	0.910662	1066.78	496.054	775.358	783.053	Group 3	multicellular organism reproduction
FBgn0031675	2L	protein_coding	CG9121	0.574502	0.770097	0.00182202	0.00380152	0.00894874	0.0324159	0.0589669	0.0273598	0.000160368	0.661452	140.943	106.579	128.267	124.779	Group 3	intracellular signal transduction; cytoskeletal anchoring at plasma membrane
FBgn0031690	2L	protein_coding	CG7742	0.0359333	0.17253	1.26105e-10	1.03012e-09	0.000166734	0.00139584	0.241216	0.00800585	5.55655e-10	0.143597	1223.92	783.162	1368.96	1197.39	Group 3	regulation of Rab GTPase activity
FBgn0031925	2L	protein_coding	Cyp4d21	0.0359398	0.17253	0.000237192	0.000576981	1.97672e-06	5.36433e-05	0.672756	0.000584526	6.95253e-05	0.52919	963.826	569.1	1031.26	1099.44	Group 3	oxidation-reduction process; mating
FBgn0031930	2L	protein_coding	CG7025	0.000747238	0.0256056	0.128815	0.181107	0.00876655	0.031906	0.0551283	0.000124795	0.0321314	0.423792	173.677	120.408	253.175	268.403	Group 3	proteolysis
FBgn0032022	2L	protein_coding	CG14275	0.0155811	0.110653	0.0291556	0.048061	0.013131	0.0439438	0.148586	0.00173534	0.039469	0.861436	181.196	138.341	225.64	228.665	Group 3	Unknown
FBgn0032312	2L	protein_coding	CG14071	0.541081	0.747404	3.77741e-07	1.48942e-06	0.00119483	0.00648716	0.303362	0.0422719	4.85009e-05	0.0629457	236.508	157.795	217.509	194.463	Group 3	regulation of cell cycle
FBgn0032364	2L	protein_coding	CG4970	0.436749	0.668114	7.55627e-07	2.82382e-06	0.000116543	0.00106375	0.52715	0.0176312	0.000620366	0.237224	462.509	307.65	428.907	402.303	Group 3	Unknown
FBgn0032376	2L	protein_coding	Tsp33B	0.593068	0.782322	5.16328e-07	1.98694e-06	0.002518	0.0117671	0.302718	0.0271526	8.71038e-06	0.0536477	152.021	96.838	137.757	119.976	Group 3	Unknown
FBgn0032439	2L	protein_coding	Ref2	0.363388	0.605609	0.00254355	0.00517542	0.0152523	0.049479	0.299144	0.0107602	0.00121931	0.534882	75.2148	55.2267	69.1158	66.6425	Group 3	mRNA export from nucleus
FBgn0032447	2L	protein_coding	PICK1	0.386786	0.62634	3.48739e-07	1.38316e-06	0.000399038	0.00273361	0.181266	0.0167102	6.58223e-06	0.104213	228.731	161.9	212.3	195.952	Group 3	regulated secretory pathway
FBgn0032487	2L	protein_coding	Ski6	0.057726	0.225797	2.20153e-05	6.33136e-05	0.007632	0.0285939	0.437149	0.00111326	4.64222e-05	0.0813354	122.188	87.5605	117.303	107.691	Group 3	regulation of gene expression
FBgn0032515	2L	protein_coding	loqs	0.026012	0.144776	0.379981	0.456375	0.0113144	0.0391442	0.690941	0.0170951	0.0168152	0.203445	994.168	924.267	987.127	1022.42	Group 3	dosage compensation by hyperactivation of X chromosome; central nervous system development; female germ-line stem cell division; germ-line stem cell maintenance; pre-miRNA processing; production of small RNA
FBgn0032664	2L	protein_coding	CG5755	0.594576	0.782862	3.68095e-07	1.45315e-06	0.000290698	0.00213877	0.226367	0.0438503	4.34898e-05	0.117736	526.925	371.188	482.093	446.346	Group 3	Unknown
FBgn0032741	2L	protein_coding	Side	0.0528449	0.213818	0.00273092	0.005524	0.00303667	0.013646	0.943707	0.0106596	0.000860191	0.978859	146.055	112.501	146.765	146.551	Group 3	regulation of transcription, DNA-templated; negative regulation of transcription from RNA polymerase II promoter
FBgn0032775	2L	protein_coding	CG17544	0.312659	0.565342	3.78458e-05	0.000105265	6.81524e-05	0.000711159	0.367751	0.0100756	8.49923e-07	0.921333	679.649	520.561	636.004	632.421	Group 3	fatty acid beta-oxidation
FBgn0032799	2L	protein_coding	CG10166	0.172128	0.4066	4.98322e-07	1.9236e-06	0.00110758	0.00608493	0.134973	0.00114708	3.81643e-07	0.0631203	375.38	280.03	353.375	326.507	Group 3	protein glycosylation
FBgn0032853	2L	protein_coding	CG10651	0.0451792	0.196168	1.1772e-11	1.28475e-10	2.69052e-08	2.13316e-06	0.328013	0.0010912	6.54407e-09	0.111882	212.965	97.0724	197.834	176.876	Group 3	multicellular organism reproduction
FBgn0032910	2L	protein_coding	CG9265	0.00860567	0.0814441	6.01008e-07	2.28776e-06	0.00750337	0.0281903	0.0664041	0.00400346	7.90575e-05	0.195382	523.589	419.415	601.175	561.578	Group 3	metabolic process
FBgn0032913	2L	protein_coding	CG9259	0.306113	0.558508	7.25478e-11	6.30854e-10	2.67298e-06	6.79761e-05	0.842097	0.0176446	0.000503296	0.089455	2435.64	1464.97	2368.71	2109.52	Group 3	Unknown
FBgn0032973	2L	protein_coding	CG6675	0.494654	0.712679	2.71208e-05	7.70239e-05	0.00139	0.00732728	0.447757	0.0397847	0.000364511	0.400744	208.608	159.428	196.478	188.087	Group 3	lipid catabolic process
FBgn0033135	2R	protein_coding	Tsp42En	0.195181	0.436995	0.00889264	0.0162409	0.00445218	0.0186408	0.542757	0.00339265	0.00319916	0.82866	42.281	27.6783	39.247	39.9428	Group 3	Unknown
FBgn0033138	2R	protein_coding	Tsp42Eq	0.0624631	0.235067	0.000838416	0.00185265	0.00137943	0.00728402	0.589864	0.0143915	5.19907e-05	0.938071	189.954	156.621	196.181	195.315	Group 3	Unknown
FBgn0033160	2R	protein_coding	CG11107	0.0729171	0.25555	0.52816	0.601666	0.0127135	0.0428569	0.610454	0.000407481	0.0349947	0.142009	654.471	608.643	643.314	671.406	Group 3	mRNA splicing, via spliceosome; neurogenesis
FBgn0033215	2R	protein_coding	CG1942	0.0137207	0.103507	0.0185823	0.0318414	9.21475e-05	0.000891383	0.909483	5.22855e-05	0.000869673	0.172513	55.6062	33.276	56.5885	63.1082	Group 3	mesoderm development
FBgn0033216	2R	protein_coding	CG1946	0.0279431	0.150751	1.33462e-08	6.92974e-08	6.64141e-05	0.000702538	0.698692	0.00159529	5.88216e-07	0.143481	118.538	51.7779	124.275	107.204	Group 3	Unknown
FBgn0033357	2R	protein_coding	Tom7	0.0186469	0.121611	5.49328e-06	1.75347e-05	0.00485429	0.0199525	0.20709	0.00504601	0.000427645	0.165083	438.187	344.339	472.7	445.207	Group 3	protein targeting to mitochondrion; protein import into mitochondrial matrix
FBgn0033391	2R	protein_coding	CG8026	0.875979	0.943407	0.0265774	0.044161	0.00217081	0.0104841	0.238785	0.0259031	0.00712801	0.429856	337.122	212.469	268.886	291.458	Group 3	transmembrane transport; folic acid transport; mitochondrial transport
FBgn0033461	2R	protein_coding	CG12923	0.391921	0.631194	7.93057e-08	3.55908e-07	0.000222508	0.00173355	0.724618	0.0472992	0.000225268	0.226935	440.894	316.682	425.55	393.425	Group 3	Unknown
FBgn0033482	2R	protein_coding	CG1371	0.242026	0.493135	6.52592e-06	2.05111e-05	1.29719e-06	3.85675e-05	0.44198	0.00361393	0.000170809	0.750822	1024.05	881.298	990.619	997.941	Group 3	Unknown
FBgn0033691	2R	protein_coding	CG8860	0.531424	0.740651	6.19542e-06	1.95865e-05	0.00423735	0.0179082	0.373877	0.00466453	0.000183197	0.06896	310.519	232.759	291.133	269.265	Group 3	protein transport; SRP-dependent cotranslational protein targeting to membrane, translocation; neurogenesis
FBgn0033693	2R	protein_coding	CG13175	0.00699657	0.0733291	0.058838	0.0902547	0.0154115	0.0498829	0.265825	0.000363485	0.00321484	0.747287	139.485	118.069	153.77	156.644	Group 3	Unknown
FBgn0033702	2R	protein_coding	CG8854	0.991245	0.99673	6.29396e-06	1.98654e-05	0.00101083	0.00565151	0.136648	0.0286461	8.73997e-05	0.122414	90.0386	60.4761	78.3118	72.2998	Group 3	Unknown
FBgn0033904	2R	protein_coding	CG18327	0.0644661	0.239654	1.49818e-05	4.43395e-05	0.000186358	0.00151237	0.811423	0.00721061	0.00104935	0.509786	113.207	66.6553	116.378	111.864	Group 3	Unknown
FBgn0034035	2R	protein_coding	CG8207	0.16122	0.392461	0.00915724	0.0166733	0.00282923	0.0128944	0.505501	0.0287956	0.000699225	0.774141	178.622	158.165	174.87	176.463	Group 3	biosynthetic process
FBgn0034066	2R	protein_coding	CG8397	0.0914691	0.288049	0.000350068	0.000827294	0.00145002	0.00759967	0.503572	0.0205116	0.00827483	0.78491	1009.74	914.403	1033.87	1027.15	Group 3	Unknown
FBgn0034097	2R	protein_coding	CG3687	0.492504	0.710594	1.34489e-08	6.97856e-08	1.93572e-05	0.000278024	0.10283	0.010227	2.86244e-07	0.0930081	311.723	198.77	276.632	252.679	Group 3	Unknown
FBgn0034154	2R	protein_coding	CG5267	0.745685	0.8773	1.19255e-06	4.30351e-06	2.73218e-07	1.18627e-05	0.0827864	0.0293253	0.000384533	0.663847	154.52	88.9326	115.434	118.266	Group 3	multicellular organism reproduction
FBgn0034176	2R	protein_coding	ste24a	0.00948915	0.0856937	8.35349e-07	3.09529e-06	0.0016687	0.00848875	0.284697	0.000247062	1.58691e-06	0.177924	708.575	600.73	737.481	706.414	Group 3	proteolysis; CAAX-box protein processing
FBgn0034195	2R	protein_coding	Spn53F	0.0260927	0.144876	5.38302e-07	2.06609e-06	2.96483e-07	1.27129e-05	0.638437	0.000667199	6.97103e-08	0.915002	188.143	96.0847	179.282	180.865	Group 3	multicellular organism reproduction
FBgn0034251	2R	protein_coding	CG11423	0.00325539	0.0512685	7.00449e-08	3.18143e-07	7.90387e-05	0.00079402	0.68953	0.000622746	8.89192e-07	0.0842341	364.221	246.641	373.357	347.344	Group 3	oxidation-reduction process
FBgn0034274	2R	protein_coding	CG10931	0.397298	0.636417	1.59145e-05	4.68427e-05	0.00219597	0.0105739	0.062894	0.0129662	0.000170593	0.107379	86.092	59.1031	72.0026	66.2387	Group 3	Unknown
FBgn0034327	2R	protein_coding	CG14505	0.0635606	0.23797	3.28082e-09	1.94491e-08	0.000289381	0.00213135	0.415353	0.0106922	0.000394308	0.102349	155.507	90.8117	174.271	152.045	Group 3	Unknown
FBgn0034406	2R	protein_coding	Jheh3	0.0112938	0.0938233	7.41678e-10	5.05516e-09	0.000732182	0.00437715	0.0718081	0.00367389	3.77421e-08	0.114344	838.304	565.823	979.874	867.695	Group 3	juvenile hormone catabolic process
FBgn0034416	2R	protein_coding	CG15109	0.664994	0.829836	1.1761e-05	3.54496e-05	0.000165775	0.00139068	0.154809	0.0411363	4.16598e-05	0.546292	1390.29	1046.96	1263.21	1228.75	Group 3	Unknown
FBgn0034422	2R	protein_coding	CG7137	0.213272	0.458755	0.0123643	0.0219492	0.00506319	0.0206277	0.794949	0.00603139	0.00362796	0.831245	120.59	98.2633	117.926	119.362	Group 3	Unknown
FBgn0034455	2R	protein_coding	CG11007	0.0655866	0.241915	2.87349e-05	8.13653e-05	0.0070545	0.0268213	0.68442	0.0112809	0.00010794	0.254989	274.975	216.863	280.315	265.006	Group 3	cell redox homeostasis
FBgn0034461	2R	protein_coding	CG15124	0.916017	0.961869	2.95929e-07	1.18992e-06	5.91312e-06	0.000118365	0.0723897	0.0275016	2.77882e-05	0.460648	387.671	252.445	323.703	311.358	Group 3	Unknown
FBgn0034474	2R	protein_coding	Obp56g	0.0690127	0.247387	1.63468e-06	5.75016e-06	0.000145475	0.00126002	0.899642	0.0173157	2.18482e-05	0.422321	11020.7	7625.51	11093.4	10556.8	Group 3	sensory perception of chemical stimulus; multicellular organism reproduction
FBgn0034499	2R	protein_coding	Cpr56F	0.417061	0.652562	6.96248e-05	0.000184851	0.000107888	0.00100983	0.177077	0.00461818	2.44601e-05	0.925595	47.5965	29.3233	41.4344	41.1142	Group 3	chitin-based cuticle development
FBgn0034506	2R	protein_coding	CG13870	0.0674955	0.245318	6.32003e-07	2.39504e-06	0.00422238	0.0178543	0.824696	0.0226839	9.22967e-07	0.0740907	254.669	162.936	251.946	220.285	Group 3	Unknown
FBgn0034532	2R	protein_coding	CG13436	0.583899	0.77607	3.69491e-09	2.16605e-08	2.34808e-05	0.000319679	0.174125	0.0116139	7.82296e-08	0.110946	624.024	408.161	560.685	506.882	Group 3	Unknown
FBgn0034657	2R	protein_coding	LBR	0.93718	0.971975	0.144676	0.200719	0.00262862	0.0121731	0.319454	0.0259297	0.0369071	0.204978	85.9002	68.7903	74.6951	81.1127	Group 3	Unknown
FBgn0034671	2R	protein_coding	CG13494	0.213574	0.459232	8.1342e-07	3.02234e-06	0.0007987	0.0046907	0.697085	0.0491192	0.000405189	0.0656862	126.31	72.8886	121.53	108.024	Group 3	Unknown
FBgn0034753	2R	protein_coding	CG2852	0.152645	0.381118	4.37634e-09	2.52346e-08	3.08277e-05	0.000392687	0.401763	0.00348764	1.62084e-07	0.0812779	2350.97	1773.78	2259.03	2112.06	Group 3	multicellular organism reproduction; protein folding
FBgn0034829	2R	protein_coding	CG9899	0.217772	0.463593	2.74048e-08	1.33628e-07	0.00053734	0.00342973	0.904454	0.0270014	0.000138937	0.0663172	243.499	179.584	241.41	220.872	Group 3	Unknown
FBgn0034882	2R	protein_coding	CG5398	0.384216	0.624108	7.4967e-09	4.10188e-08	3.63802e-05	0.000447123	0.218113	0.00832857	1.55143e-06	0.0526935	416.116	259.475	376.77	337.948	Group 3	transmembrane transport
FBgn0034931	2R	protein_coding	CG2812	0.162884	0.394507	0.16744	0.228654	0.00644418	0.0249231	0.427349	0.0115914	0.0103009	0.265169	88.244	72.648	83.4566	88.917	Group 3	Unknown
FBgn0034962	2R	protein_coding	MAN1	0.811335	0.913431	7.60209e-06	2.36046e-05	0.000685251	0.00416663	0.0520446	0.0495292	2.17909e-06	0.354498	516.151	432.465	484.919	469.991	Group 3	negative regulation of BMP signaling pathway
FBgn0035083	2R	protein_coding	Tina-1	0.0173958	0.117282	5.33803e-07	2.04979e-06	7.8345e-05	0.000788521	0.46288	0.0012784	0.000113211	0.263367	689.76	576.385	711.49	692.651	Group 3	heart development
FBgn0035103	3L	protein_coding	Vdup1	0.437987	0.669122	7.61844e-06	2.36508e-05	0.00454204	0.0189435	0.474991	0.00888254	0.000351252	0.063364	300.422	239.925	287.568	270.69	Group 3	negative regulation of gene expression; signal transduction
FBgn0035332	3L	protein_coding	CG13801	0.0814256	0.271262	4.1016e-05	0.000113362	0.00344687	0.0151453	0.784693	0.021925	2.08462e-05	0.345752	43.0113	26.8408	42.3337	38.9966	Group 3	transmembrane transport
FBgn0035431	3L	protein_coding	CG14968	0.329114	0.579416	5.51183e-06	1.75904e-05	0.0060538	0.0237368	0.666544	0.0404561	0.000393577	0.0811775	374.909	289.97	363.725	337.708	Group 3	Unknown
FBgn0035475	3L	protein_coding	CG10866	0.00347851	0.0527816	0.000223087	0.000544224	0.00638357	0.0247809	0.781238	0.00020105	0.000236578	0.254277	193.889	160.135	195.186	189.138	Group 3	Unknown
FBgn0035800	3L	protein_coding	CG7716	0.572456	0.768693	1.51906e-08	7.80474e-08	0.000101646	0.000962546	0.297562	0.0476173	1.70523e-05	0.0775676	907.471	623.407	834.256	758.006	Group 3	microtubule nucleation
FBgn0035904	3L	protein_coding	GstO3	0.0853951	0.278352	9.87071e-05	0.000255397	0.00126489	0.0067771	0.472814	0.0125726	0.00619382	0.718848	646.024	505.489	700.776	684.319	Group 3	glutathione metabolic process
FBgn0035907	3L	protein_coding	GstO1	0.000174422	0.0143934	0.00223593	0.00459399	0.00396852	0.0169896	0.244888	9.23544e-05	0.000296508	0.850458	175.231	140.436	181.955	180.748	Group 3	glutathione metabolic process
FBgn0035971	3L	protein_coding	CG4477	0.514616	0.728206	1.93084e-05	5.61579e-05	0.000742173	0.0044197	0.537322	0.0143879	0.00055735	0.469298	199.599	132.891	183.061	172.996	Group 3	proteolysis; wing disc dorsal/ventral pattern formation
FBgn0036008	3L	protein_coding	CG3408	0.561044	0.761371	4.60467e-05	0.000125825	0.00408954	0.0173926	0.229951	0.0400447	0.000270464	0.115389	437.246	333.37	404.875	382.807	Group 3	muscle cell cellular homeostasis
FBgn0036156	3L	protein_coding	CG11726	0.688181	0.844445	6.17544e-08	2.83031e-07	4.22645e-05	0.000498241	0.222564	0.0162542	1.32415e-05	0.184391	229.43	151.538	204.148	188.465	Group 3	Unknown
FBgn0036158	3L	protein_coding	CG6149	0.245318	0.496282	1.28391e-07	5.54943e-07	1.76989e-05	0.000258592	0.258425	0.00316118	1.74466e-06	0.328563	346.759	241.238	322.999	307.039	Group 3	Unknown
FBgn0036195	3L	protein_coding	CG6053	0.0425469	0.189209	0.665818	0.725181	0.0133871	0.0445612	0.872141	6.6189e-05	0.0360852	0.147386	8.19753	5.03131	7.90947	10.1773	Group 3	sensory perception of sound; microtubule-based movement
FBgn0036212	3L	protein_coding	CG11597	0.0662991	0.243054	0.00342524	0.00680002	0.0102317	0.0361013	0.298568	0.0129697	0.0355575	0.871723	73.4492	53.9619	89.0172	87.5635	Group 3	lateral inhibition; protein dephosphorylation
FBgn0036327	3L	protein_coding	CG10748	0.0102987	0.0896913	6.10662e-05	0.000163578	0.000408868	0.00278136	0.956285	0.0034163	3.11278e-06	0.670187	158.204	111.198	157.782	154.004	Group 3	tricarboxylic acid cycle; malate metabolic process; cellular carbohydrate metabolic process
FBgn0036353	3L	protein_coding	CG10171	0.192007	0.433183	1.94334e-07	8.06971e-07	5.52084e-07	2.04803e-05	0.319145	0.0160601	6.06645e-05	0.813552	444.726	326.675	420.829	417.305	Group 3	Unknown
FBgn0036415	3L	protein_coding	CG7768	0.850584	0.931124	1.63631e-08	8.34877e-08	2.59084e-05	0.000343196	0.0784286	0.0212635	1.32292e-06	0.0759108	2006.03	1319.71	1754.41	1605.28	Group 3	protein folding
FBgn0036421	3L	protein_coding	CG13481	0.554026	0.756506	0.000474363	0.00109262	0.00419985	0.0177823	0.238901	0.0498656	0.000535542	0.544948	161.039	119.706	147.612	142.714	Group 3	protein ubiquitination
FBgn0036490	3L	protein_coding	CG6888	0.174297	0.409571	5.77837e-07	2.20735e-06	4.11053e-05	0.000488138	0.189449	0.00558167	5.77671e-07	0.340991	298.976	193.031	272.931	258.145	Group 3	oxidation-reduction process; cellular response to DNA damage stimulus
FBgn0036601	3L	protein_coding	CG13063	0.94834	0.977656	0.000128447	0.000326394	0.000514596	0.00332126	0.235388	0.0216358	0.000804323	0.763999	7.3692	1.29578	4.41541	4.04195	Group 3	Unknown
FBgn0036655	3L	protein_coding	CG13031	0.164544	0.39615	0.000293959	0.000704579	0.00607863	0.0237995	0.073899	0.0408674	0.00139787	0.215724	2.12973	1.11022e-16	0.693593	0.344228	Group 3	Unknown
FBgn0036875	3L	protein_coding	CG9449	0.316626	0.568515	0.00808569	0.0149052	3.71292e-05	0.000452923	0.240647	0.0183558	0.000456291	0.27584	618.082	502.818	576.678	607.068	Group 3	phagocytosis
FBgn0036978	3L	protein_coding	Toll-9	0.0600375	0.230215	0.110847	0.15863	0.00161212	0.00826711	0.487754	0.00136393	0.00889053	0.0577279	57.1197	38.1881	51.8394	58.6374	Group 3	positive regulation of antifungal peptide biosynthetic process; signal transduction
FBgn0037023	3L	protein_coding	CG3698	0.441286	0.671943	0.000125663	0.000319872	0.00182084	0.00913471	0.154157	0.0224138	1.52534e-06	0.570215	102.744	67.4189	91.4657	86.9796	Group 3	Unknown
FBgn0037050	3L	protein_coding	CG10566	0.0244618	0.139361	2.58708e-06	8.74836e-06	8.9842e-05	0.000874311	0.0841046	0.00153991	2.9968e-07	0.361664	144.384	101.735	134.808	129.491	Group 3	Unknown
FBgn0037169	3L	protein_coding	CG11404	0.949127	0.97821	1.43183e-07	6.12331e-07	3.85609e-05	0.000464742	0.0708551	0.000760995	2.46701e-06	0.102159	214.633	138.552	182.75	169.365	Group 3	Unknown
FBgn0037197	3L	protein_coding	CG13239	0.89772	0.953628	5.27025e-06	1.68694e-05	0.000192977	0.00155129	0.142957	0.0164076	4.11898e-05	0.397985	27.2528	12.2942	21.1141	19.1188	Group 3	Unknown
FBgn0037301	3R	protein_coding	Mms19	0.801564	0.90756	1.38067e-06	4.9198e-06	0.000395775	0.00271701	0.0865608	0.0263688	1.51205e-05	0.118709	595.819	496.451	553.047	532.613	Group 3	DNA repair
FBgn0037307	3R	protein_coding	Tim17a2	0.192378	0.43348	1.79821e-05	5.25175e-05	0.000106611	0.00100186	0.156608	0.0076299	7.76059e-05	0.551006	242.504	167.294	222.546	217.476	Group 3	protein targeting to mitochondrion; protein transport
FBgn0037312	3R	protein_coding	CG11999	0.0501075	0.207219	1.12525e-05	3.4012e-05	0.000597642	0.00373792	0.289122	0.000654436	1.4785e-06	0.355305	355.727	262.196	340.967	326.101	Group 3	Unknown
FBgn0037332	3R	protein_coding	Hcs	0.277642	0.528863	0.00303479	0.00609067	0.00201798	0.00991159	0.219267	0.00924374	2.84092e-05	0.924541	373.204	324.672	357.694	358.857	Group 3	histone biotinylation; response to heat; peptidyl-lysine biotinylation
FBgn0037359	3R	protein_coding	MED27	0.262754	0.514191	3.13483e-07	1.25502e-06	0.000368965	0.00257559	0.266709	0.0212028	1.34863e-06	0.175589	154.666	111.612	146.707	136.197	Group 3	transcription from RNA polymerase II promoter; regulation of transcription from RNA polymerase II promoter; regulation of JAK-STAT cascade; transcription initiation from RNA polymerase II promoter
FBgn0037369	3R	protein_coding	CG2100	0.516037	0.729069	9.45993e-08	4.18618e-07	7.82568e-06	0.000144183	0.184898	0.01718	8.58094e-06	0.359048	435.43	330.188	402.109	388.232	Group 3	tRNA 3'-end processing; neurogenesis
FBgn0037376	3R	protein_coding	CG2051	0.0215411	0.130618	1.1761e-06	4.24984e-06	0.000290785	0.00213877	0.726772	0.00208986	2.25398e-05	0.203289	517.354	400.633	525.19	502.214	Group 3	defense response to Gram-negative bacterium; histone acetylation; positive regulation of innate immune response; chromatin silencing at telomere
FBgn0037446	3R	protein_coding	Zif	0.504257	0.720991	0.0098673	0.0178536	0.00127447	0.00681207	0.21655	0.019711	0.000137064	0.666672	371.27	315.527	349.194	356.328	Group 3	establishment or maintenance of neuroblast polarity; neuroblast proliferation
FBgn0037470	3R	protein_coding	CG1091	0.451243	0.680044	0.000503981	0.00115655	0.000924394	0.0052682	0.258169	0.00477534	0.000319155	0.863565	519.881	438.808	491.726	489.301	Group 3	Unknown
FBgn0037746	3R	protein_coding	CG8478	0.541776	0.74763	2.54623e-06	8.62645e-06	0.00136415	0.00721255	0.209229	0.00701363	4.36575e-05	0.0739101	532.223	379.282	487.966	450.32	Group 3	Unknown
FBgn0037824	3R	protein_coding	CG14684	0.39376	0.633006	4.07565e-08	1.93143e-07	7.03785e-05	0.000730617	0.149819	0.00497217	2.35619e-07	0.0913839	95.3717	54.2926	83.6962	74.2234	Group 3	regulation of cell cycle
FBgn0037829	3R	protein_coding	CG14691	0.827584	0.920903	3.5535e-06	1.1739e-05	0.00642124	0.024864	0.278329	0.0149533	2.8415e-05	0.10025	132.14	89.2257	119.261	105.408	Group 3	transmembrane transport
FBgn0037910	3R	protein_coding	CG14708	0.463531	0.68977	0.000119109	0.000304292	4.11661e-05	0.000488138	0.105506	0.00175218	0.00013818	0.712991	143.55	100.464	126.055	127.855	Group 3	Unknown
FBgn0037962	3R	protein_coding	CG6971	0.806923	0.910886	1.8032e-09	1.12216e-08	9.23408e-07	3.03018e-05	0.0639241	0.0234122	1.05455e-06	0.161488	510.529	336.981	444.299	415.727	Group 3	microtubule-based movement
FBgn0038008	3R	protein_coding	CG3942	0.160428	0.391131	6.055e-08	2.78142e-07	0.00114172	0.00624915	0.562078	0.018248	0.013448	0.123425	448.405	301.976	493.001	443.746	Group 3	lipid metabolic process; glycerol metabolic process
FBgn0038014	3R	protein_coding	CG10041	0.225138	0.47244	2.75796e-11	2.6759e-10	1.44233e-07	7.50105e-06	0.0975979	0.000550139	2.35733e-09	0.0534652	183.908	75.8056	154.703	132.413	Group 3	proteolysis; multicellular organism reproduction
FBgn0038125	3R	protein_coding	CG8141	0.0605852	0.231542	3.79614e-06	1.24794e-05	0.00037015	0.00258052	0.911988	0.0093567	0.000196718	0.258852	137.484	95.1035	138.397	131.103	Group 3	Unknown
FBgn0038135	3R	protein_coding	CG8773	0.0211868	0.129654	5.65253e-05	0.000152297	0.00117793	0.00641911	0.712458	0.002739	0.000283615	0.426742	1386.41	959.903	1435.46	1377.85	Group 3	proteolysis; dsRNA transport
FBgn0038158	3R	protein_coding	CG14370	0.0768928	0.262321	3.47599e-06	1.14947e-05	0.00919208	0.0330899	0.893841	0.0150232	4.56e-06	0.0937405	79.6611	53.0769	79.0407	69.8364	Group 3	Unknown
FBgn0038233	3R	protein_coding	HtrA2	0.666737	0.830556	1.00775e-07	4.43882e-07	0.00026955	0.00202119	0.142007	0.0363944	4.94686e-06	0.0768711	390.844	260.164	351.083	317.048	Group 3	proteolysis; spermatogenesis; mitochondrion organization; regulation of apoptotic process; ectopic germ cell programmed cell death
FBgn0038252	3R	protein_coding	BigH1	0.96512	0.985533	0.000865285	0.00190669	0.00333769	0.0147698	0.120555	0.0126281	0.000752603	0.642465	148.204	110.192	130.893	128.039	Group 3	regulation of nucleosome density; regulation of transcription, DNA-templated; nucleosome assembly
FBgn0038307	3R	protein_coding	mRpS10	0.186942	0.426434	2.03174e-06	7.02316e-06	0.00280006	0.0127933	0.752705	0.0284807	0.00363381	0.204393	204.015	142.151	212.284	194.31	Group 3	translation
FBgn0038330	3R	protein_coding	CG14868	0.0547291	0.219012	0.581241	0.650048	0.0122641	0.041664	0.650173	0.0220388	0.0388461	0.138572	280.817	252.129	276.766	295.558	Group 3	Unknown
FBgn0038332	3R	protein_coding	CG6136	0.160368	0.391091	0.00188204	0.00391663	0.000798548	0.0046907	0.527161	0.00243571	7.69932e-05	0.85467	160.166	120.625	152.233	154.033	Group 3	copper ion homeostasis
FBgn0038345	3R	protein_coding	CG5213	0.689561	0.84473	2.85823e-07	1.15169e-06	6.77182e-05	0.000708744	0.0620197	0.0492875	2.34804e-05	0.16295	213.029	133.366	175.062	160.878	Group 3	neurogenesis
FBgn0038356	3R	protein_coding	CG12784	0.0386614	0.179429	1.35975e-07	5.8336e-07	0.000154662	0.00132494	0.512069	0.000297972	3.30243e-07	0.113894	198.627	124.583	190.787	173.747	Group 3	Unknown
FBgn0038361	3R	protein_coding	CG9589	0.726896	0.865936	7.67144e-08	3.45236e-07	5.00851e-05	0.000562944	0.360601	0.0323203	0.000319029	0.141278	431.179	289.93	386.489	357.968	Group 3	tetrapyrrole biosynthetic process
FBgn0038391	3R	protein_coding	GATAe	0.944453	0.975577	0.524326	0.598226	0.00703994	0.0267852	0.155337	0.00820351	0.0389245	0.0792223	188.393	155.363	162.034	183.076	Group 3	endoderm development; positive regulation of transcription from RNA polymerase II promoter; negative regulation of gene expression; antimicrobial humoral response; midgut development
FBgn0038437	3R	protein_coding	CG14898	0.257179	0.50832	2.22249e-07	9.1203e-07	0.000243141	0.00186643	0.530779	0.00922185	2.73657e-05	0.161638	86.5525	48.614	80.9078	71.9696	Group 3	Unknown
FBgn0038458	3R	protein_coding	VhaM9.7-d	0.995974	0.998195	2.09715e-05	6.06136e-05	0.00401208	0.0171444	0.100937	0.0191009	6.86868e-05	0.116042	138.514	87.5161	119.137	106.957	Group 3	ATP hydrolysis coupled proton transport
FBgn0038567	3R	protein_coding	CG14316	0.689506	0.844725	4.20103e-07	1.64204e-06	0.000362491	0.00253587	0.196922	0.0273925	1.96854e-05	0.0567708	446.084	319.038	404.616	374.709	Group 3	Unknown
FBgn0038589	3R	protein_coding	CG18598	0.485285	0.705139	7.84182e-07	2.91974e-06	0.00108814	0.00599178	0.348182	0.0294846	2.8877e-05	0.144987	65.8414	39.137	59.7944	52.6218	Group 3	Unknown
FBgn0038767	3R	protein_coding	trem	0.101791	0.30415	0.00366935	0.00724287	0.000719914	0.00432216	0.358323	0.0297793	0.000609016	0.640252	159.77	128.991	153.456	156.229	Group 3	meiotic DNA double-strand break formation
FBgn0038892	3R	protein_coding	CG15498	0.607399	0.792004	9.7269e-11	8.20244e-10	2.3703e-07	1.06863e-05	0.10333	0.00416278	3.34963e-07	0.080521	376.788	230.326	328.172	299.991	Group 3	Unknown
FBgn0038919	3R	protein_coding	CG17843	0.0132735	0.101785	3.05007e-11	2.9225e-10	1.51168e-06	4.34279e-05	0.643958	0.00179035	7.85211e-09	0.0593731	1520.32	1007.08	1552.96	1415.15	Group 3	oxidation-reduction process; multicellular organism reproduction; cell redox homeostasis
FBgn0038979	3R	protein_coding	CG7046	0.261381	0.512744	1.13622e-07	4.95745e-07	0.000118487	0.00107724	0.525039	0.0385833	4.51915e-05	0.15767	1122.46	795.976	1073.93	1000.7	Group 3	Unknown
FBgn0039002	3R	protein_coding	CG17625	0.0818478	0.271996	3.31623e-05	9.30548e-05	0.00245806	0.0115572	0.579559	0.0228421	0.00466493	0.20872	55.9776	36.5697	59.1975	55.4237	Group 3	Unknown
FBgn0039045	3R	protein_coding	CG17119	0.0456346	0.197035	0.00524316	0.0100323	8.39365e-06	0.000152367	0.581853	4.67153e-05	0.000367707	0.083039	242.733	165.077	228.214	250.32	Group 3	L-cystine transport; amino acid transmembrane transport
FBgn0039049	3R	protein_coding	CG6726	0.47365	0.6965	0.412036	0.48844	3.85129e-05	0.00046451	0.41846	0.0248996	0.0149318	0.0892794	1820.28	1594.22	1707.47	1867.62	Group 3	cellular amino acid metabolic process
FBgn0039052	3R	protein_coding	CG6733	0.592239	0.781694	5.18049e-09	2.93894e-08	1.42511e-07	7.48008e-06	0.394241	0.0494578	0.00156318	0.500639	473.353	316.808	427.145	413.621	Group 3	cellular amino acid metabolic process
FBgn0039094	3R	protein_coding	CG10184	0.703832	0.852462	0.594324	0.6622	0.00337503	0.0148985	0.219248	0.047946	0.026439	0.124113	416.778	366.629	381.796	417.506	Group 3	cellular amino acid metabolic process
FBgn0039141	3R	protein_coding	spas	0.288575	0.540186	0.0320858	0.0523669	0.00262895	0.0121731	0.315347	0.000538919	0.00508068	0.344247	454.91	403.03	435.81	445.574	Group 3	many biological processes described with 15 unique terms, many of which group under: biological regulation; cellular component organization or biogenesis; regulation of synaptic transmission; cell cycle; synaptic transmission;
FBgn0039175	3R	protein_coding	CG5706	0.319748	0.57103	0.00115916	0.00250411	0.000415358	0.00281324	0.185577	0.00345123	0.000161698	0.776761	254.124	215.847	240.39	242.332	Group 3	phenylalanyl-tRNA aminoacylation
FBgn0039312	3R	protein_coding	CG10514	0.298347	0.550223	4.89132e-07	1.89035e-06	4.79759e-05	0.000545962	0.692629	0.0353727	3.89785e-05	0.526903	2560.17	1667.8	2447.1	2313.19	Group 3	Unknown
FBgn0039313	3R	protein_coding	CG11892	0.0359134	0.17253	8.96426e-05	0.00023404	1.31633e-05	0.00021017	0.656939	0.0037411	3.72874e-05	0.778762	3562.7	2405.34	3727.3	3809.86	Group 3	Unknown
FBgn0039355	3R	protein_coding	CG4730	0.380607	0.620877	0.00187704	0.00390774	0.0127168	0.0428593	0.465131	0.00671432	0.00328092	0.543204	62.4563	43.7974	58.2021	55.8433	Group 3	Unknown
FBgn0039371	3R	protein_coding	CG4960	0.243999	0.494854	4.45826e-05	0.000122174	0.00472427	0.0195473	0.701529	0.0103229	0.000302067	0.289809	113.017	74.9339	108.618	100.146	Group 3	Unknown
FBgn0039378	3R	protein_coding	alpha4GT2	0.733832	0.870799	3.35122e-08	1.60934e-07	2.35339e-08	1.92231e-06	0.0530365	9.59382e-05	2.6952e-07	0.934226	190.415	106.012	151.623	152.402	Group 3	Unknown
FBgn0039481	3R	protein_coding	Cpr97Eb	0.471927	0.695358	0.00213554	0.00439946	0.00602603	0.0236623	0.201836	0.0449994	0.00870372	0.620389	53.2884	19.6756	31.2623	29.0874	Group 3	chitin-based cuticle development
FBgn0039580	3R	protein_coding	Gfat2	0.0177005	0.11861	0.0619757	0.0944764	0.0142953	0.0469562	0.359061	0.00580335	0.00155573	0.707593	774.344	688.39	797.031	809.635	Group 3	carbohydrate biosynthetic process
FBgn0039645	3R	protein_coding	CG11898	0.171559	0.405963	1.73356e-07	7.27709e-07	0.000305067	0.00222	0.62809	0.003363	3.25761e-05	0.0788505	87.566	51.4855	83.2882	74.2088	Group 3	transmembrane transport
FBgn0039669	3R	protein_coding	CG2014	0.363199	0.605357	2.46676e-07	1.00624e-06	0.000158025	0.00134521	0.0586631	0.0181235	3.85549e-07	0.178311	143.639	86.042	128.271	115.878	Group 3	mitochondrial electron transport, NADH to ubiquinone
FBgn0039687	3R	protein_coding	CG7593	0.0827474	0.273917	0.000746453	0.00166411	0.00639626	0.024803	0.723524	0.0348265	0.000431801	0.647353	47.1614	32.3403	48.107	46.2637	Group 3	phagocytosis
FBgn0039709	3R	protein_coding	Cad99C	0.16941	0.402912	0.000109202	0.00028071	0.000466925	0.00309764	0.697736	0.0234292	0.000370279	0.756023	284.741	207.481	276.098	271.188	Group 3	homophilic cell adhesion; follicle cell microvillus organization; regulation of follicle cell microvillus length; smoothened signaling pathway; vitelline membrane formation
FBgn0039765	3R	protein_coding	mRpS18C	0.0108506	0.0919486	9.54181e-05	0.00024768	0.00724619	0.0273576	0.419681	0.000357545	0.000220574	0.285897	72.0618	48.2147	77.6523	72.3625	Group 3	translation
FBgn0039780	3R	protein_coding	PH4alphaNE1	0.2001	0.443345	0.00200098	0.00414283	0.0027457	0.0125911	0.42659	0.0135281	0.000826515	0.925863	14.7053	5.89152	12.675	12.5127	Group 3	oxidation-reduction process; peptidyl-proline hydroxylation to 4-hydroxy-L-proline
FBgn0039787	3R	protein_coding	CG9702	0.556731	0.758302	0.00253709	0.00516358	0.000348661	0.00246255	0.0671013	0.0288513	0.000601001	0.539954	630.751	522.244	559.211	570.288	Group 3	sulfate transport
FBgn0039850	3R	protein_coding	CG11333	0.474592	0.697062	1.46338e-06	5.18824e-06	0.000216751	0.00169934	0.412714	0.0334204	3.9162e-06	0.442621	101.938	62.7982	92.5064	85.5433	Group 3	metabolic process
FBgn0039852	3R	protein_coding	nyo	0.608673	0.792842	0.148791	0.205983	0.00232674	0.0110554	0.0816428	0.0200408	0.00515694	0.189251	5.19616	2.32573	2.86126	3.96847	Group 3	regulation of embryonic cell shape; apical constriction
FBgn0039887	3R	protein_coding	CG2053	0.271646	0.522861	7.16173e-05	0.000189736	0.00147883	0.00771158	0.527198	0.0243061	0.000171025	0.484149	225.918	162.413	213.568	204.805	Group 3	Unknown
FBgn0040031	XHet	protein_coding	CG12061	0.604782	0.790125	9.45925e-07	3.47477e-06	7.11949e-05	0.000736014	0.179161	0.0227683	6.00606e-07	0.454276	177.882	115.595	157.239	148.147	Group 3	transmembrane transport
FBgn0040075	3L	protein_coding	rept	0.10821	0.314216	1.28398e-05	3.84504e-05	0.00168314	0.00854728	0.534549	0.000277436	1.81489e-05	0.211209	566.366	450.723	547.466	523.602	Group 3	chromatin silencing; negative regulation of gene expression; mitotic G2 DNA damage checkpoint; neurogenesis
FBgn0040078	3R	protein_coding	pont	0.142407	0.367266	1.71685e-06	6.01175e-06	0.00283501	0.0129092	0.397726	0.00757819	2.31494e-06	0.104778	546.119	431.15	530.502	496.471	Group 3	spindle assembly
FBgn0040512	3L	protein_coding	zetaCOP	0.0948291	0.293602	1.91495e-05	5.57457e-05	0.00030526	0.00222	0.509134	0.00588547	8.70559e-06	0.534863	527.106	409.7	508.586	495.689	Group 3	phagocytosis; oxidation-reduction process; retrograde vesicle-mediated transport, Golgi to ER; regulation of lipid storage
FBgn0040628	3R	protein_coding	CG18672	0.066301	0.243054	1.39029e-06	4.94863e-06	6.74867e-07	2.37289e-05	0.459705	0.00139203	2.87405e-06	0.884594	169.81	106.451	159.623	160.998	Group 3	one-carbon metabolic process
FBgn0040684	3R	protein_coding	CG12589	0.369746	0.611148	2.28875e-05	6.56236e-05	0.00478346	0.0197216	0.4616	0.0186209	0.000285717	0.0957454	129.824	87.6466	120.29	109.892	Group 3	Unknown
FBgn0040719	2L	protein_coding	CG15357	0.0373352	0.176383	1.64566e-05	4.83154e-05	1.68781e-05	0.000250618	0.0821704	0.00164284	5.49402e-06	0.993475	84.0104	47.6562	74.1341	74.1016	Group 3	Unknown
FBgn0041195	2L	protein_coding	Pkd2	0.708043	0.855424	6.37148e-06	2.00764e-05	0.000259718	0.00196333	0.0604469	0.0320268	3.14887e-06	0.305831	563.098	399.762	487.076	464.214	Group 3	sperm storage; sperm motility; spermatogenesis; smooth muscle contraction; larval feeding behavior; sperm competition; cation transport
FBgn0043457	3R	protein_coding	CG5180	0.0368903	0.175077	0.000100575	0.000259856	0.00452779	0.0189036	0.902053	0.00216156	0.000296818	0.295209	160.356	120.07	161.671	154.044	Group 3	Unknown
FBgn0043533	2R	protein_coding	Obp56f	0.726138	0.865543	0.000117766	0.000301242	1.4482e-06	4.1977e-05	0.0711352	0.0212696	2.85947e-05	0.421729	987.825	600.421	793.987	853.311	Group 3	sensory perception of chemical stimulus; multicellular organism reproduction
FBgn0043539	2L	protein_coding	Obp22a	0.389505	0.62879	7.35821e-08	3.32728e-07	0.000615575	0.00382935	0.266065	0.0261606	3.02901e-06	0.060766	535.296	346.036	495.396	437.931	Group 3	sensory perception of chemical stimulus; multicellular organism reproduction
FBgn0045479	3L	protein_coding	Gr64a	0.211378	0.456452	0.451777	0.527318	0.00265561	0.012279	0.264847	0.021398	0.00448907	0.111685	5.99312	2.95272	4.45874	6.35644	Group 3	detection of glucose; sensory perception of taste; sensory perception of sweet taste; detection of chemical stimulus
FBgn0050043	2R	protein_coding	CG30043	0.131944	0.351808	0.0774672	0.115172	0.000551316	0.0034996	0.741645	0.0225264	0.00447743	0.26371	118.695	84.7206	114.485	126.729	Group 3	proteolysis
FBgn0050048	2R	protein_coding	CG30048	0.159668	0.390533	0.000111863	0.00028696	0.000448447	0.00299966	0.11018	0.017164	1.17231e-05	0.69817	231.763	164.675	210.271	206.201	Group 3	Unknown
FBgn0050065	2R	protein_coding	CG30065	0.419617	0.654473	9.25711e-06	2.83623e-05	6.45403e-05	0.000689012	0.0660651	0.0152229	1.4122e-05	0.620096	301.948	215.7	272.238	266.164	Group 3	Unknown
FBgn0050157	2R	protein_coding	CG30157	0.0402102	0.183458	5.31558e-06	1.7001e-05	0.000799561	0.00469404	0.741425	0.00268311	5.19147e-05	0.153558	71.0124	41.6486	69.4594	63.6676	Group 3	Unknown
FBgn0050177	2R	protein_coding	CG30177	0.795955	0.904884	4.5183e-09	2.59468e-08	2.22156e-05	0.000306322	0.121518	0.0401126	1.83044e-06	0.0767675	491.812	314.457	431.832	388.787	Group 3	Unknown
FBgn0050259	2R	protein_coding	CG30259	0.7258	0.865204	0.108679	0.155873	3.52493e-06	8.22687e-05	0.0656438	0.0453515	0.000710208	0.0592064	13.862	4.80237	7.80841	12.8184	Group 3	Unknown
FBgn0050272	2R	protein_coding	CG30272	0.245494	0.496451	1.32189e-07	5.69076e-07	3.98009e-05	0.000476491	0.551152	0.00340116	9.89523e-06	0.270658	92.9254	22.1351	80.1594	67.4727	Group 3	transmembrane transport
FBgn0050354	2R	protein_coding	CG30354	0.0868424	0.280372	5.93027e-05	0.000159091	0.00350936	0.0153822	0.730018	0.00607859	0.000194468	0.248529	204.434	149.004	199.396	188.647	Group 3	mitochondrial electron transport, ubiquinol to cytochrome c
FBgn0050432	2R	protein_coding	CG30432	0.815146	0.915161	0.00424632	0.00826473	0.000524824	0.00337631	0.105305	0.009625	0.000822492	0.524588	132.155	96.2397	113.746	117.857	Group 3	Unknown
FBgn0051013	3R	protein_coding	CG31013	0.0762742	0.260987	5.58865e-07	2.13943e-06	0.000203524	0.0016151	0.699299	0.00258829	1.79913e-05	0.154118	186.626	125.329	181.607	169.162	Group 3	oxidation-reduction process
FBgn0051040	3R	protein_coding	Cog7	0.0597429	0.229662	0.585348	0.653737	0.00963001	0.0343908	0.442186	0.0239487	0.0460842	0.267712	268.226	248.842	275.866	288.826	Group 3	male meiosis cytokinesis; Golgi organization; intracellular protein transport; actomyosin contractile ring contraction
FBgn0051088	3R	protein_coding	CG31088	0.493694	0.71174	2.89934e-06	9.70749e-06	0.000825106	0.00482127	0.245016	0.0162505	2.37941e-05	0.185128	143.805	92.1715	129.485	118.256	Group 3	Unknown
FBgn0051157	3R	protein_coding	CG31157	0.180849	0.418104	2.24583e-08	1.11534e-07	0.0011792	0.00642277	0.446859	0.0460195	0.0193438	0.42475	491.286	295.365	601.635	530.943	Group 3	Unknown
FBgn0051229	3R	protein_coding	CG31229	0.447929	0.677147	6.60491e-05	0.000176109	0.00069272	0.00419784	0.0597006	1.30582e-05	0.000105078	0.431746	160.61	112.665	134.286	129.377	Group 3	protein targeting to mitochondrion
FBgn0051267	3R	protein_coding	CG31267	0.33224	0.582256	0.0358918	0.0579645	9.52795e-05	0.000913355	0.311878	0.0172415	0.00696216	0.0763841	218.744	167.805	199.569	217.252	Group 3	proteolysis
FBgn0051279	3R	protein_coding	CG31279	0.136455	0.358401	7.69447e-05	0.000202886	0.00238943	0.0112837	0.562872	0.0423313	0.000319279	0.373582	75.8143	48.1081	73.0606	68.5821	Group 3	Unknown
FBgn0051294	3R	protein_coding	CG31294	0.253032	0.504133	8.15778e-05	0.000214438	9.39558e-05	0.000903723	0.314967	0.00376925	0.00012527	0.969501	446.86	327.634	412.939	412.265	Group 3	Unknown
FBgn0051419	3R	protein_coding	CG31419	0.497811	0.715634	2.02402e-09	1.24285e-08	1.80959e-07	8.66587e-06	0.0816407	0.00164792	1.86101e-07	0.288133	429.963	230.106	358.989	335.856	Group 3	multicellular organism reproduction
FBgn0051467	3R	protein_coding	CG31467	0.421001	0.655368	8.31089e-05	0.000218051	0.000121475	0.00109639	0.0932132	0.00520367	4.83248e-06	0.931609	267.127	193.716	239.742	238.613	Group 3	negative regulation of phosphatase activity
FBgn0051524	3R	protein_coding	CG31524	0.0578414	0.226001	4.58165e-06	1.48504e-05	0.00874802	0.0318529	0.770985	0.00133785	0.000124145	0.083995	369.371	258.994	379.394	342.405	Group 3	oxidation-reduction process
FBgn0051601	2L	protein_coding	CG31601	0.868903	0.94042	7.72008e-07	2.87839e-06	4.36324e-05	0.00051183	0.309154	0.0409013	0.00215057	0.218133	517.204	372.534	461.136	441.839	Group 3	Unknown
FBgn0051659	2L	protein_coding	CG31659	0.319982	0.571185	0.00102997	0.0022424	5.87925e-06	0.000118125	0.12542	0.0353958	0.000596831	0.231299	879.892	681.446	809.699	850.67	Group 3	multicellular organism reproduction
FBgn0051788	2L	protein_coding	CG31788	0.736503	0.872881	9.6408e-07	3.53423e-06	0.00022773	0.00176827	0.0899538	0.0498021	5.38326e-05	0.0932595	1684.59	1177.71	1506.09	1408.67	Group 3	Unknown
FBgn0051949	2L	protein_coding	CG31949	0.279145	0.530767	5.31591e-05	0.000143947	0.00399417	0.0170859	0.596909	0.0169606	0.000407156	0.262774	471.548	351.225	451.584	426.826	Group 3	Unknown
FBgn0051960	2L	protein_coding	CG31960	0.570636	0.767332	0.00153843	0.00325944	0.00631536	0.0245776	0.497954	0.0403526	0.00272135	0.713733	142.764	102.888	130.768	127.331	Group 3	Unknown
FBgn0052087	3L	protein_coding	CG32087	0.922765	0.965132	5.1855e-07	1.99501e-06	0.000407253	0.0027746	0.074566	0.0122435	5.83776e-07	0.132944	211.117	143.905	186.167	170.392	Group 3	Unknown
FBgn0052110	3L	protein_coding	CG32110	0.0173341	0.117282	0.0142576	0.0250236	0.000110848	0.00102535	0.753667	4.58914e-05	0.000621243	0.15051	147.055	103.808	142.61	154.046	Group 3	proteolysis; protein desumoylation
FBgn0052141	3L	protein_coding	CG32141	0.22674	0.474854	2.42595e-07	9.90843e-07	0.000603465	0.00376867	0.431975	0.0311446	3.23136e-05	0.0686651	894.051	628.352	856.211	783.79	Group 3	Unknown
FBgn0052313	3L	protein_coding	CG32313	0.438177	0.66935	1.38183e-06	4.92176e-06	0.000132521	0.00117061	0.114527	0.00708406	1.59256e-05	0.192293	280.927	189.083	252.111	237.482	Group 3	Unknown
FBgn0052364	3L	protein_coding	CG32364	0.329779	0.579892	0.876789	0.901996	0.0118125	0.0404691	0.652013	0.021203	0.0475706	0.177081	47.7016	40.6883	44.9961	52.8746	Group 3	Unknown
FBgn0052391	3L	protein_coding	CG32391	0.630319	0.806485	0.00141773	0.00302472	0.000727148	0.00435427	0.0638171	0.0271487	8.26552e-05	0.855548	53.3451	34.6963	42.4307	43.0756	Group 3	Unknown
FBgn0052483	3L	protein_coding	CG32483	0.124533	0.340868	7.49377e-07	2.80306e-06	0.000355253	0.00249603	0.751893	0.00454925	0.00396616	0.127771	171.073	88.0212	181.812	163.669	Group 3	proteolysis
FBgn0052591	X	protein_coding	CG32591	0.901291	0.955008	4.12007e-06	1.34514e-05	0.000488801	0.0031976	0.135475	0.0284152	3.08968e-05	0.225908	1078.5	788.287	965.461	912.613	Group 3	Unknown
FBgn0052681	X	protein_coding	CG32681	0.0358353	0.172449	0.000721448	0.00161281	0.00632927	0.024614	0.724155	0.000964911	0.000221965	0.525279	270.494	202.016	263.957	255.376	Group 3	Unknown
FBgn0052707	X	protein_coding	APC4	0.189856	0.429954	0.123744	0.174856	0.00205336	0.0100561	0.321384	0.0119472	0.00734226	0.187831	124.847	106.3	118.802	125.54	Group 3	regulation of mitotic metaphase/anaphase transition; anaphase-promoting complex-dependent proteasomal ubiquitin-dependent protein catabolic process
FBgn0052718	X	protein_coding	CG32718	0.474566	0.697062	2.56343e-05	7.2969e-05	0.00975759	0.0347543	0.224867	0.0425587	0.000352103	0.0597594	191.698	135.956	178.38	162.267	Group 3	Unknown
FBgn0052720	X	protein_coding	CG32720	0.103415	0.306457	0.000340879	0.000807465	0.000531549	0.00340352	0.320438	0.0122479	4.25907e-05	0.918221	223.272	162.855	212.577	211.324	Group 3	Unknown
FBgn0052806	X	protein_coding	CG32806	0.69323	0.846147	6.85159e-09	3.78346e-08	9.3606e-06	0.000164583	0.0542977	0.0250174	6.81314e-07	0.0992073	244.741	154.655	213.676	195.283	Group 3	Unknown
FBgn0053121	2L	protein_coding	Spn28Db	0.647453	0.817497	6.57173e-06	2.06431e-05	2.04685e-05	0.000289639	0.0530977	0.0118585	1.12013e-06	0.821871	126.449	73.7291	105	102.936	Group 3	multicellular organism reproduction; negative regulation of endopeptidase activity; regulation of proteolysis
FBgn0053290	3L	protein_coding	CG33290	0.16262	0.394381	3.14081e-12	4.0126e-11	0.000140829	0.00122592	0.43304	0.046582	7.5497e-11	0.286903	738.251	338.247	890.83	710.658	Group 3	Unknown
FBgn0053325	3R	protein_coding	CG33325	0.010205	0.0893155	3.35919e-06	1.11358e-05	4.83465e-05	0.000549126	0.590021	0.00100878	6.32093e-08	0.573046	148.577	66.576	142.001	134.414	Group 3	Unknown
FBgn0053348	2R	protein_coding	CheB42a	0.0835885	0.275236	0.386769	0.463001	0.000647877	0.00397978	0.909034	0.00316758	0.0289978	0.0517404	79.241	55.5814	77.7601	92.6	Group 3	sensory perception of chemical stimulus; response to pheromone; male courtship behavior; detection of pheromone
FBgn0053723	2L	protein_coding	CG33723	0.0489851	0.205042	0.00398961	0.0078081	0.00484928	0.019937	0.332966	0.00338513	0.0258615	0.971841	17.2719	9.2477	22.4007	22.2997	Group 3	Unknown
FBgn0054001	3L	protein_coding	CG34001	0.167187	0.399775	0.00146252	0.00311481	0.014379	0.047164	0.789656	0.00796509	0.00158686	0.529401	36.4325	25.4487	35.4923	33.8481	Group 3	Unknown
FBgn0054033	2R	protein_coding	CG34033	0.395805	0.634779	0.000110134	0.000282882	6.77015e-06	0.000128976	0.249659	0.0115831	0.000168215	0.541543	440.508	300.704	390.282	404.548	Group 3	multicellular organism reproduction
FBgn0054044	3R	ncRNA	CR34044	0.41089	0.647844	0.324571	0.400882	0.00025977	0.00196333	0.0875966	0.0147567	0.000940688	0.065342	3.76671	0.8543	1.99138	3.77654	Group 3	Unknown
FBgn0063298	3R	ncRNA	CR31429	0.0357533	0.172157	0.000303105	0.000724461	0.00849074	0.0311051	0.900067	0.00198831	0.000789834	0.299865	172.241	141.211	173.369	167.61	Group 3	Unknown
FBgn0067317	3R	protein_coding	Cby	0.599304	0.786355	0.0226576	0.0381654	0.00319304	0.0142036	0.366343	0.0319295	0.00544431	0.612658	45.6466	30.7108	39.5642	41.7187	Group 3	negative regulation of Wnt signaling pathway; spermatid development; segment polarity determination; axoneme assembly
FBgn0083141	2L	protein_coding	Spn28B	0.240533	0.491008	5.53212e-08	2.56013e-07	2.52398e-06	6.52565e-05	0.398868	0.0145908	5.87846e-06	0.526621	547.167	301.177	500.574	473.552	Group 3	multicellular organism reproduction; negative regulation of endopeptidase activity; negative regulation of proteolysis; regulation of proteolysis
FBgn0083956	X	protein_coding	CG34120	0.0014092	0.0335676	6.34593e-13	1.00067e-11	1.9736e-08	1.66255e-06	0.0522698	7.11768e-05	4.14601e-09	0.15168	3573.06	2811.32	3897.66	3720.25	Group 3	transport
FBgn0085190	2L	protein_coding	CG34161	0.0187957	0.122196	6.37777e-07	2.41635e-06	0.00200696	0.00986642	0.507503	0.00294291	3.54761e-05	0.0595192	360.478	243.739	376.537	340.954	Group 3	Unknown
FBgn0085285	3L	protein_coding	CG34256	0.248712	0.500111	0.220874	0.290393	0.000216721	0.00169934	0.360001	0.00633805	0.00378108	0.0936636	151.729	118.312	138.568	156.764	Group 3	Unknown
FBgn0085293	3L	protein_coding	CG34264	0.645838	0.816451	2.54695e-07	1.0366e-06	0.000106666	0.00100186	0.0532466	0.0179346	5.10479e-06	0.0995753	146.366	83.1181	117.376	104.808	Group 3	Unknown
FBgn0085339	2L	protein_coding	CG34310	0.318091	0.569547	0.00186207	0.00387958	0.013895	0.0458556	0.291496	0.0333395	0.00116103	0.557496	190.721	153.254	182.153	177.138	Group 3	Unknown
FBgn0085374	2L	protein_coding	CG34345	0.0700286	0.249316	0.000156535	0.000391737	0.000336604	0.00239586	0.426484	0.0127765	0.000250418	0.929016	75.3578	53.6388	83.0331	82.3052	Group 3	oxidation-reduction process; lateral inhibition; peptidyl-proline hydroxylation to 4-hydroxy-L-proline
FBgn0085498	U	protein_coding	CG40583	0.19933	0.442366	8.26346e-05	0.00021697	0.00868872	0.0316726	0.449304	0.00536563	5.44346e-05	0.218906	45.3412	29.7679	42.2723	38.54	Group 3	Unknown
FBgn0086362	3R	protein_coding	spn-F	0.606504	0.791135	4.05102e-05	0.000112021	4.65437e-05	0.000535419	0.166448	0.0194256	3.02793e-05	0.978384	397.519	333.837	372.719	372.384	Group 3	chaeta morphogenesis; oocyte axis specification; oocyte microtubule cytoskeleton organization; regulation of cytoskeleton organization
FBgn0086711	2L	protein_coding	mol	0.0247805	0.140533	0.00378843	0.00745518	0.00846371	0.0310202	0.527241	0.00273419	0.0025043	0.841989	134.474	107.736	142.005	140.553	Group 3	response to oxidative stress; learning or memory; protein transport; asymmetric protein localization; long-term memory; olfactory learning
FBgn0243511	3R	protein_coding	psidin	0.832345	0.9229	1.6754e-05	4.91083e-05	0.00402695	0.0171807	0.13722	0.0327542	7.43991e-05	0.0517169	523.228	384.952	473.905	439.811	Group 3	border follicle cell migration; positive regulation of lamellipodium assembly; activation of immune response; phagocytosis, engulfment; sensory neuron axon guidance; negative regulation of neuron apoptotic process; humoral immune response; immune response
FBgn0250820	3R	protein_coding	meigo	0.14271	0.367538	5.12196e-05	0.000139021	1.94886e-05	0.000279193	0.394775	0.00215842	9.52988e-07	0.867761	718.082	594.506	692.149	696.559	Group 3	transmembrane transport; protein N-linked glycosylation; response to endoplasmic reticulum stress; dendrite guidance; axon guidance
FBgn0250831	3R	protein_coding	BG642167	0.0428988	0.190147	5.37028e-08	2.48951e-07	1.06243e-05	0.000180312	0.185565	0.00384511	4.98836e-07	0.203248	1238.93	770.651	1172.94	1099.44	Group 3	multicellular organism reproduction
FBgn0259183	2R	protein_coding	CG42287	0.332851	0.582717	4.97063e-05	0.000135117	0.0114551	0.0394874	0.381803	0.0381171	0.000434804	0.0954942	118.01	86.0035	111.832	102.946	Group 3	Unknown
FBgn0259721	3R	protein_coding	CG42375	0.916856	0.962231	8.4574e-06	2.60652e-05	0.000340023	0.00241419	0.0793873	0.024457	3.47394e-05	0.352448	478.888	387.295	441.153	428.098	Group 3	Unknown
FBgn0259958	2L	protein_coding	Sfp24F	0.312504	0.565218	3.39712e-13	5.85144e-12	3.15398e-07	1.31815e-05	0.726155	0.0366976	5.09634e-09	0.16835	810.178	398.356	773.252	643.79	Group 3	multicellular organism reproduction
FBgn0259962	2L	protein_coding	Sfp33A1	0.211095	0.456137	1.2766e-09	8.26899e-09	1.56604e-06	4.45153e-05	0.169356	0.000906763	1.00969e-07	0.0923315	306.541	175.787	273.292	248.684	Group 3	multicellular organism reproduction
FBgn0259967	2R	protein_coding	Sfp53D	0.000654308	0.0240518	2.08156e-06	7.18308e-06	8.0067e-08	4.8321e-06	0.449743	0.000246273	5.04475e-07	0.40469	555.838	358.425	568.532	587.096	Group 3	multicellular organism reproduction
FBgn0259998	2L	protein_coding	CG17571	0.0776773	0.263995	9.40774e-09	5.04344e-08	2.48982e-06	6.45357e-05	0.509103	0.00968664	5.5344e-05	0.568257	2777.98	1391.57	3089.84	2875.52	Group 3	proteolysis
FBgn0260759	3R	protein_coding	CG42557	0.25503	0.506054	0.00266431	0.00539821	0.0062812	0.0244682	0.737157	0.0225677	0.00809942	0.782075	548.765	470.982	538.994	534.742	Group 3	Unknown
FBgn0260766	3R	protein_coding	CG42564	0.0282327	0.151682	1.70092e-05	4.9784e-05	0.000643565	0.00395982	0.695849	0.0025025	6.42396e-06	0.390732	1402.84	1031.91	1376.27	1321.23	Group 3	defense response to Gram-negative bacterium; multicellular organism reproduction
FBgn0260960	3L	protein_coding	Baldspot	0.667318	0.831078	2.45741e-05	7.00621e-05	6.92899e-06	0.000131229	0.239626	0.031864	5.40997e-05	0.853083	3422.05	2967.2	3238.69	3258.69	Group 3	spermatogenesis; long-chain fatty acid biosynthetic process; fatty acid elongation
FBgn0261278	2L	protein_coding	grp	0.212669	0.458017	0.148782	0.205983	0.00658048	0.0252749	0.268065	0.017654	0.00485798	0.317645	408.063	369.752	393.605	406.181	Group 3	many biological processes described with 18 unique terms, many of which group under: cell cycle; biological regulation; cell cycle process; cellular component organization or biogenesis; single-organism developmental process;
FBgn0261523	2L	protein_coding	CG42658	0.578772	0.772801	0.00129431	0.0027753	0.00224467	0.0107603	0.130334	0.00423768	0.000384978	0.858408	45.4477	26.772	37.8801	37.3088	Group 3	Unknown
FBgn0261673	2R	protein_coding	nemy	0.546391	0.750977	7.69008e-08	3.45979e-07	1.15412e-06	3.54462e-05	0.0685494	0.00229508	8.41224e-08	0.5676	848.221	667.127	778.784	764.815	Group 3	locomotory behavior; imaginal disc-derived wing morphogenesis; memory
FBgn0261932	3R	protein_coding	CG42798	0.0142127	0.105328	0.0146561	0.0256685	0.00020209	0.00160699	0.207686	0.00177848	3.31423e-05	0.282099	64.9426	39.3426	59.5588	65.7781	Group 3	Unknown
FBgn0262006	3R	protein_coding	CG42824	0.142971	0.367767	2.23968e-08	1.11289e-07	9.39616e-08	5.44708e-06	0.121339	0.00162859	3.10258e-07	0.718878	98.746	43.5251	82.9516	80.8505	Group 3	Unknown
FBgn0262036	2L	protein_coding	CG42847	0.604667	0.790125	0.000631955	0.00142724	0.000404051	0.00275744	0.191195	0.028948	0.00204042	0.875488	570.246	419.649	511.543	514.749	Group 3	Unknown
FBgn0262100	3L	protein_coding	CG42853	0.572372	0.768693	9.85688e-07	3.60446e-06	0.000188204	0.00152201	0.1726	0.0395344	8.26706e-05	0.124569	889.757	627.449	808.092	759.934	Group 3	Unknown
FBgn0262486	X	protein_coding	CG43076	0.406936	0.644704	0.00566983	0.010776	0.00748974	0.0281522	0.191269	0.0358065	0.000662347	0.933505	139.328	102.728	126.333	125.627	Group 3	Unknown
FBgn0262566	2R	protein_coding	CG43106	0.0152292	0.109295	1.50872e-07	6.41147e-07	0.00017097	0.00142173	0.295987	0.0015426	1.51609e-05	0.220232	303.387	200.352	329.211	305.367	Group 3	Unknown
FBgn0262575	X	protein_coding	CG43115	0.128769	0.347815	0.00025632	0.000620523	0.000250386	0.00190936	0.670403	0.00661634	0.000531432	0.995256	67.6015	42.6019	64.2575	64.2834	Group 3	Unknown
FBgn0262647	2L	protein_coding	Nup160	0.18769	0.426977	3.0535e-06	1.0185e-05	0.00015381	0.00132044	0.309498	0.00374744	1.69151e-05	0.293581	511.586	397.631	485.174	469.081	Group 3	SMAD protein import into nucleus; mRNA export from nucleus
FBgn0262789	3LHet	pseudogene	CR43170	0.149451	0.377101	0.00146432	0.00311713	0.0088109	0.0320386	0.938344	0.00753227	0.00662964	0.626272	41.6678	26.502	42.2068	40.5037	Group 3	Unknown
FBgn0262812	2R	protein_coding	CG43183	0.416059	0.651766	3.70966e-05	0.000103341	0.00169465	0.00858842	0.478925	0.012177	0.000594781	0.343857	159.955	104.296	147.476	138.019	Group 3	Unknown
FBgn0262839	3R	protein_coding	CG43203	0.357005	0.600604	3.00207e-05	8.47094e-05	0.0024301	0.0114457	0.727985	0.0169645	0.000962415	0.358749	120.406	71.9702	113.594	104.035	Group 3	Unknown
FBgn0262943	2L	ncRNA	CR43262	0.0349667	0.170552	3.35682e-07	1.33661e-06	0.00217952	0.0105166	0.96895	0.000367753	4.69168e-07	0.0718212	43.3109	15.4209	43.1291	34.0416	Group 3	Unknown
FBgn0262967	X	protein_coding	CG43278	0.23079	0.479685	2.00054e-06	6.92172e-06	0.000838809	0.00488437	0.500476	0.0110693	0.000143036	0.0656685	469.003	318.393	443.107	408.564	Group 3	Unknown
FBgn0262999	2L	protein_coding	CG43307	0.0844922	0.276803	1.43301e-08	7.40257e-08	0.000106395	0.00100106	0.684802	0.000373148	3.11194e-09	0.12814	124.446	56.4879	118.415	99.9622	Group 3	Unknown
FBgn0263251	3L	protein_coding	vnc	0.612009	0.795263	0.000151543	0.000380186	0.00473946	0.0195951	0.237998	0.0118339	0.000366148	0.314716	432.202	352.899	406.55	392.606	Group 3	oogenesis; neurogenesis
FBgn0263270	2R	protein_coding	CG43396	0.462866	0.689355	0.0519326	0.0807963	0.00125114	0.00671843	0.443675	0.0328999	0.00140154	0.471347	70.9994	53.7663	64.7492	69.5288	Group 3	Unknown
FBgn0263324	2R	ncRNA	CR43405	0.618413	0.799214	1.2103e-06	4.35881e-06	0.000611685	0.00380955	0.0827314	0.0101362	3.19148e-06	0.118912	103.502	68.5934	92.0876	84.0885	Group 3	Unknown
FBgn0263502	X	ncRNA	CR43491	0.597246	0.784652	0.00257819	0.00524261	3.24884e-05	0.000408394	0.0893971	0.0170704	0.000661033	0.2198	118.344	61.66	90.8248	102.041	Group 3	Unknown
FBgn0263598	2L	protein_coding	Vha68-2	0.462355	0.688994	0.022444	0.0378332	0.0133535	0.0445136	0.630185	0.00618797	0.00558077	0.899631	4453.07	4155.9	4374.97	4388.19	Group 3	endosomal transport; imaginal disc growth; endosomal lumen acidification; ATP hydrolysis coupled proton transport; ATP metabolic process
FBgn0263868	2L	ncRNA	CR43715	0.890917	0.950929	1.90126e-09	1.17865e-08	5.2608e-07	1.98341e-05	0.0580665	0.00373589	2.0964e-07	0.240925	85.7253	36.2068	65.5642	58.2772	Group 3	Unknown
FBgn0264077	X	protein_coding	Cnx14D	0.650687	0.819835	0.00786215	0.0145378	0.000426061	0.00287609	0.0924101	0.0354688	0.00191491	0.287121	106.958	75.4685	85.7881	90.9857	Group 3	protein folding
FBgn0264272	3L	protein_coding	mwh	0.0190974	0.122963	0.115499	0.164517	0.000566633	0.00358557	0.37742	0.00134373	0.0122977	0.217318	165.11	135.532	177.35	189.497	Group 3	Wnt signaling pathway; imaginal disc-derived wing morphogenesis; regulation of trichome morphogenesis; imaginal disc-derived wing hair organization; negative regulation of actin filament polymerization; establishment of planar polarity; imaginal disc-deri
FBgn0264514	3L	ncRNA	CR43913	0.249457	0.500958	6.47227e-05	0.000172886	0.011922	0.0407324	0.954726	0.0254661	0.00147847	0.262454	55.7365	36.5097	55.3833	50.1712	Group 3	Unknown
FBgn0264543	2L	protein_coding	CG43922	0.892112	0.951343	5.43761e-06	1.73639e-05	0.000111975	0.00103373	0.0568937	0.0367795	3.32868e-06	0.463996	184.792	117.378	153.609	146.201	Group 3	Unknown
FBgn0264563	3R	protein_coding	CG43935	0.296039	0.548014	5.4784e-07	2.1007e-06	2.14864e-05	0.000299587	0.293833	0.00673466	4.10836e-05	0.321435	491.008	347.056	454.227	437.292	Group 3	Unknown
FBgn0264725	3L	protein_coding	CG43993	0.156234	0.385442	1.08535e-10	9.02541e-10	5.72426e-07	2.09845e-05	0.264612	0.00156411	5.29364e-09	0.115819	141.743	58.6862	125.76	107.959	Group 3	Unknown
FBgn0264726	3L	ncRNA	CR43994	0.0595313	0.229361	4.21881e-09	2.4422e-08	3.61762e-06	8.35877e-05	0.891315	0.0045641	5.44542e-07	0.323124	533.192	302.684	540.033	497.262	Group 3	Unknown
FBgn0264978	2L	protein_coding	Slh	0.389912	0.629281	9.6605e-05	0.000250399	0.00582769	0.0230626	0.314152	0.0142124	0.000270679	0.279166	763.929	658.632	739.363	717.571	Group 3	phagocytosis; vesicle docking
FBgn0265062	3R	ncRNA	CR44173	0.00125439	0.0316021	0.01339	0.0236017	0.00300699	0.0135398	0.133033	0.000446608	0.000772707	0.702444	59.2846	45.7404	66.2171	67.6171	Group 3	Unknown
FBgn0265089	3L	protein_coding	eIF4E-3	0.0214239	0.130266	5.88703e-07	2.24356e-06	4.422e-05	0.000515749	0.553857	0.00127262	2.33539e-05	0.419832	777.654	527.262	814.403	778.914	Group 3	translational initiation; spermatogenesis; positive regulation of translation
FBgn0265102	3L	protein_coding	Oseg1	0.163258	0.39458	2.01687e-05	5.84919e-05	0.00803754	0.0298095	0.171156	0.0329534	6.42753e-05	0.0553063	223.376	167.514	211.316	195.458	Group 3	nonmotile primary cilium assembly; intraciliary retrograde transport; cilium assembly; sensory perception of mechanical stimulus
FBgn0265265	X	protein_coding	CG32727	0.674972	0.835995	8.46905e-08	3.78185e-07	8.56078e-05	0.000845828	0.0677942	0.0443709	1.26907e-05	0.110184	157.068	104.109	132.703	121.084	Group 3	Unknown
FBgn0265535	X	protein_coding	CG44385	0.637791	0.811233	2.22199e-05	6.38452e-05	0.000244401	0.00187432	0.0960283	0.0429473	3.81854e-05	0.605985	94.7693	61.2131	76.5357	73.3552	Group 3	Unknown
FBgn0265674	2L	ncRNA	CR44481	0.537032	0.744433	1.40483e-05	4.17448e-05	0.002277	0.0108656	0.405074	0.0172113	1.48921e-06	0.392367	10.6306	1.35362	8.29841	6.26004	Group 3	Unknown
FBgn0265748	3L	ncRNA	CR44555	0.644975	0.816014	0.0321777	0.0525062	0.00237259	0.0112451	0.17648	0.0149974	0.0084357	0.369126	12.1568	5.62484	9.06522	10.3343	Group 3	Unknown
FBgn0265750	3L	ncRNA	CR44557	0.649756	0.819171	8.37146e-06	2.582e-05	0.000255751	0.00194111	0.166896	0.0098232	4.43125e-05	0.326348	171.128	87.1064	140.247	129.297	Group 3	Unknown
FBgn0265752	3L	ncRNA	CR44559	0.510962	0.725905	3.16515e-05	8.90781e-05	0.00205697	0.0100664	0.471461	0.0100178	0.00125973	0.261182	33.3359	18.2928	29.6622	26.8615	Group 3	Unknown
FBgn0265817	2L	ncRNA	CR44606	0.0946668	0.293491	0.0134159	0.0236423	0.0138777	0.0458171	0.847411	0.0146568	0.00476855	0.993177	22.705	13.1089	23.5106	23.4844	Group 3	Unknown
FBgn0265907	2L	ncRNA	CR44696	0.599562	0.786469	0.0240978	0.0404354	9.19462e-06	0.000162529	0.183333	0.0197035	0.00188223	0.141261	47.6227	28.7701	37.7802	45.0883	Group 3	Unknown
FBgn0265939	2L	ncRNA	CR44726	0.798488	0.90617	4.25626e-07	1.66161e-06	0.00248496	0.0116498	0.319178	0.0030655	2.58163e-06	0.0691968	17.4274	2.70873	13.0341	8.22773	Group 3	Unknown
FBgn0265982	2R	ncRNA	CR44761	0.00637347	0.0694172	5.48495e-09	3.09538e-08	1.31393e-05	0.000210154	0.532025	0.000831599	1.43446e-09	0.166869	111.82	47.3256	116.725	102.498	Group 3	Unknown
FBgn0266040	2R	ncRNA	CR44805	0.203226	0.447268	1.7889e-06	6.24514e-06	0.000627226	0.0038839	0.110677	0.00357169	2.348e-06	0.145881	132.579	77.4766	119.34	107.276	Group 3	Unknown
FBgn0266041	2R	ncRNA	CR44806	0.488013	0.707015	0.0157528	0.0273816	0.0112095	0.0388396	0.295671	0.0201038	0.00256092	0.926116	10.645	6.2531	9.1832	9.30339	Group 3	Unknown
FBgn0266226	3R	ncRNA	CR44921	0.22683	0.474981	1.79917e-06	6.27557e-06	0.0018315	0.00917113	0.611469	0.00170701	4.56122e-05	0.115328	36.0593	19.2261	33.7844	29.2163	Group 3	Unknown
FBgn0266308	2L	ncRNA	CR44973	0.0894394	0.284514	0.000110292	0.000283198	0.001953	0.0096658	0.921359	0.00299525	8.03383e-05	0.547789	25.9787	14.9308	25.6569	24.1528	Group 3	Unknown
FBgn0266432	2R	protein_coding	CG45062	0.714819	0.859846	0.000345741	0.000817666	0.00225683	0.0107994	0.379417	0.00304193	0.00138325	0.594476	56.2598	33.2427	47.8137	45.611	Group 3	cation transport
FBgn0266569	X	protein_coding	CG42259	0.00310173	0.0497199	0.00337604	0.00671307	4.55434e-07	1.76225e-05	0.456979	0.000148929	1.78273e-07	0.0787375	92.6683	55.0187	88.2139	101.059	Group 3	Unknown
FBgn0266639	2R	ncRNA	CR45146	0.416174	0.651766	0.0631279	0.0959964	0.0112177	0.0388597	0.208406	0.0261895	0.000728444	0.650844	7.22603	3.55951	5.827	6.44195	Group 3	Unknown
FBgn0266882	2L	ncRNA	CR45343	0.0676604	0.245318	0.209094	0.277067	0.00565817	0.0225296	0.764221	0.00717281	0.0165479	0.347035	50.6424	37.4532	52.6574	57.9279	Group 3	Unknown
FBgn0266971	3L	ncRNA	CR45422	0.0420529	0.187994	0.645145	0.706998	0.0033722	0.014894	0.844202	0.00137641	0.0210762	0.0868504	4.99402	2.59354	4.79764	6.58901	Group 3	Unknown
FBgn0266978	3L	ncRNA	CR45429	0.69421	0.846513	0.000413203	0.000962573	0.00148019	0.00771283	0.144054	0.0153888	0.00098955	0.637504	25.7345	13.855	21.0321	20.2717	Group 3	Unknown
FBgn0266984	3L	ncRNA	CR45435	0.0609233	0.231962	0.0186281	0.0319029	0.0107662	0.0376252	0.971894	0.0126298	0.000264313	0.895751	26.9521	16.5713	26.8255	27.2903	Group 3	Unknown
FBgn0267209	3R	ncRNA	CR45649	0.0958264	0.294808	0.00125561	0.00269698	0.00550265	0.022046	0.794281	0.0260413	9.12092e-05	0.748215	6.62757	2.17364	6.39811	6.0072	Group 3	Unknown
FBgn0000147	3R	protein_coding	aur	0.0675749	0.245318	9.10459e-07	3.35286e-06	0.00237878	0.0112564	0.582444	3.94077e-05	7.16468e-06	0.037544	229.848	169.099	222.607	204.133	Group 4	many biological processes described with 12 unique terms, many of which group under: cellular component organization or biogenesis; cell cycle; localization; cell cycle process; organelle organization; single-organism developmental process;
FBgn0000409	2L	protein_coding	Cyt-c-p	0.185758	0.425199	1.49061e-13	2.92942e-12	0.000474133	0.00312622	0.107991	0.000438436	1.21962e-06	1.25801e-11	5755.08	1720.82	4193.39	2018.01	Group 4	oxidative phosphorylation
FBgn0001281	3R	protein_coding	janB	0.183569	0.42212	1.54175e-07	6.53465e-07	0.0137752	0.0455903	0.919385	0.028333	0.000378665	0.00538778	1373.77	1017.2	1384.34	1223.77	Group 4	sex differentiation
FBgn0001285	2R	protein_coding	Jon44E	0.183882	0.422397	1.59106e-11	1.66561e-10	0.000278226	0.00206803	0.479402	0.000334394	1.1178e-07	0.000192854	135.656	23.0565	121.204	71.0067	Group 4	proteolysis
FBgn0002174	2R	protein_coding	l(2)tid	0.197607	0.440233	9.21047e-15	3.03401e-13	0.000568929	0.00359307	0.862443	0.0256421	5.05014e-08	3.64144e-05	995.92	656.732	987.661	789.611	Group 4	response to heat; smoothened signaling pathway; protein folding
FBgn0002862	3R	protein_coding	Mst87F	0.387262	0.626796	1.26263e-12	1.82174e-11	0.00129856	0.0069248	0.537068	0.0113724	6.3496e-07	6.08009e-06	4226.45	2457.27	4015.49	3054	Group 4	spermatogenesis
FBgn0003356	3R	protein_coding	Jon99Cii	0.410524	0.647535	7.7007e-14	1.67183e-12	9.02003e-05	0.000876216	0.0952984	0.0412819	3.65514e-07	1.25822e-06	5568.8	1153.64	4012.5	1820.73	Group 4	proteolysis; digestion
FBgn0003886	3R	protein_coding	alphaTub85E	0.285195	0.537365	1.74195e-09	1.08908e-08	1.94834e-06	5.30514e-05	0.0706705	0.0113066	8.41705e-05	0.00020169	294.713	108.983	182.505	147.679	Group 4	cellular process; centrosome duplication; protein polymerization; mitotic spindle organization; GTP catabolic process; mitotic spindle assembly checkpoint
FBgn0004003	2R	protein_coding	wbl	0.0527561	0.213674	5.9447e-14	1.35422e-12	1.06291e-06	3.35773e-05	0.0870819	0.00416378	1.51759e-13	0.00202105	658.45	228.679	603.137	440.98	Group 4	protein secretion; Toll signaling pathway; dorsal/ventral axis specification; embryo development ending in birth or egg hatching; regulation of multicellular organism growth; maternal specification of dorsal/ventral axis, oocyte, soma encoded; protein pro
FBgn0004173	3R	protein_coding	Mst84Db	0.517192	0.729872	1.42485e-13	2.81731e-12	0.000696469	0.00421317	0.398867	0.0260993	1.91161e-08	6.70278e-05	3054.56	1637.37	2848.68	2065.09	Group 4	spermatogenesis; sperm axoneme assembly
FBgn0004174	3R	protein_coding	Mst84Dc	0.056154	0.221687	1.63877e-14	4.77576e-13	0.00122634	0.006616	0.922472	0.00384858	1.72329e-09	2.00842e-06	2031.55	1128.74	2020.34	1477.24	Group 4	spermatogenesis; sperm axoneme assembly
FBgn0005585	3R	protein_coding	Crc	0.0982087	0.298492	1.12967e-09	7.41631e-09	8.61467e-06	0.000154809	0.575674	0.00363985	2.40132e-06	0.0487318	7217.74	5715.6	7070.23	6704.75	Group 4	olfactory behavior; peripheral nervous system development; sleep; brain morphogenesis; startle response; central nervous system development; imaginal disc-derived wing morphogenesis; protein folding; locomotion
FBgn0005654	2R	protein_coding	lat	0.600699	0.787311	1.2114e-08	6.36348e-08	4.32543e-05	0.000508427	0.0510577	0.034596	1.00252e-06	0.0236977	750.962	516.172	675.404	618.452	Group 4	border follicle cell migration; learning or memory; centrosome organization; DNA replication initiation; DNA replication; centrosome duplication; larval feeding behavior; learning; olfactory learning
FBgn0010213	2R	protein_coding	Sod2	0.134024	0.354896	4.27393e-16	2.63842e-14	0.00165507	0.00843792	0.964642	0.0111277	1.24052e-08	5.40838e-07	1253.81	761.893	1257.32	935.043	Group 4	regulation of hemocyte proliferation; oxidation-reduction process; determination of adult lifespan; superoxide metabolic process; regulation of metabolic process; removal of superoxide radicals
FBgn0010309	2L	protein_coding	pigeon	0.418099	0.653554	1.12495e-07	4.91487e-07	0.00233245	0.0110793	0.364611	0.0424638	1.95554e-05	0.0226924	291.989	218.697	278.275	252.158	Group 4	Unknown
FBgn0010350	3L	protein_coding	CdsA	0.712476	0.85824	1.4391e-08	7.42454e-08	0.00230891	0.0109812	0.367861	0.00852409	4.99411e-05	0.000138024	2053.26	1642.45	1952.84	1787.54	Group 4	thermotaxis; terminal branching, open tracheal system; CDP-diacylglycerol biosynthetic process; trachea morphogenesis; regulation of lipid storage; rhodopsin mediated signaling pathway; phototransduction
FBgn0010786	3L	protein_coding	l(3)02640	0.244446	0.495447	2.83788e-10	2.13289e-09	0.000114645	0.00104998	0.454121	0.0148626	7.28561e-06	0.00120756	1471.65	1146.16	1426.95	1309.83	Group 4	peptidyl-pyrromethane cofactor linkage; tetrapyrrole biosynthetic process
FBgn0011225	3R	protein_coding	jar	0.228854	0.477242	2.42852e-09	1.47112e-08	0.000353886	0.00249184	0.266718	0.00922766	8.26182e-08	0.00857922	4223.74	3655.2	4114.78	3911.26	Group 4	many biological processes described with 33 unique terms, many of which group under: localization; single-organism developmental process; cellular component organization or biogenesis; multi-organism reproductive process; biological regulation;
FBgn0011361	3L	protein_coding	mtacp1	0.408968	0.64653	8.30168e-14	1.78315e-12	0.00118703	0.00645676	0.16691	0.00394924	7.21632e-07	1.01818e-10	1545.18	818.624	1326.59	905.945	Group 4	in fatty acid biosynthetic process; phosphopantetheine binding
FBgn0011556	2R	protein_coding	zetaTry	0.00310989	0.0498013	5.82433e-09	3.26187e-08	0.00021568	0.00169505	0.117209	5.35371e-05	0.000121566	0.00707597	272.601	145.782	331.631	291.129	Group 4	proteolysis
FBgn0013301	2L	protein_coding	Mst35Bb	0.0968812	0.296267	4.68287e-11	4.26949e-10	2.09917e-05	0.000294721	0.730141	0.0256865	4.67429e-05	0.0126031	1316.43	801.191	1344.32	1169.78	Group 4	sperm chromatin condensation
FBgn0014391	X	protein_coding	sun	0.0953775	0.294115	1.60641e-12	2.24036e-11	0.000305947	0.00222399	0.0678795	0.0400979	3.65393e-06	3.60418e-14	2506.82	721.474	1661.8	790.919	Group 4	response to oxidative stress; determination of adult lifespan; lateral inhibition; proton transport; ATP synthesis coupled proton transport
FBgn0014868	X	protein_coding	Ost48	0.0863142	0.279713	3.39219e-11	3.21038e-10	0.0035767	0.0156308	0.958987	0.00350447	1.3953e-07	0.000268597	816.539	567.578	814.609	681.586	Group 4	lipid particle organization; protein N-linked glycosylation; protein N-linked glycosylation via asparagine; Golgi organization; neurogenesis
FBgn0015230	3R	protein_coding	Glut3	0.79207	0.902976	5.85739e-15	2.10061e-13	3.60455e-06	8.34049e-05	0.275439	0.0344458	2.48391e-06	2.94109e-05	284.542	163.53	256.219	202.055	Group 4	transmembrane transport; glucose transport
FBgn0015359	3L	protein_coding	CG2034	0.647467	0.817497	5.17904e-11	4.67443e-10	0.00010304	0.000971759	0.12958	0.0258494	8.05511e-08	0.00296828	301.409	196.479	275.178	234.323	Group 4	Unknown
FBgn0015623	2L	protein_coding	Cpr	0.220338	0.466215	8.88372e-07	3.27824e-06	0.00577214	0.0229101	0.810599	0.0183671	0.00622038	0.0371356	11516.9	9688.45	11711.8	11064	Group 4	oxidation-reduction process
FBgn0015770	3R	protein_coding	MstProx	0.971865	0.987929	7.20385e-15	2.48964e-13	2.5303e-05	0.000337666	0.112539	0.0293314	1.03201e-09	7.45406e-05	1507.76	753.583	1314.91	940.836	Group 4	defense response; signal transduction
FBgn0015831	3R	protein_coding	Rtnl2	0.787985	0.900889	5.69317e-08	2.62639e-07	0.000413145	0.00280412	0.0885657	0.0481293	4.37533e-06	0.0188904	417.169	283.716	374.372	335.321	Group 4	Unknown
FBgn0016038	X	protein_coding	mod(r)	0.693961	0.846445	1.5e-07	6.38449e-07	0.00296279	0.0133743	0.135574	0.0251002	2.25978e-06	0.0137459	548.888	436.904	517.814	477.3	Group 4	ubiquitin-dependent protein catabolic process via the multivesicular body sorting pathway
FBgn0016691	3R	protein_coding	Oscp	0.571733	0.768232	3.24388e-14	8.20297e-13	0.0113656	0.039271	0.321549	0.000601187	1.3989e-06	8.28361e-12	4779.55	1918.49	4129.98	2193.39	Group 4	proton transport; ATP synthesis coupled proton transport
FBgn0016697	2R	protein_coding	Prosalpha5	0.052856	0.213818	4.89126e-07	1.89035e-06	0.00895812	0.0324426	0.544476	0.000136203	2.76007e-05	0.00114897	939.009	788.981	923.592	864.162	Group 4	proteolysis; cellular process; proteasome-mediated ubiquitin-dependent protein catabolic process; ubiquitin-dependent protein catabolic process
FBgn0019644	3L	protein_coding	ATPsyn-b	0.283846	0.535788	1.35333e-13	2.69234e-12	0.00269568	0.012411	0.162078	0.00561057	9.50001e-07	3.93452e-11	5094.04	2171	4166.27	2405.61	Group 4	phagocytosis; proton transport; ATP synthesis coupled proton transport
FBgn0021967	2L	protein_coding	Pdsw	0.478097	0.699766	4.90076e-13	7.94127e-12	0.0098885	0.0351586	0.235311	0.0304656	7.0575e-07	7.21557e-10	1598.56	933.554	1431.88	1006.81	Group 4	mitochondrial electron transport, NADH to ubiquinone; neurogenesis
FBgn0023521	X	protein_coding	CG3587	0.432114	0.664071	4.24427e-07	1.65733e-06	0.00293137	0.0132621	0.227389	0.00674485	1.74199e-05	0.0264944	146.519	97.3876	135.771	119.294	Group 4	Unknown
FBgn0025109	2L	protein_coding	Bem46	0.507463	0.723543	1.60978e-07	6.78919e-07	0.0110072	0.0382615	0.226757	0.00211505	4.98608e-07	0.0138741	198.501	135.946	185.27	158.052	Group 4	Unknown
FBgn0025616	X	protein_coding	CG13359	0.373113	0.614409	5.63046e-12	6.74571e-11	5.42285e-06	0.000111589	0.0979809	0.0144924	4.67526e-09	0.00912163	217.034	123.252	196.227	164.45	Group 4	Unknown
FBgn0025709	2R	protein_coding	CG8083	0.826355	0.92036	1.30621e-08	6.79533e-08	0.00282287	0.0128793	0.246556	0.00414749	2.23585e-05	0.000184712	396.259	173.153	324.565	232.131	Group 4	transport
FBgn0026314	3R	protein_coding	Ugt35b	0.347028	0.592196	2.18836e-12	2.92759e-11	5.412e-06	0.000111589	0.450073	0.00551113	4.35808e-07	0.00783848	2011.78	1139.08	1864.71	1553.51	Group 4	metabolic process
FBgn0026380	3R	protein_coding	Prosbeta3	0.934174	0.970413	3.3327e-10	2.46583e-09	0.00046795	0.00310108	0.0628438	0.0390864	2.98793e-06	0.000142124	1163.56	902.45	1089.07	982.211	Group 4	proteolysis; cellular response to DNA damage stimulus; proteasome-mediated ubiquitin-dependent protein catabolic process; proteolysis
FBgn0026409	3L	protein_coding	Mpcp	0.0145995	0.10651	3.91405e-10	2.85161e-09	3.66443e-06	8.44281e-05	0.968771	0.00107081	1.17921e-06	0.0137261	8181.37	6590.35	8190.45	7808.11	Group 4	wing disc dorsal/ventral pattern formation; phosphate ion transport
FBgn0026576	3R	protein_coding	CG5991	0.0296387	0.155844	5.47667e-16	3.18632e-14	0.0133694	0.0445253	0.111924	0.00946	1.05594e-05	4.70495e-05	945.46	592.655	1088.62	832.939	Group 4	phospholipid biosynthetic process
FBgn0026753	3R	protein_coding	Vha13	0.774724	0.893368	4.51911e-09	2.59468e-08	0.0050843	0.0206929	0.45396	0.00609352	9.9566e-05	1.21254e-05	3380.81	2566.33	3201.62	2822.39	Group 4	embryonic development via the syncytial blastoderm; proton transport; ATP hydrolysis coupled proton transport
FBgn0026872	X	protein_coding	CG14777	0.204129	0.448401	2.11708e-08	1.05619e-07	0.0123947	0.0419923	0.748372	0.00708662	7.99657e-06	0.0026551	302.662	213.603	296.687	253.476	Group 4	Unknown
FBgn0027359	X	protein_coding	Tim8	0.269138	0.519889	8.72225e-16	4.65589e-14	0.00174652	0.00882481	0.652047	0.0126493	1.37486e-08	1.38762e-07	461.093	307.809	452.125	352.674	Group 4	protein targeting to mitochondrion; protein transport
FBgn0027588	X	protein_coding	CG14476	0.179438	0.416328	2.56126e-14	6.79111e-13	0.000323182	0.00232112	0.176304	0.0134216	5.6126e-09	2.7846e-07	2902.48	2372.39	2842.07	2549.44	Group 4	carbohydrate metabolic process
FBgn0028520	2L	protein_coding	CG4891	0.815679	0.915231	8.37325e-10	5.65229e-09	0.000283724	0.00209637	0.0950773	0.0296406	4.55032e-08	0.0148795	156.881	100.966	140.973	120.202	Group 4	Unknown
FBgn0028561	2R	protein_coding	sut3	0.992565	0.997252	2.75265e-08	1.34138e-07	6.9982e-05	0.000726968	0.0814089	0.0383531	5.8201e-06	0.0327591	177.976	103.934	149.937	132.158	Group 4	transmembrane transport
FBgn0028569	2L	protein_coding	robl37BC	0.655202	0.822383	6.28628e-15	2.21996e-13	0.00106971	0.00591708	0.0793889	0.0491384	1.49629e-10	1.11708e-06	213.902	106.829	196.419	131.191	Group 4	microtubule-based movement
FBgn0028847	2L	protein_coding	CG9014	0.815662	0.915231	5.24022e-12	6.32435e-11	5.16428e-05	0.000575652	0.134008	0.0410686	3.62476e-08	0.00203801	1044.04	654.505	940.224	780.997	Group 4	protein polyubiquitination
FBgn0028868	2L	protein_coding	CG4701	0.557081	0.758564	1.03141e-11	1.14104e-10	9.84609e-06	0.000171284	0.0617585	0.0191909	7.93697e-09	0.00592969	656.385	396.583	588.618	499.017	Group 4	Unknown
FBgn0028870	2L	protein_coding	CG4691	0.877063	0.943945	1.77837e-14	5.09086e-13	2.93512e-05	0.00037857	0.155879	0.0399253	2.79227e-08	1.61953e-05	4974.87	2866.39	4469.62	3444.19	Group 4	Unknown
FBgn0029084	2R	protein_coding	gom	0.046834	0.19993	1.03781e-09	6.88781e-09	0.000475728	0.00313298	0.926885	0.00625808	1.02811e-08	0.0242322	400.884	264.657	402.495	349.716	Group 4	calcium-mediated signaling; courtship behavior; learning
FBgn0029161	2L	protein_coding	slmo	0.589566	0.78024	1.91159e-15	8.49396e-14	0.00622318	0.0242832	0.284863	0.00230297	4.07234e-07	1.67776e-13	2759.88	1435.1	2474.88	1569.07	Group 4	spermatogenesis; peristalsis; germarium-derived oocyte differentiation; larval locomotory behavior; larval behavior
FBgn0029594	X	protein_coding	CG14806	0.319268	0.570683	1.29238e-08	6.73854e-08	7.56331e-05	0.000770334	0.166582	0.00340403	1.35518e-06	0.012899	260.685	173.705	237.945	215.221	Group 4	Unknown
FBgn0029658	X	protein_coding	CG14269	0.519518	0.731304	2.60704e-09	1.57161e-08	0.00333199	0.0147527	0.325466	0.0331941	3.63019e-07	0.00324081	261.443	170.016	243.704	202.103	Group 4	Unknown
FBgn0029665	X	protein_coding	CG14270	0.612401	0.795709	2.00552e-10	1.56777e-09	0.00361757	0.0157796	0.2923	0.0437204	7.45179e-09	0.00303887	267.085	188.191	252.559	212.675	Group 4	Unknown
FBgn0029709	X	protein_coding	CHOp24	0.132521	0.352531	2.6313e-06	8.88118e-06	0.0118512	0.0405676	0.741896	0.0131869	3.09898e-05	0.0375793	902.103	692.389	885.688	807.92	Group 4	positive regulation of canonical Wnt signaling pathway; regulation of post-mating oviposition; reproduction; wing disc development; positive regulation of protein exit from endoplasmic reticulum; positive regulation of Wnt protein secretion; Golgi vesicle
FBgn0029752	X	protein_coding	TrxT	0.0534093	0.21543	2.13741e-15	9.34338e-14	2.94123e-05	0.00037872	0.78523	0.00499047	2.23282e-09	4.97116e-06	2191.48	1320.84	2164.2	1713.16	Group 4	cellular response to DNA damage stimulus; protein folding; cell redox homeostasis; glycerol ether metabolic process
FBgn0029809	X	protein_coding	CG15767	0.160865	0.391783	8.33938e-09	4.51409e-08	0.0133177	0.0444215	0.81796	0.0195021	4.83382e-07	0.0246866	94.5593	60.6228	96.3113	79.0911	Group 4	protein folding
FBgn0029812	X	protein_coding	Prosbeta2R1	0.785182	0.899719	1.4245e-11	1.51081e-10	0.000581638	0.00366189	0.179197	0.0264462	1.45523e-07	0.000515873	190.944	119.933	174.707	140.998	Group 4	proteasome-mediated ubiquitin-dependent protein catabolic process
FBgn0029816	X	protein_coding	CG12729	0.642239	0.814126	3.50198e-12	4.42162e-11	1.23242e-05	0.000200939	0.149333	0.0343592	3.161e-07	0.00245324	218.045	118.005	193.196	155.986	Group 4	Unknown
FBgn0029819	X	protein_coding	CG3016	0.85372	0.933045	1.35633e-11	1.45087e-10	5.8344e-05	0.000636745	0.0809713	0.0186891	2.01683e-07	0.00034861	805.945	587.671	744.492	658.191	Group 4	protein deubiquitination; ubiquitin-dependent protein catabolic process
FBgn0029868	X	protein_coding	CG3446	0.369171	0.610502	6.0434e-15	2.14826e-13	0.00555203	0.0221944	0.438806	0.00837384	1.84622e-09	2.60324e-08	959.292	556.217	917.088	648.204	Group 4	mitochondrial electron transport, NADH to ubiquinone
FBgn0029963	X	protein_coding	CG10920	0.987336	0.994778	2.8074e-10	2.11293e-09	4.01626e-05	0.000479402	0.0733507	0.0300225	3.07741e-07	0.00745368	475.264	304.772	417.281	362.089	Group 4	Unknown
FBgn0030025	X	protein_coding	CG2147	0.59925	0.786355	1.57975e-10	1.26427e-09	0.000481115	0.00316323	0.1558	0.00519802	1.1049e-07	0.000398098	348.513	220.661	317.962	263.683	Group 4	Unknown
FBgn0030050	X	protein_coding	CG12111	0.527929	0.737354	5.5026e-20	1.93476e-17	0.000752063	0.00446411	0.498632	0.0246852	7.5737e-10	2.26766e-10	306.434	121.977	291.234	157.864	Group 4	Unknown
FBgn0030104	X	protein_coding	CG15368	0.263076	0.51451	4.66228e-11	4.2575e-10	0.00276605	0.0126557	0.725493	0.0141225	3.08071e-07	0.00159719	164.254	101.6	160.124	127.678	Group 4	Unknown
FBgn0030148	X	protein_coding	CG3106	0.204056	0.448401	9.53122e-20	2.85478e-17	2.68531e-06	6.81823e-05	0.353977	0.000353914	1.23386e-15	7.78483e-07	1135.82	231.556	1039.66	501.895	Group 4	Unknown
FBgn0030195	X	protein_coding	CG2898	0.58205	0.774693	1.8651e-11	1.90563e-10	6.63019e-05	0.00070227	0.087167	0.00250227	1.35893e-08	0.000261031	271.284	167.641	244.356	203.554	Group 4	Unknown
FBgn0030215	X	protein_coding	CG15296	0.379683	0.620114	1.01954e-09	6.77842e-09	0.000101894	0.000964327	0.329548	0.0057112	5.1537e-06	0.00127165	290.938	194.127	270.103	238.238	Group 4	Unknown
FBgn0030218	X	protein_coding	CG1628	0.0070061	0.0733441	1.37651e-09	8.81729e-09	1.09465e-05	0.000184425	0.296895	0.00343268	9.09257e-08	0.0127678	429.142	287.946	417.989	383.181	Group 4	mitochondrial ornithine transport; amino acid transmembrane transport
FBgn0030224	X	protein_coding	CG12637	0.543007	0.748538	5.01616e-10	3.55839e-09	0.00032683	0.00234108	0.195621	0.0106949	1.41684e-06	0.000250003	233.146	140.105	210.897	174.866	Group 4	Unknown
FBgn0030283	X	protein_coding	CG15198	0.378991	0.619547	1.6073e-10	1.28314e-09	0.00402541	0.0171786	0.420193	0.0199023	5.76793e-07	0.000117111	765.725	439.826	718.779	551.177	Group 4	Unknown
FBgn0030313	X	protein_coding	CG11697	0.165009	0.396994	6.15744e-07	2.33835e-06	0.000824848	0.00482127	0.749149	0.0161399	0.00024387	0.038002	242.575	165.633	236.372	216.212	Group 4	Unknown
FBgn0030329	X	protein_coding	prtp	0.0496763	0.206546	2.36229e-08	1.16843e-07	0.000123015	0.00110583	0.627637	0.00176206	1.58812e-06	0.0369278	887.448	702.009	871.4	822.24	Group 4	positive regulation of apoptotic cell clearance; cell redox homeostasis; apoptotic cell clearance; glycerol ether metabolic process
FBgn0030386	X	protein_coding	CG2574	0.676995	0.837339	7.11133e-11	6.19713e-10	0.00603984	0.0236935	0.177146	0.031047	1.10116e-07	1.82613e-05	404.35	247.685	373.857	288.2	Group 4	Unknown
FBgn0030403	X	protein_coding	CG1824	0.218356	0.464513	5.58733e-08	2.5842e-07	0.011472	0.0395287	0.587094	0.0175675	8.50675e-06	0.00280948	498.057	370.286	484.556	425.693	Group 4	transmembrane transport
FBgn0030441	X	protein_coding	CG2209	0.342768	0.591798	1.30749e-08	6.79762e-08	0.00167239	0.00850073	0.249653	0.00873642	3.24485e-06	0.00130175	184.031	113.96	169.838	142.58	Group 4	Unknown
FBgn0030449	X	protein_coding	Fer3HCH	0.264939	0.516093	3.71578e-12	4.66607e-11	1.56885e-05	0.000238556	0.170311	0.0184869	3.24257e-07	0.000296386	251.62	158.116	235.74	200.388	Group 4	positive regulation of JAK-STAT cascade; cellular iron ion homeostasis; iron ion transport; cellular response to iron ion starvation
FBgn0030525	X	protein_coding	CG10996	0.0709887	0.251186	2.14248e-11	2.14832e-10	9.03775e-06	0.000160457	0.329856	0.000173975	4.67108e-09	0.00581987	188.525	112.184	178.144	153.098	Group 4	hexose metabolic process
FBgn0030578	X	protein_coding	CG5347	0.0194611	0.124124	1.2232e-07	5.3103e-07	0.00289984	0.0131525	0.815039	0.0063136	1.63967e-06	0.0119537	110.038	68.4124	108.536	93.3202	Group 4	Unknown
FBgn0030589	X	protein_coding	CG9519	0.0173638	0.117282	4.00508e-16	2.50451e-14	6.67997e-07	2.36289e-05	0.129525	0.00244937	6.90604e-11	1.25655e-06	571.516	262.473	545.107	406.486	Group 4	oxidation-reduction process; alcohol metabolic process; ecdysteroid metabolic process
FBgn0030614	X	protein_coding	CG9072	0.400216	0.639002	2.41877e-12	3.19096e-11	0.00295228	0.0133343	0.255838	0.0247766	1.57533e-08	2.00492e-05	141.123	82.4366	132.939	99.7126	Group 4	tubulin complex assembly
FBgn0030643	X	protein_coding	CG15641	0.503276	0.720427	1.93376e-09	1.19422e-08	0.00561074	0.0223738	0.454431	0.000383159	2.18572e-05	4.22243e-07	174.727	65.817	155.733	102.722	Group 4	multicellular organism reproduction
FBgn0030661	X	protein_coding	CG8105	0.409944	0.64725	5.11621e-08	2.37991e-07	0.00907271	0.0327549	0.199846	0.0305085	9.75759e-06	0.00127395	139.987	82.7596	129.706	104.043	Group 4	metabolic process
FBgn0030669	X	protein_coding	CG9240	0.359387	0.602541	1.31902e-10	1.07044e-09	0.000470876	0.00311363	0.397128	0.0024415	1.76144e-06	0.000305515	299.727	208.475	284.595	245.623	Group 4	protein processing
FBgn0030840	X	protein_coding	p-cup	0.812968	0.914137	1.82348e-11	1.87256e-10	6.68795e-06	0.000128662	0.0639392	0.0219367	1.5471e-06	0.000250122	271.291	153.437	227.774	189.8	Group 4	Unknown
FBgn0030846	X	protein_coding	CG12992	0.7157	0.860181	4.5687e-10	3.26965e-09	0.000231674	0.00179287	0.10281	0.0260607	1.0115e-07	0.00327319	823.121	553.044	749.194	647.639	Group 4	Unknown
FBgn0030883	X	protein_coding	CG7772	0.0135469	0.102899	1.16426e-10	9.58791e-10	0.00177308	0.00893947	0.561269	0.00117931	6.02201e-07	0.000250055	301.647	187.785	313.308	258.294	Group 4	Unknown
FBgn0030951	X	protein_coding	CG6873	0.278756	0.530284	1.85412e-13	3.49924e-12	0.00181477	0.00910708	0.620704	0.0205487	3.47574e-08	3.4168e-05	259.94	141.837	251.258	182.367	Group 4	actin filament depolymerization; neurogenesis
FBgn0030975	X	protein_coding	CG7349	0.695812	0.847254	6.93052e-12	8.06434e-11	4.48415e-05	0.00052215	0.0550135	0.0477857	1.91726e-07	0.000237129	808.491	498.763	701.696	578.054	Group 4	tricarboxylic acid cycle
FBgn0030989	X	protein_coding	Inx5	0.0188113	0.12224	2.81121e-10	2.11383e-09	0.00376421	0.016284	0.66278	0.00176865	9.0583e-07	0.000240055	125.893	67.7007	130.888	101.699	Group 4	intercellular transport
FBgn0031082	X	protein_coding	CG17003	0.992756	0.997319	3.96991e-12	4.94298e-11	0.000418754	0.0028327	0.113526	0.0360059	2.98606e-07	5.02591e-05	231.349	132.972	205.865	158.247	Group 4	alpha-tubulin acetylation
FBgn0031085	X	protein_coding	CG9570	0.898564	0.953696	1.17752e-14	3.69809e-13	9.22899e-05	0.000892228	0.108334	0.0338682	1.6357e-08	7.93852e-07	934.58	514.544	839.945	619.326	Group 4	Unknown
FBgn0031128	X	protein_coding	hydra	0.732823	0.870113	1.09306e-09	7.2101e-09	7.80016e-05	0.000786678	0.0907866	0.0250693	1.34974e-07	0.011904	1888.14	1276.62	1702.99	1508.49	Group 4	Unknown
FBgn0031143	X	protein_coding	CG1532	0.282634	0.534719	1.79147e-15	8.15687e-14	1.67e-06	4.69803e-05	0.136627	0.00148858	4.81956e-11	1.80833e-05	872.035	503.114	800.872	635.938	Group 4	neurogenesis
FBgn0031163	X	protein_coding	CG14579	0.861096	0.936849	3.81432e-10	2.78397e-09	0.000166881	0.00139635	0.0727439	0.0495287	8.23207e-07	0.000142963	314.966	205.864	278.598	238.507	Group 4	Unknown
FBgn0031247	2L	protein_coding	CG11562	0.742715	0.875383	1.41413e-14	4.27516e-13	0.000715892	0.00430432	0.322529	0.0411854	2.64908e-07	2.39635e-07	823.372	476.071	765.066	561.681	Group 4	Unknown
FBgn0031249	2L	protein_coding	CG11911	0.00414146	0.0570591	4.49472e-11	4.12206e-10	6.0562e-06	0.00012004	0.406282	0.000114889	5.36332e-08	0.0245816	2191.26	594.398	2468.42	1987.45	Group 4	proteolysis
FBgn0031265	2L	protein_coding	CG2794	0.316205	0.568436	1.27178e-13	2.55843e-12	0.000155939	0.00133096	0.221221	0.00849079	2.11784e-09	6.98404e-06	552.129	370.295	521.638	429.708	Group 4	Unknown
FBgn0031279	2L	protein_coding	CG3544	0.446635	0.676393	2.56772e-16	1.7748e-14	2.57164e-05	0.000341211	0.24756	0.0151696	4.43223e-09	6.90835e-07	411.272	228.739	383.655	284.278	Group 4	carbohydrate metabolic process
FBgn0031323	2L	protein_coding	CG5139	0.321536	0.572619	1.11815e-09	7.35757e-09	6.46667e-05	0.000689012	0.415441	0.0321468	2.43334e-05	0.0156089	480.217	312.647	454.099	401.995	Group 4	Unknown
FBgn0031333	2L	protein_coding	CG5561	0.354952	0.59872	1.77302e-10	1.40092e-09	7.72256e-05	0.000782121	0.294359	0.00399552	4.00286e-09	0.0269718	454.019	277.967	420.241	357.673	Group 4	metabolic process
FBgn0031364	2L	protein_coding	CG17648	0.427217	0.660691	5.55284e-11	4.97571e-10	0.00164762	0.00840649	0.20742	0.0323275	8.03759e-08	4.88142e-05	116.466	63.2275	106.482	80.2464	Group 4	Unknown
FBgn0031372	2L	protein_coding	CG7295	0.853678	0.933045	1.18752e-09	7.76353e-09	2.32748e-06	6.08801e-05	0.0655893	0.00178094	3.46004e-07	0.0433413	459.306	305.086	400.991	369.886	Group 4	Unknown
FBgn0031379	2L	protein_coding	CG7289	0.312718	0.565342	3.78114e-07	1.49016e-06	0.00880024	0.032007	0.421329	0.00909074	3.14733e-05	0.00378372	587.732	495.742	571.909	534.995	Group 4	Unknown
FBgn0031384	2L	protein_coding	CG4238	0.913606	0.960709	8.42912e-15	2.84026e-13	0.00124274	0.0066866	0.180432	0.0342151	5.67136e-09	1.37501e-06	736.03	499.333	687.455	542.96	Group 4	protein ubiquitination
FBgn0031388	2L	protein_coding	CG12674	0.071834	0.25296	3.49278e-10	2.57016e-09	1.14361e-06	3.54345e-05	0.144319	0.00197047	1.47601e-08	0.0463138	205.61	140.264	192.088	178.473	Group 4	Unknown
FBgn0031407	2L	protein_coding	CG4270	0.519589	0.731341	6.62036e-11	5.82577e-10	0.00126542	0.0067771	0.251667	0.00567349	8.70228e-09	0.000617412	389.315	249.735	361.232	294.397	Group 4	Unknown
FBgn0031410	2L	protein_coding	CG17237	0.925983	0.966872	3.96451e-14	9.74498e-13	8.25813e-05	0.000820941	0.0931835	0.0432374	1.08829e-08	2.16097e-05	803.003	458.45	714.204	540.575	Group 4	Unknown
FBgn0031430	2L	protein_coding	CG3528	0.147368	0.374108	3.2816e-09	1.94491e-08	0.00154504	0.00797878	0.934631	0.016452	0.000110452	0.00247	280.379	168.016	282.474	235.92	Group 4	Unknown
FBgn0031462	2L	protein_coding	CG2964	0.701375	0.850951	3.29352e-13	5.69726e-12	0.000140728	0.00122571	0.0916445	0.0161559	1.80216e-09	2.02947e-05	721.225	405.867	649.715	495.978	Group 4	glycolysis
FBgn0031501	2L	protein_coding	CG17261	0.271494	0.522817	2.2638e-11	2.25262e-10	1.5708e-05	0.000238556	0.213879	0.00570706	2.35138e-07	0.000794176	1127.9	681.796	1038.81	885.38	Group 4	Unknown
FBgn0031504	2L	protein_coding	CG15403	0.0592318	0.228698	1.75587e-07	7.35735e-07	0.0107966	0.0376883	0.645958	0.00338826	0.000221238	0.00452334	270.12	178.73	281.856	242.383	Group 4	Unknown
FBgn0031544	2L	protein_coding	CG17593	0.53786	0.744743	1.50692e-06	5.32976e-06	0.0117088	0.0401737	0.390522	0.0225134	0.000154554	0.011517	924.69	781.168	895.178	839.939	Group 4	Unknown
FBgn0031545	2L	protein_coding	CG3213	0.535859	0.743898	4.41849e-15	1.66584e-13	8.707e-06	0.000155726	0.202511	0.0471962	1.86834e-08	7.64645e-05	6074.69	3647.91	5623.16	4470.7	Group 4	Unknown
FBgn0031554	2L	protein_coding	CG15418	0.904261	0.956917	2.58491e-09	1.56001e-08	0.00433988	0.0182415	0.219339	0.0157259	3.46718e-06	0.000185008	201.94	134.217	184.835	153.124	Group 4	Unknown
FBgn0031590	2L	protein_coding	CG3702	0.0924862	0.289841	5.4438e-10	3.82818e-09	0.00657139	0.025258	0.413909	0.00670124	2.17395e-08	0.000448899	1605.34	1291.17	1573.76	1411.21	Group 4	Unknown
FBgn0031659	2L	protein_coding	CG14043	0.167764	0.400563	2.40502e-08	1.18594e-07	0.0010133	0.00565924	0.33832	0.0127131	4.12446e-08	0.027992	698.318	545.004	673.009	618.989	Group 4	Unknown
FBgn0031733	2L	protein_coding	CG14006	0.893265	0.951945	9.43027e-12	1.05408e-10	1.26741e-05	0.000205196	0.19409	0.0441329	3.41057e-07	0.0195465	248.763	159.382	221.93	190.271	Group 4	purine ribonucleoside salvage
FBgn0031734	2L	protein_coding	CG11147	0.00512722	0.0628239	1.95887e-09	1.20788e-08	0.00313024	0.0139935	0.084637	0.000311262	1.39315e-06	0.0378213	2530.56	1943.86	2845.17	2576.77	Group 4	transport; neurogenesis
FBgn0031774	2L	protein_coding	CG9147	0.839583	0.926659	2.27537e-10	1.7533e-09	0.000227846	0.00176832	0.145808	0.0364089	1.80132e-07	0.0100857	355.43	218.623	317.613	264.367	Group 4	metabolic process
FBgn0031784	2L	protein_coding	CG9222	0.510235	0.725434	1.67374e-12	2.32151e-11	3.86279e-05	0.000465203	0.230226	0.0427633	9.48334e-08	0.00192576	755.443	466.568	698.44	577.151	Group 4	protein phosphorylation; neuron projection morphogenesis
FBgn0031817	2L	protein_coding	CG9531	0.465887	0.691498	8.66618e-14	1.84917e-12	6.75547e-05	0.000707662	0.0517267	0.0227439	1.38012e-10	9.06245e-05	365.107	216.049	336.097	263.672	Group 4	protein methylation
FBgn0031831	2L	protein_coding	CG11043	0.917322	0.962261	8.74734e-11	7.46594e-10	1.05848e-05	0.000180019	0.0507528	0.0258545	6.2511e-08	0.0087449	653.591	406.858	570.691	495.518	Group 4	mitochondrial electron transport, cytochrome c to oxygen
FBgn0031853	2L	protein_coding	TTLL3B	0.729794	0.867918	5.171e-16	3.0413e-14	4.16755e-06	9.24636e-05	0.102876	0.037922	1.57635e-09	1.83845e-05	2070.93	1231.27	1886.4	1476.03	Group 4	sperm individualization; protein polyglycylation
FBgn0031859	2L	protein_coding	CG17377	0.716657	0.860611	9.97651e-15	3.2272e-13	2.01736e-05	0.00028672	0.267994	0.0244658	6.62845e-08	9.68154e-05	4187.38	2369.36	3806.83	2925.37	Group 4	Unknown
FBgn0031861	2L	protein_coding	CG17375	0.499626	0.716968	8.41256e-11	7.21064e-10	0.000168337	0.00140634	0.17289	0.0311246	1.40349e-07	0.0013481	409.499	244.695	372.481	306.993	Group 4	Unknown
FBgn0031865	2L	protein_coding	Nha1	0.1257	0.342952	2.5531e-15	1.07257e-13	1.45298e-05	0.000226839	0.952293	0.00508459	1.05309e-08	0.00165516	636.735	392.454	639.597	518.268	Group 4	renal sodium ion transport; transmembrane transport
FBgn0031869	2L	protein_coding	CG18304	0.666607	0.830556	1.92157e-11	1.95591e-10	6.13282e-05	0.000662164	0.206897	0.003619	2.02513e-06	3.68374e-06	1154	764.407	1055.32	903.165	Group 4	regulation of autophagy
FBgn0031920	2L	protein_coding	CG6441	0.816574	0.915893	3.83844e-10	2.80032e-09	1.67674e-05	0.00024972	0.0906137	0.0286812	1.34918e-07	0.0219851	1418.29	952.703	1266.09	1131.85	Group 4	Unknown
FBgn0031950	2L	protein_coding	Herp	0.186525	0.426118	2.72842e-10	2.05828e-09	0.0101761	0.0359504	0.632816	0.0258749	8.36168e-06	0.0350046	1325.08	1160.5	1352.17	1261.4	Group 4	ER overload response; endoplasmic reticulum unfolded protein response
FBgn0031954	2L	protein_coding	CG14537	0.168389	0.40127	7.57518e-11	6.54842e-10	0.00515817	0.0209041	0.87727	0.00333873	2.41587e-07	0.000818132	187.138	99.4948	184.478	137.304	Group 4	Unknown
FBgn0032047	2L	protein_coding	CG13088	0.374792	0.615671	1.81665e-11	1.86793e-10	0.000506947	0.00328895	0.892664	0.0282019	0.000325963	0.000782323	603.411	358.585	592.528	478.586	Group 4	Unknown
FBgn0032061	2L	protein_coding	CG9314	0.595322	0.783257	1.85171e-14	5.26354e-13	7.63693e-06	0.000141977	0.0747744	0.015988	8.74439e-10	5.37926e-05	2461.34	1493.8	2241.65	1807.4	Group 4	response to oxidative stress; oxidation-reduction process
FBgn0032072	2L	protein_coding	CG9483	0.875739	0.943387	4.92041e-10	3.49968e-09	1.24674e-05	0.000202865	0.115163	0.0187438	4.60227e-07	0.0449524	261.147	162.374	227.567	200.558	Group 4	Unknown
FBgn0032109	2L	protein_coding	CG17005	0.479235	0.700685	2.08456e-10	1.62485e-09	0.000459109	0.00305959	0.287387	0.00492082	1.51319e-06	0.000376736	272.15	170.453	251.56	209.102	Group 4	Unknown
FBgn0032111	2L	protein_coding	CG13110	0.679516	0.838429	3.68057e-09	2.15921e-08	1.66713e-05	0.000248743	0.089425	0.00243404	5.53415e-07	0.0341272	325.947	210.229	287.492	259.97	Group 4	Unknown
FBgn0032219	2L	protein_coding	CG4995	0.418589	0.653942	6.65509e-11	5.84996e-10	0.000851377	0.00493378	0.547141	0.0145116	6.24109e-06	0.000375591	865.923	531.978	819.375	664.853	Group 4	transmembrane transport
FBgn0032291	2L	protein_coding	CG17118	0.619636	0.800159	4.79129e-13	7.78056e-12	1.7333e-06	4.80041e-05	0.172476	0.0317047	2.56253e-09	0.0186044	427.612	248.378	382.84	319.587	Group 4	dendrite morphogenesis
FBgn0032345	2L	protein_coding	CG14921	0.194592	0.436282	6.45329e-09	3.57781e-08	0.0015021	0.00778686	0.509819	0.0175357	8.21159e-07	0.0112949	198.598	130.658	191.043	163.931	Group 4	sensory perception of sound
FBgn0032360	2L	protein_coding	CG14926	0.396966	0.636074	9.01448e-14	1.90838e-12	5.87464e-05	0.000639411	0.471872	0.0124883	1.16132e-06	9.8491e-06	3079.69	1874.47	2913.74	2333.92	Group 4	Unknown
FBgn0032431	2L	protein_coding	CG5435	0.67427	0.835846	1.68049e-09	1.05513e-08	0.000420186	0.00283998	0.2828	0.0208148	4.95302e-06	0.00341963	431.46	264.84	389.373	327.295	Group 4	Unknown
FBgn0032445	2L	protein_coding	CG6153	0.443559	0.673817	2.43462e-06	8.29e-06	0.0138719	0.0458125	0.377522	0.0357877	8.83206e-05	0.0140877	232.492	173.659	220.86	198.286	Group 4	cellular response to DNA damage stimulus
FBgn0032511	2L	protein_coding	CG9306	0.374641	0.615609	2.98463e-14	7.61411e-13	0.000122501	0.00110319	0.0849833	0.00409866	1.39092e-07	3.30133e-10	1465.87	766.431	1238.83	875.145	Group 4	mitochondrial electron transport, NADH to ubiquinone
FBgn0032520	2L	protein_coding	CG10859	0.885978	0.948637	1.36193e-09	8.73777e-09	2.60408e-05	0.000344386	0.068834	0.0323676	2.15459e-06	0.0150958	1822.87	1225.01	1618.02	1453.43	Group 4	microtubule-based movement
FBgn0032533	2L	protein_coding	CG16888	0.791999	0.902976	7.63893e-08	3.44252e-07	0.00146819	0.0076676	0.342956	0.0399938	0.000148457	0.0245199	132.501	81.3332	118.501	100.964	Group 4	Unknown
FBgn0032609	2L	protein_coding	CG13280	0.430669	0.663186	9.06602e-14	1.91678e-12	0.000110367	0.00102491	0.240651	0.0122959	4.87332e-08	6.38939e-07	617.397	347.349	570.296	435.259	Group 4	Unknown
FBgn0032636	2L	protein_coding	CG5043	0.173023	0.408001	5.3205e-10	3.75125e-09	0.000141692	0.00123145	0.440581	0.0098992	1.08629e-06	0.00327236	846.135	552.917	805.787	701.78	Group 4	Unknown
FBgn0032646	2L	protein_coding	CG6412	0.396466	0.635588	2.82739e-15	1.16067e-13	1.40525e-05	0.000220664	0.112064	0.00542794	1.40607e-09	3.61322e-06	1799.71	1152.34	1685	1365.02	Group 4	translational elongation
FBgn0032650	2L	protein_coding	CG7094	0.310036	0.562737	8.6475e-12	9.79445e-11	6.10541e-05	0.000659942	0.167215	0.0215344	5.91523e-08	0.000704878	551.931	348.677	515.198	432.859	Group 4	protein phosphorylation
FBgn0032709	2L	protein_coding	CG15167	0.537444	0.744637	2.00899e-08	1.0063e-07	0.00379692	0.0164158	0.156575	0.0223515	4.4998e-07	0.00167122	102.771	58.5508	91.8029	73.2214	Group 4	Unknown
FBgn0032746	2L	protein_coding	CG10470	0.0213006	0.129973	1.58638e-07	6.69749e-07	0.000218832	0.00170985	0.329309	5.83136e-05	1.77267e-06	0.0248201	435.003	332.381	419.02	394.376	Group 4	Unknown
FBgn0032783	2L	protein_coding	CG10237	0.00911253	0.0840285	2.11621e-14	5.86088e-13	5.89559e-07	2.15249e-05	0.783722	5.93623e-06	6.28094e-11	0.000389691	1267.54	730.517	1249.37	1045.16	Group 4	transport
FBgn0032869	2L	protein_coding	CG17470	0.298132	0.550015	1.92161e-12	2.60739e-11	0.000108198	0.00101098	0.368258	0.0121912	1.4139e-07	0.000171017	1879.21	1221.78	1783.32	1487.4	Group 4	mesoderm development
FBgn0032878	2L	protein_coding	CG9316	0.124306	0.340504	5.31466e-12	6.40531e-11	0.000514213	0.00332011	0.808511	0.00843604	8.1871e-06	0.00138312	519.107	327.025	530.067	436.595	Group 4	Unknown
FBgn0032971	2L	protein_coding	ttm3	0.572816	0.768921	1.46409e-11	1.54664e-10	0.00027226	0.00203679	0.313975	0.0206668	3.84625e-06	0.000106576	435.502	272.925	404.05	331.46	Group 4	mitochondrion organization; protein transport
FBgn0033020	2R	protein_coding	CG10396	0.748202	0.878825	1.06309e-11	1.17208e-10	2.19578e-05	0.000303887	0.0898664	0.0168578	1.57566e-07	8.81479e-05	1084.96	698.876	975.358	832.969	Group 4	mitochondrial electron transport, cytochrome c to oxygen
FBgn0033042	2R	protein_coding	Tsp42A	0.00733934	0.0750357	1.00868e-06	3.6802e-06	0.00571079	0.0226992	0.290079	0.00290086	5.75046e-05	0.0345064	100.086	61.0819	110.029	96.3627	Group 4	Unknown
FBgn0033074	2R	protein_coding	tomboy40	0.353049	0.597115	1.74448e-10	1.37904e-09	6.03829e-05	0.000654141	0.220708	0.00983607	5.66478e-08	0.013577	793.084	508.531	735.398	636.582	Group 4	transmembrane transport; protein targeting to mitochondrion
FBgn0033086	2R	protein_coding	CG9410	0.391817	0.631138	1.03114e-12	1.5357e-11	5.77665e-06	0.000116498	0.0960917	0.00512101	2.78441e-08	0.000396467	418.525	262.42	383.842	325.725	Group 4	Unknown
FBgn0033101	2R	protein_coding	CG9436	0.0380905	0.177954	6.95079e-08	3.15881e-07	0.00128011	0.00683735	0.693231	0.000169714	1.37299e-05	0.00138673	754.643	509.63	738.597	655.67	Group 4	oxidation-reduction process
FBgn0033132	2R	protein_coding	Tsp42Ej	0.170737	0.404912	8.09313e-16	4.37787e-14	0.00019131	0.00154173	0.0606161	0.0269142	1.63781e-08	1.44977e-09	776.802	368.802	640.552	402.669	Group 4	endocytosis; cellular response to high light intensity
FBgn0033141	2R	protein_coding	CG12831	0.218518	0.464619	1.30189e-12	1.86179e-11	2.2023e-06	5.83934e-05	0.51064	0.00186603	2.3533e-06	0.000326709	352.236	206.599	331.965	282.307	Group 4	Unknown
FBgn0033167	2R	protein_coding	CG1701	0.0206024	0.128064	1.27547e-11	1.38082e-10	1.9936e-06	5.40108e-05	0.279359	0.00116437	2.50481e-10	0.0118716	527.146	243.52	496.971	413.563	Group 4	multicellular organism reproduction
FBgn0033168	2R	protein_coding	CG11145	0.39229	0.631521	1.72506e-13	3.30581e-12	3.64617e-05	0.000447331	0.255681	0.00538342	3.39e-08	8.06557e-05	174.121	89.0133	159.349	120.494	Group 4	Unknown
FBgn0033184	2R	protein_coding	CG12736	0.156168	0.385442	1.17593e-12	1.71347e-11	0.000258332	0.00195612	0.786757	0.00920301	3.99096e-07	0.000256335	860.704	601.788	849.628	723.518	Group 4	translational elongation; translation
FBgn0033243	2R	protein_coding	CG14763	0.27033	0.521446	1.75531e-08	8.90258e-08	9.54725e-05	0.000913836	0.130725	0.00945448	2.01844e-07	0.0435465	341.716	211.27	309.498	275.24	Group 4	microtubule-based movement
FBgn0033316	2R	protein_coding	CG14749	0.174569	0.409913	2.17475e-10	1.68541e-09	0.000622678	0.00386462	0.987087	0.00554125	3.71714e-05	0.00248448	278.278	203.271	277.969	245.815	Group 4	poly(A)+ mRNA export from nucleus
FBgn0033344	2R	protein_coding	CG8252	0.186191	0.425588	1.13941e-09	7.47319e-09	0.0135752	0.0450853	0.75637	0.0468069	7.98258e-07	0.000855956	182.852	116.42	179.641	143.515	Group 4	Unknown
FBgn0033350	2R	protein_coding	CG8237	0.0942813	0.292691	4.66284e-08	2.18283e-07	0.000986887	0.00554774	0.125957	0.00495274	5.65757e-09	0.0332138	408.825	294.327	387.551	349.1	Group 4	Unknown
FBgn0033371	2R	protein_coding	CNT1	0.791251	0.902645	6.74138e-12	7.86231e-11	4.58199e-06	9.85493e-05	0.0536205	0.0389926	9.50227e-08	0.00579921	772.971	444.884	651.882	543.453	Group 4	transport
FBgn0033382	2R	protein_coding	Hydr1	0.0266636	0.146667	1.79722e-12	2.4718e-11	0.00449326	0.0187885	0.485323	0.00020858	1.50107e-06	7.0908e-06	1264.23	978.308	1307.22	1139.13	Group 4	lipid metabolic process
FBgn0033434	2R	protein_coding	CG1902	0.0110349	0.0926389	4.54794e-08	2.13708e-07	0.0149689	0.0486942	0.658691	0.0027421	1.577e-06	0.0037014	1258.97	1007.38	1282.52	1161.37	Group 4	Unknown
FBgn0033440	2R	protein_coding	CG10459	0.268982	0.519712	9.06512e-08	4.02911e-07	0.0025171	0.0117663	0.494748	0.0116916	4.19299e-05	0.0054077	127.083	84.6987	121.106	105.621	Group 4	negative regulation of transforming growth factor beta receptor signaling pathway
FBgn0033498	2R	protein_coding	CG12209	0.644278	0.815432	3.70799e-11	3.46465e-10	0.00294004	0.0132902	0.262346	0.0223696	8.33433e-07	9.19455e-06	344	202.45	317.317	243.11	Group 4	Unknown
FBgn0033572	2R	protein_coding	CG12943	0.526901	0.736659	1.025e-06	3.73722e-06	0.00439757	0.01846	0.155415	0.04734	1.75406e-05	0.0225087	75.8646	46.4793	68.3489	58.513	Group 4	multicellular organism reproduction; amino acid transmembrane transport
FBgn0033608	2R	protein_coding	CG13220	0.19911	0.442121	1.3979e-12	1.98156e-11	0.0126281	0.0426137	0.771801	0.0152792	3.19619e-07	5.51252e-07	573.506	409.557	566.795	462.305	Group 4	Unknown
FBgn0033663	2R	protein_coding	ERp60	0.0102653	0.0896913	1.5082e-11	1.58813e-10	0.000227337	0.00176614	0.954511	7.69758e-05	2.00806e-07	7.53891e-06	4463.65	3580.81	4469.43	4081.35	Group 4	protein folding; cell redox homeostasis; glycerol ether metabolic process
FBgn0033669	2R	protein_coding	PI31	0.13581	0.357287	4.03883e-11	3.74136e-10	0.00123211	0.00663828	0.883099	0.00798976	4.53332e-06	8.27289e-05	1516.38	1154.87	1507.38	1331.61	Group 4	male meiosis; cellular response to DNA damage stimulus; proteasome assembly; positive regulation of proteasomal ubiquitin-dependent protein catabolic process; male gonad development
FBgn0033692	2R	protein_coding	wash	0.148381	0.37526	2.11056e-14	5.86088e-13	0.00110214	0.00605706	0.573099	0.0125513	1.75057e-09	4.60262e-06	752.665	469.733	735.405	567.153	Group 4	spiracle morphogenesis, open tracheal system; oogenesis; Arp2/3 complex-mediated actin nucleation; microtubule bundle formation; actin crosslink formation; prepupal development; actin filament bundle assembly
FBgn0033716	2R	protein_coding	Den1	0.263721	0.515368	7.43451e-08	3.35882e-07	0.00195574	0.00966998	0.406252	0.0279354	3.19906e-05	0.00416745	444.227	345.84	429.178	394.019	Group 4	proteolysis; positive regulation of apoptotic process; protein deneddylation
FBgn0033848	2R	protein_coding	CG13330	0.901535	0.955032	2.88377e-13	5.0588e-12	1.31114e-05	0.000210154	0.114322	0.024402	6.56261e-08	8.7805e-05	648.658	382.022	567.393	455.89	Group 4	Unknown
FBgn0033906	2R	protein_coding	CG8331	0.968765	0.986718	5.825e-11	5.20039e-10	5.79334e-05	0.000633515	0.104397	0.0255952	7.62819e-07	0.00144336	1324.8	1030.19	1233.14	1124.85	Group 4	Unknown
FBgn0033952	2R	protein_coding	Adgf-E	0.635947	0.809779	2.49062e-13	4.49088e-12	0.00020361	0.0016151	0.210689	0.0458981	7.28779e-08	5.09635e-05	634.946	389.331	587.925	464.206	Group 4	cell proliferation; inosine biosynthetic process; hypoxanthine salvage; adenosine catabolic process
FBgn0034051	2R	protein_coding	Mlf	0.829245	0.92126	4.34097e-11	3.99379e-10	0.00100622	0.0056333	0.318488	0.0423678	8.31911e-06	0.000145246	1795.17	1411.79	1707.88	1525.06	Group 4	protein stabilization; regulation of transcription, DNA-templated; regulation of cell proliferation
FBgn0034105	2R	protein_coding	CG7755	0.563802	0.763336	1.10659e-15	5.63222e-14	0.000568868	0.00359307	0.323015	0.0405416	6.98749e-10	6.67557e-06	589.533	314.838	552.716	384.885	Group 4	oxidation-reduction process; chaeta development
FBgn0034127	2R	protein_coding	CG7848	0.92989	0.96883	8.66325e-11	7.40981e-10	9.08836e-05	0.000881266	0.109114	0.049061	8.27241e-08	0.00886801	665.173	440.704	597.711	513.501	Group 4	oxidation-reduction process; malate metabolic process
FBgn0034129	2R	protein_coding	CG15925	0.351128	0.596113	1.80839e-10	1.42678e-09	0.000621442	0.00386139	0.461929	0.0235149	4.24526e-06	0.000919845	289.273	173.108	273.011	222.821	Group 4	Unknown
FBgn0034152	2R	protein_coding	Acp53C14a	0.0038006	0.0552796	1.99789e-15	8.85311e-14	3.26094e-09	4.35888e-07	0.322915	0.000170926	2.86823e-13	0.00162557	9739.9	3682.91	9269.68	7454.69	Group 4	multicellular organism reproduction
FBgn0034173	2R	protein_coding	CG9010	0.178325	0.414579	2.20338e-11	2.19849e-10	0.000635454	0.00392284	0.430691	0.019591	1.00407e-07	0.000301024	896.872	581.218	863.169	714.624	Group 4	oxidation-reduction process; glucose metabolic process
FBgn0034175	2R	protein_coding	ste24b	0.957179	0.982243	5.20317e-13	8.39043e-12	0.000286269	0.00211036	0.251162	0.0352176	1.04605e-07	0.000516386	446.007	260.233	398.463	304.935	Group 4	proteolysis; spermatogenesis; CAAX-box protein processing
FBgn0034390	2R	protein_coding	CG15093	0.792502	0.903117	8.67816e-12	9.81542e-11	7.61315e-05	0.000773462	0.308433	0.0207352	1.19081e-05	0.000168998	984.108	611.147	890.861	737.109	Group 4	cellular amino acid metabolic process; valine metabolic process; pentose-phosphate shunt
FBgn0034423	2R	protein_coding	CG7229	0.475355	0.69769	2.24981e-10	1.73609e-09	2.41832e-06	6.28841e-05	0.179111	0.0291506	5.12919e-06	0.0195173	522.295	342.956	474.454	431.422	Group 4	Unknown
FBgn0034429	2R	protein_coding	CG18607	0.757955	0.884882	1.23648e-06	4.44419e-06	0.00492143	0.0201619	0.340089	0.0042033	0.00124618	0.00251361	18.7618	2.56125	12.2772	6.83068	Group 4	Unknown
FBgn0034471	2R	protein_coding	Obp56e	0.756188	0.883585	7.09687e-10	4.86099e-09	2.12663e-06	5.66656e-05	0.0586393	0.0022209	1.18615e-07	0.0173164	424.138	96.5619	304.118	235.097	Group 4	sensory perception of chemical stimulus; multicellular organism reproduction
FBgn0034472	2R	protein_coding	CG8517	0.990594	0.996198	2.63342e-12	3.44603e-11	8.8351e-05	0.000865529	0.159542	0.0454334	1.0836e-06	2.62859e-05	2213.44	1427.75	1993.91	1649.66	Group 4	cellular response to DNA damage stimulus; cell redox homeostasis; glycerol ether metabolic process
FBgn0034483	2R	protein_coding	CG16894	0.871855	0.941961	1.25712e-12	1.81541e-11	0.000149666	0.00128898	0.116082	0.0283954	4.67782e-08	6.48607e-05	852.81	486.733	761.593	590.339	Group 4	Unknown
FBgn0034601	2R	protein_coding	CG4286	0.495896	0.713642	1.15511e-15	5.80209e-14	0.000505368	0.00328134	0.36379	0.0271492	1.98324e-08	8.84645e-08	797.239	449.663	752.907	541.972	Group 4	Unknown
FBgn0034612	2R	protein_coding	CG10505	0.0484146	0.20355	2.01356e-10	1.5733e-09	2.54318e-05	0.000338267	0.773817	0.00124623	3.6636e-08	0.0235096	329.489	185.428	322.087	276.645	Group 4	transmembrane transport; response to copper ion; response to zinc ion
FBgn0034645	2R	protein_coding	CG10320	0.61648	0.798378	2.31054e-12	3.07073e-11	0.00531615	0.0214209	0.493858	0.0031179	1.1989e-06	7.573e-07	1242.42	648.017	1156.82	805.166	Group 4	RNA import into nucleus; mitochondrial electron transport, NADH to ubiquinone
FBgn0034651	2R	protein_coding	CG15676	0.38633	0.625937	1.91245e-10	1.50009e-09	4.95169e-05	0.000558321	0.188031	0.00611497	1.73813e-07	0.00175742	189.424	114.923	171.494	146.263	Group 4	protein folding
FBgn0034659	2R	protein_coding	CG4021	0.0290975	0.154353	6.69379e-10	4.61553e-09	9.96999e-05	0.000946886	0.736606	0.00862565	6.54177e-07	0.0174665	468.631	311.662	475.787	422.853	Group 4	Unknown
FBgn0034684	2R	protein_coding	CG13501	0.398167	0.637308	7.911e-09	4.30382e-08	0.000159307	0.00135136	0.501567	0.0472583	5.74908e-05	0.0461174	316.212	208.12	297.93	265.425	Group 4	Unknown
FBgn0034687	2R	protein_coding	CG11475	0.101766	0.304131	1.7415e-11	1.79751e-10	6.1669e-06	0.000121835	0.333643	0.00164914	4.62852e-09	0.0137179	342.883	196.42	323.696	276.725	Group 4	Unknown
FBgn0034688	2R	protein_coding	CG11474	0.037031	0.175333	3.72414e-11	3.47772e-10	0.00017275	0.00143231	0.637226	0.00433877	6.74076e-08	0.000578244	700.006	496.092	690.475	606.146	Group 4	Unknown
FBgn0034689	2R	protein_coding	CG2921	0.402125	0.640281	5.5492e-12	6.65822e-11	0.00126869	0.00679012	0.50055	0.0471902	5.68546e-08	0.0010581	1247.97	911.154	1207.86	1032.75	Group 4	Unknown
FBgn0034825	2R	protein_coding	CG3215	0.798766	0.906298	2.24598e-08	1.11534e-07	4.60996e-05	0.000532582	0.102743	0.0282852	8.28662e-06	0.0402036	313.498	204.03	275.376	250.211	Group 4	oxidation-reduction process; glycerol-3-phosphate catabolic process; carbohydrate metabolic process; glycerol-3-phosphate metabolic process
FBgn0034893	2R	protein_coding	mRpL43	0.0385793	0.179305	9.70221e-09	5.18927e-08	0.00582142	0.0230491	0.915005	0.00198336	9.33549e-07	0.00201041	162.603	108.815	161.665	137.045	Group 4	translation
FBgn0034898	2R	protein_coding	CG18128	0.197877	0.440547	3.86366e-11	3.59556e-10	0.00871415	0.0317581	0.34164	0.0035456	7.9528e-08	2.53316e-06	209.106	127.218	198.181	151.185	Group 4	nucleoside metabolic process
FBgn0034904	2R	protein_coding	CG15800	0.219131	0.465061	5.22813e-14	1.22196e-12	0.00030159	0.00219924	0.600225	0.00196682	6.60094e-10	0.000200801	301.455	178.544	291.378	225.047	Group 4	ubiquitin-dependent protein catabolic process
FBgn0034937	2R	protein_coding	fzr2	0.656832	0.823791	1.45637e-11	1.53956e-10	8.3625e-05	0.000828769	0.0659002	0.0474887	5.7506e-08	0.000910302	513.494	292.016	458.703	368.796	Group 4	male meiosis; cyclin catabolic process
FBgn0034982	2R	protein_coding	CG4065	0.0423115	0.188796	1.61456e-06	5.68187e-06	0.0140463	0.0462699	0.886247	0.00070736	3.65393e-05	0.0209281	386.096	296.745	388.758	353.43	Group 4	Unknown
FBgn0035032	2R	protein_coding	CG4692	0.240941	0.491619	6.95515e-14	1.5326e-12	0.00102475	0.00571333	0.127415	0.0141274	1.09319e-06	2.66203e-12	3781.59	1490.84	2985.5	1665.45	Group 4	lateral inhibition; proton transport
FBgn0035046	2R	protein_coding	NDUFA8	0.437004	0.668375	2.27014e-14	6.17097e-13	0.00291646	0.0132131	0.214807	2.62161e-05	6.20924e-07	3.54604e-13	1029.92	440.393	872.093	501.933	Group 4	mitochondrial electron transport, NADH to ubiquinone
FBgn0035154	3L	protein_coding	CG3344	0.231512	0.480554	6.67815e-11	5.86705e-10	0.000320435	0.00230959	0.36447	0.0125796	5.05067e-07	0.000189702	493.381	262.367	459.194	360.983	Group 4	proteolysis
FBgn0035164	3L	protein_coding	CG13901	0.309534	0.562138	1.07882e-05	3.27063e-05	0.00683858	0.0261421	0.183418	0.0274827	0.000131072	0.033592	205.861	146.224	192.737	175.237	Group 4	Unknown
FBgn0035192	3L	protein_coding	CG9194	0.760383	0.885843	2.90627e-08	1.4099e-07	0.000648399	0.00398148	0.15379	0.00175135	4.20863e-06	0.00713645	60.9045	34.1905	52.8935	44.1282	Group 4	lateral inhibition; potassium ion transmembrane transport
FBgn0035195	3L	protein_coding	Sac1	0.67598	0.836583	2.71432e-08	1.32472e-07	0.000785463	0.00463483	0.314142	0.0406453	2.07434e-05	0.037948	1301.95	1123.77	1257.06	1196.81	Group 4	phosphatidylinositol metabolic process; negative regulation of JNK cascade; axon midline choice point recognition; axon cargo transport; synapse maturation; dorsal closure, amnioserosa morphology change; phosphatidylinositol dephosphorylation; cytoplasmic
FBgn0035218	3L	protein_coding	CG9173	0.153765	0.382379	6.15237e-14	1.38784e-12	0.00058552	0.00368347	0.947366	0.0095141	1.26281e-06	8.68837e-07	945.265	554.85	940.583	722.358	Group 4	regulation of cell cycle
FBgn0035263	3L	protein_coding	CG12035	0.296604	0.548573	1.14443e-11	1.25067e-10	9.51538e-06	0.000166626	0.135584	0.01585	7.12901e-09	0.00897207	401.549	240.111	369.146	313.958	Group 4	Unknown
FBgn0035333	3L	protein_coding	CG1317	0.0905823	0.286372	1.29696e-10	1.05571e-09	0.00036173	0.00253274	0.518559	0.00478663	3.65799e-09	0.00501075	2398.55	1920.54	2356.4	2156.92	Group 4	protein ubiquitination
FBgn0035384	3L	protein_coding	CG2113	0.408503	0.646301	1.62753e-16	1.24168e-14	0.000380752	0.00264531	0.538602	0.0291355	4.42301e-09	2.70618e-06	775.746	472.233	747.813	558.876	Group 4	positive regulation of Rho protein signal transduction
FBgn0035401	3L	protein_coding	CG1291	0.0702447	0.249865	3.24964e-11	3.09327e-10	9.43048e-05	0.00090629	0.965878	0.00210445	2.67846e-07	0.00550934	291.033	186.207	290.3	248.881	Group 4	biosynthetic process
FBgn0035473	3L	protein_coding	mge	0.442859	0.673005	1.81133e-12	2.48485e-11	0.00111391	0.00611554	0.639616	0.0153331	8.5374e-06	1.06237e-05	1059.38	727.383	1023.38	846.67	Group 4	intracellular protein transport
FBgn0035483	3L	protein_coding	Mul1	0.373303	0.614576	2.70645e-11	2.63223e-10	3.1267e-06	7.55923e-05	0.0561006	0.02202	1.7201e-07	0.0123652	548.799	342.896	500.536	440.432	Group 4	mitochondrion organization
FBgn0035491	3L	protein_coding	Dpy-30L2	0.233151	0.482297	1.31188e-12	1.87441e-11	8.67969e-05	0.000853514	0.377808	0.0248482	2.88082e-07	9.95555e-05	1418.19	929.508	1359.73	1140.09	Group 4	sperm motility
FBgn0035519	3L	protein_coding	CG1309	0.000289314	0.0166525	8.57751e-07	3.17321e-06	0.00240388	0.011342	0.740701	3.1845e-05	4.09226e-07	0.0394581	934.157	758.34	926.589	872.741	Group 4	Unknown
FBgn0035670	3L	protein_coding	CG10472	0.00374288	0.0548503	1.07626e-12	1.58682e-11	0.000513571	0.00331862	0.126771	0.000580749	2.18306e-07	9.40466e-05	6020.73	3061.4	6792.1	5276.47	Group 4	proteolysis
FBgn0035779	3L	protein_coding	CG8562	0.0294454	0.155383	8.06708e-16	4.37787e-14	3.50151e-06	8.20774e-05	0.201417	0.00472644	2.70651e-05	0.00194439	857.887	355.634	1019.47	779.521	Group 4	proteolysis
FBgn0035781	3L	protein_coding	CG8560	0.0552243	0.220096	3.96389e-15	1.54115e-13	7.13384e-05	0.000736799	0.51352	0.00361646	2.42083e-08	0.00150441	1613.17	537.433	1758.26	1184.31	Group 4	proteolysis
FBgn0035855	3L	protein_coding	CG7366	0.193972	0.435554	5.47658e-09	3.09174e-08	0.00500442	0.0204604	0.478727	0.0130121	5.69242e-07	0.00174654	547.379	369.316	524.862	442.767	Group 4	Unknown
FBgn0035911	3L	protein_coding	CG6638	0.183695	0.422214	5.26135e-08	2.44251e-07	0.00328849	0.0145801	0.806593	0.00522643	1.73681e-05	0.0205216	231.454	176.063	228.321	206.626	Group 4	oxidation-reduction process; leucine catabolic process
FBgn0035915	3L	protein_coding	S-Lap1	0.773283	0.892411	1.52163e-13	2.98053e-12	2.73357e-05	0.000358289	0.174424	0.023546	7.34817e-08	9.78095e-05	17512.2	10426.8	15809.9	12620.4	Group 4	proteolysis; mushroom body development
FBgn0036170	3L	protein_coding	CG11714	0.0204592	0.127517	2.16697e-13	3.99642e-12	0.000306284	0.00222544	0.515497	0.00270672	5.35353e-08	8.66108e-05	1614.93	994.546	1679.56	1357.49	Group 4	Unknown
FBgn0036204	3L	protein_coding	Tim13	0.0691556	0.24757	1.91596e-11	1.95266e-10	0.000358549	0.00251482	0.944361	0.00426498	3.5878e-07	0.00133283	304.214	189.404	305.538	253.678	Group 4	protein targeting to mitochondrion; protein transport
FBgn0036224	3L	protein_coding	Rpt4R	0.927722	0.968068	3.89008e-11	3.61807e-10	0.000815358	0.00477811	0.105671	0.0477787	1.80903e-08	0.000410654	374.127	243.149	340.557	278.944	Group 4	cellular response to DNA damage stimulus; protein catabolic process
FBgn0036329	3L	protein_coding	CG11262	0.943084	0.97486	1.14585e-13	2.35488e-12	5.06212e-05	0.000567	0.103197	0.0463842	4.52104e-09	0.000177294	589.348	354.724	525.693	414.748	Group 4	transmembrane transport
FBgn0036346	3L	protein_coding	CG11251	0.415794	0.651716	3.66541e-10	2.68498e-09	0.000148223	0.00127928	0.333927	0.00939553	1.31478e-06	0.0049457	438.696	286.591	408.089	352.733	Group 4	metabolic process
FBgn0036443	3L	protein_coding	CG13471	0.287216	0.539573	7.40429e-10	5.04877e-09	0.000617383	0.00383764	0.277632	0.00198018	3.20912e-07	0.00135239	263.707	169.675	246.581	208.522	Group 4	Unknown
FBgn0036454	3L	protein_coding	CG17839	0.0185761	0.121498	2.77671e-13	4.89754e-12	0.000710895	0.0042843	0.224926	0.00127672	1.82495e-05	8.18908e-05	2977.87	2378.03	3168.06	2841.75	Group 4	Unknown
FBgn0036488	3L	protein_coding	CG6878	0.0401731	0.183393	1.25139e-08	6.5459e-08	0.0064968	0.0250671	0.917396	0.00519287	2.1431e-07	0.00510362	344.73	256.004	343.352	302.665	Group 4	Unknown
FBgn0036495	3L	protein_coding	CG33259	0.700853	0.850766	4.84666e-14	1.14773e-12	1.94455e-07	9.06373e-06	0.061637	0.00100806	7.92481e-11	0.00231396	165.518	48.2168	130.936	91.2926	Group 4	multicellular organism reproduction
FBgn0036499	3L	protein_coding	CG7276	0.872589	0.942014	1.28803e-07	5.56426e-07	0.000520317	0.00335551	0.153723	0.0344578	3.14546e-05	0.0213796	153.144	92.8226	132.975	115.948	Group 4	microtubule-based movement
FBgn0036512	3L	protein_coding	CG16979	0.354607	0.598699	1.81443e-09	1.12828e-08	4.52733e-05	0.000525331	0.0735223	0.00275597	9.14901e-08	0.0132193	1137.85	808.766	1050.63	955.898	Group 4	Unknown
FBgn0036527	3L	protein_coding	CG7304	0.00884919	0.0827568	2.44234e-11	2.39554e-10	6.28611e-05	0.000675915	0.875886	0.000129128	5.31811e-09	0.0010812	170.203	63.1147	167.691	126.261	Group 4	multicellular organism reproduction; oligosaccharide biosynthetic process
FBgn0036551	3L	protein_coding	CG17029	0.0301626	0.157224	2.50554e-12	3.29469e-11	0.000240498	0.00184877	0.694623	0.000156817	4.93301e-08	0.000982899	637.061	442.043	651.668	559.566	Group 4	phosphatidylinositol phosphorylation; dephosphorylation
FBgn0036609	3L	protein_coding	CG13039	0.0291676	0.154577	1.21968e-07	5.29728e-07	0.00967009	0.034511	0.55542	0.00609192	4.4515e-05	0.007534	139.115	87.5014	146.696	124.33	Group 4	Unknown
FBgn0036706	3L	protein_coding	CG6485	0.245643	0.496566	9.76331e-08	4.311e-07	0.0091914	0.0330899	0.719093	0.0319603	0.0153923	0.00057125	230.412	123.2	249.232	202.573	Group 4	mitochondrial electron transport, NADH to ubiquinone
FBgn0036778	3L	protein_coding	Cyp312a1	0.11438	0.324175	8.51852e-22	7.65437e-19	1.55314e-05	0.000236762	0.966692	0.0101103	2.9856e-10	2.87008e-09	2656.16	1290.96	2662.19	1732.37	Group 4	oxidation-reduction process
FBgn0036780	3L	protein_coding	CG7330	0.377873	0.618407	1.26598e-17	1.56305e-15	5.94782e-05	0.000645205	0.147863	0.00132717	1.03538e-11	2.36854e-08	171.277	22.7165	149.98	60.1843	Group 4	Unknown
FBgn0036928	3L	protein_coding	Tom20	0.71735	0.860707	3.96279e-13	6.65567e-12	0.00161884	0.00829368	0.156371	0.0410921	6.18193e-08	2.70764e-06	974.038	736.5	931.356	796.306	Group 4	protein targeting to mitochondrion
FBgn0036941	3L	protein_coding	CG7335	0.194174	0.435707	1.19226e-11	1.30031e-10	0.00108535	0.00598918	0.520457	0.0201482	2.29442e-08	0.000604225	430.465	253.145	414.696	325.765	Group 4	Unknown
FBgn0036990	3L	protein_coding	mRpL15	0.032136	0.162902	1.27781e-08	6.6712e-08	0.000323943	0.00232554	0.844625	0.000185014	3.19769e-06	0.00814015	219.924	146.507	217.54	194.206	Group 4	translation
FBgn0037001	3L	protein_coding	CG6020	0.885137	0.948178	5.99635e-15	2.13623e-13	0.00166747	0.00848639	0.301112	0.0291828	3.63601e-07	9.84218e-09	3499.13	1953.33	3182.82	2217.4	Group 4	mitochondrial electron transport, NADH to ubiquinone
FBgn0037039	3L	protein_coding	CG10587	0.516236	0.729154	4.99458e-11	4.5307e-10	9.31248e-06	0.000164074	0.0601504	0.00855068	4.82915e-08	0.00377032	164.211	91.9176	144.201	121.636	Group 4	proteolysis; multicellular organism reproduction
FBgn0037147	3L	protein_coding	CG7140	0.716306	0.860538	2.62966e-12	3.4439e-11	4.57043e-05	0.000529289	0.0852389	0.0115616	1.04238e-08	0.000216373	688.972	397.803	613.849	492.383	Group 4	oxidation-reduction process; glucose metabolic process
FBgn0037170	3L	protein_coding	Trxr-2	0.0552857	0.220135	1.27734e-13	2.56323e-12	0.00353208	0.0154525	0.741286	0.00648522	9.17836e-09	2.17008e-05	228.964	121.05	234.062	167.863	Group 4	oxidation-reduction process; cell redox homeostasis
FBgn0037176	3L	protein_coding	CG14456	0.481929	0.702733	1.14035e-10	9.42944e-10	0.0009917	0.00556936	0.138634	0.0150027	1.19639e-08	0.00172121	106.847	59.5048	97.5919	75.8489	Group 4	Unknown
FBgn0037191	3L	protein_coding	CG14448	0.162654	0.394381	3.85343e-12	4.81277e-11	8.60681e-06	0.000154809	0.486986	0.00156597	3.74705e-07	0.000970787	487.617	300.088	463.901	396.478	Group 4	Unknown
FBgn0037203	3L	protein_coding	slif	0.00553415	0.0649631	9.84505e-11	8.29343e-10	6.81145e-06	0.000129458	0.33697	2.16573e-06	7.71267e-10	0.00635722	448.465	245.513	421.521	362.938	Group 4	negative regulation of innate immune response; defense response to Gram-negative bacterium; growth; lipid metabolic process; amino acid transmembrane transport; amino acid transport
FBgn0037329	3R	protein_coding	CG12162	0.996515	0.998326	2.31104e-17	2.57785e-15	0.000199351	0.00158755	0.179615	0.0412595	1.95645e-09	9.90264e-08	1596.27	906.617	1468.26	1035.21	Group 4	Unknown
FBgn0037330	3R	protein_coding	mRpL44	0.532739	0.741818	1.31427e-06	4.70391e-06	0.0138216	0.0456859	0.291707	0.0043477	8.90487e-06	0.0244883	165.838	123.783	156.477	139.672	Group 4	mitochondrial translation; RNA processing; neurogenesis
FBgn0037433	3R	protein_coding	CG17919	0.00563998	0.0653401	9.6258e-17	8.15119e-15	0.0125577	0.042447	0.0664181	0.000162267	5.74072e-07	5.26574e-07	348.954	210.33	408.023	305.696	Group 4	multicellular organism reproduction
FBgn0037455	3R	protein_coding	CG2336	0.541505	0.747603	2.89547e-11	2.79163e-10	3.13715e-05	0.000397651	0.0648676	0.0174962	9.60017e-08	0.00041709	559.387	363.404	508.463	437.718	Group 4	oxidation-reduction process
FBgn0037461	3R	protein_coding	CG15177	0.936645	0.971571	2.02974e-09	1.24541e-08	1.59869e-05	0.000241206	0.0545423	0.0350941	1.86954e-06	0.0296563	769.356	498.614	670.823	603.111	Group 4	Unknown
FBgn0037500	3R	protein_coding	CG17944	0.858345	0.935251	2.2208e-15	9.62982e-14	1.47432e-07	7.61527e-06	0.103845	0.029815	2.16085e-08	0.00179569	459.82	247.278	389.179	307.335	Group 4	Unknown
FBgn0037534	3R	protein_coding	CG2781	0.0333499	0.165993	1.51904e-09	9.68427e-09	0.0108115	0.037727	0.365475	0.00511891	8.20579e-07	0.0091141	1093.57	825.487	1151.19	1010.16	Group 4	fatty acid elongation
FBgn0037579	3R	protein_coding	CG18193	0.401181	0.639722	1.59563e-08	8.15669e-08	0.000795131	0.00467993	0.164042	0.0175767	8.3928e-07	0.00493459	590.139	369.49	536.432	459.028	Group 4	mitochondrial electron transport, cytochrome c to oxygen
FBgn0037592	3R	protein_coding	CG11737	0.0249707	0.141314	1.57168e-09	9.96485e-09	0.000398996	0.00273361	0.601117	0.00249319	9.24186e-07	0.000397518	628.759	490.647	619.736	568.374	Group 4	Unknown
FBgn0037654	3R	protein_coding	CG11983	0.576182	0.771491	7.82739e-08	3.51667e-07	0.000997782	0.00559574	0.12043	0.0360886	5.45964e-06	0.0142977	328.095	244.086	305.546	278.331	Group 4	Unknown
FBgn0037664	3R	protein_coding	CG8420	0.0473935	0.200928	9.79615e-16	5.1276e-14	4.62332e-09	5.58042e-07	0.0553736	0.000368287	3.84797e-13	0.000619385	1030.68	412.705	914.466	716.625	Group 4	multicellular organism reproduction
FBgn0037668	3R	protein_coding	CG16736	0.914442	0.961213	2.53715e-10	1.93201e-09	5.70205e-05	0.000626529	0.229449	0.0112291	1.69516e-05	0.00415156	91.6949	55.2134	80.2937	67.9738	Group 4	Unknown
FBgn0037721	3R	protein_coding	CG9427	0.105604	0.309876	1.96473e-10	1.53961e-09	2.19639e-05	0.000303887	0.537441	0.00388407	1.31299e-08	0.034525	296.887	131.052	278.745	227.143	Group 4	Unknown
FBgn0037749	3R	protein_coding	CG9471	0.00620038	0.0687354	6.97095e-12	8.10554e-11	0.000127656	0.00113695	0.18733	0.000404157	6.66164e-07	0.0024956	382.91	257.971	417.522	363.383	Group 4	multicellular organism reproduction
FBgn0037751	3R	protein_coding	topi	0.217642	0.463593	8.82429e-08	3.92963e-07	0.0063846	0.0247809	0.712014	0.0379902	4.92056e-06	0.0259375	238.134	167.556	232.794	203.425	Group 4	male meiosis; positive regulation of transcription during meiosis; spermatogenesis; regulation of transcription, DNA-templated
FBgn0037788	3R	protein_coding	CG3940	0.483397	0.704113	1.39699e-11	1.48553e-10	3.84206e-06	8.72774e-05	0.0838259	0.00115184	2.57003e-06	4.69256e-06	1149.37	580.507	902.695	725.698	Group 4	one-carbon metabolic process
FBgn0037860	3R	protein_coding	CG6629	0.0334629	0.166327	3.53001e-08	1.69219e-07	0.000643648	0.00395982	0.7448	0.00392438	6.52888e-06	0.0366402	386.578	260.758	394.508	353.838	Group 4	succinate metabolic process; mitochondrial electron transport, succinate to ubiquinone; tricarboxylic acid cycle
FBgn0037900	3R	protein_coding	CG5276	0.821184	0.917478	7.33735e-16	4.05032e-14	1.72215e-06	4.78593e-05	0.0808594	0.0383553	6.69575e-10	0.000239084	875.461	539.395	776.211	621.018	Group 4	Unknown
FBgn0037942	3R	protein_coding	CG14721	0.214526	0.4603	2.02117e-13	3.77487e-12	8.46821e-05	0.000837706	0.515952	0.0091089	6.25423e-09	0.000795287	558.728	382.309	542.37	457.801	Group 4	thiamine metabolic process; thiamine diphosphate biosynthetic process
FBgn0037987	3R	protein_coding	CG14739	0.845953	0.929011	1.13708e-13	2.33984e-12	3.80814e-05	0.000461293	0.136225	0.0255412	7.01181e-08	2.01214e-05	731.352	398.746	649.528	495.007	Group 4	Unknown
FBgn0037988	3R	protein_coding	CG14740	0.443907	0.674155	1.97538e-13	3.69789e-12	1.80588e-05	0.000262193	0.275042	0.0250834	3.30504e-08	0.000573852	1586.39	966.423	1472	1203.06	Group 4	citrate metabolic process; tricarboxylic acid cycle; cellular carbohydrate metabolic process
FBgn0037996	3R	protein_coding	CG4830	0.695788	0.847254	2.91391e-13	5.10614e-12	0.000883027	0.00507898	0.449132	0.00228881	1.3275e-08	0.000357239	203.802	28.9952	173.751	77.4502	Group 4	metabolic process
FBgn0038000	3R	protein_coding	CG10014	0.934433	0.970495	9.68115e-11	8.18093e-10	0.00035147	0.00247806	0.0683648	0.0473429	2.24766e-07	0.000799449	591.062	362.039	522.708	426.127	Group 4	Unknown
FBgn0038032	3R	protein_coding	CG10096	0.0180166	0.119655	7.81587e-15	2.66445e-13	0.000127792	0.00113754	0.530715	0.0074748	7.51804e-10	2.44429e-05	5163.26	3447.45	5257.95	4330.33	Group 4	Unknown
FBgn0038078	3R	protein_coding	CG14391	0.730498	0.868373	2.44994e-07	9.99884e-07	0.00364156	0.0158585	0.175771	0.0458095	4.01669e-06	0.0180303	324.556	216.175	294.274	255.163	Group 4	Unknown
FBgn0038089	3R	protein_coding	d-cup	0.0482715	0.203246	1.93223e-06	6.7021e-06	0.00371046	0.0160893	0.871633	0.00080879	0.000105838	0.0486809	140.669	89.0231	142.943	127.053	Group 4	Unknown
FBgn0038102	3R	protein_coding	CG14383	0.168671	0.401662	4.12745e-06	1.34727e-05	0.0105715	0.0370656	0.63829	0.00648664	4.03837e-05	0.0481088	164.025	112.981	158.472	140.575	Group 4	Unknown
FBgn0038109	3R	protein_coding	CG11656	0.288262	0.540186	6.23379e-08	2.85543e-07	0.00444965	0.0186351	0.399857	0.0475194	1.10527e-06	0.0197947	426.763	300.384	408.053	357.014	Group 4	Unknown
FBgn0038122	3R	protein_coding	CG8138	0.331049	0.581237	2.58713e-08	1.26724e-07	0.000767193	0.00453862	0.708837	0.0180204	7.83145e-05	0.0435265	347.751	218.806	333.075	289.464	Group 4	Unknown
FBgn0038123	3R	protein_coding	CG8508	0.124654	0.341143	2.66847e-09	1.60736e-08	0.000161974	0.00136874	0.891392	0.0152867	0.000102054	0.0349291	389.289	260.307	394.12	352.124	Group 4	Unknown
FBgn0038126	3R	protein_coding	CG8483	0.997294	0.998591	4.71765e-07	1.82894e-06	0.00670934	0.0257149	0.294644	0.0104417	0.000178687	0.00452323	35.9098	14.0927	29.1527	20.8749	Group 4	Unknown
FBgn0038127	3R	protein_coding	CG8476	0.454043	0.682372	3.17142e-11	3.02801e-10	0.000227339	0.00176614	0.125553	0.0227576	2.33713e-08	0.000593342	802.88	488.527	735.484	601.49	Group 4	Unknown
FBgn0038213	3R	protein_coding	CG9624	0.600473	0.787165	1.01904e-10	8.54431e-10	5.23352e-05	0.000581766	0.307618	0.00923769	1.40362e-06	0.00883292	568.476	329.799	510.93	426.635	Group 4	Unknown
FBgn0038281	3R	protein_coding	RpL10Aa	0.762965	0.886707	1.50651e-07	6.40712e-07	0.000563068	0.00356539	0.0985661	0.0282791	3.64523e-06	0.0310865	589.909	395.381	526.878	472.064	Group 4	phagocytosis; translation; neurogenesis
FBgn0038311	3R	protein_coding	CG14864	0.237009	0.487026	4.61978e-09	2.64778e-08	0.00123413	0.00664696	0.590862	0.0365052	6.06342e-06	0.00688799	276.347	177.552	265.613	226.376	Group 4	Unknown
FBgn0038334	3R	protein_coding	h-cup	0.829326	0.92126	2.22224e-13	4.0659e-12	9.80771e-05	0.000934767	0.261768	0.0396819	2.38954e-07	0.000207609	760.738	459.134	691.779	546.287	Group 4	Unknown
FBgn0038359	3R	protein_coding	CG5614	0.0899881	0.285274	2.97486e-10	2.22756e-09	4.78462e-05	0.000545743	0.673563	0.00935461	4.17457e-06	0.00289878	2098.79	1443	2056.5	1841.11	Group 4	Unknown
FBgn0038386	3R	protein_coding	CG5478	0.600824	0.787311	1.39507e-08	7.22043e-08	0.00809036	0.029971	0.31925	0.0369162	4.1692e-07	0.00810119	154.493	93.6958	142.585	114.097	Group 4	Unknown
FBgn0038400	3R	protein_coding	CG5903	0.587921	0.778982	2.62488e-12	3.44042e-11	0.0012319	0.00663828	0.38893	0.00807794	3.30451e-07	8.05036e-06	1640.2	1206.7	1564.91	1334.98	Group 4	Unknown
FBgn0038488	3R	protein_coding	m-cup	0.506437	0.722767	2.65076e-11	2.58741e-10	2.91342e-05	0.000376524	0.312719	0.0462912	8.16911e-07	0.0172915	1494.15	1004.63	1394.25	1217.87	Group 4	protein ubiquitination
FBgn0038539	3R	protein_coding	Atg8b	0.963292	0.984474	2.88055e-12	3.7272e-11	2.98824e-06	7.36796e-05	0.0540978	0.021633	2.30887e-07	0.00024544	725.674	393.658	616.931	505.861	Group 4	macroautophagy
FBgn0038576	3R	protein_coding	Arp5	0.120779	0.334356	2.39542e-11	2.35666e-10	0.00479505	0.0197643	0.7839	0.0243237	1.54795e-06	0.000705402	257.154	183.716	260.892	220.287	Group 4	chromatin remodeling; regulation of transcription, DNA-templated; DNA repair
FBgn0038630	3R	protein_coding	CG14305	0.694869	0.846705	4.69239e-13	7.65839e-12	1.07891e-05	0.000182343	0.0591996	0.0248549	5.9153e-08	9.93906e-06	1496.17	947.699	1312.1	1090.43	Group 4	protein phosphorylation
FBgn0038649	3R	protein_coding	CG7718	0.631199	0.806972	5.80207e-10	4.05368e-09	0.000491706	0.00321328	0.0772732	0.00101652	1.4633e-07	0.000321155	306.004	199.219	277.862	235.107	Group 4	phospholipid biosynthetic process
FBgn0038655	3R	protein_coding	CG14297	0.2662	0.517055	1.72e-11	1.78214e-10	0.000135575	0.00119203	0.364578	0.0111737	3.72991e-07	0.00028664	1050.77	663.047	991.771	829.22	Group 4	protein dephosphorylation
FBgn0038656	3R	protein_coding	CG14294	0.917325	0.962261	4.59646e-10	3.28661e-09	0.00172881	0.00874353	0.108409	0.0393409	6.6665e-08	0.00115046	353.083	199.246	309.782	239.414	Group 4	Unknown
FBgn0038739	3R	protein_coding	CG4686	0.277245	0.528605	2.70035e-10	2.04091e-09	0.00591328	0.0232987	0.75809	0.0371009	9.39372e-07	0.00225887	495.438	297.317	483.629	379.81	Group 4	Unknown
FBgn0038749	3R	protein_coding	Xport	0.052793	0.213736	3.9274e-11	3.64649e-10	1.68433e-07	8.35656e-06	0.10339	0.000633173	3.66222e-08	0.0185076	359.332	215.103	332.518	303.27	Group 4	positive regulation of protein targeting to membrane; cellular response to light stimulus; rhodopsin biosynthetic process; phototransduction, visible light; chaperone-mediated protein transport; retina homeostasis
FBgn0038788	3R	protein_coding	Sirt2	0.116071	0.326664	7.15276e-08	3.24331e-07	0.00583813	0.0230917	0.892751	0.00929557	1.4338e-05	0.0299695	532.034	410.364	536.015	485.43	Group 4	determination of adult lifespan; protein deacetylation; dendrite morphogenesis
FBgn0038808	3R	protein_coding	Srp14	0.806491	0.910652	5.42272e-08	2.51166e-07	0.00270073	0.0124201	0.0674889	0.0200542	2.46688e-07	0.0218862	251.259	192.75	234.805	212.523	Group 4	SRP-dependent cotranslational protein targeting to membrane
FBgn0038887	3R	protein_coding	CG7907	0.689446	0.844717	4.60726e-07	1.78871e-06	0.00238265	0.0112673	0.240817	0.0461901	1.77128e-05	0.0407512	389.171	273.617	357.068	319.826	Group 4	mRNA transport; mRNA splicing, via spliceosome; mRNA cis splicing, via spliceosome
FBgn0038909	3R	protein_coding	CG6569	0.564558	0.763603	1.03686e-13	2.16077e-12	2.4465e-07	1.0901e-05	0.0830039	0.00840359	5.39671e-09	0.00206075	1101.72	674.627	986.018	845.128	Group 4	Unknown
FBgn0038944	3R	protein_coding	CG5388	0.420475	0.655053	1.82931e-07	7.63938e-07	0.00118764	0.00645676	0.592941	0.00393356	0.000333136	0.0136471	254.5	153.332	236.918	205.437	Group 4	Unknown
FBgn0039083	3R	protein_coding	CG10177	0.886094	0.948678	3.61332e-11	3.39384e-10	1.32235e-05	0.000210716	0.0500259	0.0489697	1.73297e-07	0.00173918	785.534	490.502	691.318	594.13	Group 4	intracellular signal transduction; protein phosphorylation; negative regulation of cell size; Golgi organization
FBgn0039104	3R	protein_coding	CG10252	0.687052	0.843636	1.60391e-15	7.51932e-14	5.15621e-05	0.00057518	0.24996	0.0253186	1.75337e-08	5.12136e-06	7077.8	3894.04	6487.19	4776.39	Group 4	Unknown
FBgn0039112	3R	protein_coding	CG10219	0.869272	0.940568	1.3496e-16	1.09142e-14	0.00970423	0.0345947	0.537458	0.00558834	2.81619e-07	3.56366e-12	1608.62	800.372	1512.67	925.976	Group 4	tricarboxylic acid cycle
FBgn0039139	3R	protein_coding	Ime4	0.648275	0.817915	2.51222e-10	1.91663e-09	0.000390228	0.00268982	0.363564	0.000771771	9.28271e-06	7.68352e-05	171.121	110.159	157.002	132.152	Group 4	regulation of gene silencing; germarium-derived female germ-line cyst encapsulation; ovarian follicle cell development; RNA methylation; regulation of Notch signaling pathway
FBgn0039152	3R	protein_coding	Rootletin	0.179867	0.416954	1.22202e-12	1.77105e-11	3.37905e-08	2.53022e-06	0.28826	0.0005661	1.47082e-08	0.0403185	1453.38	875.8	1337.37	1202.74	Group 4	Unknown
FBgn0039184	3R	protein_coding	CG6432	0.118315	0.330708	7.82498e-15	2.66445e-13	4.20605e-09	5.15369e-07	0.471948	0.0023496	4.88024e-07	0.00176366	925.524	545.484	881.637	775.042	Group 4	metabolic process
FBgn0039246	3R	protein_coding	CG10845	0.673433	0.835424	1.56473e-13	3.04182e-12	3.92451e-05	0.000470882	0.168733	0.0243793	5.54978e-08	6.36945e-05	1036.63	629.161	946.595	759.037	Group 4	microtubule-based movement
FBgn0039251	3R	protein_coding	Trf4-2	0.910454	0.959266	4.46222e-10	3.20764e-09	0.000171062	0.00142177	0.0836851	0.0363224	4.09853e-07	0.00487641	440.966	289.925	395.152	339.991	Group 4	sister chromatid cohesion
FBgn0039321	3R	protein_coding	CG10550	0.620384	0.800384	2.65259e-13	4.71462e-12	0.00376501	0.016284	0.717823	0.041626	8.50815e-06	0.00017471	1271.13	860.601	1229.88	980.913	Group 4	Unknown
FBgn0039360	3R	protein_coding	CLS	0.544286	0.749543	3.18683e-12	4.06818e-11	5.20905e-05	0.000579444	0.196586	0.00971805	5.70349e-07	4.58764e-05	559.742	358.468	516.083	431.971	Group 4	phospholipid biosynthetic process; mitochondrial membrane organization; ATP biosynthetic process
FBgn0039374	3R	protein_coding	CG17770	0.715891	0.860253	2.88544e-12	3.73055e-11	0.00150566	0.0078028	0.382878	0.0255778	4.17247e-07	3.46331e-05	781.858	474.851	724.746	559.981	Group 4	Unknown
FBgn0039450	3R	protein_coding	CG5484	0.290901	0.54241	4.34751e-10	3.13354e-09	0.000130547	0.00115761	0.135991	0.00139548	1.06955e-08	0.0071866	419.562	325.34	399.067	365.537	Group 4	protein secretion; cell morphogenesis; neuron projection morphogenesis
FBgn0039486	3R	protein_coding	CG6074	0.0246917	0.140181	2.30588e-11	2.28805e-10	0.00173378	0.00876593	0.423873	0.00236069	9.78612e-06	5.93294e-05	158.288	91.7288	170.281	136.366	Group 4	one-carbon metabolic process
FBgn0039504	3R	protein_coding	CG14260	0.279901	0.531477	6.87976e-09	3.79513e-08	0.0136096	0.0451546	0.84942	0.00962375	2.36274e-05	0.00191339	133.481	81.2008	130.821	104.038	Group 4	adult somatic muscle development
FBgn0039594	3R	protein_coding	CG9990	0.0337984	0.167089	3.97692e-11	3.68611e-10	1.58243e-05	0.000239646	0.571558	0.00155044	1.6654e-08	0.00691205	2450.4	1885.43	2415.39	2227.2	Group 4	transport
FBgn0039597	3R	protein_coding	CG9997	0.838418	0.926385	6.17236e-12	7.30136e-11	1.04348e-07	5.86014e-06	0.0722064	0.0378408	1.37301e-06	0.0268789	1060.08	631.5	908.335	810.229	Group 4	proteolysis; protein localization; regulation of female receptivity, post-mating; multicellular organism reproduction; sperm competition
FBgn0039635	3R	protein_coding	CG11876	0.568226	0.765917	2.41234e-17	2.65424e-15	0.000253515	0.00192685	0.107104	0.00214911	7.40907e-10	9.23262e-11	3422.23	1678.01	3036.77	1931.38	Group 4	acetyl-CoA biosynthetic process from pyruvate; pyruvate metabolic process; cytoplasmic microtubule organization
FBgn0039651	3R	protein_coding	CG14508	0.644981	0.816014	7.11033e-10	4.8668e-09	3.62115e-05	0.000445727	0.110333	0.023296	1.52573e-07	0.0245469	355.191	224.612	317.318	278.063	Group 4	oxidative phosphorylation; mitochondrial electron transport, ubiquinol to cytochrome c
FBgn0039668	3R	protein_coding	Trc8	0.590185	0.78032	5.96714e-07	2.27195e-06	0.00949379	0.0340094	0.488562	0.0415267	0.000264436	0.00436156	1612.63	1317.27	1552.08	1435.45	Group 4	ventral midline development; negative regulation of growth
FBgn0039678	3R	protein_coding	Obp99a	0.809857	0.912479	2.2191e-11	2.21144e-10	2.80371e-06	7.0197e-05	0.104772	0.00294474	1.76803e-07	0.00549092	370.614	189.088	311.698	258.557	Group 4	olfactory behavior; sensory perception of chemical stimulus; response to pheromone
FBgn0039792	3R	protein_coding	CG2267	0.340251	0.590032	2.41577e-10	1.84828e-09	2.2924e-05	0.000314215	0.569705	0.0265991	4.07926e-05	0.0245243	2245.86	1435.55	2130.5	1880.71	Group 4	Unknown
FBgn0039796	3R	protein_coding	CG12069	0.475109	0.697442	3.03686e-12	3.89518e-11	0.000443489	0.00297635	0.377626	0.0294086	7.83379e-08	0.000617316	594.999	348.619	555.924	435.086	Group 4	protein phosphorylation
FBgn0039993	U	protein_coding	CG17691	0.272059	0.523406	1.08496e-09	7.16838e-09	0.0122666	0.041664	0.623208	0.0127992	1.78449e-06	0.000267146	1325.84	1012.71	1296.58	1127.83	Group 4	fatty-acyl-CoA biosynthetic process
FBgn0040028	X	protein_coding	CG17450	0.790728	0.902557	8.45486e-12	9.61666e-11	0.000191311	0.00154173	0.14266	0.0284182	3.95448e-06	6.13048e-06	120.887	62.3866	102.502	76.5438	Group 4	microtubule cytoskeleton organization; sperm competition
FBgn0040060	3L	protein_coding	yip7	0.523773	0.734425	8.79475e-15	2.93897e-13	0.00169139	0.00857975	0.504686	0.0333426	1.33945e-08	9.64909e-06	13303.7	4992.65	12360.9	7205.19	Group 4	proteolysis
FBgn0040291	3L	protein_coding	Roc1b	0.128092	0.346839	2.79106e-09	1.67071e-08	0.00034376	0.00243538	0.428756	0.000884995	3.43438e-07	0.00794732	256.904	167.466	244.808	213.16	Group 4	sperm motility; activation of cysteine-type endopeptidase activity
FBgn0040362	X	protein_coding	CG11379	0.789519	0.90194	1.21497e-12	1.76241e-11	0.000217689	0.00170587	0.125467	0.041404	1.64373e-07	7.68326e-05	196.016	99.8403	167.955	121.715	Group 4	Unknown
FBgn0040371	X	protein_coding	CG12470	0.57978	0.773256	1.059e-12	1.56832e-11	0.000733721	0.00438261	0.328236	0.0245982	3.45091e-07	4.02189e-06	1965.22	1188.69	1829.99	1422.23	Group 4	Unknown
FBgn0040376	X	protein_coding	CG13759	0.0776544	0.263995	8.21604e-10	5.55777e-09	8.89143e-06	0.000158033	0.295383	0.00573071	1.81084e-07	0.0281154	380.679	250.279	361.497	328.713	Group 4	Unknown
FBgn0040391	X	protein_coding	CG2854	0.935137	0.97087	8.56043e-15	2.87851e-13	8.07374e-05	0.000808574	0.111679	0.0312443	1.92541e-08	2.52956e-07	336.373	189.567	302.687	225.468	Group 4	Unknown
FBgn0040519	2L	protein_coding	CG15219	0.810226	0.912829	1.37116e-09	8.78998e-09	0.000732321	0.00437715	0.19771	0.0399108	1.67876e-06	0.00232295	4261.79	2776	3861.7	3268.16	Group 4	Unknown
FBgn0040529	3R	protein_coding	CG9603	0.995309	0.998024	3.3668e-11	3.19098e-10	8.87423e-05	0.000867262	0.180084	0.0179341	5.78772e-06	8.45917e-05	1327.53	994.375	1226.03	1095.3	Group 4	mitochondrial electron transport, cytochrome c to oxygen
FBgn0040623	3R	protein_coding	Spase12	0.0966839	0.296055	1.67504e-12	2.32151e-11	0.000738737	0.00440572	0.454141	0.00219803	1.88004e-09	6.18599e-05	500.765	321.105	484.304	391.19	Group 4	signal peptide processing
FBgn0040694	3L	protein_coding	CG14974	0.106587	0.3118	3.64187e-13	6.20038e-12	0.0134181	0.0446461	0.437014	0.00941284	6.24316e-06	0.00228672	256.318	128.492	287.404	203.477	Group 4	Unknown
FBgn0040747	2R	protein_coding	CG12853	0.935522	0.971098	9.99957e-16	5.20042e-14	3.05415e-05	0.000390015	0.0617018	0.0214058	6.45405e-10	1.51855e-06	1995.35	1172.28	1796.31	1360.13	Group 4	Unknown
FBgn0040763	2R	protein_coding	CG18336	0.897458	0.953628	7.21731e-11	6.28271e-10	5.13667e-05	0.000574157	0.0570728	0.0326183	1.66817e-07	0.00182498	617.744	371.358	535.261	446.721	Group 4	Unknown
FBgn0040773	2R	protein_coding	CoVIIc	0.520073	0.731576	2.99858e-12	3.84914e-11	0.00988466	0.0351527	0.286469	0.0406329	1.34422e-05	1.06636e-11	3118.42	1453.85	2652.03	1626.72	Group 4	mitochondrial electron transport, cytochrome c to oxygen
FBgn0040816	3L	protein_coding	CG12521	0.319377	0.570785	1.71074e-10	1.35635e-09	0.000473287	0.0031238	0.372183	0.0221568	2.79116e-08	0.00783808	243.329	150.425	229.303	190.059	Group 4	Unknown
FBgn0040817	3L	protein_coding	CG14132	0.280472	0.532062	1.75505e-08	8.90258e-08	0.00835341	0.0307217	0.331541	0.0124753	3.88935e-07	0.00504354	86.4356	50.9054	81.3945	64.845	Group 4	Unknown
FBgn0040859	X	ncRNA	CR32658	0.7889	0.901361	3.65877e-12	4.6088e-11	0.000167736	0.00140205	0.205239	0.0201624	9.29255e-07	1.06715e-05	2965.35	1850.42	2697.05	2191.23	Group 4	Unknown
FBgn0040994	2L	ncRNA	CR17567	0.107544	0.313161	2.24643e-12	2.99783e-11	0.00374531	0.0162186	0.442447	0.0198946	0.000102543	0.00206694	2804.97	1739.02	3049.41	2434.27	Group 4	Unknown
FBgn0041607	3L	protein_coding	asparagine-synthetase	0.63025	0.806485	6.53424e-13	1.02507e-11	2.3407e-05	0.000318943	0.161433	0.0113094	1.77018e-08	0.000526963	760.32	339.071	661.574	484.216	Group 4	asparagine biosynthetic process
FBgn0042112	3L	protein_coding	mRpL36	0.225673	0.473047	7.92981e-09	4.3126e-08	0.00117304	0.00639893	0.181176	0.000939574	5.16691e-07	0.00173411	92.3503	47.2615	83.1548	65.8651	Group 4	mitochondrial translation; translation
FBgn0042138	3L	protein_coding	CG18815	0.0171224	0.116753	2.58653e-12	3.39566e-11	0.00608123	0.0238039	0.160084	0.00426207	2.23331e-05	6.12347e-06	1123.18	922.013	1184.96	1065.08	Group 4	Unknown
FBgn0043025	3L	protein_coding	Msi	0.402569	0.640421	3.08518e-12	3.95402e-11	6.72439e-05	0.000705653	0.26168	0.0223314	7.92854e-08	0.000417735	1185.88	758.079	1106.14	923.643	Group 4	spermatid development; cell proliferation; inosine biosynthetic process; hypoxanthine salvage; adenosine catabolic process
FBgn0043532	2R	protein_coding	Obp56i	0.69771	0.848988	3.21371e-10	2.38872e-09	6.79755e-05	0.00071023	0.197864	0.0172729	5.5622e-07	0.00977393	197.37	111.124	173.484	144.254	Group 4	sensory perception of chemical stimulus; multicellular organism reproduction
FBgn0045064	2L	protein_coding	bwa	0.551027	0.754385	1.19764e-10	9.84276e-10	0.00534823	0.021534	0.273386	0.038509	1.01049e-08	0.000705072	503.6	365.818	479.822	406.443	Group 4	sphingolipid metabolic process; ceramide catabolic process; brain development; regulation of lipid metabolic process
FBgn0045866	3R	protein_coding	bai	0.00049882	0.0212169	1.47262e-07	6.27455e-07	0.00269661	0.0124118	0.335511	0.00113502	9.86307e-09	0.0389816	1248.87	960.801	1291.87	1188.94	Group 4	regulation of post-mating oviposition; reproduction; dorsal/ventral pattern formation; maternal specification of dorsal/ventral axis, oocyte, germ-line encoded; vesicle-mediated transport; Golgi vesicle transport
FBgn0046297	2R	ncRNA	CR9284	0.318483	0.569818	8.3747e-13	1.26939e-11	0.000392793	0.00270112	0.757809	0.00475678	3.58636e-06	0.000145864	2087.54	1189.82	2018.65	1563.74	Group 4	Unknown
FBgn0046332	3R	protein_coding	gskt	0.987873	0.995133	1.57796e-14	4.62354e-13	1.31886e-07	7.03999e-06	0.0650944	0.0336242	2.04499e-07	7.8976e-05	1278.2	732.73	1099.47	909.373	Group 4	protein phosphorylation; male gonad development; male gamete generation
FBgn0046793	3L	protein_coding	CG32236	0.835223	0.92457	1.17362e-09	7.68198e-09	0.000107995	0.00101024	0.196221	0.0261264	1.0564e-06	0.0276479	773.201	492.947	688.27	596.273	Group 4	protein folding
FBgn0046874	3R	protein_coding	Pif1B	0.40871	0.646375	3.72882e-11	3.48009e-10	9.86719e-06	0.00017142	0.236327	0.0100021	9.48588e-07	0.00155708	2441.79	1340.79	2187.39	1835.32	Group 4	Unknown
FBgn0050056	2R	protein_coding	CG30056	0.217606	0.463587	4.56135e-10	3.26584e-09	0.00260088	0.0120777	0.583737	0.0173075	3.56608e-07	0.00174127	380.186	236.515	366.417	298.047	Group 4	Unknown
FBgn0050178	2R	protein_coding	CG30178	0.197235	0.439667	1.89967e-13	3.57271e-12	0.0137499	0.0455185	0.937731	0.0469154	7.02179e-09	7.55722e-05	140.21	88.8011	140.724	106.522	Group 4	Unknown
FBgn0050184	2R	protein_coding	CG30184	0.466717	0.692032	2.93494e-08	1.4221e-07	0.00507511	0.0206659	0.666374	0.0140869	9.19047e-06	0.0421152	46.6216	25.5625	43.8975	34.8954	Group 4	Unknown
FBgn0050268	2R	protein_coding	CG30268	0.0454262	0.196619	4.73811e-08	2.21294e-07	0.00104864	0.00582439	0.802304	0.0083298	8.1233e-06	0.0359637	303.581	201.474	308.788	274.252	Group 4	Unknown
FBgn0050278	2R	protein_coding	CG30278	0.505366	0.721835	1.12767e-13	2.32343e-12	0.000645663	0.0039692	0.292153	0.0480727	2.26961e-08	9.2306e-06	928.025	572.3	873.646	676.691	Group 4	Unknown
FBgn0050291	2R	protein_coding	CG30291	0.904525	0.956944	7.7005e-12	8.85831e-11	8.28392e-05	0.000822998	0.0747861	0.00545346	2.99083e-07	1.45552e-05	486.686	335.872	440.898	377.983	Group 4	regulation of cyclin-dependent protein serine/threonine kinase activity
FBgn0050293	2R	protein_coding	Cht12	0.407363	0.645128	6.32329e-09	3.51058e-08	0.000590401	0.00370553	0.572631	0.00897892	0.000108499	0.00255539	877.919	592.934	832.522	730.375	Group 4	chitin metabolic process; carbohydrate metabolic process; chitin catabolic process
FBgn0050324	2R	protein_coding	CG30324	0.91409	0.96103	7.2052e-16	4.01851e-14	1.99744e-05	0.000284148	0.103333	0.0377817	8.96371e-09	2.93442e-06	816.202	455.186	726.048	537.063	Group 4	Unknown
FBgn0050350	2R	protein_coding	CG30350	0.975714	0.990224	1.57132e-11	1.64922e-10	3.83712e-06	8.72774e-05	0.0606371	0.0248151	4.8743e-07	0.00152113	721.917	437.918	624.831	537.14	Group 4	protein folding
FBgn0050355	2R	protein_coding	CG30355	0.512765	0.726936	1.05218e-08	5.59252e-08	0.00166466	0.00847475	0.194032	0.0481368	3.18783e-06	0.000855143	497.754	329.969	458.323	392.306	Group 4	Unknown
FBgn0050356	2R	protein_coding	CG30356	0.187303	0.426677	9.45983e-09	5.06876e-08	0.01469	0.0479702	0.78469	0.0111953	0.000365147	0.00289013	219.408	141.298	226.139	186.226	Group 4	Unknown
FBgn0050362	2R	protein_coding	boly	0.67026	0.833265	2.50144e-15	1.05635e-13	1.08632e-05	0.000183213	0.154101	0.0165114	1.47967e-09	3.48211e-05	850.14	510.743	778.476	612.387	Group 4	Unknown
FBgn0050384	2R	protein_coding	CG30384	0.36944	0.610787	2.42596e-10	1.8552e-09	9.07391e-05	0.000880392	0.239077	0.0396115	6.69546e-08	0.0165555	383.973	246.518	356.915	308.157	Group 4	Unknown
FBgn0050430	2R	protein_coding	CG30430	0.0930122	0.290309	1.02096e-14	3.27639e-13	0.00121785	0.00658777	0.979505	0.00430576	1.26295e-08	3.77511e-06	2121.86	1193.04	2125.66	1561.52	Group 4	Unknown
FBgn0051050	3R	protein_coding	CG31050	0.619343	0.799972	8.99774e-09	4.84452e-08	5.72137e-05	0.000626947	0.104124	0.0475929	1.92861e-06	0.0488773	241.344	150.47	214.231	190.636	Group 4	Unknown
FBgn0051105	3R	protein_coding	ppk22	0.322068	0.572998	2.70329e-15	1.12688e-13	1.67017e-08	1.45233e-06	0.0753712	0.00139724	1.04455e-09	0.000659439	453.631	210.769	397.312	316.893	Group 4	sodium ion transport
FBgn0051115	3R	protein_coding	CG31115	0.0703742	0.250051	7.4705e-13	1.15454e-11	0.0139978	0.0461382	0.953907	0.00147301	1.42536e-08	4.57371e-06	346.824	196.639	348.19	250.582	Group 4	nucleoside metabolic process
FBgn0051139	3R	protein_coding	CG31139	0.629438	0.806076	7.61458e-14	1.65535e-12	9.91769e-05	0.000942472	0.159676	0.00829783	5.13223e-09	2.02635e-05	329.872	179.748	299.201	224.219	Group 4	Unknown
FBgn0051198	3R	protein_coding	CG31198	0.0226062	0.134473	2.6261e-10	1.98901e-09	3.81322e-06	8.72349e-05	0.857894	0.000305565	1.54773e-07	0.031862	5898.49	3875.29	5826.39	5320.15	Group 4	proteolysis
FBgn0051226	3R	protein_coding	CG31226	0.0779328	0.264689	4.03683e-15	1.562e-13	0.00261811	0.0121333	0.333098	0.0172195	3.61394e-06	0.000597244	3598.68	2145.91	3950	3013.42	Group 4	Unknown
FBgn0051233	3R	protein_coding	CG31233	0.0800066	0.26886	5.07441e-21	3.37467e-18	3.55602e-12	2.87576e-09	0.265637	0.00024851	1.68642e-10	1.66626e-06	3295.54	924.565	2975.71	2075.58	Group 4	proteolysis
FBgn0051259	3R	protein_coding	CG31259	0.276065	0.527599	6.74232e-12	7.86231e-11	1.12453e-06	3.50445e-05	0.053938	0.0250624	1.71725e-07	0.0161294	105.785	23.5758	63.4894	39.5908	Group 4	Unknown
FBgn0051266	3R	protein_coding	CG31266	0.0776733	0.263995	1.48634e-07	6.33134e-07	0.0052018	0.0210493	0.574967	0.000546406	3.3575e-06	0.00639961	216.427	133.3	207.033	174.402	Group 4	proteolysis
FBgn0051347	3R	protein_coding	CG31347	0.431319	0.663424	1.47249e-10	1.18018e-09	0.000468813	0.00310423	0.26475	0.0436077	3.32994e-07	0.00208477	452.745	291.508	423.082	354.579	Group 4	Unknown
FBgn0051407	3R	protein_coding	CG31407	0.389462	0.628783	2.66151e-14	7.01096e-13	4.14985e-07	1.65336e-05	0.20894	0.0181039	8.91973e-09	0.00315887	734.078	434.706	674.082	564.068	Group 4	Unknown
FBgn0051473	3R	protein_coding	CG31473	0.664072	0.829141	1.06692e-11	1.1747e-10	0.000924962	0.00526958	0.215138	0.0288271	3.36547e-08	0.000450274	643.762	385.175	591.75	463.195	Group 4	oxidation-reduction process; pyridoxine biosynthetic process
FBgn0051475	3R	protein_coding	CG31475	0.572705	0.768836	3.87184e-07	1.52368e-06	0.00205054	0.0100471	0.0645139	0.0372868	3.85295e-06	0.0230475	95.8831	67.18	84.441	75.2838	Group 4	neuron projection morphogenesis
FBgn0051528	3R	protein_coding	CG31528	0.485065	0.705082	1.39589e-11	1.48533e-10	0.000293767	0.00215483	0.0563693	0.017265	2.76549e-09	0.000668316	373.993	213.47	340.177	267.935	Group 4	Unknown
FBgn0051642	2L	protein_coding	CG31642	0.38129	0.621421	6.40833e-08	2.93123e-07	0.000383915	0.00266157	0.0878451	0.034349	2.20501e-05	0.0130816	365.371	233.989	301.402	263.748	Group 4	Unknown
FBgn0051644	2L	protein_coding	CG31644	0.114518	0.324267	1.09469e-09	7.21793e-09	0.00257716	0.0119882	0.759131	0.016077	6.7598e-05	0.00274214	344.912	221.01	354.658	297.749	Group 4	Unknown
FBgn0051693	2L	protein_coding	CG31693	0.790346	0.902548	5.31345e-17	4.81462e-15	1.76865e-08	1.51355e-06	0.0761392	0.0285003	2.31776e-07	9.57767e-08	436.072	257.27	376.388	305.042	Group 4	transport; transmembrane transport
FBgn0051740	2L	protein_coding	CG31740	0.880715	0.9458	8.47057e-13	1.27801e-11	0.000216395	0.00169819	0.248643	0.0240465	2.99987e-07	4.38576e-05	6684.06	4060.4	6059.42	4783.23	Group 4	Unknown
FBgn0051779	2L	protein_coding	Acp24A4	0.800531	0.907046	3.70715e-19	9.82007e-17	1.15176e-05	0.000191652	0.190346	0.000869993	1.07127e-09	5.67607e-12	4595.96	889.627	3943.45	1686.27	Group 4	multicellular organism reproduction
FBgn0051858	2L	protein_coding	t-cup	0.448681	0.677651	1.2934e-08	6.74171e-08	0.000987164	0.00554774	0.277694	0.0229602	2.35738e-06	0.00429487	346.596	229.735	319.881	277.218	Group 4	Unknown
FBgn0051867	2L	protein_coding	CG31867	0.545126	0.75018	7.9863e-11	6.86346e-10	0.00201909	0.00991399	0.288122	0.0165532	3.60396e-08	0.00155614	119.888	61.9627	109.628	80.9418	Group 4	Unknown
FBgn0051952	2L	protein_coding	CG31952	0.0339151	0.16729	8.18354e-14	1.76246e-12	0.00433627	0.0182385	0.528358	0.000687821	5.22862e-07	5.43148e-07	518.691	277.211	548.416	396.999	Group 4	Unknown
FBgn0052022	3L	protein_coding	CG32022	0.213108	0.458597	1.0092e-10	8.47061e-10	0.000459853	0.0030624	0.240809	0.0178823	2.91921e-08	0.00165685	299.235	206.546	285.697	245.736	Group 4	Unknown
FBgn0052061	3L	protein_coding	CG32061	0.263024	0.51451	4.67658e-10	3.34095e-09	0.00783576	0.0292219	0.403215	0.0299822	3.53803e-07	0.000181868	503.579	314.263	480.807	380.659	Group 4	Unknown
FBgn0052064	3L	protein_coding	S-Lap4	0.972924	0.988509	2.36535e-11	2.33703e-10	1.01888e-05	0.000175312	0.0820247	0.0486128	6.03147e-07	0.00316885	11277.8	7376.72	9988.28	8701.78	Group 4	proteolysis
FBgn0052117	3L	protein_coding	CG32117	0.0742335	0.257774	1.60938e-09	1.0172e-08	0.000130442	0.00115731	0.633522	0.0186258	1.88153e-05	0.0495909	255.419	162.145	263.007	232.373	Group 4	Unknown
FBgn0052161	3L	protein_coding	CG32161	0.0540862	0.217501	4.08706e-14	9.94924e-13	0.000487248	0.00319188	0.967092	0.00168988	3.37475e-09	2.42984e-05	330.787	178.302	331.618	246.435	Group 4	Unknown
FBgn0052240	3L	protein_coding	CG32240	0.169768	0.40356	1.96512e-13	3.68722e-12	0.000572885	0.00361523	0.426736	0.0177235	1.43028e-08	2.64719e-06	852.304	492.709	815.514	620.762	Group 4	Unknown
FBgn0052262	3L	protein_coding	CG32262	0.376754	0.617514	4.66696e-16	2.80608e-14	0.000174563	0.00144197	0.336641	0.0347442	4.72903e-09	9.56336e-07	600.666	375.59	575.089	442.839	Group 4	Unknown
FBgn0052299	3L	protein_coding	CG32299	0.176291	0.412232	4.02104e-12	4.98745e-11	0.0022954	0.010929	0.686237	0.024257	8.04457e-07	2.39598e-06	464.672	275.577	453.143	349.443	Group 4	Unknown
FBgn0052847	3L	protein_coding	CG32847	0.879965	0.945622	1.04263e-08	5.54357e-08	0.000920747	0.00525482	0.189663	0.0259059	2.20755e-06	0.014583	327.64	200.545	290.154	243.546	Group 4	Unknown
FBgn0053002	2L	protein_coding	mRpL27	0.246248	0.497355	1.23381e-09	8.04015e-09	0.00767106	0.0287137	0.66956	0.0233073	3.70256e-06	0.000503686	255.164	178.426	249.032	209.807	Group 4	mitochondrial translation; translation
FBgn0053017	2R	protein_coding	CG33017	0.604773	0.790125	1.69023e-12	2.34056e-11	0.00145967	0.0076354	0.249686	0.0421174	7.89197e-08	2.75771e-06	1322.49	815.339	1230.86	955.199	Group 4	Unknown
FBgn0053140	2R	protein_coding	CG33140	0.461863	0.68875	4.39343e-10	3.16241e-09	6.16591e-05	0.000665293	0.10513	0.0219055	5.2496e-07	0.00135284	310.305	200.95	282.202	246.217	Group 4	Unknown
FBgn0053169	3L	protein_coding	CG33169	0.0682735	0.24618	3.27058e-12	4.15541e-11	5.79697e-05	0.000633515	0.683219	0.00610839	1.5027e-08	0.00142326	207.142	112.409	202.452	162.585	Group 4	Unknown
FBgn0053285	3L	protein_coding	CG33285	0.00747804	0.0757357	1.46863e-10	1.17767e-09	6.27692e-05	0.000675915	0.62689	6.73122e-05	3.40546e-07	0.00338296	185.853	106.383	193.564	165.587	Group 4	Unknown
FBgn0053286	3L	protein_coding	CG33286	0.691015	0.845275	7.31985e-13	1.13464e-11	2.04973e-06	5.4979e-05	0.0904909	0.016085	2.20465e-08	0.00179849	518.215	284.204	452.918	371.087	Group 4	Unknown
FBgn0053293	3R	protein_coding	CG33293	0.988622	0.995303	3.49028e-10	2.56989e-09	3.14982e-06	7.60375e-05	0.0590461	0.0180485	2.57147e-06	0.00730733	1004.86	670.129	878.005	798.254	Group 4	Unknown
FBgn0054041	3R	protein_coding	CG34041	0.103804	0.306881	2.43063e-11	2.3855e-10	1.39006e-07	7.34734e-06	0.851813	0.00106809	4.91457e-05	0.0185796	620.713	361.752	608.429	554.594	Group 4	oxidation-reduction process
FBgn0062442	3R	protein_coding	CG1458	0.671782	0.834345	4.12802e-13	6.85489e-12	2.97459e-06	7.35642e-05	0.0935346	0.000504137	2.57685e-08	5.26266e-06	956.121	619.285	861.995	737.259	Group 4	Unknown
FBgn0063261	3R	protein_coding	CG31275	0.071704	0.252722	1.14129e-09	7.48249e-09	4.35839e-05	0.00051183	0.741317	0.000487098	2.15473e-06	0.0133137	403.66	247.644	393.118	346.823	Group 4	lateral inhibition; microtubule-based movement
FBgn0064116	X	protein_coding	CG33713	0.265185	0.516286	1.017e-07	4.47349e-07	0.00110797	0.006085	0.646656	6.6492e-05	0.000224397	0.000221099	868.44	631.664	836.025	759.672	Group 4	Unknown
FBgn0085197	2L	protein_coding	CG34168	0.270544	0.521671	6.58535e-12	7.69592e-11	0.00261318	0.012114	0.739918	0.010522	5.92578e-07	0.00013955	3493.6	2140.03	3401.03	2661.61	Group 4	Unknown
FBgn0085199	2L	protein_coding	CG34170	0.432653	0.664426	1.02672e-13	2.14273e-12	0.00140675	0.00739929	0.593407	0.0159651	1.35661e-08	0.000165622	200.028	109.745	190.809	138.255	Group 4	Unknown
FBgn0085206	2L	protein_coding	CG34177	0.495632	0.713388	1.67901e-08	8.5451e-08	0.000185028	0.00150384	0.192242	0.012583	2.38995e-05	0.00173415	228.582	117.336	199.838	167.679	Group 4	Unknown
FBgn0085321	3R	protein_coding	CG34292	0.951305	0.979277	4.23565e-07	1.65477e-06	0.0138034	0.0456552	0.304583	0.0242769	7.26168e-05	0.000511601	371.046	245.031	335.87	282.017	Group 4	Unknown
FBgn0086907	2L	protein_coding	Cyt-c-d	0.387478	0.626894	6.97588e-15	2.43164e-13	0.000539453	0.00343914	0.512302	0.0313975	8.55991e-08	1.24503e-06	1815.96	1144.15	1746.83	1353.23	Group 4	regulation of compound eye retinal cell programmed cell death; oxidative phosphorylation; activation of cysteine-type endopeptidase activity
FBgn0250825	3L	protein_coding	CG34241	0.207751	0.452608	8.24722e-11	7.07642e-10	0.00106783	0.0059127	0.595062	0.0148844	1.16663e-07	0.00174101	772.819	454.442	742.512	593.497	Group 4	Unknown
FBgn0250826	2L	protein_coding	CG34160	0.296437	0.548453	4.2662e-13	7.05536e-12	0.00282241	0.0128793	0.678434	0.0429008	2.07233e-07	2.17418e-05	650.031	404.009	633.589	488.743	Group 4	Unknown
FBgn0250847	2L	protein_coding	CG14034	0.644319	0.815432	5.97447e-16	3.4025e-14	2.88525e-05	0.000374226	0.219149	0.0435853	1.45451e-09	4.26482e-05	2040.54	1025.89	1859.53	1315.98	Group 4	multicellular organism reproduction; phospholipid metabolic process; lipid metabolic process; neurogenesis
FBgn0259151	2L	protein_coding	CG42266	0.759106	0.885352	4.76183e-12	5.79953e-11	7.15408e-05	0.000737476	0.121958	0.0154688	2.03648e-07	6.80572e-05	530.409	321.484	462.931	374.984	Group 4	Unknown
FBgn0259184	2R	protein_coding	CG42288	0.741239	0.874672	1.15931e-08	6.10376e-08	0.000343622	0.00243538	0.170758	0.0240847	3.17972e-06	0.0224231	302.474	200.025	272.739	239.704	Group 4	Unknown
FBgn0259238	2R	protein_coding	CG42336	0.083418	0.274731	5.40127e-11	4.84527e-10	0.000236707	0.00182483	0.493274	0.00662478	1.48345e-07	0.000330872	558.052	407.809	543.66	480.866	Group 4	Unknown
FBgn0259917	3R	protein_coding	CG42446	0.174636	0.410011	3.23122e-10	2.39974e-09	0.00146873	0.00766793	0.532273	0.0146546	1.32502e-06	0.000202132	438.69	263.62	420.371	340.396	Group 4	Unknown
FBgn0259957	2L	protein_coding	CG42467	0.015006	0.1084	5.10256e-11	4.61055e-10	0.000611317	0.00380872	0.733084	0.00125679	4.79644e-09	0.000451584	97.8498	33.2871	95.1276	65.7876	Group 4	Unknown
FBgn0259964	2L	protein_coding	Sfp33A3	0.497941	0.715666	2.24415e-13	4.10135e-12	4.89193e-07	1.86576e-05	0.170028	0.00103694	6.15014e-09	0.00304002	2472.69	1133.71	2131.3	1684.9	Group 4	multicellular organism reproduction; negative regulation of catalytic activity
FBgn0259965	2L	protein_coding	Sfp35C	0.214141	0.460023	9.15325e-17	7.79182e-15	2.5621e-08	2.05145e-06	0.141126	0.00190111	1.6421e-09	2.30789e-06	1105.35	316.236	960.053	645.802	Group 4	multicellular organism reproduction
FBgn0259968	2R	protein_coding	Sfp60F	0.56843	0.766017	2.91947e-18	5.07737e-16	6.75592e-06	0.000128856	0.0554046	0.00024624	8.22243e-12	1.15588e-09	21326.2	3858.29	18084.6	8096.67	Group 4	multicellular organism reproduction
FBgn0259975	3R	protein_coding	Sfp87B	0.072385	0.25418	8.42332e-21	5.04588e-18	1.00986e-05	0.000174317	0.680007	0.000159576	1.56765e-13	1.12455e-08	28436.5	5812.26	27472.3	12787.1	Group 4	multicellular organism reproduction
FBgn0260452	2L	protein_coding	CG13984	0.333593	0.583363	2.14284e-10	1.66546e-09	0.00315821	0.0140621	0.371799	0.0192496	9.0245e-07	6.54529e-05	125.928	73.6238	118.327	92.2728	Group 4	Unknown
FBgn0260458	3L	protein_coding	PGRP-LD	0.699649	0.850197	1.48066e-08	7.61954e-08	0.000907351	0.00519853	0.169456	0.0193974	1.14293e-05	0.000960974	319.355	227.085	285.313	252.251	Group 4	immune response
FBgn0260468	3R	protein_coding	CG7950	0.2248	0.472074	1.68422e-08	8.56619e-08	0.0112252	0.0388688	0.582263	0.0466098	1.36652e-07	0.0105438	216.683	163.475	212.048	186.307	Group 4	Unknown
FBgn0260481	3L	protein_coding	CG32454	0.689261	0.844662	2.71546e-12	3.53622e-11	0.00035433	0.00249279	0.204605	0.0488607	4.9733e-07	2.87601e-05	266.755	151.053	242.585	186.544	Group 4	proteolysis
FBgn0260758	2L	protein_coding	CG42556	0.994327	0.997685	7.83678e-10	5.31233e-09	3.4355e-05	0.000425791	0.187623	0.037156	2.24766e-05	0.00483501	968.227	636.781	852.079	753.724	Group 4	cobalamin metabolic process
FBgn0260942	3R	protein_coding	bond	0.0430405	0.190296	3.76666e-14	9.34386e-13	3.99862e-06	8.95758e-05	0.342855	0.000303625	4.21096e-09	1.68123e-06	1914.33	1090.86	1819.13	1473.38	Group 4	meiotic spindle organization; spindle assembly; meiosis I cytokinesis; actomyosin contractile ring assembly; male meiosis cytokinesis; fatty acid elongation; very long-chain fatty acid biosynthetic process; meiosis II cytokinesis
FBgn0261287	3R	protein_coding	ymp	0.315211	0.567415	2.39014e-11	2.35433e-10	0.000110146	0.00102444	0.391751	0.0089117	4.53261e-07	0.000738716	1933.22	1219.6	1815.51	1525.69	Group 4	mRNA splicing, via spliceosome
FBgn0261816	3L	protein_coding	CG42758	0.322252	0.573263	9.70399e-11	8.1874e-10	0.000671316	0.00409422	0.181642	0.0286581	1.1524e-08	0.00149735	320.212	188.005	297.107	238.07	Group 4	Unknown
FBgn0261853	2R	protein_coding	CG42782	0.174801	0.410205	5.49333e-11	4.92512e-10	0.0141346	0.0465038	0.657498	0.0158728	0.00023112	0.000663909	5945.41	2031.14	6528.39	4205.73	Group 4	Unknown
FBgn0262030	3L	protein_coding	CG42841	0.232825	0.481919	4.37842e-10	3.15441e-09	0.00881859	0.0320593	0.987891	0.0208637	7.5463e-06	0.00307994	281.593	182.058	281.951	228.575	Group 4	Unknown
FBgn0262106	2L	ncRNA	CR42859	0.921076	0.964301	2.15907e-11	2.16228e-10	8.62446e-05	0.000850561	0.0527582	0.0418843	4.05955e-07	2.54967e-05	224.388	143.517	200.926	168.599	Group 4	Unknown
FBgn0262143	3R	protein_coding	CG42869	0.91425	0.961136	7.55755e-13	1.16526e-11	1.34126e-05	0.00021289	0.0808076	0.00601566	2.4083e-08	5.3401e-05	306.908	86.2259	243.145	154.408	Group 4	Unknown
FBgn0262479	2R	protein_coding	CG43069	0.226413	0.474292	2.12912e-07	8.76466e-07	0.00426356	0.0179807	0.282883	0.0294117	1.9554e-06	0.0224085	179.165	122.047	169.882	148.582	Group 4	Unknown
FBgn0262512	2R	protein_coding	Vha14-1	0.601514	0.787892	1.96008e-07	8.12464e-07	0.00589	0.0232353	0.453769	0.0163761	0.000191821	0.000654062	900.367	719.742	861.284	790.281	Group 4	proton transport; ATP hydrolysis coupled proton transport
FBgn0262559	3R	protein_coding	Mdh2	0.196895	0.43907	9.73159e-15	3.18621e-13	0.000110386	0.00102491	0.0716562	0.0100234	1.18646e-08	3.63271e-08	4396.98	2259.29	3663.37	2523.51	Group 4	positive regulation of programmed cell death; tricarboxylic acid cycle; regulation of programmed cell death; malate metabolic process; pupal development; activation of cysteine-type endopeptidase activity
FBgn0262571	2R	protein_coding	CG43111	0.271801	0.523035	2.59071e-10	1.96643e-09	0.000894856	0.00513788	0.734574	0.0163896	1.20804e-05	0.0020302	578.345	402.31	564.146	486.678	Group 4	Unknown
FBgn0262581	3L	protein_coding	CG43121	0.962326	0.984386	2.53327e-07	1.03181e-06	0.000595451	0.00373143	0.168366	0.018155	5.54794e-05	0.0200185	442.323	298.72	391.02	352.127	Group 4	Unknown
FBgn0262845	2R	protein_coding	CG43209	0.569729	0.766665	7.4582e-09	4.0822e-08	0.000234544	0.00181075	0.323705	0.0408848	2.1513e-05	0.0196401	262.792	161.832	238.524	206.509	Group 4	Unknown
FBgn0262858	3R	protein_coding	CG43222	0.145459	0.371433	1.72702e-10	1.36791e-09	0.0102396	0.0361132	0.944462	0.000894132	1.34974e-07	0.00090491	411.365	257.357	408.929	322.819	Group 4	Unknown
FBgn0262896	3L	protein_coding	CG43251	0.329034	0.579416	9.03763e-15	2.98846e-13	0.000158247	0.0013463	0.182162	0.000404602	3.61185e-09	5.25671e-08	531.935	164.524	474.527	274.331	Group 4	Unknown
FBgn0263022	3R	protein_coding	CG43317	0.580633	0.77389	1.40252e-11	1.49044e-10	1.38139e-05	0.00021819	0.129905	0.0128084	4.34514e-07	0.00173431	118.243	65.5793	104.919	86.5271	Group 4	Unknown
FBgn0263024	3R	protein_coding	CG43319	0.196634	0.438911	1.71599e-15	7.86242e-14	6.70714e-06	0.000128662	0.261777	4.63199e-05	6.72095e-11	1.0059e-05	1876.15	529.303	1669.18	1019.16	Group 4	multicellular organism reproduction
FBgn0263090	2L	ncRNA	CR43358	0.81396	0.914605	1.09174e-06	3.96181e-06	0.00888893	0.0322498	0.406607	0.0454876	0.00172609	0.0154563	1218.89	135.98	814.998	408.481	Group 4	Unknown
FBgn0263094	2L	protein_coding	CG43362	0.795157	0.904485	3.19002e-09	1.89271e-08	0.0136052	0.0451546	0.12851	0.00822901	3.56407e-06	7.11967e-05	43.2807	5.94091	33.4531	13.8062	Group 4	Unknown
FBgn0263326	3L	protein_coding	CG43407	0.920156	0.963892	7.43931e-13	1.15142e-11	4.17072e-05	0.00049383	0.25486	0.0141393	7.83932e-06	1.27037e-05	82.5615	16.5258	62.8942	34.0891	Group 4	Unknown
FBgn0263597	3R	protein_coding	Acp98AB	0.950653	0.978855	1.86557e-19	5.38816e-17	3.37557e-08	2.53022e-06	0.0606701	0.0407484	6.62154e-14	0.000111736	12540.1	4275.76	10413	6295.43	Group 4	multicellular organism reproduction; negative regulation of female receptivity, post-mating
FBgn0263624	3R	ncRNA	CR43633	0.236818	0.486978	6.38614e-12	7.50105e-11	3.27035e-05	0.000409651	0.401607	0.00538925	5.71846e-07	0.000370987	267.962	123.552	246.974	190.552	Group 4	Unknown
FBgn0263774	2R	protein_coding	CG43691	0.571145	0.767825	5.10286e-10	3.61356e-09	0.000110509	0.0010253	0.268022	0.0335341	7.97624e-06	0.00406222	275.083	175.524	251.573	217.07	Group 4	Unknown
FBgn0263911	3L	protein_coding	CoVIII	0.597957	0.78514	9.90356e-15	3.21931e-13	0.0137973	0.045654	0.327968	0.0304808	1.00038e-06	1.0401e-13	2474.53	945.008	2153.99	1086.97	Group 4	mitochondrial electron transport, cytochrome c to oxygen
FBgn0263982	2L	protein_coding	CG43731	0.271153	0.522472	1.40699e-12	1.99271e-11	0.0020281	0.0099492	0.499406	0.0354857	3.01652e-07	1.01788e-06	1889.17	1148.3	1813.99	1399.85	Group 4	Unknown
FBgn0264081	2L	protein_coding	CG43750	0.131365	0.350961	1.92757e-08	9.69445e-08	0.00581725	0.0230399	0.424785	0.0291238	0.0227894	0.00508257	340.389	232.415	385.807	337.896	Group 4	Unknown
FBgn0264340	2L	protein_coding	CG43796	0.287045	0.539468	2.60038e-07	1.05648e-06	0.00149757	0.00777182	0.494099	0.00402555	3.01941e-05	0.0305361	130.737	74.3081	121.259	103.569	Group 4	Unknown
FBgn0264374	2L	ncRNA	CR43826	0.410023	0.64725	0.00018073	0.00044792	0.00787054	0.0293246	0.20194	0.00297373	0.00509282	0.0184274	49.2168	19.2784	31.4809	25.4296	Group 4	Unknown
FBgn0264427	3R	ncRNA	CR43845	0.141802	0.366491	3.49082e-10	2.56989e-09	1.48138e-05	0.000229175	0.709134	0.00280279	7.69119e-06	0.0245135	272.157	171.647	263.897	235.116	Group 4	Unknown
FBgn0264518	3L	ncRNA	CR43917	0.40819	0.645987	3.14405e-11	3.00899e-10	1.00969e-07	5.74613e-06	0.0541901	0.00233177	6.06924e-08	0.0246631	70.0117	15.9579	53.0075	42.5215	Group 4	Unknown
FBgn0264988	2L	protein_coding	CG44139	0.691627	0.845609	4.09523e-10	2.9689e-09	4.75745e-05	0.00054418	0.116793	0.00330639	1.35942e-05	2.56434e-05	66.7318	12.2439	45.2037	27.68	Group 4	Unknown
FBgn0265087	2L	ncRNA	CR44198	0.254986	0.506031	3.64212e-10	2.67276e-09	5.12075e-06	0.000107006	0.0966651	0.000437258	7.95204e-08	0.0073138	367.706	148.164	308.716	253.372	Group 4	Unknown
FBgn0265187	2R	protein_coding	CG44252	0.339653	0.589752	1.57084e-12	2.20354e-11	1.83003e-09	2.84848e-07	0.0593433	0.00345927	3.54777e-07	0.0215156	726.649	467.156	649.335	608.463	Group 4	fatty acid transport
FBgn0265257	2L	protein_coding	CG44271	0.68382	0.840935	1.90397e-07	7.92454e-07	0.0109445	0.0380927	0.207213	0.038565	6.14583e-06	0.00793451	117.924	70.3055	106.725	86.2049	Group 4	Unknown
FBgn0265271	3R	protein_coding	CG14717	0.995693	0.998172	2.98974e-13	5.23333e-12	1.49338e-05	0.000229818	0.0973519	0.0467259	4.29145e-07	1.51943e-05	455.202	259.567	398.466	316.044	Group 4	Unknown
FBgn0265272	2R	protein_coding	CG30060	0.430077	0.662545	6.38275e-10	4.42118e-09	0.00136728	0.00722455	0.295232	0.0304482	2.32484e-07	0.00105829	165.382	98.5834	152.325	122.866	Group 4	Unknown
FBgn0265342	2R	protein_coding	CG44296	0.431506	0.663547	5.58918e-10	3.92161e-09	0.000418758	0.0028327	0.276452	0.0319193	7.23937e-06	0.000570461	408.84	268.406	382.438	326.999	Group 4	Unknown
FBgn0265538	2R	ncRNA	CR44388	0.79305	0.903231	1.56937e-13	3.04718e-12	7.22611e-05	0.000743481	0.0605894	1.98955e-06	8.81562e-09	1.14912e-07	3487.04	703.695	2714.5	1382.55	Group 4	Unknown
FBgn0265539	2R	ncRNA	CR44389	0.643965	0.815296	1.66967e-15	7.73787e-14	1.81934e-07	8.68023e-06	0.102122	0.0136402	1.2405e-08	0.000121256	3936.3	1230.65	3261.84	2193.6	Group 4	Unknown
FBgn0265657	2R	ncRNA	CR44464	0.320017	0.571185	1.3414e-11	1.44158e-10	0.000430268	0.00290207	0.586607	0.00798219	1.62487e-06	0.000617629	39.3138	13.3792	36.4062	24.3582	Group 4	Unknown
FBgn0265739	3L	ncRNA	CR44546	0.919537	0.963501	2.11222e-07	8.70397e-07	0.00186848	0.00932742	0.189459	0.0142497	2.16284e-05	0.0174568	554.796	239.463	444.545	340.57	Group 4	Unknown
FBgn0265785	2L	protein_coding	CG44574	0.525685	0.735731	3.59998e-15	1.41669e-13	7.80161e-05	0.000786678	0.162541	0.0495692	3.40565e-09	4.29884e-05	167.016	60.8412	150.33	93.269	Group 4	Unknown
FBgn0265886	3L	ncRNA	CR44675	0.618417	0.799214	4.07909e-08	1.93235e-07	0.013747	0.0455185	0.483447	0.00503937	8.31023e-06	0.00412117	26.4494	2.61866	21.9441	10.5435	Group 4	Unknown
FBgn0265922	X	ncRNA	CR44711	0.223433	0.470229	4.77375e-09	2.72746e-08	0.000208888	0.00165292	0.096282	0.0129278	4.80831e-05	0.000219636	42.5264	2.85818	21.0919	8.29657	Group 4	Unknown
FBgn0266068	2L	ncRNA	CR44821	0.0237494	0.137547	1.56667e-14	4.60716e-13	2.73573e-07	1.18627e-05	0.344658	0.000473655	2.2773e-10	0.000255832	152.266	52.2706	143.266	106.625	Group 4	Unknown
FBgn0266390	3R	ncRNA	CR45030	0.220131	0.466021	5.62942e-08	2.60069e-07	0.00187704	0.00935284	0.669527	0.00865787	1.73654e-05	0.0191605	63.9759	34.0291	60.7893	49.9536	Group 4	Unknown
FBgn0266945	3L	ncRNA	CR45396	0.394612	0.63369	3.68793e-09	2.16274e-08	0.00607445	0.0237889	0.577698	0.00967374	2.22532e-05	0.000555739	1060.56	811.011	1029.37	909.885	Group 4	Unknown
FBgn0267163	X	protein_coding	CG45603	0.928664	0.968609	2.78218e-09	1.66663e-08	5.76263e-05	0.000630614	0.105709	0.0293449	6.64264e-06	0.00864904	246.953	146.044	212.272	183.328	Group 4	Unknown
FBgn0010388	2R	protein_coding	Dro	0.000584869	0.0228891	0.000209869	0.000514617	0.00267482	0.0123377	0.0262022	0.00404274	0.000781548	0.157756	294.017	1172.71	63.2363	175.237	Group 5	response to bacterium; defense response to Gram-negative bacterium; defense response to Gram-positive bacterium; defense response; antibacterial humoral response; defense response to bacterium
FBgn0023129	3L	protein_coding	aay	0.000807822	0.0263422	0.00300786	0.00604112	0.000698809	0.00422052	0.0189022	0.000908474	0.00204572	0.72803	1825.88	2149.53	1543.3	1517.59	Group 5	peripheral nervous system development; male courtship behavior, veined wing generated song production; L-serine biosynthetic process; behavioral response to ethanol; axon guidance
FBgn0027929	2L	protein_coding	NimB1	2.71156e-05	0.00786079	1.4204e-06	5.0507e-06	2.91537e-05	0.000376524	0.0115524	0.000153665	7.27642e-06	0.208526	77.6446	154.272	56.3012	63.9985	Group 5	defense response to bacterium
FBgn0031589	2L	protein_coding	CG3714	0.000237642	0.0158827	0.0426192	0.0676735	6.87267e-05	0.000716228	0.000116566	0.000474702	0.0107108	0.21118	1860.7	2110.51	1410.99	1317.43	Group 5	nicotinate nucleotide salvage; NAD biosynthetic process
FBgn0032123	2L	protein_coding	Oatp30B	0.000346256	0.0178563	1.22275e-08	6.40856e-08	0.000338842	0.00240792	0.00688168	6.59679e-05	3.95997e-05	0.0925556	2148.83	2349.28	1948.04	2012.32	Group 5	organic anion transport
FBgn0034407	2R	protein_coding	DptB	0.000492613	0.0211902	0.000301226	0.000720289	0.00969729	0.0345852	0.0136333	0.00712381	0.00136318	0.0950822	432.691	1289.72	113.457	280.859	Group 5	defense response to Gram-positive bacterium; antibacterial humoral response; humoral immune response
FBgn0038818	3R	protein_coding	Nep4	0.00139122	0.0333358	0.00307273	0.00616451	0.0121229	0.0412966	0.0064729	0.000845848	0.0209725	0.685548	859.812	959.185	730.292	739.655	Group 5	proteolysis
FBgn0045483	2R	protein_coding	Gr59a	0.00924334	0.0846077	1.51406e-05	4.47684e-05	0.000189699	0.00153256	0.0424449	0.0116745	0.000375779	0.0935399	0.530576	7.56683	-3.33067e-16	0.685069	Group 5	sensory perception of taste
FBgn0261999	2L	protein_coding	CG42817	6.631e-05	0.0102064	2.3219e-08	1.15021e-07	4.42588e-06	9.67353e-05	0.014304	2.2507e-05	1.86373e-07	0.164597	706.299	919.914	641.39	673.427	Group 5	Unknown
FBgn0266088	2R	ncRNA	CR44830	0.0046446	0.0593986	0.00105223	0.00228623	0.000719887	0.00432216	0.0175671	0.00880524	0.00346735	0.836326	14.8931	31.0563	9.66418	9.35262	Group 5	Unknown
FBgn0266414	3R	ncRNA	CR45054	0.00941927	0.0853965	1.83814e-06	6.39791e-06	1.81847e-06	5.01055e-05	0.0096649	0.0101939	0.00128277	0.946598	3956.23	14272	1033.97	1030.53	Group 5	Unknown
FBgn0000395	2R	protein_coding	cv-2	0.000546118	0.0221847	1.06263e-14	3.3766e-13	0.0131871	0.0440951	0.00275546	0.00195793	5.16206e-09	1.44335e-07	314.516	475.828	265.673	377.787	Group 6	regulation of BMP signaling pathway; imaginal disc-derived wing vein specification; imaginal disc-derived wing morphogenesis
FBgn0000557	3R	protein_coding	Ef1alpha100E	0.00448914	0.0589093	1.02349e-06	3.73257e-06	0.000639899	0.00394275	0.00116242	0.0120946	0.00136334	0.00666298	3795.61	4904.42	3243.2	3504.9	Group 6	translational elongation; neurogenesis; translation
FBgn0000578	2R	protein_coding	ena	0.000729129	0.0254664	7.34426e-09	4.02528e-08	0.00176539	0.00890901	0.0159209	0.000601806	4.56248e-07	0.0138458	370.151	487.106	322.229	369.459	Group 6	many biological processes described with 23 unique terms, many of which group under: single-organism developmental process; cellular component organization or biogenesis; biological regulation; regulation of cellular component organization;
FBgn0001104	3L	protein_coding	Galphai	4.99227e-05	0.00897166	2.25105e-11	2.2419e-10	2.45e-05	0.000330771	0.00259143	0.000160338	5.646e-09	0.000679208	408.064	569.318	370.056	427.778	Group 6	many biological processes described with 12 unique terms, many of which group under: single-organism developmental process; cellular component organization or biogenesis; biological regulation; localization; G-protein coupled receptor signaling pathway;
FBgn0003961	2L	protein_coding	Uro	0.00395776	0.0561823	4.02712e-12	4.99116e-11	1.28939e-05	0.00020737	0.0205383	0.00211173	0.000118614	0.000264587	944.607	1723.44	549.618	838.339	Group 6	oxidation-reduction process; purine nucleobase metabolic process; allantoin biosynthetic process
FBgn0004240	2R	protein_coding	Dpt	0.000836689	0.0266974	3.58322e-05	9.99915e-05	0.000580537	0.00365639	0.00877274	0.00540498	0.000414876	0.046613	735.112	3099.21	116.866	393.276	Group 6	innate immune response; response to bacterium; defense response to Gram-negative bacterium; positive regulation of innate immune response; antibacterial humoral response; defense response to bacterium
FBgn0004657	X	protein_coding	mys	3.93905e-07	0.00249058	9.48063e-09	5.07579e-08	0.00717126	0.0271507	0.000334146	3.22327e-07	6.09185e-07	0.000532261	1540.67	1895.61	1268.18	1434.82	Group 6	many biological processes described with 32 unique terms, many of which group under: single-organism developmental process; localization; cellular component movement; biological regulation; cellular component organization or biogenesis;
FBgn0011672	3R	protein_coding	Mvl	0.000660365	0.0241646	2.58688e-11	2.53116e-10	7.1306e-06	0.000134418	0.0018436	0.00103786	8.66125e-07	0.00121489	854.36	1142.6	761.118	852.551	Group 6	transition metal ion transport; transition metal ion homeostasis; sensory perception of sweet taste; viral entry into host cell; multicellular organismal iron ion homeostasis; copper ion homeostasis; divalent metal ion transport; copper ion import; iron a
FBgn0013984	3R	protein_coding	InR	3.66831e-06	0.00263714	5.63984e-14	1.30076e-12	8.68606e-05	0.000853514	0.0323999	4.64762e-05	2.76145e-09	3.16172e-09	1171.71	2419.76	905.144	1529.25	Group 6	many biological processes described with 41 unique terms, many of which group under: biological regulation; single-organism developmental process; growth; cellular component organization or biogenesis; multi-organism reproductive process;
FBgn0014455	X	protein_coding	Ahcy13	0.00575603	0.0660738	7.34405e-07	2.75024e-06	0.0044982	0.0187995	0.0440855	0.00460239	0.000690086	0.00211783	1409.07	1929.57	1198.91	1378.39	Group 6	one-carbon metabolic process
FBgn0015279	3R	protein_coding	Pi3K92E	4.22294e-05	0.00868735	9.38228e-20	2.85478e-17	2.24023e-10	6.14128e-08	0.0207171	2.90996e-06	1.96864e-11	2.76081e-10	600.751	933.897	547.133	684.13	Group 6	many biological processes described with 36 unique terms, many of which group under: biological regulation; single-organism developmental process; cellular component organization or biogenesis; growth; instar larval development;
FBgn0027865	3R	protein_coding	Tsp96F	0.00010368	0.0111847	5.00975e-11	4.54191e-10	1.99488e-05	0.000284148	0.00114411	7.87836e-05	1.42163e-08	0.0116709	778.797	1082.47	631.22	733.198	Group 6	Unknown
FBgn0028509	2L	protein_coding	CenG1A	4.6196e-07	0.00249058	2.98924e-08	1.44452e-07	0.00214425	0.0103929	0.00992807	1.92845e-05	2.10613e-06	0.000198129	960.119	1302.57	815.513	946.589	Group 6	regulation of ARF GTPase activity; small GTPase mediated signal transduction
FBgn0030749	X	protein_coding	AnxB11	0.00165389	0.0355804	1.89042e-12	2.57154e-11	0.0013579	0.00718907	0.0253981	0.00205483	3.00802e-10	0.000256989	658.404	882.536	613.803	734.635	Group 6	regulation of cell shape; cell adhesion
FBgn0032002	2L	protein_coding	CG8353	0.0141678	0.105309	1.51019e-07	6.41433e-07	0.00207391	0.0101248	0.010156	0.0220259	0.0011559	0.00184784	160.769	294.278	108.759	154.59	Group 6	cytidine deamination
FBgn0032140	2L	protein_coding	CG13117	8.74705e-05	0.0107013	3.43784e-11	3.24598e-10	6.69546e-06	0.000128662	0.0448345	0.000146814	3.59522e-08	0.000300446	185.744	299.355	165.238	200.415	Group 6	Unknown
FBgn0032536	2L	protein_coding	Ance-3	0.0074838	0.0757465	7.49226e-18	1.01832e-15	2.5394e-05	0.000338043	0.0128558	0.00923153	1.58981e-08	5.34664e-10	342.65	964.1	259.633	626.513	Group 6	proteolysis
FBgn0032639	2L	protein_coding	CG18563	6.36503e-05	0.00991702	2.90334e-08	1.40932e-07	5.17882e-06	0.000107941	0.00315194	0.000234709	2.37145e-06	0.00036688	33.145	186.805	10.4804	33.4215	Group 6	proteolysis
FBgn0032934	2L	protein_coding	CG8679	0.000519677	0.0216498	2.73571e-09	1.6414e-08	0.00293312	0.0132638	0.0458457	0.000750439	4.42003e-07	0.000677278	125.854	188.464	112.976	141.018	Group 6	Unknown
FBgn0032935	2L	protein_coding	Atg18b	1.88487e-06	0.00263714	8.39215e-13	1.26973e-11	1.25683e-08	1.15637e-06	0.0337034	2.17556e-06	1.68365e-09	9.33312e-05	382.405	532.701	347.248	379.764	Group 6	cellular response to oxidative stress; autophagic vacuole assembly
FBgn0033593	2R	protein_coding	Listericin	0.0182212	0.12019	3.00434e-10	2.24832e-09	0.00365213	0.015896	0.00147412	0.0378117	5.36918e-06	5.3852e-05	146.062	460.52	106.885	263.805	Group 6	defense response to Gram-negative bacterium; peptidoglycan recognition protein signaling pathway; defense response to Gram-positive bacterium; positive regulation of peptidoglycan recognition protein signaling pathway; defense response to virus
FBgn0034197	2R	protein_coding	Cda9	0.0315353	0.161515	2.74808e-11	2.66952e-10	0.000210423	0.00166099	0.0494186	0.0335466	0.000158079	7.38791e-06	82.9492	218.156	52.151	109.762	Group 6	carbohydrate metabolic process
FBgn0034296	2R	protein_coding	CG10912	9.04869e-05	0.0108002	1.38039e-11	1.47175e-10	1.2285e-06	3.71397e-05	0.000991522	5.00727e-05	5.48102e-08	0.0342522	1482.87	2452.24	869.142	1139.43	Group 6	cold acclimation
FBgn0034854	2R	protein_coding	Golgin245	0.00111464	0.0298491	1.42389e-13	2.81731e-12	5.05275e-05	0.000566735	0.0454823	6.75309e-05	3.23327e-07	2.58773e-05	1767.5	2119.49	1644.48	1809.67	Group 6	Golgi vesicle transport; protein targeting to Golgi
FBgn0035023	2R	protein_coding	ITP	0.00188563	0.0379331	1.80479e-11	1.85809e-10	0.00736382	0.0277628	0.0149417	0.00240668	1.68356e-06	1.47633e-05	469.467	662.017	401.676	512.788	Group 6	neuropeptide signaling pathway; circadian rhythm; lateral inhibition
FBgn0035144	3L	protein_coding	Kah	0.00123258	0.0315475	1.4804e-12	2.08571e-11	0.00506028	0.0206262	0.0123003	0.00046522	1.69845e-06	1.04432e-08	167.523	296.009	125.24	201.767	Group 6	Unknown
FBgn0036262	3L	protein_coding	CG6910	0.000803053	0.0262927	5.87565e-13	9.37206e-12	5.65135e-08	3.62718e-06	0.0301566	0.00067855	2.89104e-07	0.000213773	4651.84	11944.2	3068.81	4967.42	Group 6	oxidation-reduction process; inositol catabolic process
FBgn0036449	3L	protein_coding	bmm	3.01942e-06	0.00263714	2.37342e-15	1.01555e-13	7.47297e-13	9.75642e-10	0.0477544	3.61398e-07	1.55484e-11	0.0206145	1047.41	1815.42	902.814	992.384	Group 6	positive regulation of lipid storage; triglyceride mobilization; determination of adult lifespan; triglyceride catabolic process; lipid homeostasis; lipid catabolic process; lipid metabolic process
FBgn0036627	3L	protein_coding	Grp	0.00566552	0.0654529	8.81748e-09	4.75697e-08	0.0124414	0.0421242	0.00763669	0.0132782	3.12821e-05	3.45487e-05	115.221	202.456	95.323	139.144	Group 6	Unknown
FBgn0039209	3R	protein_coding	CG13624	0.0020568	0.039701	1.09476e-14	3.46511e-13	0.00120152	0.00651907	0.0471955	0.000707474	5.0776e-09	5.68606e-06	1843.87	2662.48	1633.15	2129.25	Group 6	regulation of transcription, DNA-templated
FBgn0039473	3R	protein_coding	CG17191	0.000268575	0.0162097	6.04756e-07	2.30072e-06	4.63889e-05	0.000534017	0.000253263	0.000896067	5.54138e-05	0.0217094	10.8164	37.1359	1.03492	4.79176	Group 6	lipid catabolic process
FBgn0041579	2R	protein_coding	AttC	3.59625e-05	0.00807858	3.21556e-05	9.04022e-05	0.00558499	0.0223041	0.0261708	0.00169126	0.000194764	0.0241639	900.527	2958.59	212.791	716.043	Group 6	defense response to Gram-positive bacterium; defense response; antibacterial humoral response; humoral immune response; defense response to bacterium
FBgn0050372	2R	protein_coding	Asap	0.000378466	0.0186058	8.9691e-10	6.01436e-09	4.63028e-05	0.00053352	0.0453873	6.15715e-06	4.62968e-06	0.00272103	1042.71	1222.14	966.264	1020.82	Group 6	regulation of ARF GTPase activity; small GTPase mediated signal transduction
FBgn0051955	2L	protein_coding	CG31955	0.00523664	0.0633702	1.66427e-09	1.04658e-08	0.000199165	0.00158684	0.0167073	0.00227515	0.0297893	0.00489226	142.179	203.428	59.6707	80.716	Group 6	Unknown
FBgn0052103	3L	protein_coding	CG32103	7.18616e-05	0.0105663	1.76109e-16	1.3187e-14	3.85993e-12	2.97288e-09	0.0166109	8.46454e-06	1.74984e-09	0.00146368	1880.16	2741.11	1645.3	1817.81	Group 6	transport; transmembrane transport
FBgn0052107	3L	protein_coding	CG32107	0.023644	0.137254	9.69729e-09	5.18835e-08	6.46617e-05	0.000689012	0.0475765	0.0224521	0.00131856	5.13424e-08	89.3243	228.863	47.6476	84.2496	Group 6	Unknown
FBgn0052368	3L	protein_coding	CG32368	0.0146629	0.106732	8.14776e-06	2.51636e-05	0.000252749	0.00192194	0.00821001	0.0193572	0.00911829	1.56997e-05	410.631	1078.75	63.5672	150.9	Group 6	Unknown
FBgn0052369	3L	protein_coding	CG32369	0.00031086	0.0172357	4.31048e-08	2.03436e-07	0.00486139	0.0199716	0.0155841	0.00033639	4.60524e-05	0.00070952	668.408	843.471	571.519	644.491	Group 6	proteolysis
FBgn0052865	3R	ncRNA	alphagamma-element:CR32865	0.0127586	0.0997376	9.48e-09	5.07579e-08	0.00493584	0.0202158	0.01634	0.0135552	0.00237327	4.57875e-06	67.4325	119.934	38.4708	62.0666	Group 6	Unknown
FBgn0053963	X	ncRNA	CR33963	0.00601584	0.0672892	5.32005e-09	3.00967e-08	0.000401531	0.00274564	0.00795594	0.0118353	5.38374e-05	0.000107128	141.446	253.818	114.903	153.805	Group 6	Unknown
FBgn0054043	2L	protein_coding	CG34043	0.00216019	0.0406114	4.57833e-15	1.71016e-13	3.0526e-06	7.45813e-05	0.00554377	0.00280929	5.13118e-10	4.52862e-05	344.169	643.839	309.257	443.292	Group 6	proteolysis
FBgn0259878	2R	protein_coding	Fs	0.0228558	0.13514	5.32907e-07	2.04732e-06	0.00997706	0.0353802	0.0360165	0.029773	0.00113895	0.00760721	141.148	220.43	113.006	144.781	Group 6	negative regulation of activin receptor signaling pathway; positive regulation of activin receptor signaling pathway; negative regulation of decapentaplegic signaling pathway
FBgn0261258	3L	protein_coding	rgn	7.57546e-05	0.0106473	1.83245e-14	5.21798e-13	0.000194258	0.0015585	0.00687513	0.000140322	1.50064e-09	1.64077e-06	1529.74	2317.52	1270.21	1696.41	Group 6	tissue regeneration
FBgn0261458	2L	protein_coding	capt	0.0011896	0.0309482	1.212e-10	9.94062e-10	0.00529236	0.021341	0.00188804	0.00193872	3.09112e-05	0.00035298	1078.01	1333.68	911.752	1047.73	Group 6	many biological processes described with 12 unique terms, many of which group under: cellular component organization or biogenesis; single-organism developmental process; sensory organ development; biological regulation;
FBgn0261560	2L	protein_coding	Thor	0.000631966	0.0236161	1.80619e-06	6.29596e-06	0.0123305	0.041796	0.0316889	0.00548518	0.000367195	0.000420479	499.034	776.4	365.192	471.587	Group 6	many biological processes described with 12 unique terms, many of which group under: biological regulation; response to stress; response to stimulus; immune response; immune system process; regulation of cellular component organization;
FBgn0261681	3L	protein_coding	CG42728	0.0198264	0.125268	5.07047e-07	1.95494e-06	0.00132139	0.0070234	0.036522	0.0231668	0.00283865	0.00276877	10.2607	27.5664	3.3492	8.36613	Group 6	chitin metabolic process
FBgn0261989	2R	protein_coding	CG42807	0.00341656	0.0525305	8.94554e-12	1.00616e-10	1.2075e-07	6.51506e-06	0.0276237	0.0034688	3.80864e-06	3.3144e-10	1268.42	6906.34	521.304	1790.24	Group 6	Unknown
FBgn0262291	3L	miRNA	mir-956	0.00268251	0.045479	3.12524e-06	1.04115e-05	0.000880002	0.00506383	0.0375572	0.00119315	0.000260803	0.0173204	125.416	332.621	68.6637	113.9	Group 6	Unknown
FBgn0024997	X	protein_coding	CG2681	0.000878304	0.0272372	0.164439	0.22505	0.00539009	0.0216648	0.00315695	0.0011638	0.0206865	0.337373	224.932	190.427	269.298	281.635	Group 7	ubiquitin-dependent protein catabolic process; protein ubiquitination; multicellular organismal development
FBgn0026565	3R	protein_coding	CG1315	2.46161e-05	0.00774836	0.00127639	0.00273942	0.00959521	0.0342968	0.000493519	5.35766e-06	0.000470422	0.692359	590.358	524.505	728.446	720.16	Group 7	argininosuccinate metabolic process; urea cycle; arginine biosynthetic process
FBgn0028491	X	protein_coding	CG2930	2.24689e-06	0.00263714	2.01691e-08	1.00964e-07	5.73461e-07	2.09845e-05	0.0471863	2.27671e-09	8.10712e-08	0.284712	2127.08	1565.16	2364.18	2312.74	Group 7	oligopeptide transport
FBgn0032318	2L	protein_coding	CG14072	0.000800988	0.0262782	0.00103598	0.00225396	0.00526984	0.0212661	0.0286975	5.23754e-05	0.0011947	0.715053	409.057	304.948	507.437	497.554	Group 7	Unknown
FBgn0033809	2R	protein_coding	CG4630	5.33575e-05	0.00908426	0.622809	0.687458	0.0125247	0.0423706	0.000374625	4.02201e-05	0.0206006	0.222702	95.5979	81.6047	126.958	136.555	Group 7	transmembrane transport
FBgn0034122	2R	protein_coding	CG15711	0.000352784	0.0179998	0.0752658	0.112208	9.1499e-07	3.02021e-05	0.00319297	0.000273149	3.13893e-07	0.15648	231.468	130.098	358.794	413.957	Group 7	Unknown
FBgn0034277	2R	protein_coding	OstDelta	0.0055266	0.0649631	1.9651e-06	6.80735e-06	0.00490639	0.0201207	0.033075	0.00109574	0.00693188	0.255003	1104.73	989.911	1240.43	1203.31	Group 7	encapsulation of foreign target; protein N-linked glycosylation
FBgn0036264	3L	protein_coding	CG11529	0.0020768	0.0399785	0.221418	0.290947	5.00725e-05	0.000562944	0.0101944	0.00097664	0.0297051	0.140558	61.9548	47.4588	116.31	141.068	Group 7	proteolysis; neurogenesis
FBgn0039767	3R	protein_coding	CG2218	0.00051629	0.0216498	0.0166718	0.0288242	0.0113004	0.0391042	0.0277195	0.00084564	0.00224703	0.909461	541.239	485.011	579.86	581.632	Group 7	protein ubiquitination
FBgn0015034	2R	protein_coding	Cyp4e1	0.00515671	0.0630897	3.75368e-17	3.68537e-15	0.00123189	0.00663828	0.0374245	0.00114395	1.91805e-07	7.20011e-07	556.277	318.664	642.204	482.381	Group 8	oxidation-reduction process
FBgn0034629	2R	protein_coding	Acox57D-d	0.00182208	0.0373041	2.20117e-10	1.70192e-09	0.0113907	0.0393326	0.00919237	0.00108135	5.41345e-07	0.00858663	170.409	117.192	205.765	175.914	Group 8	fatty acid beta-oxidation
FBgn0039882	3R	protein_coding	CG11576	0.000438106	0.0198416	3.71406e-07	1.46551e-06	0.00862165	0.0314494	0.038911	0.000198945	7.02475e-06	0.0190836	433.882	357.578	467.631	437.074	Group 8	Unknown
FBgn0051343	3R	protein_coding	CG31343	4.53059e-06	0.00293111	2.03533e-08	1.01855e-07	1.61219e-05	0.00024279	0.0147069	1.4752e-07	2.02553e-06	0.0120357	4563.27	2798.41	5619.18	5273.87	Group 8	proteolysis
FBgn0053234	3L	protein_coding	CG33234	3.8112e-05	0.00821897	7.23226e-12	8.39129e-11	0.00182959	0.00916437	0.00189074	1.10356e-05	4.10429e-09	0.000327021	123.094	73.4988	151.956	125.658	Group 8	transmembrane transport
FBgn0053523	3L	protein_coding	Vap-33B	8.23226e-05	0.0107013	4.80262e-12	5.83604e-11	0.000698199	0.0042184	0.027099	1.90112e-05	6.78036e-09	3.21457e-05	1856.67	1508.16	1950.7	1776.61	Group 8	neurogenesis
FBgn0266042	2R	ncRNA	CR44807	0.00121243	0.0313758	4.32627e-07	1.6861e-06	0.00594199	0.0233834	0.0188027	0.000384464	1.34768e-05	0.0421868	262.14	192.065	295.99	269.754	Group 8	Unknown
FBgn0266708	2R	protein_coding	Cep89	0.000396289	0.0190436	7.57877e-10	5.15541e-09	0.00347496	0.0152562	0.0161354	0.000184835	3.29519e-08	0.00381202	55.0325	27.7301	66.5307	53.4201	Group 8	habituation; mitochondrion organization; synaptic transmission
