# Supplementary material for: The Genomic Basis of Postponed Senescence in Drosophila melanogaster
Source: PLoS One. 2015 Sep 17;10(9):e0138569. doi: 10.1371/journal.pone.0138569 (PMC4574564; doi:10.1371/journal.pone.0138569)
Supplement: S14 Table — (XLSX) [file pone.0138569.s014.xlsx]

## Sheet: S14 Table
FlyBase ID	Chromosome	Gene Category	Gene Symbol	P-value Population	FDR Population	P-value Age	FDR Age	P-value Pop×Age	FDR Pop×Age	P-value Population W1	P-value Population W5	P-value Age B	P-value Age O	B Week 1 Mean	B Week 5 Mean	O Week 1 Mean	O Week 5 Mean	Interaction Group	SNP From Divergence	Minimum P-value From Divergence	Site Class	Biological Process GO	Human Ortholog(s), % Identify
FBgn0023550	X	protein_coding	CG18031	0.03248	0.183817	0.371126	0.549063	0.000413187	0.00664596	0.631253	0.000724597	0.0167605	0.110178	84.967	69.6799	89.0329	98.666	Group 3	X :2095551	2.9856e-33	302 bp DOWNSTREAM	Unknown	fatty acyl CoA reductase 1, 2 (FAR1, FAR2), 25-27%
FBgn0259242	X	protein_coding	CG42340	0.571518	0.75519	0.0013978	0.00832804	0.00403305	0.0274388	0.0850167	0.0414258	0.000134127	0.754594	41.6367	26.4699	33.5218	32.5833	Group 3	X :6360658	5.4522e-29	INTRON	potassium ion transmembrane transport
FBgn0040364	X	protein_coding	CG11378	0.00192706	0.0432103	0.00160938	0.00931791	6.09427e-05	0.0019672	0.127877	0.000184622	4.75413e-05	0.562369	321.544	250.285	359.191	369.787	Group 3	X :1064516	4.5026e-28	345 bp UPSTREAM	Unknown
FBgn0040347	X	protein_coding	mus81	0.0175711	0.134564	0.0721088	0.178537	0.00447632	0.0293143	0.701324	0.000157044	0.0107526	0.336121	581.086	675.446	567.242	543.992	Group 1	X :834810	6.2369e-24	298 bp UPSTREAM	reciprocal meiotic recombination; DNA repair; mitotic G2 DNA damage checkpoint	MUS81 structure-specific endonuclease subunit (MUS81), 31%
FBgn0040349	X	protein_coding	CG3699	0.0166269	0.131147	4.20518e-05	0.000455705	4.51298e-05	0.00159565	0.226915	0.00169494	0.00998851	0.985146	217.36	318.394	161.768	162.038	Group 1	X :839991	2.3671e-21	704 bp DOWNSTREAM	fatty acid beta-oxidation; metabolic process
FBgn0031515	2L	protein_coding	CG9664	0.739593	0.865282	0.250023	0.427866	0.00195406	0.0174533	0.33824	0.0232312	0.0216218	0.213769	58.1361	72.0309	66.4851	59.6994	Group 1	2L:3294303	3.11e-07	INTRON	olfactory behavior; transport	ATP-binding cassette, sub-family G (WHITE), member 4 (ABCG4), 36%
FBgn0040066	X	protein_coding	wds	0.378977	0.607964	0.441666	0.613784	0.00998836	0.0494689	0.506387	0.0012404	0.0299753	0.187899	486.067	420.794	455.507	492.032	Group 3	X :2482213	1.927e-06	302 bp DOWNSTREAM	chromatin remodeling; histone acetylation; histone H3-K4 methylation; mitotic G2 DNA damage checkpoint; neurogenesis	WD repeat domain 5, 5B (WDR5, WDR5B), 78-87%
FBgn0019661	X	ncRNA	roX1	0.438538	0.6537	0.341613	0.520416	0.00833774	0.0443371	0.296557	0.000718186	0.0417885	0.0768167	127.35	76.0754	100.149	125.358	Group 3	X :3752434	2.003e-06	495 bp DOWNSTREAM	dosage compensation by hyperactivation of X chromosome; dosage compensation complex assembly
FBgn0000542	X	protein_coding	ec	0.906283	0.955899	0.00752164	0.0322954	0.0004019	0.00655346	0.179817	0.00122976	0.00236216	0.0843693	141.661	79.0777	106.434	116.736	Group 3	X :3752434	2.003e-06	780 bp DOWNSTREAM	compound eye retinal cell programmed cell death; ommatidial rotation; positive regulation of compound eye retinal cell programmed cell death; ubiquitin-dependent protein catabolic process; retinal cell programmed cell death
FBgn0034720	2R	protein_coding	Liprin-gamma	0.982482	0.99248	0.000386192	0.00286355	2.23505e-05	0.000994936	0.155262	0.0225528	0.00212812	0.29786	174.917	107.047	136.708	144.512	Group 3	2R:18232768	2.509e-06	NON_SYNONYMOUS_CODING	axon target recognition; negative regulation of synaptic growth at neuromuscular junction	kazrin, periplakin interacting protein (KAZN), 37%
FBgn0266414	3R	ncRNA	CR45054	0.00720609	0.0851101	2.71056e-07	6.3817e-06	2.76355e-07	5.06738e-05	0.00921675	0.00675755	0.00168882	0.904876	1212.75	3537.67	279.884	281.162	Group 5	3R:5912266	2.64e-06	INTRON	Unknown
FBgn0086408	2R	protein_coding	stl	0.000153561	0.0108299	0.052992	0.143176	0.00461906	0.0299346	0.157505	2.36862e-05	0.00222312	0.428454	166.068	132.096	183.506	190.557	Group 3	2R:18698380	3.575e-06	INTRON	oogenesis; proteolysis; ovarian follicle cell stalk formation; ovarian follicle development
FBgn0026372	3L	protein_coding	RpL23A	0.301273	0.544802	0.000138851	0.00124019	0.00262928	0.0211196	0.668136	0.00046245	0.00310201	0.199677	6293.29	4431.24	5960	5692.41	Group 3	3L:1668333	3.905e-06	INTRON	translation; centrosome duplication	ribosomal protein L23a (RPL23A), 66%
FBgn0034198	2R	protein_coding	CG11400	0.436328	0.652336	0.0162683	0.0583158	0.000146552	0.00345039	0.210608	0.0166044	0.00131373	0.23879	196.293	246.322	218.021	204.82	Group 1	2R:13022060	1.3415e-05	NON_SYNONYMOUS_CODING	Unknown
FBgn0023458	X	protein_coding	Rbcn-3A	0.974715	0.989196	0.0404607	0.116351	0.00243754	0.0200801	0.219476	0.0247342	0.0106401	0.244454	2801.37	2154.48	2413.22	2552.83	Group 3	X :6147474	1.632e-05	INTRON	vacuolar acidification; regulation of Notch signaling pathway; open tracheal system development	Dmx-like 1, 2 (DMXL1, DMXL2), 38-39%
FBgn0034200	2R	protein_coding	CG11395	0.0307964	0.179427	5.57337e-10	3.61944e-08	0.00027748	0.00514047	0.424904	0.00124623	2.67497e-09	0.00773153	633.977	951.379	658.029	778.282	Group 2	2R:13024152	1.8688e-05	593 bp UPSTREAM	signal transduction
FBgn0031866	2L	protein_coding	Nlg2	0.651726	0.810282	5.05726e-06	7.38039e-05	0.000257364	0.00486805	0.103578	0.00651134	5.94832e-05	0.10621	49.6819	23.8038	37.2353	33.4304	Group 3	2L:6895150	2.0919e-05	INTRON	male courtship behavior, veined wing generated song production; social behavior; male courtship behavior, veined wing extension; inter-male aggressive behavior; synapse assembly; synapse organization; adult walking behavior; synapse maturation; synaptic g
FBgn0039714	3R	protein_coding	Zip99C	0.253979	0.497364	7.46473e-05	0.00074724	0.00881543	0.0460423	0.683243	0.00546459	0.00155085	0.095219	703.971	817.548	719.041	746.805	Group 1	3R:25693840	2.474e-05	INTRON	metal ion transport; transmembrane transport	solute carrier family 39 (zinc transporter), member 13 (SLC39A13), 41%
FBgn0015721	2R	protein_coding	ktub	0.729346	0.859092	0.047031	0.130851	0.00182515	0.016704	0.0806178	0.0177047	0.00262031	0.299515	15.2175	7.83538	11.1285	12.9549	Group 3	2R:17005179	2.766e-05	INTRON	triglyceride homeostasis; response to sucrose; endocytosis; glucose homeostasis; deactivation of rhodopsin mediated signaling; sensory perception of smell	tubby like protein 1-3; tubby bipartite transcription factor (TULP1, TULP2, TULP3, TUB), 32-37%
FBgn0051445	3R	protein_coding	CG31445	0.00466183	0.0692196	1.43368e-09	7.91493e-08	1.85712e-06	0.000195575	0.629052	0.00223512	4.8452e-07	0.017548	95.8378	212.59	99.1744	121.426	Group 2	3R:25070458	2.919e-05	238 bp UPSTREAM	proteolysis	alanyl (membrane) aminopeptidase; Aminopeptidase Q (ANPEP, AQPEP), 26-32%
FBgn0001316	3L	protein_coding	klar	0.209721	0.450175	0.00442909	0.0210978	0.000610081	0.00849752	0.421278	0.00313872	0.00188296	0.466168	3441.12	2685.51	3220.62	3303.71	Group 3	3L:447904	3.3854e-05	INTRON	many biological processes described with 13 unique terms, many of which group under: localization; single-organism developmental process; cellular localization; cellular component movement; locomotion; sensory organ development; microtubule-based movement;
FBgn0004893	2L	protein_coding	bowl	0.603566	0.779449	0.174066	0.333907	0.000624332	0.00859262	0.278458	0.0294524	0.0229454	0.0565939	174.31	144.422	157.828	171.826	Group 3	2L:3783331	3.6384e-05	UTR_3_PRIME	wing disc development; imaginal disc-derived leg morphogenesis; lateral inhibition; imaginal disc-derived leg joint morphogenesis; embryonic hindgut morphogenesis; hindgut morphogenesis; embryonic foregut morphogenesis; terminal region determination	odd-skipped related transciption factor 1, 2 (OSR1, OSR2), 43-51%
FBgn0035642	3L	protein_coding	CG18586	0.192942	0.432344	0.0278555	0.0880285	0.00263013	0.0211196	0.245163	0.00409961	0.00429804	0.375564	502.991	599.932	533.667	516.739	Group 1	3L:5866499	3.6842e-05	133 bp UPSTREAM	metabolic process
FBgn0035641	3L	protein_coding	CG5568	0.0840471	0.287019	0.00127515	0.00773927	6.78989e-05	0.00210811	0.161991	0.000961655	0.000138044	0.292446	955.072	1219.44	1043.45	1008.5	Group 1	3L:5866499	3.6842e-05	UTR_3_PRIME	metabolic process
FBgn0035165	3L	protein_coding	CG13887	0.0511417	0.228483	2.37479e-05	0.000283173	0.00819363	0.0438852	0.809918	0.00446892	0.00106842	0.0280981	1075.76	1226.28	1066.68	1108.79	Group 2	3L:837778	6.343e-05	83 bp UPSTREAM	intracellular protein transport	B-cell receptor-associated protein 29, 31 (BCAP29, BCAP31), 23-29%
FBgn0031488	2L	protein_coding	CG17265	0.0386784	0.200603	0.000961004	0.00611106	0.00918134	0.0471013	0.57132	0.00152099	0.00129818	0.5922	74.8352	43.633	81.1459	76.8646	Group 3	2L:3000292	6.9299e-05	INTRON	RNA interference	coiled-coil domain containing 85B, 85C (CCDC85B, CCDC85C), 30-35%
FBgn0034364	2R	protein_coding	CG5493	1.97021e-05	0.00472	0.000103768	0.00098122	0.000130598	0.00323094	0.0325925	0.000118591	0.000145734	0.912299	75.6707	119.656	52.1568	52.5721	Group 5	2R:14507693	7.4219e-05	860 bp UPSTREAM	L-cysteine metabolic process; oxidation-reduction process	cysteine dioxygenase type 1 (CDO1), 51%
FBgn0034366	2R	protein_coding	Atg7	0.137606	0.366568	1.95197e-06	3.27839e-05	0.000620512	0.00856625	0.986529	0.0147058	0.000209302	0.275697	321.926	401.389	321.565	338.718	Group 1	2R:14507693	7.4219e-05	278 bp DOWNSTREAM	positive regulation of macroautophagy; oogenesis; determination of adult lifespan; cellular response to starvation; regulation of defense response to virus; regulation of autophagy; macroautophagy; larval midgut cell programmed cell death	autophagy related 7 (ATG7), 39%
FBgn0015222	3R	protein_coding	Fer1HCH	0.000124053	0.00946176	7.74723e-07	1.51504e-05	0.00298574	0.0229806	0.000513441	5.35761e-05	0.0185509	0.000457132	4802.06	5095	5763.77	6677.44	Group 8	3R:26210770	7.5028e-05	525 bp DOWNSTREAM	cell proliferation; cellular iron ion homeostasis; iron ion transport; post-embryonic development
FBgn0050096	2R	protein_coding	CG30096	0.0523362	0.230917	0.00418855	0.0201292	2.96799e-05	0.00119842	0.177144	0.00168167	0.000150442	0.152686	122.841	166.107	134.691	124.762	Group 1	2R:12208820	7.8144e-05	NON_SYNONYMOUS_CODING	Unknown
FBgn0034408	2R	protein_coding	sano	0.766988	0.881246	0.00142665	0.00844505	0.000179053	0.0038739	0.130082	0.0147479	0.00343802	0.428785	112.049	74.3521	88.5178	92.2512	Group 3	2R:14840325	7.9252e-05	INTRON	regulation of tube length, open tracheal system; establishment of ommatidial planar polarity
FBgn0005775	3L	protein_coding	Con	0.355366	0.590012	1.49822e-05	0.000189539	0.00158673	0.0152541	0.291192	0.0122737	7.52607e-06	0.26988	66.6756	39.2042	59.2092	53.7677	Group 3	3L:4990149	8.6194e-05	INTRON	homophilic cell adhesion; axonal fasciculation; synaptic target attraction; cell adhesion
FBgn0000078	2R	protein_coding	Amy-d	0.0124723	0.114619	0.000450392	0.00324841	6.70253e-06	0.000442651	0.205634	0.000947515	0.0132807	0.222493	1521.19	2242.53	1109.49	992.016	Group 1	2R:13011759	9.755e-05	510 bp UPSTREAM	carbohydrate metabolic process	amaylase, alpha 1A-C, 2A-B (AMY1A, AMY1B, AMY1C, AMY2A, AMY2B), 52-53%
FBgn0266810	2R	ncRNA	CR45272	0.00374521	0.0617059	0.0371086	0.10952	0.00275065	0.0217512	0.0407312	0.00102027	0.0280341	0.403732	13.4363	18.6848	8.60425	7.554	Group 5	2R:13011759	9.755e-05	EXON	Unknown
FBgn0035791	3L	protein_coding	CG8539	0.0142306	0.122851	0.000790595	0.00520364	2.38853e-06	0.00022839	0.755705	0.000560653	0.00015596	0.247162	208.552	315.16	198.804	175.215	Group 1	3L:7489542	0.000103327	769 bp DOWNSTREAM	proteolysis	carboxypeptidase A1-A5, B1 (CPA1, CPA2, CPA3, CPA4, CPA5, CPB1), 20-23%
FBgn0034709	2R	protein_coding	Swim	0.0607845	0.24653	0.0608464	0.158006	0.00680821	0.038504	0.513087	0.0184365	0.0414854	0.51059	414.295	331.85	442.156	458.537	Group 3	2R:18089066	0.000115154	INTRON	proteolysis; positive regulation of Wnt signaling pathway by establishment of Wnt protein localization to extracellular region; positive regulation of Wnt signaling pathway; immune response	tubulointerstitial nephritis antigen, -like 1 (TINAG, TINAGL1), 34-35%
FBgn0086656	2R	protein_coding	shrb	0.0612518	0.247196	0.000586995	0.00405839	0.00372092	0.0259947	0.913629	0.00578056	0.00205502	0.468792	808.444	943.04	812.496	826.072	Group 1	2R:5029648	0.000115342	3 bp DOWNSTREAM	endosome transport via multivesicular body sorting pathway; ubiquitin-dependent protein catabolic process via the multivesicular body sorting pathway; negative regulation of growth of symbiont in host; negative regulation of Notch signaling pathway; prote	charged multivesicular body protein 4A-4C (CHMP4A, CHMP4B, CHMP4C), 44-57%
FBgn0038766	3R	protein_coding	CG4854	0.290923	0.534079	0.000246113	0.00197931	0.00142151	0.014279	0.665411	0.0286579	0.0024206	0.683836	115.666	144.201	119.608	122.038	Group 1	3R:15855860	0.000127885	577 bp DOWNSTREAM	Unknown
FBgn0020294	3L	protein_coding	ko	0.971565	0.987854	3.15039e-05	0.000358933	5.43136e-06	0.000386387	0.0989858	0.0261605	0.00015312	0.657678	133.861	85.081	107.629	110.608	Group 3	3L:21085608	0.000128336	INTRON	motor neuron axon guidance
FBgn0032699	2L	protein_coding	CG10383	0.000196592	0.0124556	8.58023e-08	2.39662e-06	0.00259103	0.0209243	0.00454993	2.6019e-05	0.000259119	0.00417947	569.975	676.787	470.917	510.236	Group 6	2L:18696132	0.000136088	530 bp UPSTREAM	determination of adult lifespan; GPI anchor metabolic process; intracellular protein transport	serine active site containing 1 (SERAC1), 28%
FBgn0037814	3R	protein_coding	CG6325	0.0630617	0.251505	0.0252577	0.0816904	0.00858389	0.0452906	0.890777	0.0104531	0.0104136	0.717173	695.473	793.379	691.447	682.717	Group 1	3R:6228767	0.000142287	UTR_3_PRIME	Unknown
FBgn0000277	3R	protein_coding	CecA2	0.000112836	0.00915972	5.09771e-07	1.07598e-05	0.00722165	0.0402132	0.0111832	0.00242903	1.35615e-05	0.00608146	31.4722	113.176	1.30117	32.5042	Group 6	3R:26037692	0.000151857	186 bp UPSTREAM	defense response to fungus; antibacterial humoral response; humoral immune response; defense response to Gram-negative bacterium; defense response to Gram-positive bacterium; defense response to bacterium
FBgn0000276	3R	protein_coding	CecA1	0.00899463	0.0973311	1.90642e-07	4.69406e-06	0.00936136	0.0476637	0.00821299	0.0257623	0.000238599	0.00121089	32.5845	129.235	3.32653	44.0379	Group 6	3R:26037692	0.000151857	697 bp DOWNSTREAM	defense response to fungus; salivary gland cell autophagic cell death; autophagic cell death; antibacterial humoral response; humoral immune response; defense response to Gram-negative bacterium; defense response to Gram-positive bacterium; defense respon
FBgn0038749	3R	protein_coding	Xport	0.248072	0.491602	3.87613e-07	8.59365e-06	0.00024074	0.00468437	0.786493	0.00188772	0.000621807	0.12087	86.0867	46.5107	82.3546	73.641	Group 3	3R:15740412	0.000156758	UTR_3_PRIME	positive regulation of protein targeting to membrane; cellular response to light stimulus; rhodopsin biosynthetic process; phototransduction, visible light; chaperone-mediated protein transport; retina homeostasis
FBgn0035308	3L	protein_coding	CG15822	0.0530068	0.232722	0.00481707	0.0225733	0.0014826	0.0146437	0.696554	0.00192137	0.00640514	0.772051	128.906	95.045	135.267	137.641	Group 3	3L:2156113	0.000188787	INTRON	Unknown	SEC14 and spectrin domains 1 (SESTD1), 24%
FBgn0036391	3L	protein_coding	CG17364	0.20199	0.441482	2.47781e-06	4.02282e-05	0.00403076	0.0274388	0.833541	0.00838079	0.000409342	0.0543263	44.4194	25.1375	43.2104	37.3228	Group 3	3L:13970137	0.000194074	868 bp DOWNSTREAM	Unknown
FBgn0015286	X	protein_coding	Rala	0.0129053	0.116672	0.0302065	0.0936445	0.00199193	0.01767	0.269191	1.2099e-05	0.00462466	0.0921328	1752.29	2199.42	1853.9	1765.42	Group 1	X :3609401	0.000194978	INTRON	many biological processes described with 11 unique terms, many of which group under: biological regulation; single-organism developmental process; response to stress; response to stimulus; immune response; localization; sensory organ development;	v-ral simian leukemia viral oncogene homolog A, B (RALA, RALB), 71-75%
FBgn0030160	X	protein_coding	CG9691	0.455346	0.666468	5.50848e-08	1.66064e-06	0.00199406	0.0176788	0.401135	0.0149004	1.5227e-05	0.00724714	385.366	565.167	423.038	488.721	Group 2	X :9777924	0.00020644	551 bp UPSTREAM	Unknown
FBgn0000261	3L	protein_coding	Cat	0.0325484	0.184071	0.00540071	0.0246776	0.00342499	0.0249133	0.859077	0.00875798	0.00270664	0.860902	2254.67	2685.34	2274.26	2261.66	Group 1	3L:18818834	0.00021372	INTRON	aging; response to oxidative stress; regulation of hemocyte proliferation; oxidation-reduction process; calcium-dependent cell-cell adhesion; determination of adult lifespan; response to hydrogen peroxide	catalase (CAT), 63%
FBgn0000633	2R	protein_coding	fas	0.389638	0.616405	0.00139053	0.00829738	1.97516e-05	0.00090811	0.200263	0.0107687	0.000495646	0.323527	48.3351	31.4884	41.8813	44.9428	Group 3	2R:9567031	0.000219315	INTRON	head involution; dorsal closure; maintenance of polarity of embryonic epithelium; morphogenesis of an epithelium; foregut morphogenesis; salivary gland development; Malpighian tubule morphogenesis; salivary gland morphogenesis; cardioblast cell fate deter
FBgn0033995	2R	protein_coding	GPHR	0.0572704	0.240975	0.0534622	0.143914	0.00147612	0.0146109	0.174628	0.00198506	0.00198165	0.207829	368.392	441.51	391.393	371.481	Group 1	2R:11088704	0.000221119	UTR_5_PRIME	secretion by cell; Golgi organization	G protein-coupled receptor 89A-C (GPR89A, GPR89B, GPR89C), 56-58%
FBgn0086532	2R	protein_coding	Spt-I	0.269612	0.512383	0.00190739	0.0107014	0.00253965	0.0207241	0.770579	0.0213121	0.00672776	0.942827	548.393	645.904	559.584	561.193	Group 1	2R:9059160	0.000224102	911 bp DOWNSTREAM	biosynthetic process	serine palmitoyltransferase, long chain base subunit 1 (SPTLC1), 49%
FBgn0026576	3R	protein_coding	CG5991	0.00266451	0.0516531	0.00401931	0.0195153	0.000972366	0.0111847	0.0655079	0.000669208	0.0104269	0.711759	1114.74	1021.39	1199.61	1207.15	Group 3	3R:19876839	0.000224184	INTRON	phospholipid biosynthetic process	phosphatidylserine decarboxylase (PISD), 41%
FBgn0011211	2R	protein_coding	blw	0.329288	0.570634	6.46222e-12	1.0072e-09	7.51927e-06	0.000481124	0.0622404	0.00175021	2.86363e-06	5.08605e-09	11654.2	7310.59	9700.43	8198.44	Group 4	2R:18686454	0.000229265	150 bp UPSTREAM	phagocytosis; spermatid development; proton transport; growth; ATP hydrolysis coupled proton transport; ATP synthesis coupled proton transport	ATP synthase, H+ transporting, mitochondrial F1 complex, alpha subunit 1, cardiac muscle (ATP5A1), 81%
FBgn0028481	2L	protein_coding	CG4341	0.550092	0.741159	2.30552e-06	3.77518e-05	0.000494719	0.00750067	0.29688	0.0238125	9.12871e-05	0.21152	56.4784	35.5299	50.5748	46.3754	Group 3	2L:951172	0.000230869	INTRON	Unknown	transmembrane and tetratricopeptide repeat containing 2 (TMTC2), 39%
FBgn0030396	X	protein_coding	CG2556	0.511829	0.711186	3.60048e-05	0.000400836	5.17043e-05	0.00175188	0.0941745	0.000336924	1.8483e-05	0.92349	721.52	915.501	798.962	801.616	Group 1	X :12403233	0.000239972	INTRON	Unknown
FBgn0040283	3R	protein_coding	SMC1	0.349297	0.584391	9.01487e-05	0.000876518	0.00211261	0.0183745	0.345295	0.0126467	0.000334826	0.373614	1569.04	1867.61	1642.85	1687.2	Group 1	3R:19883349	0.000256475	660 bp UPSTREAM	neuron remodeling; negative regulation of gene expression; mitotic sister chromatid cohesion; dendrite morphogenesis; mushroom body development; sister chromatid cohesion	structural maintenance of chromosomes 1A, 1B (SMC1A, SMC1B), 41-48%
FBgn0038470	3R	protein_coding	CG18213	0.0277245	0.170772	0.038504	0.112488	0.00214675	0.0185164	0.753886	0.00036279	0.00668831	0.209414	741.906	970.94	761.817	711.947	Group 1	3R:12866442	0.000274054	517 bp UPSTREAM	Unknown
FBgn0085384	3R	protein_coding	CG34355	0.947286	0.975643	0.00611435	0.0272359	3.31522e-06	0.000276315	0.122466	0.0282533	0.000861885	0.149705	129.58	91.1283	103.443	115.816	Group 3	3R:19650195	0.000297574	INTRON	Unknown
FBgn0262476	2R	protein_coding	CG43066	0.693922	0.837305	2.78333e-05	0.000323739	0.000130191	0.00323094	0.125887	0.00307355	0.000391687	0.525106	339.764	202.683	265.655	257.442	Group 3	2R:14408150	0.0003341	SYNONYMOUS_CODING	neurotransmitter transport	solute carrier family 6, member 15-19 (SLC6A15, SLC6A16, SLC6A17, SLC6A18, SLC6A19) 27-42%
FBgn0052061	3L	protein_coding	CG32061	0.609357	0.782515	0.0743522	0.182929	0.00579071	0.0345272	0.105578	0.0287581	0.00703735	0.334926	1.84015	0.184266	0.652953	1.04083	Group 3	3L:10456199	0.000365077	717 bp UPSTREAM	Unknown
FBgn0011802	3L	protein_coding	Gem3	0.0454196	0.216588	0.00173058	0.00988739	0.00348276	0.0250959	0.682507	0.00132489	0.00741192	0.787781	1120.89	1375.14	1083.59	1094.02	Group 1	3L:10456199	0.000365077	START_GAINED	adult locomotory behavior; neuromuscular junction development; flight behavior; ribonucleoprotein complex assembly	DEAD box polypeptide 20 (DDX20), 20%
FBgn0033405	2R	protein_coding	CG13954	0.68729	0.832789	0.0329332	0.0998828	0.00158844	0.0152541	0.220913	0.00706762	0.00487224	0.260402	41.2368	26.1069	33.3273	36.6301	Group 3	2R:5267834	0.000366659	INTRON	Unknown
FBgn0032707	2L	protein_coding	CG10348	0.129724	0.356047	0.0610947	0.15844	0.00422676	0.0282654	0.440101	0.0164295	0.00431759	0.376893	18.5585	11.2533	16.5799	18.257	Group 3	2L:18725940	0.000388795	INTRON	Unknown
FBgn0029990	X	protein_coding	CG2233	0.00155764	0.0385149	1.01202e-12	2.55775e-10	2.64667e-10	3.75008e-07	0.0133783	0.000568519	0.00012492	0.0321399	6945.79	13647.5	3348.13	4164.83	Group 6	X :7930415	0.000399883	SYNONYMOUS_CODING	Unknown
FBgn0038422	3R	protein_coding	CG14880	0.837966	0.922547	1.21066e-05	0.0001583	0.000426397	0.00678839	0.116761	0.00684312	2.25243e-05	0.358351	28.2793	9.8376	20.9026	18.3067	Group 3	3R:12195026	0.00042151	998 bp UPSTREAM	chitin metabolic process
FBgn0035121	3L	protein_coding	Tudor-SN	0.914661	0.959709	3.5784e-05	0.00039952	0.00234315	0.0195744	0.0841561	0.0202565	5.17772e-05	0.189201	7060.49	5843.43	6580.91	6350.85	Group 3	3L:258086	0.000443796	957 bp DOWNSTREAM	gene silencing by RNA	staphylococcal nuclease and tudor domain containing 1 (SND1), 50%
FBgn0034734	2R	protein_coding	CG4554	0.975424	0.989518	0.0373405	0.109926	0.00442449	0.0290848	0.281671	0.00692681	0.0166544	0.280417	1322.48	1016.24	1140.54	1193.29	Group 3	2R:18375953	0.000464731	SYNONYMOUS_CODING	neurogenesis	UTP20, small subunit (SSU) processome component, homolog (yeast) (UTP20), 25%
FBgn0015380	2L	protein_coding	drl	0.173554	0.41191	0.258117	0.435296	0.00512402	0.0317926	0.731318	0.012496	0.0150921	0.27648	49.6653	37.7252	47.6138	52.9771	Group 3	2L:19194530	0.000465152	INTRON	many biological processes described with 11 unique terms, many of which group under: single-organism developmental process; learning or memory; system development; system process; cellular component organization or biogenesis; cognition;	receptor-like tyrosine kinase (RYK), 64%
FBgn0265185	2R	protein_coding	CG44250	0.0560834	0.238764	0.000145545	0.00129184	0.00542829	0.033085	0.948406	0.000563068	0.00112184	0.235738	604.07	782.547	599.833	633.057	Group 1	2R:8839782	0.000468313	UTR_5_PRIME	Unknown
FBgn0053970	3R	protein_coding	CG33970	0.171768	0.409855	0.0285366	0.089566	0.00339144	0.0247815	0.823097	0.0149942	0.00962077	0.562448	416.752	353.85	410.596	420.784	Group 3	3R:22161905	0.000470117	INTRON	transport
FBgn0267253	X	protein_coding	CG32700	0.889814	0.947441	0.00448064	0.0213042	0.00325596	0.0241826	0.187533	0.0286945	0.00539303	0.909481	29.2278	17.9142	23.0651	23.2925	Group 3	X :9444534	0.000476319	START_GAINED	Unknown
FBgn0033015	2R	protein_coding	d4	0.939785	0.971964	0.0547579	0.146592	0.00192113	0.0172084	0.11658	0.0403444	0.0110118	0.138539	1299.98	1476.06	1407.87	1361.84	Group 1	2R:1152832	0.000477916	INTRON	muscle organ development; regulation of transcription, DNA-templated; dendrite morphogenesis	D4, zinc and double PHD fingers family 1-3 (DPF1, DPF2, DPF3), 30-40%
FBgn0262794	3R	protein_coding	CG43175	0.005573	0.0753851	8.43817e-07	1.62367e-05	0.00133252	0.0136996	0.0238807	0.00681628	9.11408e-06	0.127106	13.5503	56.8843	2.10309	14.0852	Group 5	3R:13456176	0.000482711	263 bp UPSTREAM	Unknown
FBgn0040212	3R	protein_coding	Dhap-at	0.00679862	0.083239	7.2964e-05	0.000733216	0.0031563	0.0238227	0.795463	0.000145782	0.000119926	0.180411	504.44	599.005	509.862	526.865	Group 1	3R:21314096	0.000513976	INTRON	ether lipid biosynthetic process	glyceronephosphate O-acyltransferase (GNPAT), 27%
FBgn0031217	2L	protein_coding	CG11377	0.905817	0.955667	0.063845	0.163594	0.00344329	0.0249964	0.0937945	0.0106681	0.011492	0.239725	669.394	761.219	724.011	701.329	Group 1	2L:104288	0.000527459	146 bp DOWNSTREAM	Unknown	cysteine-rich with EGF-like domains 1, 2 (CRELD1, CRELD2), 26-27%
FBgn0027865	3R	protein_coding	Tsp96F	0.00113132	0.0327403	0.0908599	0.211744	0.00922369	0.047243	0.0531611	3.66406e-05	0.021648	0.443103	805.177	948.049	663.744	630.895	Group 1	3R:21702728	0.00055734	INTRON	Unknown	CD9, CD81 molecule; tetraspanin 2 (CD9, CD81, TSPAN2), 25-28%
FBgn0001075	2L	protein_coding	ft	0.608744	0.782119	0.000242138	0.00195239	0.000370116	0.00622232	0.222946	0.00611929	0.000304799	0.912252	111.917	51.3054	88.4859	87.3295	Group 3	2L:4221096	0.000563918	INTRON	many biological processes described with 27 unique terms, many of which group under: biological regulation; single-organism developmental process; establishment of planar polarity; cellular component organization or biogenesis; sensory organ development;	FAT atypical cadherin 4 (FAT4), 38%
FBgn0010263	2L	protein_coding	Rbp9	0.714527	0.8506	0.0917124	0.213061	0.000376457	0.00630232	0.37263	0.0184992	0.0223987	0.178577	926.408	766.724	839.572	902.885	Group 3	2L:2959527	0.000564564	INTRON	germarium-derived egg chamber formation; oogenesis; germ cell proliferation; establishment of blood-brain barrier	ELAV like RNA binding protein 1-4 (ELAVL1, ELAVL2, ELAVL3, ELAVL4), 57-60%
FBgn0053181	X	protein_coding	CG33181	0.871339	0.939783	0.178849	0.340317	0.00129696	0.0134943	0.234816	0.0217028	0.0254718	0.0537335	537.348	456.008	482.926	518.984	Group 3	X :8385114	0.000584186	INTRON	cation transport	solute carrier family 41, member 1-3 (SLC41A1, SLC41A2, SLC41A3), 34-40%
FBgn0039768	3R	protein_coding	CG15533	0.00191305	0.0431519	8.14902e-10	4.95099e-08	6.7601e-08	1.67243e-05	0.171435	9.81363e-05	5.87878e-05	0.00114189	167.89	451.778	74.2345	105.641	Group 2	3R:26257532	0.000584829	448 bp DOWNSTREAM	sphingomyelin metabolic process; sphingomyelin catabolic process
FBgn0003326	2R	protein_coding	sca	0.0371555	0.19772	0.00131262	0.00792655	1.75138e-05	0.000843446	0.0849582	0.00349987	6.83064e-06	0.280138	25.0886	10.2486	20.5898	23.3035	Group 3	2R:8670247	0.000600713	INTRON	nervous system development; ommatidial rotation; response to alcohol; R8 cell fate commitment; chaeta morphogenesis; female meiosis chromosome segregation; lateral inhibition; regulation of R8 cell spacing in compound eye; imaginal disc-derived wing margi
FBgn0262483	3R	protein_coding	Rbp	0.596486	0.77364	0.0147254	0.0541936	2.37656e-05	0.00103756	0.0813451	0.0130036	0.00137504	0.0537247	79.1681	40.7244	49.2195	61.5555	Group 3	3R:11218315	0.000605866	SYNONYMOUS_CODING	cytoskeletal matrix organization at active zone; neuromuscular synaptic transmission	RIMS binding protein 2 (RIMBP2), 26%
FBgn0015321	3L	protein_coding	UbcD4	0.352626	0.587559	0.122466	0.261329	0.00129029	0.0134518	0.117956	0.00626245	0.00811515	0.0594249	1716.2	1919.82	1818.4	1740.24	Group 1	3L:9693939	0.000639886	358 bp DOWNSTREAM	regulation of cell cycle	ubiquitin-conjugating enzyme E2K (UBE2K), 68%
FBgn0025624	X	protein_coding	CG4025	0.644498	0.805287	0.016815	0.0596853	0.000348784	0.00596069	0.0571147	0.00306683	0.000407525	0.264921	93.8963	123.449	114.341	107.517	Group 1	X :1972861	0.000679716	373 bp DOWNSTREAM	Unknown	DNA-damage regulated autophagy modulator 1, 2 (DRAM1, DRAM2), 29-34%
FBgn0085425	2R	protein_coding	CG34396	0.552155	0.741695	1.53019e-06	2.66476e-05	0.000445554	0.00698633	0.0731618	0.0302935	1.96456e-05	0.155002	75.4974	41.6716	59.0134	51.9805	Group 3	2R:16984992	0.000686853	INTRON	potassium ion transmembrane transport	potassium channel, subfamily K, member 18 (KCNK18), 20%
FBgn0001085	3L	protein_coding	fz	0.808706	0.905215	0.0205791	0.070047	0.00767519	0.0419872	0.0899324	0.0285559	0.00873155	0.678606	890.604	1045.27	982.292	970.151	Group 1	3L:14295811	0.000689814	INTRON	many biological processes described with 36 unique terms, many of which group under: single-organism developmental process; biological regulation; sensory organ development; establishment of planar polarity; cellular component organization or biogenesis;	frizzled family receptor 1-3, 6-7 (FZD1, FZD2, FZD3, FZD6, FZD7), 31-47%
FBgn0014865	2R	protein_coding	Mtk	2.41169e-05	0.00494879	3.75069e-07	8.39917e-06	0.00524371	0.0323165	0.0680836	7.45072e-05	4.87113e-05	1.12111e-05	396.482	1339.69	31.0415	380.684	Group 2	2R:11296099	0.000694019	252 bp UPSTREAM	defense response to fungus; response to bacterium; defense response to Gram-negative bacterium; defense response to Gram-positive bacterium; defense response; antibacterial humoral response; antifungal humoral response
FBgn0266801	3R	protein_coding	CG45263	0.502441	0.704928	0.0105602	0.0419137	0.00188652	0.0170355	0.175375	0.0479235	0.0101623	0.2893	99.4044	57.3485	69.0109	73.7151	Group 3	3R:4192496	0.000709752	INTRON	Unknown
FBgn0032123	2L	protein_coding	Oatp30B	0.00129854	0.0353212	6.38969e-06	9.05361e-05	2.29036e-05	0.00101413	0.024491	0.000308313	0.000259038	0.828272	1538.78	1759.37	1364.32	1374.05	Group 5	2L:9522623	0.000730882	INTRON	organic anion transport	solute carrier organic anion transporter family, member 5A1 (SLCO5A1), 31%
FBgn0264272	3L	protein_coding	mwh	0.00283711	0.0534557	0.346406	0.52459	0.000513973	0.0076585	0.0383057	0.00118527	0.043746	0.145126	69.9641	46.6536	102.724	116.89	Group 7	3L:1200475	0.000757167	311 bp UPSTREAM	Wnt signaling pathway; imaginal disc-derived wing morphogenesis; regulation of trichome morphogenesis; imaginal disc-derived wing hair organization; negative regulation of actin filament polymerization; establishment of planar polarity; imaginal disc-deri
FBgn0033875	2R	protein_coding	CG6357	3.36951e-06	0.00375122	5.5029e-15	5.71788e-12	3.49449e-11	2.18216e-07	0.266019	4.51379e-08	1.9611e-11	1.38475e-05	658.272	1419.67	702.222	840.322	Group 2	2R:9727587	0.000791268	NON_SYNONYMOUS_CODING	Unknown
FBgn0260759	3R	protein_coding	CG42557	0.575002	0.75728	0.0568501	0.150451	0.00301883	0.0230984	0.377599	0.0398454	0.0260587	0.322583	344.006	391.75	363.697	352.194	Group 1	3R:25758291	0.000797722	718 bp UPSTREAM	Unknown
FBgn0041096	3L	protein_coding	rols	0.721356	0.854335	4.38348e-06	6.53788e-05	0.000302583	0.005427	0.237482	0.0105697	0.000273999	0.262083	177.895	124.775	159.479	151.052	Group 3	3L:12052141	0.000810998	INTRON	myoblast fusion; border follicle cell migration; anterior Malpighian tubule development	tetratricopeptide repeat, ankyrin repeat and coiled-coil containing 1, 2 (TANC1, TANC2), 27-30%
FBgn0031562	2L	protein_coding	CG3604	0.00469846	0.0694253	1.26324e-06	2.28477e-05	0.00367581	0.0258301	0.130625	0.00637771	0.000627968	0.00017868	45.1987	94.2094	28.5913	44.2213	Group 2	2L:3696905	0.000822859	337 bp DOWNSTREAM	Unknown	epididymal peptidase inhibitor (EPPIN), 20%
FBgn0050122	2R	protein_coding	CG30122	0.282837	0.525842	0.110178	0.242136	0.00378687	0.0262798	0.465611	0.00513406	0.00812421	0.264931	2052.51	1737.73	1934.04	2032.79	Group 3	2R:14523217	0.000858909	INTRON	mRNA splicing, via spliceosome	heterogeneous nuclear ribonucleoprotein U, -like 1, -like 2 (HNRNPU, HNRNPUL1, HNRNPUL2), 26-29%
FBgn0050098	2R	protein_coding	CG30098	0.0204762	0.146245	2.23806e-06	3.67765e-05	1.79392e-05	0.000852439	0.505094	0.0210208	0.000291012	0.0490144	4.46888	47.1779	3.4542	6.40519	Group 2	2R:12242816	0.000901324	96 bp UPSTREAM	proteolysis; defense response to Gram-positive bacterium
FBgn0261041	2R	protein_coding	stj	0.964309	0.9842	2.21796e-05	0.000266531	0.000223522	0.00445983	0.275847	0.0412557	4.90696e-05	0.710474	103.72	61.5118	85.033	81.1936	Group 3	2R:9698450	0.000938536	INTRON	neuromuscular junction development; sensory perception of pain; synaptic vesicle fusion to presynaptic membrane; synaptic vesicle endocytosis; negative regulation of synaptic growth at neuromuscular junction; neuromuscular synaptic transmission	calcium channel, voltage-dependent, alpha 2/delta subunit 3, 4 (CACNA2D3, CACNA2D4), 34-35%
FBgn0026148	2L	protein_coding	CG12253	0.209417	0.449708	0.0157812	0.0569357	0.0100195	0.0495445	0.420761	0.0115503	0.00612178	0.855505	228.754	278.02	241.412	239.634	Group 1	2L:10986955	0.000981482	851 bp UPSTREAM	Unknown
