# Supplementary material for: The Genomic Basis of Postponed Senescence in Drosophila melanogaster
Source: PLoS One. 2015 Sep 17;10(9):e0138569. doi: 10.1371/journal.pone.0138569 (PMC4574564; doi:10.1371/journal.pone.0138569)
Supplement: S15 Table — (XLSX) [file pone.0138569.s015.xlsx]

## Sheet: S15 Table
FlyBase ID	Chromosome	Gene Category	Gene Symbol	P-value Population	FDR Population	P-value Age	FDR Age	P-value Pop×Age	FDR Pop×Age	P-value Population W1	P-value Population W5	P-value Age B	P-value Age O	B Week 1 Mean	B Week 5 Mean	O Week 1 Mean	O Week 5 Mean	Interaction Group	SNP From Divergence	Minimum P-value From Divergence	Site Class	Biological Process GO	Human Ortholog(s), % Identify
FBgn0044047	X	protein_coding	Ilp6	0.254018	0.504915	1.03075e-08	5.48401e-08	0.000459909	0.0030624	0.288312	0.0167526	2.50114e-05	0.00229683	100.99	173.462	111.981	136.415	Group 2	X :2227124	8.3802e-31	INTRON	insulin receptor signaling pathway; positive regulation of multicellular organism growth
FBgn0004648	X	protein_coding	svr	0.162594	0.394381	1.2505e-09	8.13253e-09	0.000136807	0.00120061	0.59006	0.0381771	0.00209929	0.14552	2088.39	2380.17	2028.4	2126.32	Group 1	X :392884	6.6491e-24	INTRON	phagocytosis; proteolysis; imaginal disc-derived wing morphogenesis; long-term memory; chitin-based cuticle development	carboxypeptidase D (CPD), 33%
FBgn0004650	X	protein_coding	fs(1)N	0.461304	0.688519	6.81329e-10	4.68928e-09	2.52978e-05	0.000337666	0.159261	0.0368921	2.71671e-07	0.0522712	187.7	115.229	170.315	149.336	Group 3	X :1222681	1.0724e-20	SYNONYMOUS_CODING	oogenesis; eggshell chorion assembly; anterior/posterior axis specification, embryo; vitelline membrane formation
FBgn0040391	X	protein_coding	CG2854	0.935137	0.97087	8.56043e-15	2.87851e-13	8.07374e-05	0.000808574	0.111679	0.0312443	1.92541e-08	2.52956e-07	336.373	189.567	302.687	225.468	Group 4	X :2223839	1.2273e-20	865 bp DOWNSTREAM	Unknown	T cell activation inhibitor, mitochondrial (TCAIM), 23%
FBgn0034501	2R	protein_coding	CG13868	0.0315079	0.161515	1.24163e-12	1.79625e-11	2.53958e-06	6.54062e-05	0.597077	0.00536484	8.44877e-06	8.2336e-05	5209.25	7638.21	5019.38	5859.31	Group 2	2R:16205192	1.4627e-18	770 bp UPSTREAM	Unknown
FBgn0029689	X	protein_coding	CG6428	0.0381598	0.178137	5.46401e-07	2.09568e-06	0.0047075	0.0194829	0.648354	0.0184263	0.000220536	0.00314614	211.108	309.13	202.995	237.798	Group 2	X :3860810	8.4591e-18	SYNONYMOUS_CODING	cellular amino acid metabolic process	asparaginase homolog (S. cerevisiae) (ASPG), 40%
FBgn0038545	3R	protein_coding	CG7713	0.0469839	0.200189	7.12801e-07	2.67428e-06	0.000110121	0.00102444	0.184188	0.000166902	1.02507e-07	0.222951	75.9699	108.294	83.2371	88.7717	Group 1	3R:13619901	8.0245e-16	896 bp UPSTREAM	Unknown
FBgn0028509	2L	protein_coding	CenG1A	4.6196e-07	0.00249058	2.98924e-08	1.44452e-07	0.00214425	0.0103929	0.00992807	1.92845e-05	2.10613e-06	0.000198129	960.119	1302.57	815.513	946.589	Group 6	2L:13841955	2.4e-08	INTRON	regulation of ARF GTPase activity; small GTPase mediated signal transduction	ArfGAP with GTPase domain, ankyrin repeat and PH domain 1, 3-10 (AGAP1, AGAP3, AGAP4, AGAP5, AGAP6, AGAP7, AGAP8, AGAP9, AGAP10), 32-50%
FBgn0053307	2L	protein_coding	CG33307	0.101361	0.303425	2.31523e-10	1.77809e-09	0.000596369	0.00373334	0.872931	0.049898	1.62137e-05	3.69738e-05	214.243	458.342	219.141	323.076	Group 2	2L:13841955	2.4e-08	435 bp UPSTREAM	Unknown
FBgn0033867	2R	protein_coding	Cpr50Ca	0.0225474	0.134349	0.000326476	0.000775279	0.00199621	0.00981914	0.0629056	0.0281993	0.0079165	0.394281	27.2365	58.7963	17.0085	19.8901	Group 1	2R:9669141	4.15e-07	INTRON	chitin-based cuticle development
FBgn0053234	3L	protein_coding	CG33234	3.8112e-05	0.00821897	7.23226e-12	8.39129e-11	0.00182959	0.00916437	0.00189074	1.10356e-05	4.10429e-09	0.000327021	123.094	73.4988	151.956	125.658	Group 8	3L:2661511	1.547e-06	111 bp UPSTREAM	transmembrane transport
FBgn0040376	X	protein_coding	CG13759	0.0776544	0.263995	8.21604e-10	5.55777e-09	8.89143e-06	0.000158033	0.295383	0.00573071	1.81084e-07	0.0281154	380.679	250.279	361.497	328.713	Group 4	X :2475474	1.932e-06	INTRON	Unknown
FBgn0004167	3L	protein_coding	kst	0.0208641	0.128997	2.2199e-06	7.62146e-06	0.0118948	0.0406567	0.424377	0.00122491	0.000285534	0.0179177	9512.01	11193	9171.63	9803.15	Group 2	3L:3343794	2.203e-06	INTRON	endosome transport via multivesicular body sorting pathway; mitotic cytokinesis; ovarian follicle cell development; zonula adherens assembly; plasma membrane organization; endocytosis; regulation of multivesicular body size
FBgn0266414	3R	ncRNA	CR45054	0.00941927	0.0853965	1.83814e-06	6.39791e-06	1.81847e-06	5.01055e-05	0.0096649	0.0101939	0.00128277	0.946598	3956.23	14272	1033.97	1030.53	Group 5	3R:5912266	2.64e-06	INTRON	Unknown
FBgn0000137	X	protein_coding	ase	0.011584	0.0948178	2.3158e-05	6.63286e-05	0.00699289	0.0266501	0.0909528	0.0268684	0.000841719	0.0189372	1.53852	7.05651	0.56166	2.05235	Group 2	X :355612	4.456e-06	SYNONYMOUS_CODING	nervous system development; Malpighian tubule tip cell differentiation; peripheral nervous system development; regulation of transcription, DNA-templated; chaeta morphogenesis; neuroblast fate determination; positive regulation of transcription from RNA p
FBgn0030294	X	protein_coding	Pa1	0.165128	0.396994	4.8291e-07	1.86901e-06	0.000367385	0.00256567	0.391718	0.0353568	5.89842e-05	0.0735819	157.35	221.549	165.947	180.852	Group 1	X :11253896	4.471e-06	UTR_3_PRIME	histone H3-K4 methylation
FBgn0052806	X	protein_coding	CG32806	0.69323	0.846147	6.85159e-09	3.78346e-08	9.3606e-06	0.000164583	0.0542977	0.0250174	6.81314e-07	0.0992073	244.741	154.655	213.676	195.283	Group 3	X :1684825	6.332e-06	374 bp DOWNSTREAM	Unknown
FBgn0011837	X	protein_coding	Tis11	0.000273495	0.0163229	1.56349e-16	1.20995e-14	6.23171e-09	6.95115e-07	0.553459	5.02241e-06	4.55271e-11	1.73925e-06	1081.45	1763.84	1052.99	1297.61	Group 2	X :12574572	1.0466e-05	837 bp DOWNSTREAM	negative regulation of gene expression; RNA interference; 3'-UTR-mediated mRNA destabilization	ZFP36 ring finger protein, -like 1, -like 2 (ZFP36, ZFP36L1, ZFP36L2), 22-30%
FBgn0011361	3L	protein_coding	mtacp1	0.408968	0.64653	8.30168e-14	1.78315e-12	0.00118703	0.00645676	0.16691	0.00394924	7.21632e-07	1.01818e-10	1545.18	818.624	1326.59	905.945	Group 4	3L:1329903	1.0659e-05	46 bp UPSTREAM	in fatty acid biosynthetic process; phosphopantetheine binding	NADH dehydrogenase (ubiquinone) 1, alpha/beta subcomplex, 1, 8kDa (NDUFAB1), 49%
FBgn0041342	3L	protein_coding	Cct1	0.264782	0.515963	0.000320647	0.000763117	0.000149122	0.00128634	0.932633	0.0488552	0.00910024	0.900094	1181.6	1395.39	1189.41	1182.28	Group 1	3L:1547925	1.2404e-05	INTRON	oogenesis; determination of adult lifespan; imaginal disc-derived wing morphogenesis; phosphatidylcholine biosynthetic process; biosynthetic process; establishment of ommatidial planar polarity; endocytosis; eye development	phosphate cytidylyltransferase 1, choline, alpha, beta (PCYT1A, PCYT1B), 46-48%
FBgn0261258	3L	protein_coding	rgn	7.57546e-05	0.0106473	1.83245e-14	5.21798e-13	0.000194258	0.0015585	0.00687513	0.000140322	1.50064e-09	1.64077e-06	1529.74	2317.52	1270.21	1696.41	Group 6	3L:21378317	1.7565e-05	INTRON	tissue regeneration
FBgn0034499	2R	protein_coding	Cpr56F	0.417061	0.652562	6.96248e-05	0.000184851	0.000107888	0.00100983	0.177077	0.00461818	2.44601e-05	0.925595	47.5965	29.3233	41.4344	41.1142	Group 3	2R:16175194	1.7862e-05	682 bp DOWNSTREAM	chitin-based cuticle development
FBgn0034199	2R	protein_coding	Gbp	0.00162308	0.0352846	1.40474e-07	6.01863e-07	0.00163443	0.00835499	0.253033	0.000749863	1.23634e-06	0.0248674	176.472	253.58	164.439	190.132	Group 2	2R:13024152	1.8688e-05	SYNONYMOUS_CODING	peptidoglycan recognition protein signaling pathway; positive regulation of homotypic cell-cell adhesion; antimicrobial peptide production; response to wounding; negative regulation of growth
FBgn0034200	2R	protein_coding	CG11395	0.823181	0.918596	2.40881e-11	2.36605e-10	2.62779e-06	6.70378e-05	0.0612708	0.0224324	2.78578e-07	0.00124474	1079.49	1949.82	1367.26	1618.97	Group 2	2R:13024152	1.8688e-05	593 bp UPSTREAM	signal transduction
FBgn0035333	3L	protein_coding	CG1317	0.0905823	0.286372	1.29696e-10	1.05571e-09	0.00036173	0.00253274	0.518559	0.00478663	3.65799e-09	0.00501075	2398.55	1920.54	2356.4	2156.92	Group 4	3L:2370751	2.5391e-05	SYNONYMOUS_CODING	protein ubiquitination	membrane-associated ring finger (C3HC4) 6, E3 ubiquitin protein ligase (MARCH6), 51%
FBgn0035977	3L	protein_coding	PGRP-LF	0.0274255	0.149015	7.21475e-10	4.93201e-09	0.000297572	0.00217681	0.157688	0.0217429	5.11317e-07	2.89716e-05	47.4685	111.65	55.6065	79.7606	Group 2	3L:9342627	2.7247e-05	82 bp UPSTREAM	peptidoglycan catabolic process; determination of adult lifespan; response to bacterium; negative regulation of JNK cascade; peptidoglycan recognition protein signaling pathway; defense response; antibacterial humoral response
FBgn0025616	X	protein_coding	CG13359	0.373113	0.614409	5.63046e-12	6.74571e-11	5.42285e-06	0.000111589	0.0979809	0.0144924	4.67526e-09	0.00912163	217.034	123.252	196.227	164.45	Group 4	X :698059	2.7686e-05	556 bp UPSTREAM	Unknown
FBgn0037788	3R	protein_coding	CG3940	0.483397	0.704113	1.39699e-11	1.48553e-10	3.84206e-06	8.72774e-05	0.0838259	0.00115184	2.57003e-06	4.69256e-06	1149.37	580.507	902.695	725.698	Group 4	3R:5937112	2.885e-05	847 bp UPSTREAM	one-carbon metabolic process	carbonic anhydrase X (CA10), 23%
FBgn0031869	2L	protein_coding	CG18304	0.666607	0.830556	1.92157e-11	1.95591e-10	6.13282e-05	0.000662164	0.206897	0.003619	2.02513e-06	3.68374e-06	1154	764.407	1055.32	903.165	Group 4	2L:6935741	3.6357e-05	NON_SYNONYMOUS_CODING	regulation of autophagy
FBgn0028491	X	protein_coding	CG2930	2.24689e-06	0.00263714	2.01691e-08	1.00964e-07	5.73461e-07	2.09845e-05	0.0471863	2.27671e-09	8.10712e-08	0.284712	2127.08	1565.16	2364.18	2312.74	Group 7	X :3775012	3.7042e-05	600 bp DOWNSTREAM	oligopeptide transport	solute carrier family 15, member 1, 2 (SLC15A1, SLC15A2), 37-39%
FBgn0035499	3L	protein_coding	Chd64	0.00708332	0.0738609	0.000927898	0.00203303	0.0150209	0.0488364	0.426236	0.00109229	0.000311711	0.423845	1321.68	1584.05	1293.56	1339.88	Group 1	3L:4114185	4.3098e-05	104 bp DOWNSTREAM	juvenile hormone mediated signaling pathway; smooth muscle contraction	transgelin 3 (TAGLN3), 42%
FBgn0261287	3R	protein_coding	ymp	0.315211	0.567415	2.39014e-11	2.35433e-10	0.000110146	0.00102444	0.391751	0.0089117	4.53261e-07	0.000738716	1933.22	1219.6	1815.51	1525.69	Group 4	3R:21429623	4.4682e-05	INTRON	mRNA splicing, via spliceosome
FBgn0034786	2R	protein_coding	CG13531	0.325476	0.576347	5.16805e-10	3.65173e-09	0.0055949	0.0223326	0.402562	0.0236096	2.43764e-06	1.72006e-05	697.756	884.132	723.883	818.973	Group 2	2R:18736853	5.7477e-05	SYNONYMOUS_CODING	Unknown
FBgn0261563	2L	protein_coding	wb	0.252121	0.503619	9.54658e-15	3.13834e-13	4.18626e-05	0.000494945	0.4436	0.0319702	8.18425e-09	0.000311963	405.067	598.116	422.086	519.717	Group 2	2L:14296044	5.9752e-05	INTRON	regulation of cell migration; imaginal disc-derived wing morphogenesis; regulation of embryonic development; regulation of cell adhesion; gonad development; digestive tract mesoderm development	laminin, alpha 1, 2 (LAMA1, LAMA2), 28%
FBgn0034684	2R	protein_coding	CG13501	0.398167	0.637308	7.911e-09	4.30382e-08	0.000159307	0.00135136	0.501567	0.0472583	5.74908e-05	0.0461174	316.212	208.12	297.93	265.425	Group 4	2R:17947321	6.1181e-05	SYNONYMOUS_CODING	Unknown
FBgn0035164	3L	protein_coding	CG13901	0.309534	0.562138	1.07882e-05	3.27063e-05	0.00683858	0.0261421	0.183418	0.0274827	0.000131072	0.033592	205.861	146.224	192.737	175.237	Group 4	3L:837778	6.343e-05	201 bp UPSTREAM	Unknown	deleted in primary ciliary dyskinesia homolog (mouse) (DPCD), 41%
FBgn0266432	2R	protein_coding	CG45062	0.714819	0.859846	0.000345741	0.000817666	0.00225683	0.0107994	0.379417	0.00304193	0.00138325	0.594476	56.2598	33.2427	47.8137	45.611	Group 3	2R:18360943	6.5006e-05	SYNONYMOUS_CODING	cation transport
FBgn0031449	2L	protein_coding	CG31689	0.510343	0.72546	1.36473e-19	4.0133e-17	7.87747e-08	4.77192e-06	0.523023	0.0493345	8.90753e-07	4.22903e-05	1364.21	2035	1448.41	1796.76	Group 2	2L:2724762	6.6375e-05	912 bp UPSTREAM	Unknown	ATP-binding cassette, sub-family G (WHITE), member 1, 4 (ABCG1, ABCG2), 35%
FBgn0032694	2L	protein_coding	MESR3	0.0142894	0.105485	4.02476e-15	1.56106e-13	0.00383268	0.016535	0.0587627	0.00570771	0.000118004	1.18463e-07	834.947	1131.63	692.441	887.691	Group 2	2L:18618637	6.8026e-05	INTRON	negative regulation of Ras protein signal transduction
FBgn0036448	3L	protein_coding	mop	0.0793861	0.267331	1.13548e-18	2.1974e-16	5.32427e-06	0.000110404	0.880563	0.00144358	6.91557e-08	8.03501e-09	1329.41	1756.79	1319.61	1566.86	Group 2	3L:14769440	6.8036e-05	211 bp UPSTREAM	spindle assembly; positive regulation of epidermal growth factor receptor signaling pathway; protein dephosphorylation; regulation of growth; positive regulation of Toll signaling pathway; antimicrobial peptide production	protein tyrosine phosphatase, non-receptor type 23 (PTPN23), 30%
FBgn0036449	3L	protein_coding	bmm	3.01942e-06	0.00263714	2.37342e-15	1.01555e-13	7.47297e-13	9.75642e-10	0.0477544	3.61398e-07	1.55484e-11	0.0206145	1047.41	1815.42	902.814	992.384	Group 6	3L:14769440	6.8036e-05	156 bp DOWNSTREAM	positive regulation of lipid storage; triglyceride mobilization; determination of adult lifespan; triglyceride catabolic process; lipid homeostasis; lipid catabolic process; lipid metabolic process	patatin-like phospholipase domain containing 1-3, 5 (PNPLA1, PNPLA2, PNPLA3, PNPLA5), 22-30%
FBgn0036169	3L	protein_coding	Fuca	0.427074	0.660624	1.6413e-05	4.82135e-05	7.76225e-05	0.000785136	0.107107	0.047955	0.000337142	0.527815	62.8599	108.519	77.685	80.3297	Group 1	3L:11514381	8.2897e-05	457 bp UPSTREAM	glycoside catabolic process; fucose metabolic process; defense response to bacterium	fucosidase, alpha-L- 1, 2 (FUCA1, FUCA2), 43-44%
FBgn0036170	3L	protein_coding	CG11714	0.0204592	0.127517	2.16697e-13	3.99642e-12	0.000306284	0.00222544	0.515497	0.00270672	5.35353e-08	8.66108e-05	1614.93	994.546	1679.56	1357.49	Group 4	3L:11514381	8.2897e-05	UTR_3_PRIME	Unknown
FBgn0034195	2R	protein_coding	Spn53F	0.0260927	0.144876	5.38302e-07	2.06609e-06	2.96483e-07	1.27129e-05	0.638437	0.000667199	6.97103e-08	0.915002	188.143	96.0847	179.282	180.865	Group 3	2R:13011759	9.755e-05	17 bp UPSTREAM	multicellular organism reproduction
FBgn0266810	2R	ncRNA	CR45272	0.00317281	0.0504096	4.4822e-09	2.57806e-08	3.79073e-05	0.000459604	0.120905	0.000456271	1.30446e-05	0.0317289	31.2023	60.9628	22.1788	29.954	Group 2	2R:13011759	9.755e-05	EXON	Unknown
FBgn0034416	2R	protein_coding	CG15109	0.664994	0.829836	1.1761e-05	3.54496e-05	0.000165775	0.00139068	0.154809	0.0411363	4.16598e-05	0.546292	1390.29	1046.96	1263.21	1228.75	Group 3	2R:14946133	9.7786e-05	793 bp UPSTREAM	Unknown
FBgn0029887	X	protein_coding	CG3198	0.00756443	0.0761772	2.03266e-09	1.24673e-08	3.73725e-07	1.52258e-05	0.163763	0.00432542	2.71409e-05	0.00886756	386.979	734.339	347.999	395.193	Group 2	X :6566175	9.8029e-05	SYNONYMOUS_CODING	mRNA splicing, via spliceosome; mRNA splice site selection	LUC7-like 3 (S. cerevisiae) (LUC7L3), 32%
FBgn0026401	2R	protein_coding	Nipped-B	0.0401381	0.183336	3.97534e-17	3.85013e-15	0.000282129	0.00209127	0.72303	0.00141124	1.49534e-10	7.01121e-09	2709.06	4135.87	2748.02	3648.08	Group 2	2R:594721	9.8485e-05	INTRON	synaptonemal complex organization; mitotic sister chromatid cohesion; positive regulation of gene expression; regulation of transcription, DNA-templated; transcriptional activation by promoter-enhancer looping	Nipped-B homolog (Drosophila) (NIPBL), 26%
FBgn0035251	3L	protein_coding	CG7967	0.0831359	0.274248	3.30829e-09	1.95929e-08	0.00281438	0.0128478	0.310549	0.00137691	9.22881e-08	0.00152072	355.036	459.657	368.516	414.777	Group 2	3L:1653270	0.000100633	370 bp UPSTREAM	endosome transport via multivesicular body sorting pathway	vesicle (multivesicular body) trafficking 1 (VTA1), 48%
FBgn0035263	3L	protein_coding	CG12035	0.296604	0.548573	1.14443e-11	1.25067e-10	9.51538e-06	0.000166626	0.135584	0.01585	7.12901e-09	0.00897207	401.549	240.111	369.146	313.958	Group 4	3L:1724172	0.000100655	218 bp UPSTREAM	Unknown
FBgn0000395	2R	protein_coding	cv-2	0.000546118	0.0221847	1.06263e-14	3.3766e-13	0.0131871	0.0440951	0.00275546	0.00195793	5.16206e-09	1.44335e-07	314.516	475.828	265.673	377.787	Group 6	2R:17250778	0.000102613	INTRON	regulation of BMP signaling pathway; imaginal disc-derived wing vein specification; imaginal disc-derived wing morphogenesis	BMP binding endothelial regulator (BMPER), 32%
FBgn0024994	X	protein_coding	Csat	0.0111401	0.0931642	1.09635e-06	3.97586e-06	2.36595e-05	0.000321571	0.779531	0.0017292	2.62302e-08	0.584678	303.223	214.873	306.65	297.752	Group 3	X :2596926	0.000113871	INTRON	UDP-galactose transport; UDP-N-acetylgalactosamine transport; galactose transport	solute carrier family 35, member A2 (SLC35A2), 44%
FBgn0086656	2R	protein_coding	shrb	0.00115279	0.0305659	6.01846e-07	2.29041e-06	1.20358e-05	0.000197631	0.521866	0.000117113	5.50168e-07	0.381667	854.274	1146.5	867.774	895.462	Group 1	2R:5029648	0.000115342	3 bp DOWNSTREAM	endosome transport via multivesicular body sorting pathway; ubiquitin-dependent protein catabolic process via the multivesicular body sorting pathway; negative regulation of growth of symbiont in host; negative regulation of Notch signaling pathway; prote	charged multivesicular body protein 4A-4C (CHMP4A, CHMP4B, CHMP4C), 44-57%
FBgn0034671	2R	protein_coding	CG13494	0.213574	0.459232	8.1342e-07	3.02234e-06	0.0007987	0.0046907	0.697085	0.0491192	0.000405189	0.0656862	126.31	72.8886	121.53	108.024	Group 3	2R:17841490	0.000121916	257 bp DOWNSTREAM	Unknown
FBgn0263324	2R	ncRNA	CR43405	0.618413	0.799214	1.2103e-06	4.35881e-06	0.000611685	0.00380955	0.0827314	0.0101362	3.19148e-06	0.118912	103.502	68.5934	92.0876	84.0885	Group 3	2R:17841490	0.000121916	EXON	Unknown
FBgn0038767	3R	protein_coding	trem	0.101791	0.30415	0.00366935	0.00724287	0.000719914	0.00432216	0.358323	0.0297793	0.000609016	0.640252	159.77	128.991	153.456	156.229	Group 3	3R:15855860	0.000127885	SYNONYMOUS_CODING	meiotic DNA double-strand break formation
FBgn0036008	3L	protein_coding	CG3408	0.561044	0.761371	4.60467e-05	0.000125825	0.00408954	0.0173926	0.229951	0.0400447	0.000270464	0.115389	437.246	333.37	404.875	382.807	Group 3	3L:9499467	0.000133678	451 bp DOWNSTREAM	muscle cell cellular homeostasis	leucine rich repeat containing 59 (LRRC59), 30%
FBgn0032699	2L	protein_coding	CG10383	0.00174102	0.0368034	1.81956e-07	7.60453e-07	6.76558e-07	2.37368e-05	0.547249	0.000439148	4.89375e-06	0.630908	898.299	1482.5	860.111	882.112	Group 1	2L:18696132	0.000136088	530 bp UPSTREAM	determination of adult lifespan; GPI anchor metabolic process; intracellular protein transport	serine active site containing 1 (SERAC1), 28%
FBgn0039360	3R	protein_coding	CLS	0.544286	0.749543	3.18683e-12	4.06818e-11	5.20905e-05	0.000579444	0.196586	0.00971805	5.70349e-07	4.58764e-05	559.742	358.468	516.083	431.971	Group 4	3R:21513081	0.000144853	210 bp UPSTREAM	phospholipid biosynthetic process; mitochondrial membrane organization; ATP biosynthetic process	cardiolipin synthase 1 (CRLS1), 35%
FBgn0030318	X	protein_coding	rho-4	0.0199076	0.125628	8.00501e-08	3.5875e-07	0.00252462	0.0117947	0.238719	0.00603282	2.74355e-07	0.0090777	218.471	298.805	229.08	258.676	Group 2	X :11500453	0.000146207	132 bp DOWNSTREAM	proteolysis	rhomboid, veinlet-like 1, -like 3 (Drosophila) (RHBDL1, RHBDL3), 25%
FBgn0041781	2L	protein_coding	SCAR	0.0113977	0.0942945	1.28041e-11	1.38513e-10	0.000410703	0.0027911	0.756363	0.000243694	5.73625e-07	2.83869e-06	639.771	794.961	631.758	703.712	Group 2	2L:10976224	0.00014669	548 bp UPSTREAM	many biological processes described with 24 unique terms, many of which group under: cellular component organization or biogenesis; biological regulation; single-organism developmental process; regulation of cellular component organization;	WAS protein family, member 1-3 (WASF1, WASF2, WASF3), 34-41%
FBgn0000277	3R	protein_coding	CecA2	0.000635042	0.0236161	0.00550706	0.010495	0.00226803	0.010837	0.339961	0.0020234	0.000497818	0.778208	87.3738	217.493	60.7538	53.5747	Group 1	3R:26037692	0.000151857	186 bp UPSTREAM	defense response to fungus; antibacterial humoral response; humoral immune response; defense response to Gram-negative bacterium; defense response to Gram-positive bacterium; defense response to bacterium
FBgn0038749	3R	protein_coding	Xport	0.052793	0.213736	3.9274e-11	3.64649e-10	1.68433e-07	8.35656e-06	0.10339	0.000633173	3.66222e-08	0.0185076	359.332	215.103	332.518	303.27	Group 4	3R:15740412	0.000156758	UTR_3_PRIME	positive regulation of protein targeting to membrane; cellular response to light stimulus; rhodopsin biosynthetic process; phototransduction, visible light; chaperone-mediated protein transport; retina homeostasis
FBgn0034708	2R	protein_coding	Vps35	0.0262617	0.145266	2.36789e-08	1.17084e-07	8.19506e-05	0.000816679	0.697224	0.00741487	1.89707e-05	0.0422539	1035.96	1245.79	1023.58	1075.97	Group 2	2R:18077129	0.000160328	UTR_3_PRIME	vesicle-mediated transport; retrograde transport, endosome to Golgi; protein transport; endocytosis	vacuolar protein sorting 35 homolog (S. cerevisiae) (VPS35), 61%
FBgn0039084	3R	protein_coding	CG10175	0.259575	0.51075	1.88249e-09	1.16836e-08	2.56799e-05	0.000341008	0.24099	0.0309665	2.33778e-06	0.037996	245.547	444.323	282.629	335.824	Group 2	3R:19354993	0.000165019	INTRON	metabolic process
FBgn0004838	2L	protein_coding	Hrb27C	0.00810588	0.0785998	7.21014e-13	1.12132e-11	0.0112245	0.0388688	0.321921	0.00136439	3.7819e-08	4.94942e-07	6097.63	7796.14	5935.78	7023.04	Group 2	2L:6931521	0.000169401	UTR_3_PRIME	border follicle cell migration; regulation of pole plasm oskar mRNA localization; lateral inhibition; mRNA processing; regulation of mRNA splicing, via spliceosome; pole plasm oskar mRNA localization; negative regulation of oskar mRNA translation; positiv	DAZ associated protein 1 (DAZAP1), 39%
FBgn0003328	2R	protein_coding	scb	0.0767321	0.261896	8.47321e-16	4.55301e-14	2.03866e-05	0.000289188	0.337545	0.0103115	1.13279e-10	7.88899e-06	918.447	1525.78	961.442	1278.28	Group 2	2R:11137790	0.000171857	INTRON	many biological processes described with 25 unique terms, many of which group under: single-organism developmental process; learning or memory; localization; cellular process; system process; cardiovascular system development; cell-substrate adhesion;	integrin, alpha 4, 9 (ITGA4, ITGA9), 21-24%
FBgn0031504	2L	protein_coding	CG15403	0.0592318	0.228698	1.75587e-07	7.35735e-07	0.0107966	0.0376883	0.645958	0.00338826	0.000221238	0.00452334	270.12	178.73	281.856	242.383	Group 4	2L:3128791	0.000175083	SYNONYMOUS_CODING	Unknown	family with sequence similarity 210, member B (FAM210B), 34%
FBgn0034105	2R	protein_coding	CG7755	0.563802	0.763336	1.10659e-15	5.63222e-14	0.000568868	0.00359307	0.323015	0.0405416	6.98749e-10	6.67557e-06	589.533	314.838	552.716	384.885	Group 4	2R:12168460	0.000178166	675 bp DOWNSTREAM	oxidation-reduction process; chaeta development	isocitrate dehydrogenase 3 (NAD+) gamma (IDH3G), 23%
FBgn0035332	3L	protein_coding	CG13801	0.0814256	0.271262	4.1016e-05	0.000113362	0.00344687	0.0151453	0.784693	0.021925	2.08462e-05	0.345752	43.0113	26.8408	42.3337	38.9966	Group 3	3L:2363537	0.000180581	851 bp DOWNSTREAM	transmembrane transport	oculocutaneous albinism II (OCA2), 23%
FBgn0029660	X	protein_coding	CG10801	0.463258	0.689495	3.57004e-05	9.97097e-05	0.000143097	0.00124299	0.30015	0.0349673	0.000536796	0.735619	150.045	108.281	137.636	135.352	Group 3	X :3354903	0.000190256	SYNONYMOUS_CODING	Unknown
FBgn0039792	3R	protein_coding	CG2267	0.340251	0.590032	2.41577e-10	1.84828e-09	2.2924e-05	0.000314215	0.569705	0.0265991	4.07926e-05	0.0245243	2245.86	1435.55	2130.5	1880.71	Group 4	3R:26454145	0.00019026	NON_SYNONYMOUS_CODING	Unknown
FBgn0015286	X	protein_coding	Rala	0.00972186	0.0865867	3.36099e-16	2.18316e-14	1.56312e-05	0.000238059	0.872096	0.000941788	1.58299e-10	1.95239e-07	902.144	1372.38	908.62	1156.91	Group 2	X :3609401	0.000194978	INTRON	many biological processes described with 11 unique terms, many of which group under: biological regulation; single-organism developmental process; response to stress; response to stimulus; immune response; localization; sensory organ development;	v-ral simian leukemia viral oncogene homolog A, B (RALA, RALB), 71-75%
FBgn0015359	3L	protein_coding	CG2034	0.647467	0.817497	5.17904e-11	4.67443e-10	0.00010304	0.000971759	0.12958	0.0258494	8.05511e-08	0.00296828	301.409	196.479	275.178	234.323	Group 4	3L:2257403	0.000207188	53 bp UPSTREAM	Unknown
FBgn0011202	2L	protein_coding	dia	0.0791399	0.266946	7.99826e-15	2.71203e-13	0.000193858	0.00155606	0.880046	0.00616611	2.05059e-07	1.95569e-06	1115.11	1550.13	1105.71	1346.13	Group 2	2L:20762600	0.000217744	459 bp DOWNSTREAM	many biological processes described with 28 unique terms, many of which group under: cellular component organization or biogenesis; cell cycle; biological regulation; single-organism developmental process; cell cycle process;	diaphanous-related formin 1, 2, 3 (DIAPH1, DIAPH1, DIAPH3), 33-37%
FBgn0026576	3R	protein_coding	CG5991	0.0296387	0.155844	5.47667e-16	3.18632e-14	0.0133694	0.0445253	0.111924	0.00946	1.05594e-05	4.70495e-05	945.46	592.655	1088.62	832.939	Group 4	3R:19876839	0.000224184	INTRON	phospholipid biosynthetic process	phosphatidylserine decarboxylase (PISD), 41%
FBgn0259878	2R	protein_coding	Fs	0.0228558	0.13514	5.32907e-07	2.04732e-06	0.00997706	0.0353802	0.0360165	0.029773	0.00113895	0.00760721	141.148	220.43	113.006	144.781	Group 6	2R:11129408	0.000225344	314 bp UPSTREAM	negative regulation of activin receptor signaling pathway; positive regulation of activin receptor signaling pathway; negative regulation of decapentaplegic signaling pathway	follistatin, -like 3 (FST, FSTL3), 35%
FBgn0035192	3L	protein_coding	CG9194	0.760383	0.885843	2.90627e-08	1.4099e-07	0.000648399	0.00398148	0.15379	0.00175135	4.20863e-06	0.00713645	60.9045	34.1905	52.8935	44.1282	Group 4	3L:1234959	0.000227947	767 bp UPSTREAM	lateral inhibition; potassium ion transmembrane transport	potassium channel, subfamily K, member 18 (KCNK18), 24%
FBgn0051407	3R	protein_coding	CG31407	0.389462	0.628783	2.66151e-14	7.01096e-13	4.14985e-07	1.65336e-05	0.20894	0.0181039	8.91973e-09	0.00315887	734.078	434.706	674.082	564.068	Group 4	3R:5850542	0.000229302	INTRON	Unknown
FBgn0050272	2R	protein_coding	CG30272	0.245494	0.496451	1.32189e-07	5.69076e-07	3.98009e-05	0.000476491	0.551152	0.00340116	9.89523e-06	0.270658	92.9254	22.1351	80.1594	67.4727	Group 3	2R:18719445	0.000233122	45 bp DOWNSTREAM	transmembrane transport
FBgn0034071	2R	protein_coding	CG8405	0.0314899	0.161515	9.03956e-06	2.77588e-05	0.00762177	0.0285622	0.947245	0.00494262	0.000286482	0.0140753	951.388	1057.68	949.944	982.459	Group 2	2R:11939950	0.000233328	INTRON	wing disc dorsal/ventral pattern formation	transmembrane protein 259 (TMEM259), 41%
FBgn0052313	3L	protein_coding	CG32313	0.438177	0.66935	1.38183e-06	4.92176e-06	0.000132521	0.00117061	0.114527	0.00708406	1.59256e-05	0.192293	280.927	189.083	252.111	237.482	Group 3	3L:1544936	0.000235321	UTR_3_PRIME	Unknown
FBgn0024997	X	protein_coding	CG2681	0.000878304	0.0272372	0.164439	0.22505	0.00539009	0.0216648	0.00315695	0.0011638	0.0206865	0.337373	224.932	190.427	269.298	281.635	Group 7	X :2606070	0.000236131	369 bp DOWNSTREAM	ubiquitin-dependent protein catabolic process; protein ubiquitination; multicellular organismal development	siah E3 ubiquitin protein ligase 1 (SIAH1), 21%
FBgn0003356	3R	protein_coding	Jon99Cii	0.410524	0.647535	7.7007e-14	1.67183e-12	9.02003e-05	0.000876216	0.0952984	0.0412819	3.65514e-07	1.25822e-06	5568.8	1153.64	4012.5	1820.73	Group 4	3R:25749449	0.000249692	27 bp DOWNSTREAM	proteolysis; digestion	chymotrypsinogen B1, B2, -like (CTRB1,CTRB2,CTRL), 31-32%
FBgn0082983	3R	snoRNA	snoRNA:Psi28S-2626	0.211957	0.457139	0.00163308	0.0034424	0.00393865	0.0169065	0.507711	0.037871	0.00138771	0.801663	148.243	239.703	165.001	169.749	Group 1	3R:26033611	0.00025003	9 bp DOWNSTREAM	Unknown
FBgn0039374	3R	protein_coding	CG17770	0.715891	0.860253	2.88544e-12	3.73055e-11	0.00150566	0.0078028	0.382878	0.0255778	4.17247e-07	3.46331e-05	781.858	474.851	724.746	559.981	Group 4	3R:21638972	0.000256277	116 bp DOWNSTREAM	Unknown	calmodulin-like 6 (CALML6), 29%
FBgn0050278	2R	protein_coding	CG30278	0.505366	0.721835	1.12767e-13	2.32343e-12	0.000645663	0.0039692	0.292153	0.0480727	2.26961e-08	9.2306e-06	928.025	572.3	873.646	676.691	Group 4	2R:18105515	0.000263068	INTRON	Unknown
FBgn0039780	3R	protein_coding	PH4alphaNE1	0.2001	0.443345	0.00200098	0.00414283	0.0027457	0.0125911	0.42659	0.0135281	0.000826515	0.925863	14.7053	5.89152	12.675	12.5127	Group 3	3R:26325307	0.000266026	INTRON	oxidation-reduction process; peptidyl-proline hydroxylation to 4-hydroxy-L-proline	prolyl 4-hydroxylase, alpha polypeptide III (P4HA3), 30%
FBgn0037988	3R	protein_coding	CG14740	0.443907	0.674155	1.97538e-13	3.69789e-12	1.80588e-05	0.000262193	0.275042	0.0250834	3.30504e-08	0.000573852	1586.39	966.423	1472	1203.06	Group 4	3R:7888576	0.000267608	UTR_5_PRIME	citrate metabolic process; tricarboxylic acid cycle; cellular carbohydrate metabolic process
FBgn0033216	2R	protein_coding	CG1946	0.0279431	0.150751	1.33462e-08	6.92974e-08	6.64141e-05	0.000702538	0.698692	0.00159529	5.88216e-07	0.143481	118.538	51.7779	124.275	107.204	Group 3	2R:3603284	0.000272418	SYNONYMOUS_CODING	Unknown	monoacylglycerol O-acyltransferase 1, 2; acyl-CoA wax alcohol acyltransferase 1, 2; diacylglycerol O-acyltransferase 2-like 6 (MOGAT1, MOGAT2, AWAT1, AWAT2, DGAT2L6), 29-38%
FBgn0034371	2R	protein_coding	SP2637	0.0124706	0.0981984	6.7296e-14	1.49512e-12	0.00104025	0.00579172	0.123012	0.00601949	4.02042e-07	5.15468e-07	624.724	800.616	595.919	697.448	Group 2	2R:14534633	0.000275375	INTRON	Unknown	N-terminal asparagine amidase (NTAN1), 37%
FBgn0054044	3R	ncRNA	CR34044	0.41089	0.647844	0.324571	0.400882	0.00025977	0.00196333	0.0875966	0.0147567	0.000940688	0.065342	3.76671	0.8543	1.99138	3.77654	Group 3	3R:9538375	0.00028939	EXON	Unknown
FBgn0001189	X	protein_coding	hfw	0.0608325	0.231808	3.51597e-13	6.02407e-12	0.000386496	0.00267145	0.94706	0.0181977	1.19087e-08	0.000168001	449.145	584.531	448.219	518.561	Group 2	X :1567110	0.000294404	UTR_3_PRIME	intracellular signal transduction; pupariation; response to ecdysone
FBgn0259957	2L	protein_coding	CG42467	0.015006	0.1084	5.10256e-11	4.61055e-10	0.000611317	0.00380872	0.733084	0.00125679	4.79644e-09	0.000451584	97.8498	33.2871	95.1276	65.7876	Group 4	2L:3701475	0.00029701	SYNONYMOUS_CODING	Unknown
FBgn0040080	3R	protein_coding	raps	0.00718031	0.0742889	1.93085e-16	1.42601e-14	3.40934e-06	8.08016e-05	0.948564	5.12865e-05	4.06646e-12	5.50541e-06	439.903	628.928	441.069	535.28	Group 2	3R:23411981	0.000297358	UTR_3_PRIME	many biological processes described with 12 unique terms, many of which group under: localization; single-organism developmental process; cellular component organization or biogenesis; cell cycle; biological regulation; cell fate commitment;	G-protein signaling modulator 1, 2 (GPSM1, GPSM2), 46%
FBgn0036389	3L	protein_coding	ssp2	0.081997	0.272324	6.94131e-16	3.88473e-14	0.000712641	0.00429123	0.928866	0.0100299	2.02957e-08	8.96949e-08	858.581	1263.9	854.743	1107.45	Group 2	3L:13957628	0.000305197	675 bp UPSTREAM	regulation of response to DNA damage stimulus; mitotic spindle elongation; microtubule cytoskeleton organization
FBgn0053017	2R	protein_coding	CG33017	0.604773	0.790125	1.69023e-12	2.34056e-11	0.00145967	0.0076354	0.249686	0.0421174	7.89197e-08	2.75771e-06	1322.49	815.339	1230.86	955.199	Group 4	2R:12163605	0.000307761	SYNONYMOUS_CODING	Unknown
FBgn0028884	2L	protein_coding	CG4892	0.0652811	0.241532	3.01866e-05	8.51348e-05	0.0116739	0.0400878	0.868293	0.00936932	0.000407297	0.105014	129.385	94.1747	130.946	120.519	Group 3	2L:16133537	0.000315179	UTR_5_PRIME	Unknown
FBgn0037455	3R	protein_coding	CG2336	0.541505	0.747603	2.89547e-11	2.79163e-10	3.13715e-05	0.000397651	0.0648676	0.0174962	9.60017e-08	0.00041709	559.387	363.404	508.463	437.718	Group 4	3R:2406223	0.000319878	283 bp UPSTREAM	oxidation-reduction process
FBgn0266068	2L	ncRNA	CR44821	0.0237494	0.137547	1.56667e-14	4.60716e-13	2.73573e-07	1.18627e-05	0.344658	0.000473655	2.2773e-10	0.000255832	152.266	52.2706	143.266	106.625	Group 4	2L:5660990	0.000322989	912 bp DOWNSTREAM	Unknown
FBgn0263490	3R	protein_coding	mld	0.00296986	0.0485455	2.82784e-07	1.1403e-06	0.00396679	0.0169896	0.0947145	0.000136131	0.000308623	0.0016373	605.574	843.983	503.869	590.174	Group 2	3R:20438889	0.000325234	INTRON	determination of adult lifespan; positive regulation of circadian sleep/wake cycle, sleep; ecdysone biosynthetic process; long-term memory
FBgn0031104	X	protein_coding	jb	0.242188	0.493338	0.0161421	0.0280071	0.0116246	0.0399439	0.187885	0.0107002	0.00352527	0.892915	18.0402	10.5923	15.4119	15.61	Group 3	X :20261802	0.000326051	UTR_5_PRIME	Unknown
FBgn0264978	2L	protein_coding	Slh	0.389912	0.629281	9.6605e-05	0.000250399	0.00582769	0.0230626	0.314152	0.0142124	0.000270679	0.279166	763.929	658.632	739.363	717.571	Group 3	2L:2488084	0.000330081	113 bp DOWNSTREAM	phagocytosis; vesicle docking
FBgn0052475	3L	protein_coding	mthl8	0.0143556	0.105588	9.82374e-09	5.24907e-08	0.000103639	0.000976838	0.0611545	0.00572883	0.000883186	0.253219	235.604	365.757	146.923	183.289	Group 1	3L:21692	0.000330558	736 bp UPSTREAM	determination of adult lifespan; G-protein coupled receptor signaling pathway; response to stress
FBgn0039209	3R	protein_coding	CG13624	0.0020568	0.039701	1.09476e-14	3.46511e-13	0.00120152	0.00651907	0.0471955	0.000707474	5.0776e-09	5.68606e-06	1843.87	2662.48	1633.15	2129.25	Group 6	3R:20404540	0.000350129	INTRON	regulation of transcription, DNA-templated	CREB3 regulatory factor (CREBRF), 22%
FBgn0031861	2L	protein_coding	CG17375	0.499626	0.716968	8.41256e-11	7.21064e-10	0.000168337	0.00140634	0.17289	0.0311246	1.40349e-07	0.0013481	409.499	244.695	372.481	306.993	Group 4	2L:6806595	0.000354508	803 bp UPSTREAM	Unknown
FBgn0001987	2L	protein_coding	Gli	0.0134487	0.102507	8.83001e-15	2.94467e-13	0.000137888	0.00120878	0.550729	0.0023517	2.10651e-09	1.22845e-08	461.215	670.208	471.156	584.25	Group 2	2L:15756327	0.00036209	UTR_3_PRIME	cell adhesion
FBgn0052061	3L	protein_coding	CG32061	0.263024	0.51451	4.67658e-10	3.34095e-09	0.00783576	0.0292219	0.403215	0.0299822	3.53803e-07	0.000181868	503.579	314.263	480.807	380.659	Group 4	3L:10456199	0.000365077	717 bp UPSTREAM	Unknown
FBgn0085294	3L	protein_coding	CG34265	0.00154599	0.034549	3.06494e-05	8.63931e-05	0.000623649	0.00386916	0.0560347	0.00164671	0.000219037	0.219742	4.43629	13.4162	2.54021	3.67213	Group 1	3L:3268847	0.000374577	SYNONYMOUS_CODING	Unknown
FBgn0035218	3L	protein_coding	CG9173	0.153765	0.382379	6.15237e-14	1.38784e-12	0.00058552	0.00368347	0.947366	0.0095141	1.26281e-06	8.68837e-07	945.265	554.85	940.583	722.358	Group 4	3L:1421476	0.000375542	UTR_3_PRIME	regulation of cell cycle
FBgn0029959	X	protein_coding	Rab39	0.245162	0.496029	2.59637e-09	1.56634e-08	0.00449005	0.0187799	0.621055	0.00566239	2.01514e-06	0.00296651	233.809	303.073	240.132	272.678	Group 2	X :7631341	0.00039826	552 bp DOWNSTREAM	vesicle-mediated transport; Rab protein signal transduction; protein transport	RAB39A, B, 42 member RAS oncogene family (RAB39A, RAB39B, RAB42), 30-56%
FBgn0029990	X	protein_coding	CG2233	0.00235423	0.0426633	4.60846e-10	3.29373e-09	2.13934e-07	9.88618e-06	0.875144	0.00039111	3.45046e-07	0.0123221	7902.16	17893.3	8101.01	9648.65	Group 2	X :7930415	0.000399883	SYNONYMOUS_CODING	Unknown
FBgn0024222	3R	protein_coding	ird5	0.0405494	0.18401	1.36437e-12	1.93914e-11	2.50472e-05	0.000335661	0.64485	0.00485814	3.07822e-07	2.88325e-06	281.839	434.63	288.873	351.552	Group 2	3R:11872808	0.000423037	INTRON	many biological processes described with 11 unique terms, many of which group under: biological regulation; immune system process; immune response; macromolecule modification; primary metabolic process; phosphorus metabolic process;	inhibitor of kappa light polypeptide gene enhancer in B-cells, kinase beta; conserved helix-loop-helix ubiquitous kinase (IKBKB, CHUK), 20-21%
FBgn0017558	2R	protein_coding	Pdk	0.0932037	0.290481	4.82986e-17	4.4639e-15	5.04652e-08	3.35894e-06	0.740597	0.00828022	7.25616e-08	5.47159e-05	1141.17	1905.46	1172.64	1496.2	Group 2	2R:5320857	0.000426971	52 bp DOWNSTREAM	pyruvate metabolic process	pyruvate dehydrogenase kinase, isozyme 1-4 (PDK1, PDK2, PDK3, PDK4), 50-56%
FBgn0261458	2L	protein_coding	capt	0.0011896	0.0309482	1.212e-10	9.94062e-10	0.00529236	0.021341	0.00188804	0.00193872	3.09112e-05	0.00035298	1078.01	1333.68	911.752	1047.73	Group 6	2L:1157083	0.000432415	INTRON	many biological processes described with 12 unique terms, many of which group under: cellular component organization or biogenesis; single-organism developmental process; sensory organ development; biological regulation;	CAP, adenylate cyclase-associated protein 1, 2 (yeast) (CAP1, CAP2), 46%
FBgn0046874	3R	protein_coding	Pif1B	0.40871	0.646375	3.72882e-11	3.48009e-10	9.86719e-06	0.00017142	0.236327	0.0100021	9.48588e-07	0.00155708	2441.79	1340.79	2187.39	1835.32	Group 4	3R:4616191	0.000446922	INTRON	Unknown
FBgn0016038	X	protein_coding	mod(r)	0.693961	0.846445	1.5e-07	6.38449e-07	0.00296279	0.0133743	0.135574	0.0251002	2.25978e-06	0.0137459	548.888	436.904	517.814	477.3	Group 4	X :517208	0.000454432	124 bp DOWNSTREAM	ubiquitin-dependent protein catabolic process via the multivesicular body sorting pathway
FBgn0050046	2R	protein_coding	CG30046	0.0776658	0.263995	2.55207e-10	1.94245e-09	3.05287e-07	1.28586e-05	0.413416	0.00579895	4.27871e-06	0.0429891	153.193	260.814	165.844	185.004	Group 2	2R:8206032	0.000456164	954 bp DOWNSTREAM	Unknown
FBgn0000578	2R	protein_coding	ena	0.000729129	0.0254664	7.34426e-09	4.02528e-08	0.00176539	0.00890901	0.0159209	0.000601806	4.56248e-07	0.0138458	370.151	487.106	322.229	369.459	Group 6	2R:15048449	0.000462408	INTRON	many biological processes described with 23 unique terms, many of which group under: single-organism developmental process; cellular component organization or biogenesis; biological regulation; regulation of cellular component organization;	vasodilator-stimulated phosphoprotein; enabled homolog (Drosophila); Enah/Vasp-like (VASP, ENAH, EVL), 33-42%
FBgn0025627	X	protein_coding	CG4194	0.0571996	0.224631	1.94443e-07	8.07218e-07	0.00827195	0.030497	0.834899	0.0407568	0.000106357	0.000641463	11.2309	24.5705	10.9393	16.4519	Group 2	X :1962646	0.000471084	NON_SYNONYMOUS_CODING	Unknown
FBgn0024320	2L	protein_coding	Npc1a	0.209985	0.45514	0.199771	0.266174	0.000123204	0.00110583	0.463384	0.00906537	0.00597204	0.0879063	1919.78	1756.29	1868.47	1957.5	Group 3	2L:10220000	0.000473429	INTRON	sterol metabolic process; ecdysteroid biosynthetic process; regulation of cholesterol transport; sperm individualization; molting cycle, chitin-based cuticle; cholesterol transport	Niemann-Pick disease, type C1, -like 1 (NPC1, NPC1L1), 35-45%
FBgn0262794	3R	protein_coding	CG43175	0.137103	0.359226	0.00315498	0.00631542	0.00104688	0.00581866	0.851591	0.0349601	0.0147573	0.456948	34.5615	91.0598	36.8111	33.3129	Group 1	3R:13456176	0.000482711	263 bp UPSTREAM	Unknown
FBgn0039355	3R	protein_coding	CG4730	0.380607	0.620877	0.00187704	0.00390774	0.0127168	0.0428593	0.465131	0.00671432	0.00328092	0.543204	62.4563	43.7974	58.2021	55.8433	Group 3	3R:21504098	0.000487974	SYNONYMOUS_CODING	Unknown	zinc finger protein 32 (ZNF32), 23%
FBgn0038356	3R	protein_coding	CG12784	0.0386614	0.179429	1.35975e-07	5.8336e-07	0.000154662	0.00132494	0.512069	0.000297972	3.30243e-07	0.113894	198.627	124.583	190.787	173.747	Group 3	3R:11590190	0.000492074	904 bp DOWNSTREAM	Unknown
FBgn0032587	2L	protein_coding	CG5953	7.7021e-05	0.0106473	4.18653e-18	6.90948e-16	1.74383e-08	1.50025e-06	0.682975	3.07073e-05	7.19393e-12	7.8004e-10	329.393	869.25	315.753	552.705	Group 2	2L:16527098	0.000499359	INTRON	lateral inhibition
FBgn0004885	3R	protein_coding	tok	0.000330388	0.0176944	3.78912e-12	4.74711e-11	1.46407e-09	2.44122e-07	0.0952391	4.05465e-05	1.16406e-07	0.0857525	1416.96	2226.71	1205.15	1313.54	Group 1	3R:20569540	0.000503745	INTRON	motor neuron axon guidance; proteolysis; imaginal disc-derived wing vein morphogenesis; negative regulation of gene expression; protein processing; axon guidance; defasciculation of motor neuron axon	tolloid-like 1, 2; bone morphogenetic protein 1 (TLL1, TLL2, BMP1), 48-49%
FBgn0034083	2R	protein_coding	lbk	0.00242228	0.0433384	0.00168957	0.00354851	0.0101364	0.0358429	0.278738	0.000801858	0.000822691	0.590276	808.732	892.944	783.274	792.947	Group 1	2R:12042732	0.000506183	INTRON	oogenesis; chaeta morphogenesis	leucine-rich repeats and immunoglobulin-like domains 1-3 (LRIG1, LRIG2, LRIG3), 29%
FBgn0023129	3L	protein_coding	aay	0.000807822	0.0263422	0.00300786	0.00604112	0.000698809	0.00422052	0.0189022	0.000908474	0.00204572	0.72803	1825.88	2149.53	1543.3	1517.59	Group 5	3L:9416163	0.000513961	190 bp UPSTREAM	peripheral nervous system development; male courtship behavior, veined wing generated song production; L-serine biosynthetic process; behavioral response to ethanol; axon guidance	phosphoserine phosphatase (PSPH), 48%
FBgn0023407	2L	protein_coding	B4	0.0106423	0.0911033	9.20947e-09	4.94864e-08	0.0046307	0.0192301	0.156214	0.00150299	4.62972e-05	0.00756587	1671.73	1978.64	1563.08	1700.17	Group 2	2L:13539617	0.000517776	INTRON	imaginal disc development; circadian rhythm
FBgn0035213	3L	protein_coding	CG2199	0.0458557	0.197404	3.31657e-12	4.20723e-11	0.00486657	0.0199878	0.952394	0.0168222	7.88148e-09	4.55142e-05	193.618	272.085	193.201	238.925	Group 2	3L:1343012	0.000519717	609 bp UPSTREAM	Unknown
FBgn0040078	3R	protein_coding	pont	0.142407	0.367266	1.71685e-06	6.01175e-06	0.00283501	0.0129092	0.397726	0.00757819	2.31494e-06	0.104778	546.119	431.15	530.502	496.471	Group 3	3R:6090298	0.000527103	677 bp DOWNSTREAM	spindle assembly	RuvB-like AAA ATPase 1 (RUVBL1), 79%
FBgn0039787	3R	protein_coding	CG9702	0.556731	0.758302	0.00253709	0.00516358	0.000348661	0.00246255	0.0671013	0.0288513	0.000601001	0.539954	630.751	522.244	559.211	570.288	Group 3	3R:26404816	0.000542789	335 bp UPSTREAM	sulfate transport	solute carrier family 26, member 11 (SLC26A11), 35%
FBgn0034122	2R	protein_coding	CG15711	0.000352784	0.0179998	0.0752658	0.112208	9.1499e-07	3.02021e-05	0.00319297	0.000273149	3.13893e-07	0.15648	231.468	130.098	358.794	413.957	Group 7	2R:12252815	0.000548459	UTR_5_PRIME	Unknown
FBgn0051259	3R	protein_coding	CG31259	0.276065	0.527599	6.74232e-12	7.86231e-11	1.12453e-06	3.50445e-05	0.053938	0.0250624	1.71725e-07	0.0161294	105.785	23.5758	63.4894	39.5908	Group 4	3R:4351196	0.000552626	NON_SYNONYMOUS_CODING	Unknown	transmembrane protein 135 (TMEM135), 30%
FBgn0025682	3L	protein_coding	scf	0.959313	0.983058	0.000301114	0.000720127	5.80135e-06	0.000116851	0.141799	0.0413176	0.00122867	0.443445	519.651	407.747	457.006	473.733	Group 3	3L:1300252	0.000553217	UTR_3_PRIME	dosage compensation by hyperactivation of X chromosome; positive regulation of transcription, DNA-templated; chromatin organization; DNA topological change	reticulocalbin 1, 3; calumenin (RCN1, RCN3, CALU), 44-48%
FBgn0027865	3R	protein_coding	Tsp96F	0.00010368	0.0111847	5.00975e-11	4.54191e-10	1.99488e-05	0.000284148	0.00114411	7.87836e-05	1.42163e-08	0.0116709	778.797	1082.47	631.22	733.198	Group 6	3R:21702728	0.00055734	INTRON	Unknown	CD9, CD81 molecule; tetraspanin 2 (CD9, CD81, TSPAN2), 25-28%
FBgn0001075	2L	protein_coding	ft	0.0853411	0.278288	0.029923	0.0491894	0.00149214	0.00776007	0.409692	0.028414	0.0134496	0.667295	306.147	245.688	335.743	348.582	Group 3	2L:4221096	0.000563918	INTRON	many biological processes described with 27 unique terms, many of which group under: biological regulation; single-organism developmental process; establishment of planar polarity; cellular component organization or biogenesis; sensory organ development;	FAT atypical cadherin 4 (FAT4)
FBgn0035971	3L	protein_coding	CG4477	0.514616	0.728206	1.93084e-05	5.61579e-05	0.000742173	0.0044197	0.537322	0.0143879	0.00055735	0.469298	199.599	132.891	183.061	172.996	Group 3	3L:9244539	0.000564942	101 bp DOWNSTREAM	proteolysis; wing disc dorsal/ventral pattern formation
FBgn0039141	3R	protein_coding	spas	0.288575	0.540186	0.0320858	0.0523669	0.00262895	0.0121731	0.315347	0.000538919	0.00508068	0.344247	454.91	403.03	435.81	445.574	Group 3	3R:19867751	0.000572087	185 bp DOWNSTREAM	many biological processes described with 15 unique terms, many of which group under: biological regulation; cellular component organization or biogenesis; regulation of synaptic transmission; cell cycle; synaptic transmission;	spastin (SPAST), 50%
FBgn0050268	2R	protein_coding	CG30268	0.0454262	0.196619	4.73811e-08	2.21294e-07	0.00104864	0.00582439	0.802304	0.0083298	8.1233e-06	0.0359637	303.581	201.474	308.788	274.252	Group 4	2R:18601130	0.000613752	INTRON	Unknown
FBgn0034051	2R	protein_coding	Mlf	0.829245	0.92126	4.34097e-11	3.99379e-10	0.00100622	0.0056333	0.318488	0.0423678	8.31911e-06	0.000145246	1795.17	1411.79	1707.88	1525.06	Group 4	2R:11824991	0.000642058	INTRON	protein stabilization; regulation of transcription, DNA-templated; regulation of cell proliferation	myeloid leukemia factor 1, 2 (MLF1, MLF2), 23-28%
FBgn0266719	3R	protein_coding	Unc-13-4B	0.00202809	0.0394259	1.13714e-09	7.46131e-09	0.000192635	0.00154932	0.1765	0.000385342	9.36097e-08	0.00703516	742.979	997.74	709.913	799.174	Group 2	3R:20886666	0.000668989	INTRON	synaptic vesicle priming; neurotransmitter secretion
FBgn0032340	2L	protein_coding	Ge-1	0.138309	0.36139	1.46038e-10	1.17163e-09	0.00363441	0.0158415	0.624377	0.00477346	5.5253e-07	0.000136765	613.787	768.935	624.174	703.478	Group 2	2L:11097106	0.000683429	SYNONYMOUS_CODING	defense response to fungus; pole plasm oskar mRNA localization; cytoplasmic mRNA processing body assembly; gene silencing by miRNA	enhancer of mRNA decapping 4 (EDC4), 23%
FBgn0010786	3L	protein_coding	l(3)02640	0.244446	0.495447	2.83788e-10	2.13289e-09	0.000114645	0.00104998	0.454121	0.0148626	7.28561e-06	0.00120756	1471.65	1146.16	1426.95	1309.83	Group 4	3L:1336946	0.000697835	INTRON	peptidyl-pyrromethane cofactor linkage; tetrapyrrole biosynthetic process	hydroxymethylbilane synthase (HMBS), 47%
FBgn0259140	3L	protein_coding	CG42255	0.260038	0.511164	2.51197e-11	2.46234e-10	1.79107e-05	0.00026098	0.423643	0.018748	6.69723e-06	0.00066663	282.242	586.514	326.192	431.468	Group 2	3L:11795970	0.000718408	INTRON	Unknown	many
FBgn0001308	2R	protein_coding	Khc	0.00411736	0.0568695	7.80414e-11	6.72662e-10	0.000289626	0.00213219	0.180186	0.000939362	1.65007e-06	0.000760877	1811.41	2074.35	1748.05	1858.09	Group 2	2R:12153479	0.000726272	986 bp DOWNSTREAM	many biological processes described with 26 unique terms, many of which group under: cellular component organization or biogenesis; localization; cellular component movement; single-organism developmental process; microtubule-based movement;	kinesin family member 5A-5C (KIF5A, KIF5B, KIF5C), 55-62%
FBgn0032123	2L	protein_coding	Oatp30B	0.000346256	0.0178563	1.22275e-08	6.40856e-08	0.000338842	0.00240792	0.00688168	6.59679e-05	3.95997e-05	0.0925556	2148.83	2349.28	1948.04	2012.32	Group 5	2L:9522623	0.000730882	INTRON	organic anion transport	solute carrier organic anion transporter family, member 5A1 (SLCO5A1), 31%
FBgn0038391	3R	protein_coding	GATAe	0.944453	0.975577	0.524326	0.598226	0.00703994	0.0267852	0.155337	0.00820351	0.0389245	0.0792223	188.393	155.363	162.034	183.076	Group 3	3R:11834985	0.000732423	UTR_5_PRIME	endoderm development; positive regulation of transcription from RNA polymerase II promoter; negative regulation of gene expression; antimicrobial humoral response; midgut development
FBgn0262512	2R	protein_coding	Vha14-1	0.601514	0.787892	1.96008e-07	8.12464e-07	0.00589	0.0232353	0.453769	0.0163761	0.000191821	0.000654062	900.367	719.742	861.284	790.281	Group 4	2R:11567592	0.000742318	3 bp UPSTREAM	proton transport; ATP hydrolysis coupled proton transport
FBgn0264272	3L	protein_coding	mwh	0.0190974	0.122963	0.115499	0.164517	0.000566633	0.00358557	0.37742	0.00134373	0.0122977	0.217318	165.11	135.532	177.35	189.497	Group 3	3L:1200475	0.000757167	311 bp UPSTREAM	Wnt signaling pathway; imaginal disc-derived wing morphogenesis; regulation of trichome morphogenesis; imaginal disc-derived wing hair organization; negative regulation of actin filament polymerization; establishment of planar polarity; imaginal disc-deri
FBgn0033875	2R	protein_coding	CG6357	0.000884549	0.0272372	5.08386e-21	3.37467e-18	2.47915e-13	5.01223e-10	0.719491	2.01489e-05	1.01363e-11	4.8904e-09	1243.94	3252.29	1292.17	1956.1	Group 2	2R:9727587	0.000791268	NON_SYNONYMOUS_CODING	Unknown
FBgn0051040	3R	protein_coding	Cog7	0.0597429	0.229662	0.585348	0.653737	0.00963001	0.0343908	0.442186	0.0239487	0.0460842	0.267712	268.226	248.842	275.866	288.826	Group 3	3R:25758291	0.000797722	SYNONYMOUS_CODING	male meiosis cytokinesis; Golgi organization; intracellular protein transport; actomyosin contractile ring contraction	component of oligomeric golgi complex 7 (COG7), 28%
FBgn0260759	3R	protein_coding	CG42557	0.25503	0.506054	0.00266431	0.00539821	0.0062812	0.0244682	0.737157	0.0225677	0.00809942	0.782075	548.765	470.982	538.994	534.742	Group 3	3R:25758291	0.000797722	718 bp UPSTREAM	Unknown
FBgn0032364	2L	protein_coding	CG4970	0.436749	0.668114	7.55627e-07	2.82382e-06	0.000116543	0.00106375	0.52715	0.0176312	0.000620366	0.237224	462.509	307.65	428.907	402.303	Group 3	2L:11517097	0.000810484	294 bp UPSTREAM	Unknown
FBgn0266639	2R	ncRNA	CR45146	0.416174	0.651766	0.0631279	0.0959964	0.0112177	0.0388597	0.208406	0.0261895	0.000728444	0.650844	7.22603	3.55951	5.827	6.44195	Group 3	2R:13584626	0.000816722	411 bp UPSTREAM	Unknown
FBgn0031561	2L	protein_coding	CG16712	0.157532	0.387202	1.63673e-12	2.27623e-11	2.42062e-07	1.0855e-05	0.762026	0.0010821	3.35806e-05	0.000976714	1082.56	2136.27	1164.22	1456.48	Group 2	2L:3696905	0.000822859	247 bp UPSTREAM	Unknown
FBgn0031562	2L	protein_coding	CG3604	0.0117698	0.0955368	6.74466e-19	1.49436e-16	4.75224e-10	9.79872e-08	0.26151	0.00117814	8.91632e-11	3.80869e-07	82.6886	436.878	104.498	244.306	Group 2	2L:3696905	0.000822859	337 bp DOWNSTREAM	Unknown	epididymal peptidase inhibitor (EPPIN), 20%
FBgn0033906	2R	protein_coding	CG8331	0.968765	0.986718	5.825e-11	5.20039e-10	5.79334e-05	0.000633515	0.104397	0.0255952	7.62819e-07	0.00144336	1324.8	1030.19	1233.14	1124.85	Group 4	2R:10061006	0.000829187	503 bp DOWNSTREAM	Unknown	receptor accessory protein 5, 6 (REEP5, REEP6), 41-45%
FBgn0032136	2L	protein_coding	Apoltp	0.00968955	0.0864734	2.37057e-06	8.10091e-06	0.00779701	0.0290842	0.129736	0.0152419	0.000310896	0.0320798	9879.73	12363.9	9091.91	9952.31	Group 2	2L:9633448	0.000836629	731 bp UPSTREAM	acylglycerol transport; sterol transport
FBgn0264922	2L	protein_coding	smt3	0.0781138	0.265005	8.24386e-12	9.42305e-11	0.000292345	0.00214732	0.632237	0.00519453	1.3236e-07	0.000121065	1061.26	1391.57	1080.28	1231.89	Group 2	2L:6968061	0.000852642	417 bp UPSTREAM	many biological processes described with 18 unique terms, many of which group under: single-organism developmental process; cellular component organization or biogenesis; cell cycle; biological regulation; macromolecule modification;
FBgn0039790	3R	protein_coding	CG2246	0.0632144	0.237003	0.000251651	0.000609767	0.00122542	0.00661549	0.904542	0.00970006	0.000278167	0.704077	436.709	487.636	437.777	441.662	Group 1	3R:26420475	0.000857819	INTRON	nucleotide biosynthetic process	phosphoribosyl pyrophosphate synthetase-associated protein 1, 2 (PRPSAP1, PRPSAP2), 60-66%
FBgn0039765	3R	protein_coding	mRpS18C	0.0108506	0.0919486	9.54181e-05	0.00024768	0.00724619	0.0273576	0.419681	0.000357545	0.000220574	0.285897	72.0618	48.2147	77.6523	72.3625	Group 3	3R:26251200	0.000867213	922 bp DOWNSTREAM	translation	mitochondrial ribosomal protein S18C (MRPS18C), 39%
FBgn0039767	3R	protein_coding	CG2218	0.00051629	0.0216498	0.0166718	0.0288242	0.0113004	0.0391042	0.0277195	0.00084564	0.00224703	0.909461	541.239	485.011	579.86	581.632	Group 7	3R:26251200	0.000867213	182 bp DOWNSTREAM	protein ubiquitination	U-box domain containing 5 (UBOX5), 22%
FBgn0033371	2R	protein_coding	CNT1	0.791251	0.902645	6.74138e-12	7.86231e-11	4.58199e-06	9.85493e-05	0.0536205	0.0389926	9.50227e-08	0.00579921	772.971	444.884	651.882	543.453	Group 4	2R:4971864	0.000874645	NON_SYNONYMOUS_CODING	transport	solute carrier family 28, member 1-3 (SLC28A1, SLC28A2, SLC28A3), 27-30%
FBgn0264357	3R	protein_coding	SNF4Agamma	0.0246924	0.140181	1.72855e-11	1.78757e-10	7.1529e-06	0.000134681	0.926689	0.0016604	2.24601e-08	0.00986408	2611.41	3222.74	2619.37	2818.22	Group 2	3R:16998111	0.000877003	INTRON	behavioral response to starvation; regulation of response to DNA damage stimulus; protein phosphorylation; cellular response to starvation; sequestering of triglyceride; lipid metabolic process; autophagy; cholesterol homeostasis; positive regulation of c	protein kinase, AMP-activated, gamma 1-3 non-catalytic subunit (PRKAG1, PRKAG2, PRKAG3) 43-60%
FBgn0037664	3R	protein_coding	CG8420	0.0473935	0.200928	9.79615e-16	5.1276e-14	4.62332e-09	5.58042e-07	0.0553736	0.000368287	3.84797e-13	0.000619385	1030.68	412.705	914.466	716.625	Group 4	3R:5076909	0.000894058	INTRON	multicellular organism reproduction
FBgn0050098	2R	protein_coding	CG30098	0.00124895	0.0316021	2.19425e-05	6.31379e-05	1.73715e-05	0.000255192	0.563292	0.00219565	6.1085e-05	0.899609	10.6477	62.5531	7.8093	7.37675	Group 1	2R:12242816	0.000901324	96 bp UPSTREAM	proteolysis; defense response to Gram-positive bacterium
FBgn0041094	3L	protein_coding	scyl	0.0399698	0.183137	5.88424e-12	7.00822e-11	0.00292748	0.0132556	0.405344	0.00143592	2.70877e-05	3.23665e-06	3410.59	4792.84	3157.98	3921.96	Group 2	3L:11248864	0.000920874	521 bp DOWNSTREAM	cellular response to DNA damage stimulus; negative regulation of signal transduction; multicellular organism reproduction; head involution; negative regulation of growth; cell death	DNA-damage-inducible transcript 4-like (DDIT4L), 24%
FBgn0039313	3R	protein_coding	CG11892	0.0359134	0.17253	8.96426e-05	0.00023404	1.31633e-05	0.00021017	0.656939	0.0037411	3.72874e-05	0.778762	3562.7	2405.34	3727.3	3809.86	Group 3	3R:21106778	0.00095808	492 bp UPSTREAM	Unknown
FBgn0033434	2R	protein_coding	CG1902	0.0110349	0.0926389	4.54794e-08	2.13708e-07	0.0149689	0.0486942	0.658691	0.0027421	1.577e-06	0.0037014	1258.97	1007.38	1282.52	1161.37	Group 4	2R:5481090	0.000965849	460 bp UPSTREAM	Unknown	tocopherol (alpha) transfer protein, -like; clavesin 2 (TTPA, TTPAL, CLVS2), 20-22%
FBgn0265178	2R	protein_coding	CG44243	0.0428892	0.190147	1.39644e-07	5.98462e-07	0.000482662	0.00317083	0.536285	0.00897486	0.000116071	0.112285	2199.62	2665.92	2121.27	2250.4	Group 1	2R:12086762	0.000979341	UTR_3_PRIME	protein lipoylation
FBgn0083141	2L	protein_coding	Spn28B	0.240533	0.491008	5.53212e-08	2.56013e-07	2.52398e-06	6.52565e-05	0.398868	0.0145908	5.87846e-06	0.526621	547.167	301.177	500.574	473.552	Group 3	2L:7582857	0.00097997	INTRON	multicellular organism reproduction; negative regulation of endopeptidase activity; negative regulation of proteolysis; regulation of proteolysis	serpin peptidase inhibitor, clade B, member 5, 7; clade C, member 1; clade I, member 1, 2 (SERPINB5, SERPINB7, SERPINC1, SERPINI1, SERPINI2), 21-28%
FBgn0026148	2L	protein_coding	CG12253	0.0998319	0.300725	0.325237	0.400882	0.00749497	0.0281654	0.898313	0.024514	0.0284276	0.234774	58.7029	51.461	58.3844	61.8921	Group 3	2L:10986955	0.000981482	851 bp UPSTREAM	Unknown
FBgn0036329	3L	protein_coding	CG11262	0.943084	0.97486	1.14585e-13	2.35488e-12	5.06212e-05	0.000567	0.103197	0.0463842	4.52104e-09	0.000177294	589.348	354.724	525.693	414.748	Group 4	3L:12991217	0.000993059	699 bp DOWNSTREAM	transmembrane transport	oculocutaneous albinism II (OCA2), 29%
FBgn0038359	3R	protein_coding	CG5614	0.0899881	0.285274	2.97486e-10	2.22756e-09	4.78462e-05	0.000545743	0.673563	0.00935461	4.17457e-06	0.00289878	2098.79	1443	2056.5	1841.11	Group 4	3R:11606728	0.000995115	UTR_3_PRIME	Unknown
